# Supplementary material for: Single-nucleus transcriptional and chromatin accessibility analyses of maturing mouse Achilles tendon uncover the molecular landscape of tendon stem/progenitor cells
Source: eLife. 2026 Feb 2;14:RP104768. doi: 10.7554/eLife.104768 (PMC12863719; doi:10.7554/eLife.104768)
Supplement: Supplementary file 1. [file elife-104768-supp1.csv]

	p_val	avg_log2FC	pct.1	pct.2	p_val_adj
Cgref1	0	2.431811199	0.876	0.171	0
Scx	0	2.249322137	0.907	0.215	0
Mkx	0	2.0899981	0.825	0.142	0
Sema3b	0	2.312706407	0.879	0.202	0
Itga2	0	2.220285072	0.828	0.157	0
Cpxm2	0	2.359719443	0.923	0.255	0
Clec11a	0	1.895979324	0.95	0.288	0
Itgbl1	0	2.023410319	0.975	0.317	0
Tnc	0	1.926512197	0.845	0.191	0
Crabp1	0	2.969979619	0.736	0.087	0
Wif1	0	2.201933533	0.839	0.192	0
Kera	0	2.392544161	0.972	0.328	0
C1qtnf3	0	2.365004558	0.834	0.201	0
Gpm6b	0	1.184781514	0.867	0.234	0
Egfl6	0	1.797530812	0.767	0.139	0
Fibin	0	1.276507588	0.911	0.285	0
Tcea3	0	1.840132249	0.842	0.216	0
Dkk3	0	1.535313955	0.865	0.24	0
Col11a2	0	1.972394275	0.858	0.233	0
Cybrd1	0	2.387407047	0.725	0.101	0
Cilp2	0	1.596085745	0.996	0.372	0
Cpm	0	2.171811583	0.734	0.114	0
Cpz	0	2.403951732	0.816	0.197	0
Ssc5d	0	1.776460871	0.92	0.302	0
Pcolce2	0	0.566622639	0.937	0.319	0
Sema3a	0	1.773437582	0.744	0.126	0
Creb3l1	0	1.912963188	0.905	0.291	0
Slc39a13	0	1.818303654	0.861	0.247	0
Vit	0	1.376512156	0.78	0.166	0
Sdc1	0	1.617138784	0.854	0.245	0
Pamr1	0	1.364796743	0.815	0.207	0
Thy1	0	0.832316061	0.863	0.259	0
Tmem45a	0	1.280892339	0.838	0.236	0
Pdgfrl	0	2.166291558	0.932	0.331	0
Gas2	0	1.803363327	0.725	0.125	0
Mylk	0	0.165821945	0.816	0.216	0
Nucb2	0	1.328486593	0.911	0.313	0
Plpp1	0	1.441403599	0.952	0.354	0
Acan	0	0.844027897	0.754	0.158	0
Mmp23	0	1.51090859	0.83	0.237	0
Fxyd6	0	1.516184954	0.969	0.376	0
Wfdc1	0	1.840877717	0.72	0.129	0
Ptgis	0	1.609844002	0.98	0.39	0
Sdc3	0	1.355224656	0.778	0.192	0
P3h4	0	1.217884103	0.867	0.281	0
Kcnk1	0	2.361341365	0.653	0.072	0
Gja1	0	1.55357434	0.911	0.332	0
Matn4	0	1.491163997	0.703	0.125	0
Pycr1	0	2.113209677	0.711	0.133	0
Ccn4	0	2.116257416	0.719	0.143	0
Matn2	0	1.255270475	0.891	0.317	0
Igsf10	0	1.160093427	0.838	0.264	0
Cuedc1	0	1.611024913	0.828	0.254	0
Cpq	0	0.980543304	0.87	0.297	0
P3h3	0	1.112636485	0.897	0.325	0
Ooep	0	2.447301245	0.653	0.082	0
Col16a1	0	1.430532027	0.879	0.309	0
Sema3c	0	0.578440745	0.876	0.306	0
Calhm5	0	1.938212189	0.669	0.099	0
AI506816	0	1.374288698	0.802	0.233	0
Zfp185	0	1.887462644	0.677	0.11	0
Fkbp11	0	1.574023365	0.773	0.207	0
Kazald1	0	0.787004666	0.82	0.254	0
Kcnma1	0	1.741861216	0.692	0.128	0
Crispld2	0	0.990907709	0.737	0.178	0
Tmem238	0	1.390497339	0.706	0.15	0
Car9	0	2.910350116	0.625	0.071	0
Ecm2	0	0.889637731	0.888	0.334	0
Tent5a	0	1.70870044	0.897	0.344	0
Adgrl2	0	1.1357039	0.754	0.201	0
Ltbp1	0	1.001646476	0.815	0.262	0
Timp1	0	0.822217501	0.824	0.271	0
Fam114a1	0	1.228167198	0.84	0.288	0
Adamts2	0	0.746396221	0.891	0.339	0
Fkbp14	0	1.384465768	0.776	0.225	0
Mthfd2	0	1.411675533	0.696	0.145	0
Retreg1	0	1.680697792	0.679	0.129	0
Ptgfrn	0	1.066719287	0.841	0.292	0
Col12a1	0	1.704923844	0.964	0.415	0
Npdc1	0	0.748518942	0.894	0.346	0
Mrc2	0	0.911191333	0.807	0.26	0
Cercam	0	0.882046328	0.757	0.211	0
Smco4	0	0.93587444	0.776	0.23	0
Aldh1l2	0	2.322445572	0.637	0.091	0
Prex1	0	1.704622971	0.677	0.132	0
Kdelr3	0	1.387546624	0.875	0.33	0
Sra1	0	0.936107864	0.884	0.339	0
Lhfp	0	1.142616447	0.957	0.413	0
Antxr1	0	1.306561122	0.896	0.352	0
Clu	0	0.945978249	0.868	0.324	0
P4ha1	0	2.388847841	0.94	0.396	0
Srm	0	1.452840925	0.809	0.266	0
Loxl3	0	1.291329211	0.728	0.185	0
Ccpg1	0	0.924359075	0.834	0.291	0
Erlec1	0	1.157901091	0.844	0.301	0
Thbs2	0	1.682260483	0.95	0.408	0
Col11a1	0	1.910200991	0.956	0.415	0
Tmem263	0	1.117198993	0.852	0.311	0
Ikbip	0	1.168565096	0.88	0.339	0
Fndc5	0	2.179948863	0.623	0.084	0
Gpr180	0	1.247719391	0.763	0.224	0
Plod1	0	1.102151018	0.855	0.316	0
Tmem97	0	1.799021952	0.689	0.151	0
Dok1	0	1.172910591	0.725	0.188	0
Mxra7	0	0.809685918	0.877	0.341	0
1110065P20Rik	0	1.069318269	0.796	0.261	0
Angptl1	0	0.956357144	0.814	0.279	0
Tob1	0	0.634515761	0.875	0.34	0
Slc39a7	0	0.864171343	0.852	0.318	0
Ctsk	0	0.869526987	0.939	0.406	0
Tpst1	0	1.045107592	0.815	0.282	0
Fam3c	0	0.85264599	0.838	0.305	0
Yif1b	0	0.905195713	0.836	0.304	0
Inhba	0	1.241368971	0.68	0.148	0
Cthrc1	0	1.453878569	0.821	0.289	0
Mpzl1	0	1.094711718	0.766	0.235	0
Crtap	0	1.755669077	0.902	0.371	0
Fkbp10	0	1.384797239	0.92	0.389	0
Snhg18	0	1.1973415	0.914	0.383	0
Rcn1	0	1.093196007	0.868	0.337	0
Ccdc3	0	1.166329494	0.744	0.214	0
Mxra8	0	0.678399795	0.915	0.385	0
Mir22hg	0	0.930276072	0.788	0.26	0
Pitx1	0	1.259465206	0.695	0.168	0
Lox	0	1.905530855	0.944	0.417	0
Trps1	0	0.738752833	0.865	0.339	0
2310039H08Rik	0	1.214692279	0.776	0.25	0
Slc35a2	0	1.315298391	0.694	0.168	0
Gpx8	0	0.844215439	0.9	0.375	0
Fkbp7	0	1.27116438	0.949	0.424	0
Gpx7	0	1.080329843	0.847	0.323	0
Eva1b	0	0.93149852	0.904	0.38	0
Bmp1	0	0.72963602	0.88	0.356	0
H13	0	0.787966259	0.87	0.347	0
Ppm1l	0	1.885366738	0.613	0.09	0
Pdgfa	0	0.522561924	0.763	0.24	0
Pkd2	0	0.831358236	0.845	0.322	0
Thbs3	0	0.657782095	0.825	0.303	0
Cdon	0	0.681275382	0.758	0.236	0
Rflnb	0	0.537649099	0.748	0.227	0
Aig1	0	0.889441403	0.733	0.213	0
Copz2	0	1.388417961	0.935	0.415	0
Serf1	0	0.904622968	0.806	0.286	0
Tmem109	0	0.82899025	0.829	0.309	0
Ptn	0	-0.135207015	0.853	0.334	0
Fndc1	0	1.327055139	0.947	0.428	0
Pla2g5	0	1.894946959	0.588	0.07	0
Hopx	0	1.197825703	0.682	0.164	0
Rora	0	0.6176564	0.834	0.316	0
Gas6	0	0.369270355	0.925	0.408	0
Phgdh	0	1.346642989	0.683	0.166	0
Srpr	0	1.064608446	0.845	0.328	0
Ogn	0	0.756656751	0.968	0.451	0
Prrc1	0	0.936921344	0.83	0.313	0
Plxdc2	0	0.2785254	0.836	0.32	0
Angptl2	0	1.296258634	0.895	0.379	0
Cryab	0	-0.103426393	0.904	0.388	0
Herpud1	0	0.556493971	0.841	0.326	0
Derl1	0	0.786963031	0.825	0.31	0
C1qtnf6	0	1.787979945	0.857	0.342	0
Cacna2d1	0	0.966322606	0.753	0.239	0
Loxl2	0	2.154822864	0.919	0.405	0
Lrrc59	0	1.121151181	0.797	0.284	0
Comp	0	0.992068309	0.997	0.484	0
Slc48a1	0	0.666891978	0.726	0.213	0
Dkk2	0	0.427181764	0.688	0.176	0
Ltbp3	0	0.699993844	0.804	0.292	0
Fuca1	0	0.616549004	0.884	0.374	0
Gm17455	0	1.31579735	0.628	0.118	0
Aebp1	0	1.236213649	0.935	0.425	0
Slc38a10	0	0.856740924	0.785	0.275	0
Scarf2	0	0.815466758	0.757	0.247	0
Yipf5	0	0.873504969	0.81	0.301	0
Sec23a	0	0.984300095	0.759	0.25	0
Yif1a	0	0.863985014	0.77	0.261	0
Sec13	0	0.82256151	0.827	0.318	0
Cdkn1c	0	0.207401806	0.819	0.31	0
Sec24d	0	0.855546962	0.77	0.262	0
Sec31a	0	0.924464875	0.888	0.38	0
Mpnd	0	1.128698592	0.695	0.187	0
Tpm2	0	-0.536251094	0.818	0.312	0
Sema3d	0	1.086174233	0.646	0.14	0
Uso1	0	0.961402198	0.761	0.256	0
Pofut2	0	0.839606268	0.855	0.35	0
Lman1	0	1.081528821	0.888	0.383	0
Sec22b	0	0.762907591	0.808	0.304	0
Olfml3	0	0.675958584	0.849	0.345	0
Wls	0	1.033209071	0.861	0.357	0
Atf5	0	0.833579918	0.804	0.3	0
Stt3a	0	0.669178247	0.834	0.33	0
Mettl1	0	1.211806838	0.699	0.195	0
Lhfpl2	0	0.95550002	0.688	0.184	0
Col8a1	0	0.939720812	0.659	0.156	0
Btg3	0	0.706684567	0.742	0.239	0
Acta2	0	-1.808951779	0.838	0.335	0
Hoxa10	0	0.853273893	0.725	0.223	0
Gars	0	0.945306751	0.743	0.241	0
Myo1e	0	1.108922935	0.7	0.198	0
Prg4	0	1.178025331	0.855	0.354	0
Ptprs	0	0.638856877	0.811	0.311	0
Itm2c	0	1.301983287	0.949	0.449	0
Lima1	0	1.20331764	0.836	0.336	0
Ndufa4l2	0	1.578987906	0.915	0.416	0
Alg5	0	0.855016081	0.744	0.245	0
Yipf3	0	0.66102939	0.812	0.314	0
Ergic3	0	0.547003039	0.896	0.398	0
Txndc5	0	0.703452732	0.893	0.395	0
Maged1	0	1.034485378	0.886	0.388	0
Aga	0	0.817326351	0.718	0.221	0
Copb2	0	0.925688728	0.855	0.358	0
Unc119	0	1.717955259	0.597	0.1	0
Cnn2	0	0.754212703	0.723	0.227	0
Twist1	0	0.748285365	0.745	0.249	0
Selenos	0	0.871169366	0.942	0.446	0
Vkorc1	0	1.171318342	0.95	0.454	0
Ptprd	0	0.994165668	0.685	0.19	0
Ufc1	0	0.822001401	0.869	0.374	0
Eprs	0	1.001599446	0.864	0.369	0
Il11ra1	0	0.275967058	0.949	0.454	0
Tram1	0	0.853588568	0.908	0.414	0
Itga1	0	0.132998551	0.7	0.206	0
Mia3	0	0.953769613	0.828	0.334	0
Chpf	0	0.922323743	0.723	0.23	0
Surf4	0	1.244686478	0.881	0.388	0
Mfap2	0	0.662593515	0.84	0.347	0
Bet1l	0	0.788734491	0.738	0.246	0
Thbs4	0	1.710942289	0.999	0.507	0
Golim4	0	0.696490383	0.85	0.359	0
Palld	0	0.439359677	0.772	0.281	0
Lamb2	0	0.25020034	0.836	0.345	0
Sec61a1	0	0.870156207	0.817	0.326	0
Aard	0	2.495462096	0.557	0.067	0
Hcfc1r1	0	0.503119358	0.905	0.415	0
P3h1	0	0.911101582	0.732	0.242	0
Gas1	0	0.694772377	0.962	0.472	0
Tm9sf2	0	0.698596046	0.846	0.356	0
Abi3bp	0	1.898810561	0.985	0.495	0
Chrdl1	0	1.042364496	0.615	0.125	0
Chchd1	0	0.550547007	0.824	0.334	0
Auts2	0	0.511964669	0.794	0.305	0
Ccser2	0	0.730894092	0.779	0.29	0
Ninj1	0	0.109064204	0.724	0.235	0
Ddost	0	0.764744331	0.918	0.43	0
Emc3	0	0.692847308	0.771	0.283	0
Tfg	0	0.717712534	0.772	0.284	0
Dnajc25	0	0.833440139	0.726	0.238	0
Trp53i13	0	0.843772749	0.698	0.21	0
Eif4ebp1	0	0.578959873	0.82	0.332	0
Mydgf	0	0.665274986	0.819	0.331	0
Kdelr1	0	0.762608961	0.906	0.419	0
Oat	0	0.730442779	0.911	0.424	0
Ckap4	0	1.17217407	0.89	0.403	0
Cnpy2	0	0.516406115	0.884	0.397	0
Ift20	0	1.272710115	0.913	0.427	0
Gmppb	0	1.452816756	0.626	0.14	0
Pls3	0	0.229440714	0.839	0.353	0
Xbp1	0	0.482508409	0.825	0.339	0
Amotl1	0	0.564808232	0.773	0.288	0
Nucb1	0	0.555842354	0.874	0.389	0
Clptm1l	0	0.63881496	0.756	0.271	0
Bmpr1b	0	2.331513072	0.542	0.058	0
Srp72	0	0.901360882	0.771	0.287	0
Sspn	0	0.802453763	0.732	0.248	0
H1f0	0	0.795068987	0.854	0.37	0
Slc12a2	0	1.14407621	0.649	0.165	0
Ccdc88a	0	0.671919546	0.82	0.336	0
Col2a1	0	-1.37679554	0.825	0.341	0
Gorasp2	0	0.700899575	0.764	0.281	0
Copg1	0	0.805123355	0.74	0.257	0
Tmem184b	0	0.909540582	0.662	0.18	0
Mrps28	0	0.583821901	0.763	0.281	0
Col15a1	0	0.523237431	0.839	0.357	0
Tgfb3	0	0.538010921	0.722	0.24	0
Sema6a	0	1.083235341	0.632	0.15	0
Zfhx4	0	0.500584469	0.765	0.284	0
Chst12	0	0.793147573	0.692	0.211	0
Mfap4	0	2.163098071	0.848	0.367	0
Dap	0	0.677295226	0.949	0.468	0
Tpm1	0	0.889993749	0.904	0.424	0
Golt1b	0	0.714382094	0.707	0.227	0
Rpn1	0	0.505473241	0.821	0.341	0
Gstm5	0	0.597596465	0.742	0.263	0
Zfhx3	0	0.418149182	0.846	0.367	0
Svbp	0	0.555199866	0.805	0.327	0
Sar1a	0	0.956854443	0.918	0.44	0
Casc4	0	0.899560825	0.716	0.238	0
Rpn2	0	0.564363833	0.921	0.444	0
Tmem214	0	0.990153719	0.673	0.196	0
Cope	0	0.931710509	0.917	0.44	0
Mcrip1	0	0.522907988	0.897	0.42	0
Strbp	0	1.175992535	0.632	0.155	0
Tnmd	0	2.262949892	0.98	0.503	0
Prdx4	0	0.823888926	0.895	0.419	0
Odc1	0	0.570507374	0.714	0.238	0
Rhoq	0	0.776034808	0.726	0.25	0
2900097C17Rik	0	0.514292099	0.851	0.376	0
Sulf1	0	0.502014189	0.698	0.224	0
Psmc3	0	0.44849247	0.858	0.384	0
Sdf4	0	0.378581306	0.88	0.406	0
Sf3b5	0	0.352518318	0.852	0.378	0
Dnajc3	0	0.424338242	0.837	0.363	0
Aldh1a1	0	1.257610043	0.587	0.113	0
Tmem147	0	0.422151127	0.774	0.301	0
Serp1	0	0.550232831	0.871	0.398	0
Ccnd2	0	0.547780268	0.87	0.397	0
Rcn2	0	0.374713443	0.84	0.367	0
Copb1	0	0.692377502	0.816	0.343	0
Akap9	0	0.607784005	0.779	0.307	0
Mcu	0	1.033297838	0.65	0.178	0
Ncam1	0	0.841808939	0.642	0.17	0
Tspan3	0	0.883102004	0.947	0.475	0
Ddrgk1	0	0.39153803	0.78	0.309	0
Slc50a1	0	0.619966712	0.766	0.295	0
Rer1	0	0.456100109	0.904	0.433	0
Mbd3	0	0.638477841	0.77	0.299	0
Smim4	0	0.765868835	0.654	0.183	0
Tm7sf3	0	0.683398171	0.719	0.248	0
Glg1	0	0.530232228	0.825	0.354	0
Thbs1	0	0.676707038	0.753	0.283	0
Arl1	0	0.932298204	0.922	0.452	0
Aldh18a1	0	1.261221438	0.616	0.146	0
Galnt5	0	2.461855795	0.531	0.062	0
Tecr	0	0.292873645	0.807	0.338	0
Higd1a	0	1.174935202	0.88	0.411	0
Ryk	0	0.680771978	0.745	0.276	0
Tceal8	0	0.389951281	0.816	0.347	0
Ccdc107	0	0.71361971	0.658	0.19	0
Hivep2	0	0.559003249	0.765	0.297	0
Nfic	0	0.619288922	0.906	0.438	0
Angptl7	0	1.866429256	0.867	0.399	0
Cdc16	0	0.820493827	0.693	0.225	0
Thra	0	0.411876363	0.835	0.367	0
Fads1	0	1.144661013	0.627	0.159	0
Dnajc1	0	0.626748395	0.754	0.287	0
Jtb	0	0.36748385	0.777	0.31	0
Nrep	0	0.61941856	0.926	0.459	0
Fndc4	0	1.419890611	0.59	0.123	0
Nfix	0	0.79656241	0.949	0.482	0
Ssr2	0	0.823159663	0.91	0.444	0
Fzd1	0	0.923001426	0.648	0.182	0
Fbn2	0	0.697208388	0.638	0.172	0
Trpc4ap	0	0.825057874	0.718	0.252	0
Dock4	0	1.024263259	0.625	0.159	0
Rab4b	0	0.816095381	0.679	0.214	0
Ostc	0	0.719025849	0.918	0.453	0
Mrpl54	0	0.465041132	0.795	0.33	0
Prorsd1	0	0.96268633	0.643	0.178	0
Ier3ip1	0	0.389029197	0.897	0.432	0
Cdk5rap3	0	0.794745478	0.679	0.215	0
Plpp5	0	1.107671589	0.645	0.181	0
Col8a2	0	0.892489268	0.612	0.148	0
Cxxc5	0	0.699799321	0.702	0.238	0
Dpm3	0	0.330337788	0.884	0.421	0
Idh2	0	0.474861419	0.759	0.296	0
Pfdn1	0	0.23688242	0.792	0.329	0
Acbd3	0	0.704145542	0.738	0.275	0
Mien1	0	0.444603997	0.718	0.255	0
Pura	0	0.477276673	0.833	0.37	0
Gas2l1	0	0.894919597	0.652	0.19	0
Adgrg2	0	1.177157933	0.625	0.163	0
Ntng1	0	1.656829396	0.539	0.078	0
Akt1	0	0.653203188	0.798	0.337	0
Cox14	0	0.175854655	0.831	0.37	0
Limch1	0	0.766607289	0.638	0.178	0
Ckb	0	1.094187937	0.91	0.45	0
Scd2	0	0.503882619	0.79	0.33	0
Lrrc58	0	0.501863533	0.848	0.388	0
Hdlbp	0	1.338758137	0.908	0.45	0
Ubl3	0	0.245503191	0.776	0.318	0
Srp19	0	0.37392293	0.794	0.336	0
Copa	0	0.529619237	0.86	0.402	0
Fndc3b	0	0.518393566	0.839	0.381	0
Gmds	0	1.200227863	0.612	0.154	0
Arcn1	0	0.580180441	0.804	0.347	0
Tgfbr3	0	0.364545526	0.75	0.293	0
Cnih1	0	0.345968891	0.776	0.319	0
Ddb1	0	0.486144672	0.787	0.33	0
Ccn1	0	0.598704147	0.834	0.377	0
Timm10b	0	0.454487976	0.846	0.389	0
Rnf7	0	0.251401252	0.845	0.388	0
Dph3	0	0.45561183	0.735	0.278	0
Ccn2	0	1.487548549	0.729	0.273	0
Fads2	0	1.162299163	0.594	0.138	0
Ergic1	0	0.657645641	0.682	0.227	0
Praf2	0	0.700045734	0.665	0.21	0
Ssr1	0	0.441563119	0.883	0.428	0
Meg3	0	0.548947155	0.95	0.495	0
Siva1	0	0.313525469	0.723	0.268	0
1810055G02Rik	0	1.194998185	0.61	0.155	0
Tpi1	0	0.508536595	0.872	0.418	0
Acat1	0	0.335480681	0.788	0.334	0
Cdh11	0	0.611662417	0.656	0.203	0
Golgb1	0	0.475555157	0.767	0.314	0
Ndufa1	0	0.495376877	0.918	0.465	0
Pcsk6	0	0.480883456	0.607	0.154	0
Amotl2	0	0.72117905	0.66	0.208	0
Galk1	0	0.876462552	0.662	0.21	0
Trip11	0	0.59082256	0.747	0.295	0
Tmem167	0	0.669588306	0.904	0.452	0
Srprb	0	0.912782835	0.628	0.177	0
Pkd1	0	0.34742361	0.759	0.308	0
Pla2g12a	0	1.003764883	0.608	0.157	0
Lamtor4	0	0.224732979	0.804	0.354	0
Ormdl3	0	0.815780737	0.662	0.212	0
Pxdc1	0	0.500479294	0.671	0.221	0
Mtch1	0	0.830258892	0.888	0.438	0
Ndufa11	0	0.521280746	0.9	0.45	0
Wipf1	0	0.467725969	0.753	0.304	0
Scand1	0	0.448395726	0.856	0.407	0
Glt8d1	0	0.90517955	0.652	0.203	0
Egln1	0	0.792008955	0.69	0.241	0
Dut	0	0.584878932	0.672	0.224	0
Prdx5	0	0.381022152	0.9	0.452	0
Bmp3	0	2.420276523	0.507	0.06	0
Rcn3	0	1.566715049	0.971	0.524	0
Colgalt1	0	0.445789516	0.785	0.339	0
Uts2r	0	2.22451744	0.497	0.051	0
Rab23	0	1.277911878	0.603	0.157	0
Plod2	0	0.388188867	0.711	0.265	0
Ism1	0	1.425131014	0.546	0.101	0
Scube2	0	1.508424332	0.529	0.084	0
Mageh1	0	0.997139603	0.619	0.174	0
Rftn2	0	1.216715189	0.59	0.145	0
Tmed3	0	1.117988765	0.95	0.505	0
Guk1	0	0.324319784	0.719	0.274	0
Clcn4	0	0.701461588	0.686	0.242	0
Wipi1	0	0.589668614	0.699	0.255	0
Itgb5	0	0.350033656	0.709	0.265	0
Htra1	0	1.067021639	0.974	0.531	0
Fam98a	0	1.103581058	0.586	0.143	0
Mettl24	0	1.609603324	0.515	0.073	0
Hif1a	0	0.430528773	0.781	0.339	0
Cops7a	0	0.610253157	0.669	0.228	0
Pde4b	0	0.518493133	0.606	0.165	0
Jam2	0	0.360250169	0.584	0.143	0
Dse	0	0.279415097	0.681	0.241	0
Cdc26	0	0.245581486	0.738	0.298	0
Unc50	0	0.426405424	0.71	0.27	0
Fdx1	0	0.592759204	0.679	0.24	0
Pgk1	0	0.582815727	0.79	0.351	0
Ufm1	0	0.297979124	0.744	0.305	0
Creb3	0	0.743802571	0.637	0.198	0
Adgra3	0	1.033922013	0.614	0.175	0
Dennd4a	0	0.413564325	0.611	0.172	0
Lepr	0	1.505391646	0.516	0.078	0
Uba5	0	0.596773019	0.661	0.224	0
Kctd1	0	1.474094348	0.545	0.108	0
Ccdc186	0	0.812711042	0.662	0.225	0
Dip2c	0	0.973055606	0.611	0.174	0
Nans	0	0.539491007	0.646	0.21	0
Bcat1	0	1.872047924	0.523	0.087	0
Tceal9	0	0.59475075	0.926	0.49	0
Gale	0	1.767556381	0.513	0.077	0
Tmem119	0	0.614662708	0.639	0.203	0
Emilin1	0	0.365415539	0.692	0.256	0
Rin2	0	0.664727833	0.678	0.243	0
Fkbp9	0	1.874731383	0.963	0.528	0
Nupr1	0	0.347122371	0.968	0.533	0
Srp9	0	0.511239029	0.921	0.487	0
Reck	0	0.644315465	0.653	0.219	0
Pdxdc1	0	0.743378104	0.649	0.215	0
Pkm	0	0.658886706	0.954	0.52	0
Czib	0	0.604716022	0.658	0.225	0
Tgfbi	0	0.803253762	0.951	0.518	0
Capn6	0	1.048553102	0.586	0.153	0
Jkamp	0	0.540998635	0.666	0.234	0
Mlec	0	0.428854298	0.724	0.293	0
Zfp651	0	0.8198458	0.606	0.175	0
Tmem208	0	0.307385474	0.68	0.25	0
Sap30l	0	0.730731608	0.664	0.234	0
Vamp2	0	0.757928639	0.639	0.21	0
Svil	0	0.409706535	0.684	0.255	0
Rian	0	0.491270354	0.733	0.304	0
Arfip2	0	1.016462908	0.597	0.168	0
Cops4	0	0.407801576	0.68	0.252	0
Hras	0	0.519594516	0.681	0.253	0
Armh4	0	1.109751174	0.562	0.134	0
Abhd14a	0	0.649286028	0.627	0.199	0
Clint1	0	0.485704281	0.722	0.294	0
Dsel	0	0.751426979	0.643	0.216	0
Mpp7	0	0.631547804	0.581	0.154	0
Fam180a	0	1.28285675	0.512	0.087	0
Taf10	0	0.513813306	0.676	0.251	0
Lars2	0	0.333710718	0.763	0.338	0
Ank	0	0.505840687	0.614	0.189	0
Ndrg3	0	0.8617365	0.581	0.156	0
Mocs2	0	0.330450806	0.706	0.281	0
Swi5	0	0.499714822	0.938	0.514	0
Fkbp4	0	0.243587356	0.689	0.265	0
Ppic	0	0.712167938	0.967	0.543	0
Zfp106	0	0.486527941	0.687	0.264	0
Cryzl2	0	2.095957463	0.483	0.06	0
Ucma	0	0.422573988	0.496	0.073	0
Mbd2	0	0.428908599	0.718	0.295	0
Sppl2a	0	0.354940231	0.705	0.283	0
B3gnt9	0	0.924229945	0.593	0.171	0
Commd9	0	0.96292767	0.572	0.151	0
Selenom	0	0.843260145	0.967	0.546	0
Slc37a3	0	1.254892405	0.549	0.129	0
Grina	0	0.262923018	0.668	0.248	0
Slc35b2	0	0.565532089	0.628	0.209	0
Samd4	0	0.65625136	0.621	0.202	0
Tm9sf4	0	0.66444446	0.647	0.229	0
Tmem223	0	0.56744227	0.641	0.223	0
Gbf1	0	0.674345094	0.637	0.219	0
Arl5a	0	0.529862097	0.652	0.235	0
Faap20	0	0.844054356	0.576	0.159	0
Elmo1	0	0.51549932	0.586	0.169	0
Suclg1	0	0.311982982	0.699	0.283	0
Micu1	0	0.815994346	0.61	0.194	0
Scyl1	0	0.7591031	0.601	0.185	0
Krtcap2	0	0.762931862	0.955	0.539	0
Pde4dip	0	0.985267133	0.563	0.147	0
Eri3	0	0.535305253	0.64	0.225	0
Tmem42	0	1.567840313	0.519	0.104	0
Dnmt3a	0	0.427577807	0.666	0.251	0
Gfpt1	0	0.627325545	0.63	0.216	0
Ppa1	0	0.175443508	0.613	0.199	0
Tars	0	0.65982987	0.613	0.199	0
Clip1	0	0.418717949	0.656	0.243	0
Pth1r	0	0.629384783	0.558	0.145	0
Mvb12a	0	0.427112317	0.646	0.234	0
Spryd3	0	0.937149068	0.557	0.145	0
Arfgap1	0	0.890845182	0.579	0.167	0
Ldha	0	0.679640507	0.944	0.532	0
Zfp354c	0	1.061818801	0.568	0.156	0
Ptar1	0	0.817510791	0.591	0.18	0
Pmp22	0	-0.146940041	0.961	0.55	0
Serinc5	0	0.947840756	0.568	0.157	0
Pck2	0	0.855829044	0.573	0.162	0
Cmtm7	0	0.20487678	0.651	0.241	0
Scfd1	0	0.542164595	0.634	0.224	0
Armcx3	0	0.43056304	0.661	0.251	0
Hbegf	0	0.440047119	0.574	0.164	0
Zfp260	0	0.579239412	0.638	0.229	0
Lsm12	0	0.379355692	0.658	0.249	0
Tbc1d8b	0	1.23090049	0.544	0.135	0
Golga3	0	0.695766008	0.611	0.202	0
Abhd17a	0	0.37009082	0.677	0.269	0
P4hb	0	0.952246127	0.927	0.519	0
Bambi	0	0.986706658	0.557	0.149	0
Arfgap3	0	0.724532636	0.595	0.187	0
Mrps26	0	0.44004328	0.638	0.231	0
Pde3b	0	1.344665275	0.512	0.105	0
Stx5a	0	0.378549344	0.647	0.24	0
3110040N11Rik	0	1.35566257	0.498	0.092	0
C1qtnf2	0	0.36609592	0.643	0.237	0
Chsy3	0	1.314306655	0.516	0.111	0
Piezo2	0	1.094498837	0.537	0.132	0
Tvp23b	0	0.498643653	0.605	0.2	0
Chpf2	0	0.901357028	0.569	0.164	0
Ost4	0	0.643025396	0.948	0.545	0
P3h2	0	1.089250825	0.503	0.101	0
Pcsk5	0	1.050865435	0.526	0.124	0
Htra2	0	0.613551349	0.573	0.171	0
Raver2	0	2.080152833	0.466	0.065	0
Csgalnact2	0	0.404856589	0.639	0.238	0
Hoxc10	0	0.617160234	0.577	0.177	0
Tmed2	0	0.556108542	0.952	0.552	0
Hoxa11	0	1.665623469	0.5	0.101	0
Gde1	0	0.372674563	0.626	0.227	0
Ube2g2	0	0.491938713	0.608	0.209	0
Fscn1	0	0.276057422	0.613	0.215	0
Golga4	0	0.357103808	0.644	0.246	0
Bag5	0	0.455419574	0.622	0.224	0
Arfgef3	0	2.350552673	0.448	0.051	0
Reep5	0	0.481364774	0.961	0.564	0
Snx7	0	0.382115787	0.599	0.202	0
Heatr5a	0	0.784721861	0.582	0.185	0
Nexn	0	0.607298174	0.524	0.128	0
Ufsp2	0	0.564125646	0.598	0.202	0
Cdk2ap1	0	0.609180095	0.589	0.194	0
Synpo	0	0.744980771	0.536	0.142	0
Ids	0	0.654286237	0.58	0.186	0
Cttn	0	0.307680048	0.63	0.237	0
Col6a2	0	0.779349433	0.978	0.585	0
Enc1	0	1.578366268	0.468	0.075	0
Nol12	0	0.566671643	0.563	0.17	0
Msi2	0	0.34174615	0.61	0.219	0
Enpp2	0	0.352994271	0.537	0.147	0
Tceal3	0	1.854380119	0.459	0.069	0
2310022B05Rik	0	0.611405532	0.575	0.185	0
Actr1b	0	0.526359778	0.598	0.209	0
Dnm1	0	0.398848551	0.606	0.217	0
Fat1	0	0.371080405	0.601	0.212	0
Spock3	0	1.886858581	0.453	0.064	0
Xpot	0	0.842622722	0.54	0.151	0
Keap1	0	0.514946796	0.591	0.202	0
Rasl11b	0	1.238823748	0.522	0.134	0
Bet1	0	0.378759512	0.621	0.233	0
Nt5e	0	0.774240583	0.523	0.135	0
2310009A05Rik	0	0.505145202	0.57	0.182	0
BC004004	0	0.263527358	0.614	0.227	0
Slc16a1	0	0.826219827	0.504	0.118	0
Slc38a1	0	0.660505964	0.506	0.12	0
Atp6v1a	0	0.229846908	0.63	0.244	0
Tmem56	0	1.895617622	0.45	0.065	0
Txlna	0	0.49145597	0.59	0.205	0
B230118H07Rik	0	0.824289713	0.523	0.139	0
Gpr153	0	1.035454307	0.518	0.134	0
Arf4	0	0.890913321	0.958	0.574	0
Tlk1	0	0.54223856	0.599	0.216	0
Smpdl3b	0	1.56059991	0.457	0.074	0
Rabac1	0	0.725170303	0.971	0.588	0
Clmp	0	0.353054616	0.598	0.215	0
Mrps34	0	0.513771	0.58	0.197	0
Ecrg4	0	2.183914865	0.988	0.606	0
Fat4	0	0.884142866	0.52	0.138	0
Eci1	0	0.620195276	0.545	0.163	0
Cdk16	0	0.437902357	0.582	0.2	0
Cmas	0	0.811041889	0.527	0.146	0
Fuom	0	1.03281568	0.503	0.122	0
Cog6	0	1.346957945	0.482	0.102	0
Setd7	0	0.501318888	0.579	0.199	0
Ykt6	0	0.50474847	0.575	0.195	0
Zfp9	0	0.914796154	0.536	0.157	0
Akt2	0	0.361812948	0.595	0.216	0
Ddx1	0	0.366764203	0.605	0.226	0
Glis2	0	0.807471269	0.548	0.169	0
Gm10076	0	0.781372631	0.839	0.46	0
Fcgr3	0	0.378347401	0.474	0.096	0
Golga2	0	0.688844713	0.549	0.171	0
Atp6v0a4	0	1.84256093	0.44	0.062	0
Cgnl1	0	0.27058065	0.553	0.177	0
Tmem47	0	0.537230951	0.557	0.182	0
Gask1b	0	0.128752069	0.546	0.171	0
Zfp462	0	0.943218856	0.51	0.135	0
Tenm3	0	0.939490987	0.522	0.147	0
Upf3a	0	0.386951621	0.587	0.213	0
Pi4k2b	0	0.960047637	0.508	0.135	0
Acot13	0	0.584067319	0.521	0.148	0
Bscl2	0	0.401825911	0.559	0.187	0
Grhpr	0	1.227552804	0.49	0.118	0
Stk32c	0	1.604199564	0.441	0.069	0
Tram2	0	0.233455375	0.572	0.2	0
Paxx	0	0.528591672	0.549	0.178	0
Slc12a4	0	0.595653352	0.545	0.174	0
Arhgap21	0	0.524980838	0.586	0.215	0
BC029722	0	0.870407943	0.507	0.136	0
Rarg	0	0.553204575	0.547	0.177	0
Phf10	0	0.682083102	0.543	0.173	0
Dnlz	0	0.268041194	0.581	0.211	0
Rrbp1	0	0.926977325	0.965	0.595	0
Gm15417	0	0.742880853	0.496	0.126	0
Nt5dc2	0	1.098825295	0.484	0.114	0
Atp8b2	0	0.541904739	0.562	0.193	0
Atp1a2	0	0.582435908	0.502	0.133	0
Cdr2	0	0.812608337	0.515	0.146	0
Ndrg4	0	0.801781419	0.506	0.137	0
Bsg	0	0.56244029	0.963	0.594	0
Ptx4	0	1.051734639	0.434	0.065	0
Ssr4	0	1.261591422	0.954	0.585	0
Lgalsl	0	0.263448612	0.568	0.199	0
Odr4	0	0.540174844	0.573	0.206	0
Usp16	0	0.534009634	0.564	0.197	0
Fastk	0	0.534987509	0.546	0.18	0
Met	0	1.564697761	0.437	0.071	0
Pccb	0	1.004369737	0.496	0.13	0
Ncald	0	1.074191871	0.486	0.12	0
Tspan6	0	0.608837856	0.541	0.176	0
Poc1a	0	2.009142417	0.417	0.052	0
Piezo1	0	0.304721243	0.557	0.193	0
Map2	0	1.390959499	0.449	0.085	0
Nxn	0	0.771163809	0.501	0.139	0
Slc39a14	0	0.92279479	0.48	0.118	0
Ufl1	0	0.582099277	0.558	0.197	0
Sec61b	0	0.974003908	0.962	0.601	0
Kdelr2	0	0.90872125	0.956	0.595	0
Igfbp2	0	2.182471626	0.42	0.06	0
Gpc6	0	0.620598439	0.513	0.153	0
Kif1c	0	0.304924748	0.545	0.187	0
Dusp7	0	0.660020294	0.515	0.157	0
Cdr2l	0	1.003978376	0.481	0.123	0
Efs	0	0.888371321	0.486	0.128	0
Guca1a	0	1.156297895	0.443	0.085	0
Col6a3	0	0.684145513	0.956	0.599	0
Stk26	0	1.443233155	0.44	0.083	0
Lpgat1	0	0.473114401	0.542	0.186	0
Zfp771	0	0.426826854	0.552	0.196	0
Synm	0	0.375502291	0.5	0.144	0
Ndufa13	0	0.684273711	0.973	0.617	0
Cys1	0	0.841463616	0.5	0.144	0
AI837181	0	0.5864511	0.523	0.168	0
Fam8a1	0	0.574560462	0.538	0.184	0
Abhd14b	0	0.92505186	0.469	0.115	0
Cd24a	0	-0.182720303	0.494	0.14	0
Dpp4	0	0.923651743	0.457	0.104	0
Slc7a11	0	1.707371639	0.395	0.042	0
Zhx3	0	0.610643425	0.519	0.166	0
Frmd4b	0	0.222094816	0.513	0.161	0
Ibtk	0	0.628060996	0.516	0.164	0
Col6a1	0	0.865588381	0.988	0.636	0
Sil1	0	0.844023002	0.478	0.126	0
Polr3d	0	0.827527429	0.485	0.135	0
St6galnac6	0	0.400314727	0.51	0.162	0
Fbxo17	0	1.302464132	0.447	0.1	0
Slc7a5	0	1.161305094	0.441	0.094	0
Fgd1	0	1.52245676	0.44	0.093	0
Arhgef26	0	1.56975823	0.406	0.06	0
Sdk2	0	0.911200338	0.463	0.117	0
Csad	0	0.561607147	0.528	0.182	0
Zfp521	0	0.484866709	0.514	0.168	0
Pdk1	0	1.19851781	0.448	0.103	0
Sorl1	0	1.956037029	0.39	0.045	0
Tmem248	0	0.455239378	0.503	0.159	0
Pafah1b3	0	0.967555729	0.458	0.115	0
Brinp3	0	2.65609461	0.374	0.031	0
Lrrc75b	0	2.317055125	0.385	0.043	0
Omd	0	-0.162513854	0.451	0.11	0
Epha3	0	1.166822935	0.418	0.077	0
Braf	0	0.468024961	0.504	0.164	0
Morc4	0	0.890884864	0.472	0.132	0
Eya4	0	1.227889676	0.414	0.075	0
C1qtnf4	0	1.300095594	0.428	0.09	0
Laptm4b	0	0.850977411	0.463	0.126	0
Inafm1	0	0.814023641	0.459	0.123	0
Sec16a	0	0.702296639	0.484	0.148	0
Pcolce	0	1.196476145	0.997	0.661	0
Igdcc4	0	0.99878448	0.457	0.122	0
Sobp	0	0.774523565	0.48	0.145	0
Myo7a	0	1.561863283	0.392	0.058	0
Sgms2	0	0.322548007	0.484	0.15	0
Pde4d	0	1.257981412	0.427	0.093	0
Impdh1	0	0.770264391	0.448	0.117	0
Tmem167b	0	0.270896956	0.488	0.157	0
Tmem52	0	2.779618817	0.365	0.034	0
B4galt2	0	1.025148955	0.447	0.117	0
Tmem132a	0	1.200681948	0.421	0.091	0
Golga5	0	0.698591974	0.479	0.15	0
Aars	0	0.604866513	0.477	0.149	0
Cd276	0	0.902047892	0.451	0.124	0
Tdh	0	2.730714811	0.355	0.028	0
Zfpl1	0	0.608630762	0.479	0.152	0
Slc35c2	0	0.776737362	0.444	0.118	0
Ankrd50	0	0.721272394	0.456	0.13	0
Lnpk	0	0.686856439	0.479	0.153	0
Smpd1	0	0.450191395	0.478	0.152	0
Fam171b	0	0.888622146	0.443	0.118	0
Hoxa11os	0	1.483443023	0.428	0.104	0
Rp2	0	0.570508163	0.454	0.13	0
Avp	0	2.621374776	0.351	0.027	0
Agtr2	0	0.966396581	0.423	0.099	0
Map1a	0	0.771469711	0.452	0.129	0
Cacna1g	0	1.067017029	0.425	0.102	0
Fhod3	0	2.144715476	0.365	0.042	0
Lrrc75a	0	1.314524152	0.4	0.079	0
Gmppa	0	0.531721973	0.461	0.142	0
Klhdc3	0	0.516423956	0.468	0.149	0
Arhgef19	0	1.971182316	0.37	0.051	0
Oxt	0	2.571756646	0.347	0.028	0
Myo1d	0	0.956425859	0.416	0.097	0
Arhgap24	0	0.504719466	0.458	0.14	0
Fasn	0	0.686449305	0.455	0.137	0
Slc29a3	0	0.778553595	0.419	0.102	0
Nrbf2	0	0.563840137	0.458	0.142	0
Palmd	0	0.403772191	0.43	0.114	0
Pstpip1	0	0.845742344	0.388	0.072	0
Dnm3os	0	0.604739315	0.456	0.141	0
Ipo4	0	0.609160208	0.455	0.14	0
Endog	0	0.743765615	0.413	0.102	0
Ptgfr	0	1.352778521	0.377	0.066	0
Papss2	0	0.588220524	0.421	0.111	0
Cpox	0	1.006202677	0.417	0.108	0
Rnf26	0	0.672346971	0.425	0.117	0
Plcd1	0	0.749598732	0.431	0.123	0
Wnt5b	0	1.553735427	0.378	0.071	0
Pgm3	0	0.625579202	0.439	0.133	0
Cacfd1	0	0.636085544	0.433	0.128	0
Acyp2	0	0.517008536	0.428	0.123	0
Inf2	0	0.557618326	0.421	0.116	0
Hspb2	0	0.145808607	0.417	0.113	0
2300009A05Rik	0	0.521984917	0.43	0.126	0
Fmod	0	2.053939582	1	0.697	0
St3gal5	0	0.778122113	0.402	0.099	0
Laptm4a	0	0.63667917	0.992	0.689	0
Shmt2	0	0.823569131	0.417	0.114	0
Gabarap	0	0.538032639	0.978	0.675	0
Adam12	0	0.715965818	0.397	0.098	0
Rnf112	0	2.15332795	0.339	0.04	0
Chrd	0	1.00243792	0.383	0.086	0
Serpinh1	0	1.086367989	0.992	0.696	0
Gstz1	0	1.166903105	0.384	0.088	0
Plekhh2	0	0.924302749	0.397	0.101	0
Mmgt2	0	1.028829971	0.397	0.102	0
Slc1a4	0	1.066984407	0.38	0.085	0
Smarcd3	0	0.84474281	0.382	0.088	0
Epha5	0	0.642896436	0.385	0.091	0
Rhd	0	3.032824709	0.316	0.022	0
Nbas	0	1.214660604	0.384	0.092	0
Cadm2	0	2.254062733	0.318	0.026	0
Srebf1	0	0.761051247	0.409	0.118	0
Bfsp1	0	1.887565568	0.332	0.042	0
Slc7a1	0	0.69815935	0.406	0.116	0
Isoc2b	0	0.975268301	0.361	0.071	0
Srgap3	0	0.817768816	0.384	0.095	0
Bcar1	0	0.556149402	0.4	0.112	0
Gask1a	0	1.597380441	0.342	0.054	0
Slc25a16	0	0.885214351	0.394	0.106	0
Slc22a17	0	0.823874503	0.4	0.112	0
Fam174b	0	1.574169328	0.334	0.047	0
Ppfibp2	0	1.016068426	0.378	0.091	0
Timp2	0	0.854474667	0.995	0.708	0
Dock8	0	0.764984439	0.375	0.088	0
Cited1	0	2.351083455	0.328	0.042	0
Cyp26a1	0	3.068593067	0.311	0.025	0
Sec16b	0	1.086035527	0.374	0.089	0
Dera	0	0.907936218	0.371	0.088	0
Bgn	0	0.780955223	0.993	0.71	0
Nceh1	0	0.577530492	0.364	0.081	0
Serpinf1	0	1.494724415	0.999	0.717	0
Mppe1	0	1.074397516	0.37	0.089	0
Pik3c2b	0	0.836139695	0.362	0.081	0
Atp5e	0	0.518899689	0.966	0.686	0
Hoxd9	0	1.045124255	0.353	0.074	0
Nrn1	0	1.407581359	0.355	0.076	0
Gnai1	0	0.69802335	0.364	0.088	0
Adcy2	0	1.593500853	0.332	0.056	0
Chid1	0	0.587226584	0.373	0.098	0
Clec3a	0	1.176982983	0.321	0.046	0
Slc2a10	0	1.377383706	0.341	0.067	0
Slc39a11	0	1.152376641	0.34	0.069	0
4933400C23Rik	0	1.88031887	0.305	0.035	0
Entpd7	0	0.576493573	0.359	0.089	0
Smarca1	0	1.165127535	0.356	0.086	0
St7	0	0.950218136	0.351	0.081	0
Macrod2	0	0.995321736	0.346	0.077	0
Bag2	0	1.268561719	0.342	0.074	0
Rhou	0	1.030670309	0.346	0.079	0
Yjefn3	0	1.26178913	0.318	0.052	0
Cacna2d2	0	1.867081551	0.3	0.036	0
Sphk1	0	1.447535857	0.315	0.052	0
Gria3	0	0.735585955	0.345	0.082	0
Nudt18	0	0.820665874	0.348	0.088	0
Cysltr1	0	0.803755988	0.336	0.077	0
Tbl2	0	0.979243269	0.337	0.079	0
Fgf9	0	1.215790645	0.307	0.052	0
Adamtsl2	0	2.381654985	0.279	0.026	0
Cck	0	1.911924698	0.283	0.03	0
Kctd8	0	2.454257973	0.273	0.023	0
Cd63	0	0.540428143	0.995	0.745	0
Eno3	0	1.434241058	0.308	0.058	0
Ggt1	0	2.81827963	0.27	0.021	0
Rom1	0	0.987732193	0.316	0.069	0
Nxph4	0	2.145598285	0.283	0.036	0
Nckap5	0	1.320441195	0.3	0.054	0
Nalcn	0	1.860669393	0.274	0.029	0
Aven	0	1.175266274	0.32	0.075	0
Tasp1	0	1.050974658	0.308	0.064	0
Cadm4	0	0.601294309	0.283	0.039	0
Wasf1	0	1.134625428	0.291	0.053	0
Fzd9	0	1.263236317	0.28	0.045	0
Cacnb2	0	1.350458821	0.283	0.048	0
Rcor2	0	1.605898779	0.278	0.044	0
Grb14	0	0.982937872	0.284	0.052	0
Galr2	0	1.606521695	0.256	0.035	0
Fat3	0	1.264134307	0.266	0.047	0
Ranbp3l	0	2.18989513	0.241	0.022	0
Nrtn	0	1.281167584	0.266	0.051	0
Ephx4	0	1.762710665	0.25	0.035	0
Mdga1	0	1.456204396	0.26	0.046	0
Lhx8	0	2.09771792	0.237	0.028	0
Ccdc149	0	1.593208091	0.245	0.036	0
Syt7	0	1.839576532	0.238	0.029	0
Klhdc8a	0	0.825384843	0.254	0.046	0
Slc17a9	0	1.79666462	0.237	0.029	0
Chst5	0	1.787372803	0.245	0.038	0
Rab27b	0	1.29650227	0.242	0.039	0
Tenm4	0	1.355338565	0.24	0.04	0
Phyhip	0	2.843263022	0.214	0.014	0
Nlgn1	0	2.033965034	0.23	0.031	0
Creb3l3	0	2.615112738	0.214	0.02	0
Foxo6	0	1.908165978	0.221	0.03	0
Nme2	0	0.638349275	0.986	0.798	0
Hook1	0	2.385354715	0.206	0.02	0
Calhm6	0	1.304416281	0.211	0.025	0
Fbxo2	0	1.542245632	0.218	0.033	0
Eef1akmt3	0	1.876821623	0.214	0.029	0
Nefh	0	3.670497754	0.197	0.012	0
Tmem169	0	2.226396842	0.2	0.02	0
C130073E24Rik	0	2.303466643	0.198	0.018	0
Serf2	0	0.464145188	0.992	0.812	0
Oit3	0	2.155929652	0.196	0.021	0
Gsg1l	0	2.083954585	0.179	0.018	0
Ascl1	0	3.000098907	0.146	0.008	0
Lgals1	0	0.589325946	1	0.92	0
Fth1	0	-1.254721373	0.988	0.917	0
Col1a2	0	2.365623406	1	0.93	0
Dcn	0	1.220032595	1	0.945	0
Sparc	0	2.052934533	1	0.951	0
Actb	0	-1.885316233	0.999	0.955	0
Col1a1	0	1.897241432	1	0.964	0
Lpin3	5.46E-308	1.353255485	0.232	0.038	1.11E-303
Gng11	6.55E-308	0.152049925	0.925	0.466	1.34E-303
Ddx50	1.16E-307	0.357817613	0.836	0.376	2.36E-303
Anapc5	1.85E-307	0.338620838	0.858	0.392	3.77E-303
Sgcd	2.29E-307	0.800286405	0.369	0.099	4.67E-303
Abhd8	3.18E-307	0.522922046	0.493	0.162	6.48E-303
Ddr2	3.33E-307	0.208792106	0.773	0.314	6.80E-303
Rhod	3.37E-307	1.205423933	0.269	0.053	6.88E-303
Arhgef25	7.48E-307	0.430039954	0.548	0.189	1.52E-302
Pink1	8.32E-307	0.291140838	0.701	0.282	1.70E-302
Mn1	3.12E-306	0.447153329	0.395	0.111	6.36E-302
Gps1	5.50E-306	0.317256672	0.611	0.229	1.12E-301
Parva	1.87E-305	0.228963627	0.694	0.272	3.81E-301
R3hcc1	2.62E-305	0.824898952	0.387	0.11	5.34E-301
Rgl1	2.86E-305	0.14382184	0.581	0.208	5.82E-301
Aurkaip1	2.53E-304	0.188926751	0.729	0.301	5.15E-300
Gga2	2.85E-304	0.473068012	0.494	0.165	5.80E-300
Ctf1	3.79E-304	1.825565272	0.218	0.034	7.73E-300
Scrn1	4.53E-304	1.090358064	0.268	0.053	9.24E-300
Smim3	5.47E-304	0.643227352	0.409	0.12	1.12E-299
Rps19	3.49E-303	-1.072275669	0.989	0.87	7.11E-299
Timm17b	6.94E-303	0.270599868	0.565	0.205	1.42E-298
Syne1	7.06E-303	0.2899636	0.641	0.243	1.44E-298
Rab18	8.32E-303	0.238628602	0.838	0.386	1.70E-298
Nr1d1	8.57E-303	0.824316863	0.415	0.126	1.75E-298
Nudcd2	1.55E-302	0.262054329	0.614	0.233	3.16E-298
Txndc15	1.62E-302	0.212736852	0.635	0.244	3.31E-298
Fopnl	1.85E-302	0.270014246	0.552	0.197	3.76E-298
Polr2m	3.78E-302	0.2276301	0.747	0.314	7.70E-298
Bmpr1a	4.00E-302	0.402287914	0.632	0.241	8.16E-298
Slc35b1	4.95E-302	0.283164722	0.576	0.209	1.01E-297
Adgrg6	5.00E-302	0.820289063	0.282	0.059	1.02E-297
Rorc	1.29E-301	2.065818151	0.174	0.018	2.63E-297
Serinc1	1.62E-301	0.390137855	0.903	0.442	3.30E-297
Ube2e2	4.98E-301	0.377097316	0.512	0.174	1.02E-296
Amfr	7.35E-301	0.167755002	0.634	0.241	1.50E-296
Sh3d19	1.19E-300	0.392458245	0.578	0.21	2.43E-296
Ski	1.48E-300	0.434770142	0.876	0.415	3.01E-296
Twf1	1.77E-300	0.336974638	0.652	0.257	3.61E-296
Htra3	2.85E-300	0.101724022	0.8	0.321	5.81E-296
Fam160b1	3.09E-300	0.596493808	0.508	0.173	6.30E-296
Zbtb7c	3.93E-300	1.056426645	0.295	0.065	8.01E-296
Ttc3	4.44E-300	0.397293997	0.797	0.348	9.06E-296
Msrb3	1.34E-299	0.23091786	0.521	0.175	2.73E-295
Fam162a	2.72E-299	0.493754278	0.733	0.322	5.54E-295
Ide	2.82E-299	0.350736726	0.493	0.165	5.74E-295
Ccdc102a	8.99E-299	0.515349383	0.435	0.134	1.83E-294
Rnf121	1.47E-298	0.500506942	0.417	0.126	3.00E-294
Tle5	1.67E-298	0.470395518	0.905	0.444	3.41E-294
Mia2	2.05E-298	0.335132812	0.63	0.244	4.17E-294
Rpl37	6.01E-298	-1.073846997	0.992	0.863	1.23E-293
Dnajc21	1.00E-297	0.475368444	0.522	0.182	2.04E-293
Smo	1.03E-297	0.525619001	0.575	0.21	2.09E-293
Tmco1	1.34E-297	0.134953495	0.751	0.319	2.73E-293
Ogfod3	1.91E-297	0.788592158	0.343	0.089	3.90E-293
Slco3a1	2.46E-297	0.178828749	0.512	0.172	5.01E-293
Jcad	3.30E-297	0.373581218	0.46	0.145	6.74E-293
Tmem117	5.28E-297	1.604800382	0.206	0.03	1.08E-292
Tns3	5.31E-297	0.218688348	0.528	0.18	1.08E-292
Dnajb11	8.67E-297	0.145337203	0.701	0.283	1.77E-292
Gm4117	1.20E-296	1.489477192	0.217	0.034	2.45E-292
Ntn4	1.23E-296	0.502166511	0.414	0.122	2.52E-292
Mast2	2.50E-296	0.564147733	0.443	0.139	5.10E-292
Slc30a5	2.78E-296	0.355094636	0.502	0.171	5.68E-292
Bod1	5.10E-296	0.49776937	0.545	0.195	1.04E-291
Bhlhe41	5.17E-296	0.214263802	0.426	0.128	1.05E-291
Zfp560	8.27E-296	0.250587452	0.537	0.191	1.69E-291
Mapk12	9.93E-296	0.587733902	0.323	0.079	2.03E-291
Atxn10	1.08E-295	0.30825667	0.734	0.305	2.21E-291
Chad	1.21E-295	1.060134644	0.676	0.298	2.46E-291
Mettl9	2.28E-295	0.307391096	0.714	0.297	4.65E-291
Rpl37a	3.54E-295	-1.000272714	0.993	0.913	7.21E-291
Tm9sf1	9.74E-295	0.296638101	0.591	0.221	1.99E-290
Naglu	1.04E-294	0.625774596	0.396	0.115	2.13E-290
Sdhd	1.71E-294	0.266924513	0.69	0.283	3.49E-290
Tmf1	2.22E-294	0.174127672	0.724	0.305	4.52E-290
Smim10l1	3.85E-294	0.151243413	0.795	0.352	7.85E-290
Marveld1	5.57E-294	0.268537643	0.65	0.259	1.14E-289
Coro1c	7.55E-294	0.119485069	0.622	0.236	1.54E-289
Nppc	1.63E-293	1.648029417	0.203	0.03	3.33E-289
Rab34	1.88E-293	0.261198997	0.693	0.277	3.83E-289
Impad1	3.12E-293	0.376482603	0.726	0.305	6.36E-289
Tmem106c	3.40E-293	0.544517098	0.398	0.117	6.92E-289
Gpr27	4.96E-293	0.903674333	0.305	0.071	1.01E-288
Hmgn3	5.00E-293	0.123822896	0.841	0.37	1.02E-288
Bnip3	6.91E-293	0.929620165	0.4	0.123	1.41E-288
Tgfbr1	8.61E-293	0.29732041	0.552	0.199	1.75E-288
Stub1	9.17E-293	0.233316122	0.816	0.369	1.87E-288
Mrpl17	5.42E-292	0.164393463	0.714	0.292	1.11E-287
Cers5	6.58E-292	0.193967227	0.561	0.205	1.34E-287
Yipf4	7.99E-292	0.177030794	0.793	0.346	1.63E-287
Khdrbs2	8.22E-292	1.885310792	0.163	0.016	1.68E-287
Man2b2	1.40E-291	0.799025767	0.298	0.069	2.85E-287
Zeb2	2.56E-291	-6.194923072	0.028	0.323	5.21E-287
Map2k2	3.75E-291	0.246843098	0.77	0.338	7.64E-287
Acsl3	5.00E-291	0.6589082	0.425	0.132	1.02E-286
Bhlhe40	8.41E-291	0.272457892	0.71	0.297	1.71E-286
Tmem39a	9.30E-291	0.388086604	0.467	0.153	1.90E-286
Drap1	1.07E-290	0.33451535	0.86	0.399	2.19E-286
B3glct	1.52E-290	0.578961004	0.448	0.144	3.09E-286
Slc2a13	1.55E-290	1.058073398	0.27	0.056	3.16E-286
Aak1	1.94E-290	0.467537262	0.512	0.18	3.96E-286
Copz1	4.46E-290	0.208130333	0.614	0.237	9.09E-286
Timm23	4.70E-290	0.184286447	0.748	0.324	9.58E-286
Rab3il1	9.49E-290	0.182275206	0.455	0.144	1.93E-285
Pgm1	2.39E-289	0.682435127	0.393	0.115	4.87E-285
Tmem258	2.41E-289	0.254724998	0.901	0.464	4.91E-285
Atp6ap2	8.72E-289	0.13235826	0.796	0.343	1.78E-284
Atp6ap1	1.24E-288	0.128529502	0.774	0.332	2.54E-284
Prnp	2.83E-288	0.137460525	0.872	0.389	5.78E-284
Dhrs7	3.12E-288	0.201349413	0.631	0.247	6.36E-284
Jdp2	4.68E-288	0.460838968	0.509	0.178	9.55E-284
Pdrg1	5.48E-288	0.247314783	0.555	0.201	1.12E-283
Rexo2	2.92E-287	0.229982618	0.851	0.402	5.95E-283
Sec61g	5.42E-287	0.476879416	0.978	0.729	1.11E-282
Atp9a	9.49E-287	0.597883355	0.391	0.114	1.94E-282
Naxd	1.65E-286	0.283747697	0.605	0.233	3.36E-282
Mapk6	2.74E-286	0.467449474	0.523	0.187	5.58E-282
Pgrmc2	3.39E-286	0.404645896	0.546	0.199	6.90E-282
Ldlrap1	4.14E-286	0.465725574	0.419	0.13	8.43E-282
Mrpl48	6.16E-286	0.165654242	0.638	0.251	1.26E-281
Insc	6.64E-286	0.94796689	0.246	0.047	1.35E-281
Ndufs3	7.41E-286	0.121226109	0.744	0.317	1.51E-281
Foxo6os	7.94E-286	2.60821929	0.147	0.012	1.62E-281
Lurap1l	1.06E-285	0.334365372	0.397	0.116	2.17E-281
Ssr3	5.82E-285	0.468228459	0.907	0.474	1.19E-280
Trappc6a	6.51E-285	0.188040484	0.561	0.208	1.33E-280
Cisd2	9.99E-285	0.158698215	0.685	0.281	2.04E-280
Nuak2	1.37E-284	0.799921574	0.262	0.054	2.79E-280
Shisa4	1.55E-284	0.573840098	0.393	0.117	3.15E-280
Cdh2	1.85E-284	0.661964388	0.308	0.074	3.77E-280
Igip	2.25E-284	0.622425049	0.368	0.104	4.59E-280
Sec11c	2.52E-284	-0.127717736	0.615	0.233	5.15E-280
Tbrg1	3.29E-284	0.320924004	0.842	0.38	6.70E-280
Armcx4	4.93E-284	0.950084293	0.361	0.101	1.01E-279
Rassf8	6.39E-284	0.567080484	0.458	0.151	1.30E-279
Mxd4	1.02E-283	0.347063571	0.856	0.404	2.08E-279
Fgfrl1	1.08E-283	0.567204348	0.375	0.105	2.21E-279
Naxe	3.79E-283	0.174375323	0.652	0.258	7.73E-279
Tspan31	5.01E-283	0.276579379	0.61	0.237	1.02E-278
Uggt2	5.32E-283	0.77091969	0.348	0.095	1.08E-278
Gosr2	6.05E-283	0.25433194	0.458	0.15	1.23E-278
Cnn3	1.01E-282	0.209044441	0.858	0.383	2.05E-278
Itih2	1.18E-282	1.416469875	0.208	0.033	2.41E-278
Ccdc25	1.57E-282	0.462528998	0.48	0.163	3.21E-278
Mpp6	2.67E-282	0.155072395	0.541	0.192	5.44E-278
Eln	3.99E-282	-1.345747008	0.723	0.287	8.13E-278
Spsb3	4.90E-282	0.391025524	0.447	0.146	9.99E-278
Rgs3	5.08E-282	0.19929884	0.512	0.178	1.04E-277
Igfbp4	5.24E-282	0.431494147	0.91	0.509	1.07E-277
Tmem255b	5.40E-282	0.731708069	0.216	0.035	1.10E-277
Ezr	6.92E-282	0.178622651	0.503	0.176	1.41E-277
Yipf6	8.26E-282	0.469341654	0.395	0.118	1.68E-277
Klhdc2	1.14E-281	0.208326583	0.642	0.256	2.33E-277
Tmem219	1.23E-281	0.1574889	0.553	0.204	2.51E-277
Anapc16	2.92E-281	0.22036902	0.624	0.244	5.95E-277
Plxna4	3.34E-281	1.128387289	0.232	0.042	6.80E-277
Tubb2a	4.77E-281	0.301404	0.844	0.395	9.72E-277
Col13a1	4.78E-281	0.337339729	0.3	0.07	9.75E-277
Scamp3	5.48E-281	0.306230855	0.507	0.179	1.12E-276
Dmxl1	1.63E-280	0.31244983	0.572	0.216	3.32E-276
Eif4g1	2.00E-280	0.400194076	0.811	0.38	4.07E-276
Spats2l	2.58E-280	0.316551191	0.592	0.225	5.25E-276
Smdt1	3.42E-280	0.301644024	0.935	0.513	6.96E-276
Ndufb10	5.69E-280	0.340373172	0.909	0.486	1.16E-275
Slc27a3	2.97E-279	0.508587298	0.385	0.115	6.06E-275
Foxn3	3.60E-279	0.221592586	0.808	0.36	7.34E-275
Hpgd	5.50E-279	0.456391249	0.384	0.111	1.12E-274
Srp68	7.17E-279	0.488732365	0.444	0.146	1.46E-274
Vgll3	7.19E-279	0.417056806	0.316	0.078	1.47E-274
Pla2g12b	8.18E-279	1.715999238	0.178	0.023	1.67E-274
Pigt	9.30E-279	0.393581153	0.594	0.228	1.90E-274
Ndel1	1.06E-278	0.14551806	0.713	0.298	2.17E-274
Cenpb	2.19E-278	0.284417989	0.745	0.32	4.47E-274
Fam92a	2.48E-278	0.230185345	0.616	0.239	5.07E-274
Gsc	2.85E-278	0.708955107	0.292	0.069	5.81E-274
Tsn	3.63E-278	0.249174755	0.804	0.359	7.39E-274
Stx8	6.20E-278	0.244599406	0.521	0.187	1.26E-273
Smim19	7.74E-278	0.290545529	0.493	0.172	1.58E-273
Aff2	1.15E-277	1.736259318	0.208	0.034	2.35E-273
Smad3	1.28E-277	0.642775758	0.386	0.115	2.60E-273
Atp6v0d1	1.38E-277	0.188419191	0.679	0.277	2.82E-273
Gspt1	2.94E-277	0.234785329	0.737	0.314	6.00E-273
Ebp	5.84E-277	0.111770308	0.554	0.204	1.19E-272
Gemin7	1.37E-276	0.12468007	0.602	0.232	2.80E-272
Ggcx	1.45E-276	0.543648973	0.33	0.087	2.96E-272
Mon2	1.59E-276	0.384225627	0.557	0.209	3.23E-272
Iars	1.73E-276	0.692788308	0.398	0.122	3.52E-272
Eif1ax	2.62E-276	0.158067573	0.788	0.346	5.34E-272
Adgrl1	4.65E-276	0.387779168	0.495	0.17	9.49E-272
Clk3	1.24E-275	0.378900137	0.452	0.15	2.53E-271
Ulk2	2.84E-275	0.391821831	0.501	0.177	5.78E-271
Tulp4	3.28E-275	0.143220268	0.728	0.308	6.69E-271
Anxa6	5.09E-275	0.22446612	0.81	0.357	1.04E-270
Ifi27	6.47E-275	0.121833999	0.869	0.41	1.32E-270
Mrpl20	7.05E-275	0.155137107	0.818	0.375	1.44E-270
Tmed1	1.06E-274	0.240835365	0.588	0.225	2.15E-270
Oxct1	1.30E-274	0.185784805	0.661	0.267	2.65E-270
Vezf1	2.46E-274	0.288288067	0.708	0.297	5.01E-270
Faim2	4.11E-274	1.592066498	0.178	0.023	8.38E-270
Cers2	4.44E-274	0.144515816	0.687	0.284	9.05E-270
Anapc4	5.70E-274	0.466948723	0.502	0.179	1.16E-269
Rap2c	1.26E-273	0.494577731	0.503	0.178	2.57E-269
Scoc	1.57E-273	0.176658134	0.594	0.23	3.21E-269
Slc36a4	1.99E-273	0.51270678	0.427	0.138	4.06E-269
Cul1	7.39E-273	0.310232164	0.683	0.287	1.51E-268
Pygo1	1.00E-272	0.878119877	0.341	0.094	2.05E-268
Pdgfd	1.83E-272	0.614774296	0.298	0.072	3.74E-268
Mymk	3.72E-272	1.721290297	0.134	0.009	7.59E-268
Gng10	3.75E-272	0.151768392	0.816	0.375	7.65E-268
A330102I10Rik	3.96E-272	1.768109727	0.145	0.013	8.08E-268
Cbx5	4.15E-272	0.242412207	0.672	0.274	8.45E-268
Ndufv3	4.48E-272	0.131920285	0.866	0.414	9.13E-268
Adcy7	4.85E-272	0.276760107	0.44	0.141	9.89E-268
Uggt1	6.19E-272	0.34256595	0.491	0.173	1.26E-267
Rfxap	6.51E-272	0.660221595	0.433	0.142	1.33E-267
Senp6	9.96E-272	0.325644184	0.764	0.33	2.03E-267
Scpep1	1.00E-271	0.117247486	0.616	0.242	2.05E-267
Lmbrd1	1.29E-271	0.176147798	0.556	0.208	2.62E-267
Leprotl1	1.66E-271	0.143621964	0.594	0.229	3.39E-267
Sord	4.10E-271	0.537664789	0.36	0.104	8.35E-267
Gpr108	4.58E-271	0.316306774	0.425	0.137	9.33E-267
Strn3	9.18E-271	0.269948823	0.741	0.319	1.87E-266
Anapc11	1.73E-270	0.113454776	0.819	0.372	3.53E-266
Mlf2	1.98E-270	0.108212586	0.81	0.36	4.03E-266
Cep170b	2.03E-270	0.797518695	0.29	0.069	4.14E-266
Rflna	2.47E-270	0.781405343	0.252	0.052	5.05E-266
Nenf	2.69E-270	0.425271761	0.964	0.566	5.48E-266
Bckdk	3.72E-270	0.345271423	0.479	0.168	7.59E-266
Slc25a1	4.92E-270	0.537326324	0.379	0.113	1.00E-265
Kat2b	8.28E-270	0.319329974	0.481	0.168	1.69E-265
Nfatc3	9.05E-270	0.373337078	0.469	0.161	1.84E-265
Dlg4	1.59E-269	0.336305212	0.466	0.158	3.24E-265
Dym	2.46E-269	0.593870674	0.402	0.127	5.02E-265
Mbd4	3.54E-269	1.32198729	0.249	0.053	7.22E-265
Cdc123	3.86E-269	0.292793328	0.545	0.204	7.87E-265
Psmd8	1.27E-268	0.227274724	0.827	0.386	2.59E-264
Fhl1	1.29E-268	0.154060811	0.721	0.301	2.62E-264
Kcnk2	2.96E-268	1.373611178	0.214	0.037	6.04E-264
Ctdspl	5.36E-268	0.572626013	0.47	0.162	1.09E-263
Sars	5.87E-268	0.295197961	0.609	0.246	1.20E-263
Rps6ka3	7.75E-268	0.212944913	0.597	0.233	1.58E-263
Adamts3	4.67E-267	1.633072861	0.201	0.033	9.53E-263
Boc	1.44E-266	0.103574638	0.588	0.219	2.93E-262
Slc35f5	1.48E-266	0.265354414	0.482	0.169	3.01E-262
Osbpl1a	2.37E-266	0.355546458	0.51	0.184	4.83E-262
Atp6v0a2	3.49E-266	0.432096633	0.415	0.134	7.12E-262
Dapk2	3.77E-266	1.082832253	0.23	0.044	7.68E-262
Sh3kbp1	6.56E-266	0.326129372	0.537	0.201	1.34E-261
Cops3	7.15E-266	0.330695773	0.533	0.197	1.46E-261
Vmac	1.34E-265	1.008692469	0.263	0.059	2.73E-261
Ctdnep1	1.87E-265	0.319655778	0.583	0.226	3.81E-261
Smyd2	2.34E-265	0.2309125	0.435	0.143	4.78E-261
Narf	2.42E-265	0.716588891	0.363	0.108	4.93E-261
C1d	5.49E-265	0.164839733	0.714	0.305	1.12E-260
Uxt	1.08E-264	0.351313882	0.365	0.108	2.21E-260
Chd5	1.63E-264	2.292021898	0.15	0.015	3.33E-260
Ss18l2	3.04E-264	0.12788662	0.479	0.168	6.19E-260
Peg3	6.12E-264	-0.439934572	0.767	0.311	1.25E-259
Arfip1	1.54E-263	0.464500835	0.454	0.156	3.14E-259
Gna11	2.41E-263	0.204659678	0.681	0.281	4.90E-259
Sec63	2.77E-263	0.361544048	0.671	0.279	5.65E-259
Gne	3.58E-263	0.860267976	0.287	0.071	7.30E-259
Mertk	3.74E-263	0.487080133	0.347	0.098	7.62E-259
Rab6a	4.30E-263	0.155336801	0.783	0.351	8.76E-259
Ptov1	5.28E-263	0.303625055	0.844	0.389	1.08E-258
Zbed5	8.90E-263	1.628315198	0.203	0.034	1.81E-258
Slc31a1	1.15E-262	0.405853839	0.419	0.137	2.34E-258
Gnas	2.68E-262	0.317659623	0.986	0.783	5.46E-258
Napa	3.07E-262	0.166595297	0.709	0.303	6.26E-258
Fam114a2	3.11E-262	0.301276786	0.531	0.197	6.35E-258
Eny2	3.73E-262	0.214072115	0.832	0.394	7.61E-258
2610507B11Rik	3.97E-262	0.133731578	0.578	0.223	8.10E-258
Actr10	7.98E-262	0.13897716	0.684	0.286	1.63E-257
Asb16	1.04E-261	2.676479043	0.131	0.01	2.11E-257
Pdia5	1.22E-261	0.408698858	0.381	0.116	2.49E-257
Cyp20a1	1.30E-261	0.190069468	0.556	0.214	2.66E-257
Alg1	2.48E-261	0.595271595	0.33	0.092	5.05E-257
Pigyl	2.57E-261	0.270736537	0.506	0.184	5.25E-257
Dusp23	2.64E-261	0.553625515	0.33	0.091	5.39E-257
Kank1	5.05E-261	0.471818921	0.346	0.099	1.03E-256
2010320M18Rik	6.17E-261	0.502154633	0.34	0.097	1.26E-256
Tmed4	7.60E-261	0.201315505	0.536	0.201	1.55E-256
Prkag1	1.17E-260	0.199361048	0.495	0.178	2.40E-256
Tmem259	1.66E-260	0.275546932	0.537	0.2	3.38E-256
Drd4	2.31E-260	2.759015777	0.129	0.009	4.71E-256
Tssc4	7.53E-260	0.31469883	0.458	0.157	1.53E-255
Scamp2	1.25E-259	0.188677088	0.566	0.218	2.54E-255
Pogk	1.61E-259	0.857102085	0.32	0.086	3.28E-255
Eno1	1.82E-259	0.272242293	0.698	0.309	3.71E-255
Aff3	2.15E-259	0.477151046	0.421	0.138	4.39E-255
Gm29157	2.66E-259	2.136606535	0.158	0.019	5.42E-255
Pdha1	3.01E-259	0.140856196	0.677	0.284	6.14E-255
Ift27	6.51E-259	0.14648818	0.588	0.232	1.33E-254
Rusc2	7.13E-259	0.595224906	0.325	0.089	1.45E-254
Grsf1	8.44E-259	0.468799404	0.451	0.155	1.72E-254
Bcap31	8.99E-259	0.105801563	0.831	0.386	1.83E-254
Rad23b	1.04E-258	0.127678354	0.673	0.285	2.11E-254
Ube2m	1.37E-258	0.342112209	0.708	0.303	2.80E-254
Cmpk1	2.15E-258	0.108544426	0.807	0.373	4.39E-254
Map1b	4.14E-258	0.298447162	0.679	0.288	8.43E-254
Ptpn14	5.05E-258	0.333112698	0.414	0.134	1.03E-253
Prxl2c	6.90E-258	0.204019935	0.58	0.226	1.41E-253
Fbxw8	1.02E-257	0.446485713	0.442	0.152	2.08E-253
Golph3	1.11E-257	0.179980461	0.68	0.285	2.27E-253
Appl2	1.18E-257	0.486916236	0.405	0.131	2.41E-253
Pcdh10	1.37E-257	1.373098112	0.2	0.033	2.80E-253
Wsb2	1.75E-257	0.247683855	0.553	0.211	3.56E-253
G6pc3	6.27E-257	0.41573101	0.35	0.103	1.28E-252
Tor1b	7.76E-257	0.392471396	0.481	0.172	1.58E-252
Wwc2	1.83E-256	0.315857812	0.637	0.26	3.73E-252
4933421O10Rik	2.69E-256	1.001897504	0.272	0.065	5.49E-252
Ubxn4	3.26E-256	0.217941236	0.745	0.326	6.65E-252
Zfp469	3.87E-256	0.747894319	0.349	0.102	7.88E-252
Sdf2	5.74E-256	0.114119118	0.684	0.286	1.17E-251
Ell2	6.25E-256	0.381495253	0.313	0.083	1.27E-251
Pdap1	7.99E-256	0.193367537	0.852	0.406	1.63E-251
Atraid	9.04E-256	0.233714278	0.862	0.402	1.84E-251
Osbpl5	9.12E-256	0.517080233	0.379	0.117	1.86E-251
Tet1	9.89E-256	0.653298793	0.409	0.133	2.02E-251
Tmem218	1.17E-255	0.740089056	0.354	0.107	2.39E-251
Kat6b	1.63E-255	0.38954792	0.503	0.184	3.33E-251
Osbpl2	1.70E-255	0.45171645	0.379	0.119	3.46E-251
Os9	2.45E-255	0.122460298	0.677	0.281	4.99E-251
Eif4e2	2.56E-255	0.138608707	0.662	0.277	5.22E-251
Mgat1	3.14E-255	0.11594013	0.591	0.234	6.41E-251
Sec22a	8.06E-255	0.514997405	0.399	0.13	1.64E-250
Pole3	9.67E-255	0.18281257	0.489	0.177	1.97E-250
Btbd1	1.02E-254	0.153740057	0.564	0.219	2.08E-250
Rab2a	1.88E-254	0.403117811	0.93	0.507	3.84E-250
Cdk7	1.99E-254	0.696294098	0.397	0.13	4.07E-250
Helz	2.64E-254	0.406647821	0.515	0.192	5.38E-250
Zfp148	2.74E-254	0.234728505	0.653	0.27	5.58E-250
Nedd9	2.81E-254	0.259526055	0.462	0.161	5.72E-250
Dapk3	4.50E-254	0.287618694	0.445	0.155	9.18E-250
Pcmtd1	4.85E-254	0.135174964	0.63	0.257	9.89E-250
Cask	1.11E-253	0.363150401	0.546	0.208	2.27E-249
Spcs1	2.11E-253	0.297549307	0.919	0.489	4.31E-249
Prkcsh	4.65E-253	0.184479821	0.594	0.238	9.49E-249
Sec23ip	5.83E-253	0.178756857	0.461	0.161	1.19E-248
Rint1	6.67E-253	0.539250751	0.357	0.107	1.36E-248
Ftl1	1.20E-252	-1.418664082	0.997	0.905	2.45E-248
Twsg1	1.67E-252	0.238234064	0.664	0.277	3.40E-248
Zfp292	2.76E-252	0.265906431	0.563	0.219	5.63E-248
Htatsf1	6.25E-252	0.319872368	0.538	0.206	1.27E-247
Jagn1	6.66E-252	0.386852099	0.431	0.148	1.36E-247
Ccs	1.52E-251	0.235326211	0.546	0.211	3.10E-247
Crybg3	6.03E-251	0.248718912	0.478	0.169	1.23E-246
Sh3glb2	7.32E-251	0.28135111	0.461	0.161	1.49E-246
Zzz3	1.18E-250	0.369540053	0.513	0.192	2.41E-246
Bcl7b	2.14E-250	0.100282242	0.494	0.182	4.37E-246
Chpt1	2.30E-250	0.18276995	0.547	0.21	4.69E-246
Tor1aip1	2.57E-250	0.179509149	0.715	0.308	5.23E-246
Zmpste24	3.07E-250	0.336214277	0.49	0.181	6.26E-246
Add3	3.27E-250	0.168773286	0.729	0.309	6.68E-246
Elp3	6.92E-250	0.526174237	0.363	0.112	1.41E-245
Adamtsl1	1.05E-249	0.385068943	0.388	0.122	2.14E-245
Itpr1	2.31E-249	0.112789362	0.48	0.17	4.71E-245
Gopc	2.66E-249	0.392128741	0.435	0.148	5.43E-245
Mars	3.18E-249	0.429667956	0.386	0.124	6.49E-245
Zfp652	6.23E-249	0.301133712	0.557	0.218	1.27E-244
Paip2	1.26E-248	0.22348284	0.892	0.447	2.57E-244
Shisa2	1.42E-248	0.987274952	0.261	0.062	2.90E-244
Sorcs2	1.80E-248	0.843870602	0.299	0.078	3.66E-244
Adamts6	1.85E-248	1.116008383	0.241	0.053	3.77E-244
Plod3	3.11E-248	0.247296272	0.513	0.192	6.34E-244
Ankrd40	5.06E-248	0.29943719	0.498	0.184	1.03E-243
Nnmt	5.79E-248	0.195293444	0.511	0.187	1.18E-243
Gnb5	6.53E-248	0.575162608	0.347	0.103	1.33E-243
Tmem120a	3.04E-247	0.466496756	0.321	0.091	6.21E-243
9130401M01Rik	3.25E-247	0.238291827	0.445	0.154	6.62E-243
Stt3b	3.34E-247	0.124291681	0.659	0.276	6.82E-243
Bola3	4.83E-247	-0.122624732	0.632	0.259	9.84E-243
Gcn1	6.06E-247	0.482495475	0.436	0.15	1.23E-242
Slit2	1.50E-246	1.288213867	0.179	0.027	3.07E-242
Rps29	1.63E-246	-0.932112896	0.999	0.927	3.33E-242
Mapkapk2	1.77E-246	0.153273695	0.543	0.21	3.61E-242
Obsl1	1.87E-246	0.704688723	0.354	0.107	3.81E-242
Exosc4	2.02E-246	0.265867423	0.466	0.167	4.12E-242
Map6	3.96E-246	0.592002373	0.286	0.073	8.08E-242
Tm9sf3	7.70E-246	0.376303206	0.886	0.465	1.57E-241
Rnf14	8.45E-246	0.20458243	0.507	0.19	1.72E-241
Slc6a9	9.32E-246	1.051590002	0.219	0.043	1.90E-241
Mtmr11	1.33E-245	0.352345347	0.367	0.114	2.72E-241
Gls2	3.00E-245	1.85592998	0.15	0.017	6.12E-241
Cpeb1	6.05E-245	0.707683013	0.286	0.073	1.23E-240
Pigk	6.08E-245	0.246162432	0.519	0.198	1.24E-240
Zdhhc9	6.08E-245	0.705945802	0.33	0.095	1.24E-240
Ubxn2a	6.36E-245	0.404635697	0.372	0.116	1.30E-240
Srpx2	6.51E-245	0.286895803	0.486	0.177	1.33E-240
Rassf7	9.52E-245	1.345594204	0.145	0.016	1.94E-240
Camk1d	1.60E-244	0.269036152	0.366	0.112	3.27E-240
Hes6	1.90E-244	0.475649465	0.337	0.098	3.87E-240
Tmem59	5.15E-244	0.399889249	0.968	0.553	1.05E-239
Larp1b	7.29E-244	0.471087566	0.366	0.115	1.49E-239
Gpd1	1.06E-243	1.726014775	0.143	0.015	2.15E-239
Shox2	1.10E-243	0.347815456	0.455	0.163	2.25E-239
Mamdc2	2.57E-243	0.392334916	0.329	0.094	5.25E-239
Fto	3.43E-243	0.243793322	0.549	0.216	7.00E-239
Hspa13	3.95E-243	0.37602305	0.473	0.172	8.06E-239
Nabp2	6.68E-243	0.103622786	0.545	0.213	1.36E-238
Kcnk6	7.26E-243	0.634881191	0.253	0.058	1.48E-238
Trabd2b	9.72E-243	0.248094186	0.37	0.114	1.98E-238
Eya2	1.41E-242	1.421501032	0.189	0.032	2.87E-238
Gcsh	1.57E-242	0.23518269	0.473	0.174	3.20E-238
Mindy2	1.64E-242	0.141737643	0.636	0.264	3.35E-238
Dcaf4	2.75E-242	0.917945422	0.279	0.073	5.61E-238
Ccser1	2.77E-242	1.601799548	0.172	0.026	5.65E-238
Atxn7l3b	8.09E-242	0.228316255	0.819	0.374	1.65E-237
Zfyve21	8.89E-242	0.147846539	0.545	0.213	1.81E-237
Tbc1d23	1.83E-241	0.302797275	0.469	0.171	3.73E-237
Mob3b	2.02E-241	0.889908533	0.204	0.037	4.12E-237
Hapln1	2.83E-241	-1.025012728	0.33	0.093	5.77E-237
Nrbp1	2.86E-241	0.152221884	0.633	0.264	5.83E-237
Rragc	3.61E-241	0.139422102	0.561	0.222	7.35E-237
Vti1b	9.20E-241	-0.132949085	0.57	0.225	1.88E-236
Cdc42ep1	1.78E-240	0.517075786	0.311	0.086	3.63E-236
Gtf3a	1.88E-240	0.274240788	0.504	0.191	3.83E-236
Sec11a	3.35E-240	0.144373465	0.821	0.387	6.83E-236
Cdc34	4.64E-240	0.366135588	0.341	0.102	9.46E-236
Ppib	1.27E-239	0.50630554	0.973	0.648	2.59E-235
Dusp12	1.66E-239	0.541716373	0.31	0.087	3.39E-235
Triqk	1.02E-238	0.663132767	0.326	0.095	2.08E-234
Cry2	1.91E-238	0.327972484	0.463	0.168	3.90E-234
Castor1	3.10E-238	0.482356453	0.345	0.106	6.31E-234
Phyh	3.51E-238	0.360286552	0.372	0.12	7.15E-234
Emc10	3.74E-238	0.125984073	0.831	0.392	7.62E-234
Malsu1	1.15E-237	0.14328994	0.468	0.17	2.35E-233
Sec24a	1.74E-237	0.255430488	0.457	0.165	3.54E-233
Akt1s1	5.64E-237	0.152073496	0.519	0.2	1.15E-232
Ubac2	7.42E-237	0.212189356	0.426	0.148	1.51E-232
Glce	1.33E-236	0.446533871	0.355	0.112	2.71E-232
Bcl9l	1.38E-236	0.395054952	0.507	0.195	2.81E-232
Cdv3	1.63E-236	0.15899273	0.756	0.337	3.32E-232
Usp34	1.65E-236	0.198936515	0.709	0.312	3.36E-232
Maco1	2.25E-236	0.29281271	0.546	0.216	4.58E-232
Gid4	3.03E-236	0.187201473	0.419	0.145	6.18E-232
Nkiras1	5.30E-236	0.482626163	0.336	0.101	1.08E-231
Carm1	6.00E-236	0.48762926	0.377	0.123	1.22E-231
Tmed10	1.15E-235	0.367743556	0.95	0.547	2.35E-231
Plppr5	1.57E-235	2.485485932	0.129	0.012	3.20E-231
Man1c1	2.12E-235	0.300042418	0.399	0.135	4.32E-231
Ubfd1	2.37E-235	0.355695572	0.43	0.151	4.84E-231
Tcf25	2.90E-235	0.191443244	0.82	0.389	5.92E-231
Bdnf	3.07E-235	1.754914612	0.169	0.025	6.26E-231
Nfatc4	3.64E-235	0.519134551	0.38	0.124	7.43E-231
Mrps21	4.52E-235	-0.148357233	0.81	0.38	9.21E-231
Evc2	9.96E-235	0.857321644	0.299	0.085	2.03E-230
Phactr1	1.20E-234	0.894662762	0.257	0.063	2.44E-230
Tmed9	2.36E-234	0.314218476	0.948	0.519	4.82E-230
mt-Nd4l	2.47E-234	0.121823151	0.889	0.5	5.04E-230
Gabra4	3.09E-234	3.197477578	0.121	0.01	6.30E-230
Usp1	3.63E-234	0.108232394	0.513	0.194	7.40E-230
Trp53inp2	6.21E-234	0.322847255	0.358	0.113	1.27E-229
Cisd1	6.62E-234	-0.127575578	0.532	0.205	1.35E-229
Mif	1.42E-233	0.433518208	0.817	0.419	2.89E-229
Usp9x	1.42E-233	0.224289877	0.772	0.357	2.90E-229
Uck2	1.62E-233	0.739803389	0.274	0.071	3.30E-229
Spg20	1.79E-233	0.30178855	0.451	0.164	3.65E-229
Col3a1	3.45E-233	-2.619651516	0.988	0.839	7.04E-229
Foxp4	6.15E-233	0.463108203	0.338	0.103	1.25E-228
Bckdhb	6.21E-233	0.730002702	0.249	0.06	1.27E-228
Lsm6	7.29E-233	-0.203739346	0.684	0.292	1.49E-228
Mettl26	8.10E-233	0.361128953	0.378	0.124	1.65E-228
Enpp1	9.50E-233	0.325152175	0.395	0.13	1.94E-228
Alg2	1.00E-232	0.791918056	0.3	0.084	2.05E-228
Hacd2	1.07E-232	0.316269311	0.397	0.135	2.19E-228
Rps27	1.19E-232	-1.054815456	0.988	0.856	2.43E-228
L3hypdh	1.35E-232	0.48783596	0.347	0.108	2.75E-228
Lats2	1.43E-232	0.242916414	0.535	0.211	2.92E-228
Rxylt1	1.56E-232	0.109221874	0.578	0.234	3.18E-228
Ccdc127	2.66E-232	0.190459801	0.521	0.204	5.42E-228
Nt5c3b	3.52E-232	0.406895071	0.42	0.149	7.17E-228
6430548M08Rik	3.99E-232	0.679051529	0.238	0.054	8.13E-228
Man1a2	4.83E-232	0.174224483	0.636	0.265	9.86E-228
Arhgap5	5.21E-232	0.103732672	0.746	0.33	1.06E-227
Ap3m1	1.03E-231	0.154892407	0.441	0.157	2.10E-227
Fkbp2	1.09E-231	-0.137848383	0.757	0.34	2.22E-227
Tpcn1	1.60E-231	0.205480999	0.42	0.144	3.25E-227
Ddah1	1.72E-231	0.356440351	0.325	0.095	3.51E-227
Sox6	3.39E-231	0.47857403	0.291	0.078	6.91E-227
Fam184b	6.25E-231	2.785050758	0.128	0.012	1.27E-226
Aarsd1	8.54E-231	0.247717582	0.462	0.171	1.74E-226
Sfrp2	9.80E-231	-0.91817058	0.479	0.169	2.00E-226
Ctsl	1.32E-230	0.405745362	0.979	0.585	2.70E-226
Araf	1.44E-230	0.273684706	0.465	0.173	2.93E-226
Klc3	1.84E-230	1.893660052	0.146	0.018	3.75E-226
Akr1b3	1.92E-230	-0.138604531	0.582	0.234	3.92E-226
Ybx3	3.77E-230	0.253448458	0.862	0.417	7.69E-226
1810058I24Rik	5.09E-230	0.18037507	0.858	0.436	1.04E-225
Slc41a2	5.62E-230	0.709433061	0.248	0.06	1.15E-225
Pecr	1.37E-229	0.803900148	0.263	0.067	2.80E-225
Gnl1	9.25E-229	0.279980247	0.459	0.169	1.89E-224
Lrp5	9.69E-229	0.248074716	0.364	0.117	1.98E-224
Cul4a	1.84E-228	0.200397988	0.49	0.186	3.75E-224
Hr	3.67E-228	0.663075906	0.271	0.07	7.48E-224
Trip6	4.18E-228	0.232846621	0.5	0.192	8.52E-224
Aph1a	4.84E-228	0.138324844	0.608	0.254	9.88E-224
Ttc39b	6.09E-228	0.406924945	0.307	0.088	1.24E-223
Hs6st1	6.42E-228	0.478916995	0.262	0.066	1.31E-223
Gm26782	7.94E-228	0.638016403	0.326	0.099	1.62E-223
Tsr1	1.20E-227	0.766346408	0.307	0.09	2.44E-223
Dap3	1.38E-227	0.232698582	0.473	0.178	2.81E-223
Jph4	2.87E-227	1.348239491	0.215	0.045	5.85E-223
Daam2	2.89E-227	0.44794598	0.408	0.141	5.89E-223
Tpgs2	3.94E-227	0.329137247	0.333	0.102	8.02E-223
Lats1	5.42E-227	0.278114729	0.491	0.187	1.10E-222
Cdc37l1	1.09E-226	0.194062474	0.512	0.199	2.23E-222
Hoxd8	1.48E-226	0.495889985	0.331	0.1	3.02E-222
Lrrc41	2.38E-226	0.488695742	0.389	0.132	4.85E-222
Slc4a4	2.77E-226	0.834621008	0.266	0.069	5.65E-222
Cdc42bpa	4.98E-226	0.143202595	0.656	0.28	1.01E-221
Tbx4	5.07E-226	0.864093371	0.271	0.071	1.03E-221
Erp29	5.16E-226	0.155665673	0.838	0.407	1.05E-221
Gnl3l	9.46E-226	0.289929511	0.375	0.125	1.93E-221
Aamdc	1.16E-225	0.138770523	0.488	0.188	2.36E-221
Mical1	1.75E-225	0.449929068	0.412	0.146	3.58E-221
Tmsb4x	3.20E-225	-1.557901052	0.997	0.941	6.52E-221
Tcta	5.28E-225	0.38874988	0.344	0.11	1.08E-220
Cdc42ep5	7.26E-225	0.184484763	0.523	0.205	1.48E-220
Cyb5r2	8.75E-225	1.823131179	0.121	0.011	1.78E-220
Mpst	9.62E-225	0.250650172	0.406	0.141	1.96E-220
Ptbp1	1.07E-224	0.106075708	0.692	0.302	2.19E-220
Ankrd29	1.24E-224	0.750951564	0.31	0.093	2.53E-220
Gpat4	1.75E-224	0.226136566	0.418	0.148	3.57E-220
Dgat2	2.00E-224	1.036327794	0.182	0.032	4.08E-220
Ncdn	3.11E-224	0.811698385	0.253	0.063	6.33E-220
Slc35c1	4.21E-224	0.82214911	0.204	0.041	8.59E-220
Pttg1ip	4.96E-224	0.114950894	0.805	0.371	1.01E-219
Pcnx	8.45E-224	0.378366369	0.398	0.138	1.72E-219
Crip1	4.42E-223	-1.406224725	0.981	0.901	9.01E-219
Tmem143	6.08E-223	1.019568161	0.198	0.039	1.24E-218
Fzd8	1.22E-222	0.385011643	0.365	0.12	2.48E-218
Gm10561	1.81E-222	1.12851677	0.2	0.04	3.68E-218
Med29	4.76E-222	0.190868401	0.436	0.159	9.71E-218
Arsb	7.37E-222	0.199315241	0.454	0.167	1.50E-217
Galns	1.09E-221	0.940179168	0.215	0.047	2.23E-217
Habp4	1.59E-221	0.442945554	0.329	0.102	3.24E-217
Tasor	1.73E-221	0.149133707	0.623	0.265	3.52E-217
Slc30a9	2.82E-221	0.289800073	0.459	0.172	5.75E-217
Ackr4	3.02E-221	1.059605436	0.225	0.051	6.15E-217
Gorab	4.34E-221	0.61993188	0.293	0.085	8.85E-217
Ganab	5.52E-221	0.169185808	0.507	0.196	1.12E-216
Scrg1	6.20E-221	0.42748462	0.237	0.056	1.26E-216
Morf4l2	7.18E-221	0.248141556	0.915	0.485	1.46E-216
Gls	1.22E-220	0.201702057	0.805	0.391	2.49E-216
Preb	1.89E-220	0.28215558	0.389	0.134	3.86E-216
Epha7	2.82E-220	1.058033968	0.236	0.056	5.75E-216
Prss35	4.79E-220	0.975853986	0.205	0.042	9.76E-216
Slc46a1	6.95E-220	1.213882972	0.157	0.023	1.42E-215
4833439L19Rik	7.81E-220	0.140826769	0.464	0.175	1.59E-215
Tead1	8.00E-220	0.111203484	0.576	0.236	1.63E-215
Alcam	9.03E-220	0.141644501	0.229	0.052	1.84E-215
Mbnl2	1.01E-219	0.282678929	0.885	0.442	2.07E-215
Isoc1	1.05E-219	0.28186188	0.418	0.148	2.14E-215
Tmem115	1.82E-219	0.301368372	0.405	0.143	3.71E-215
Selenoh	1.90E-219	-0.221204151	0.552	0.22	3.88E-215
Lrp1	2.09E-219	0.322469899	0.946	0.487	4.25E-215
Tbc1d15	2.43E-219	0.213062304	0.499	0.196	4.95E-215
Rdx	3.03E-219	0.170716175	0.883	0.436	6.17E-215
Wasl	3.08E-219	0.120516502	0.598	0.251	6.28E-215
Urod	3.79E-219	0.205014869	0.425	0.154	7.72E-215
Pithd1	4.13E-219	0.544459863	0.347	0.113	8.41E-215
Uri1	4.16E-219	0.237540659	0.512	0.202	8.49E-215
Chd3	4.24E-219	0.168677089	0.588	0.244	8.64E-215
Rilp	4.87E-219	0.877535227	0.221	0.05	9.94E-215
Mmp16	6.07E-219	0.887472435	0.307	0.091	1.24E-214
Vamp8	7.56E-219	-0.158726438	0.831	0.397	1.54E-214
Aplp1	8.16E-219	1.485505774	0.188	0.036	1.66E-214
B3gat3	1.01E-218	0.226487373	0.433	0.158	2.06E-214
Mpdu1	1.13E-218	0.198095449	0.418	0.15	2.30E-214
Srsf9	1.21E-218	0.10725221	0.708	0.315	2.46E-214
Trappc2l	1.27E-218	-0.110509957	0.596	0.251	2.59E-214
Arhgef18	1.38E-218	0.749444162	0.257	0.066	2.81E-214
Lap3	1.54E-218	0.15458742	0.476	0.183	3.13E-214
Eid1	2.06E-218	0.244746677	0.818	0.381	4.20E-214
Rab1a	4.21E-218	0.11331963	0.858	0.423	8.57E-214
Eif2ak3	1.81E-217	0.414333151	0.35	0.114	3.70E-213
Fgfr2	2.53E-217	0.703050241	0.249	0.063	5.15E-213
Slc3a2	2.90E-217	-0.100914936	0.724	0.329	5.91E-213
Borcs7	3.10E-217	0.252903215	0.467	0.179	6.33E-213
Plekha1	3.77E-217	0.105542743	0.44	0.16	7.69E-213
Wnk2	5.42E-217	1.626788411	0.149	0.021	1.11E-212
Mettl21a	7.65E-217	0.530458241	0.279	0.078	1.56E-212
Lrrk1	1.16E-216	0.308993473	0.402	0.142	2.37E-212
Nudt19	3.41E-216	0.388749899	0.338	0.108	6.96E-212
Prkca	3.96E-216	0.189174464	0.457	0.171	8.07E-212
Fam83d	1.04E-215	1.44300531	0.17	0.029	2.11E-211
Lztfl1	1.19E-215	0.220279307	0.519	0.207	2.42E-211
Cop1	1.47E-215	0.165137392	0.557	0.229	3.00E-211
Cacnb3	1.55E-215	0.428336983	0.343	0.11	3.16E-211
B4galt6	1.81E-215	0.114846395	0.296	0.085	3.68E-211
Fstl3	2.33E-215	0.612130974	0.223	0.051	4.76E-211
Syvn1	2.54E-215	0.504281694	0.347	0.113	5.17E-211
Pabpc4	7.47E-215	0.133910229	0.409	0.146	1.52E-210
Dipk2a	1.48E-214	0.202006149	0.482	0.186	3.01E-210
Gramd3	2.04E-214	0.464071142	0.304	0.091	4.16E-210
Rnf165	2.13E-214	1.172709043	0.2	0.041	4.35E-210
Galnt18	2.68E-214	0.320013728	0.384	0.133	5.46E-210
Calu	3.44E-214	0.344030961	0.916	0.485	7.02E-210
Ctsa	4.53E-214	-0.218861373	0.683	0.3	9.23E-210
Tmem9	7.71E-214	0.370442198	0.408	0.147	1.57E-209
Ifitm3	9.47E-214	-2.011428247	0.658	0.677	1.93E-209
Brwd1	3.26E-213	0.190279078	0.53	0.215	6.65E-209
Npr2	3.30E-213	0.468255981	0.332	0.105	6.74E-209
Tmem126a	4.17E-213	0.124555511	0.476	0.185	8.51E-209
Ung	4.93E-213	0.886196349	0.192	0.038	1.01E-208
Pdzrn3	1.78E-212	0.568867137	0.326	0.102	3.63E-208
Atp6v0b	2.29E-212	-0.114551781	0.833	0.402	4.68E-208
Slc35e1	2.33E-212	0.489203765	0.3	0.09	4.74E-208
Clmn	3.30E-212	0.981533518	0.228	0.054	6.72E-208
Nsf	3.75E-212	0.253863832	0.381	0.132	7.65E-208
Igfbp3	4.43E-212	-0.455105029	0.469	0.182	9.03E-208
Pelo	5.07E-212	0.223774738	0.359	0.121	1.03E-207
Acyp1	5.18E-212	0.293678822	0.369	0.126	1.06E-207
Sc5d	1.50E-211	0.19321447	0.344	0.112	3.06E-207
Bcr	3.66E-211	-0.184164987	0.346	0.111	7.46E-207
Rtn4r	6.20E-211	1.649121961	0.145	0.02	1.26E-206
Hspb7	8.48E-211	1.263990442	0.16	0.026	1.73E-206
3110082I17Rik	9.99E-211	0.629825997	0.249	0.065	2.04E-206
Ndufb11	1.60E-210	0.199904938	0.909	0.492	3.25E-206
Ccdc167	1.77E-210	0.368969566	0.295	0.087	3.61E-206
Mdk	2.02E-210	0.120185564	0.519	0.205	4.12E-206
Mrps14	2.48E-210	-0.176329813	0.747	0.344	5.05E-206
2900076A07Rik	6.06E-210	0.819123381	0.234	0.058	1.24E-205
Chac1	6.15E-210	1.817901635	0.13	0.015	1.25E-205
Sema3f	6.69E-210	0.235806592	0.282	0.08	1.36E-205
Usp47	8.37E-210	0.173747032	0.514	0.205	1.71E-205
Il17rd	1.81E-209	0.342391689	0.343	0.112	3.69E-205
Sdc2	2.02E-209	-0.225497837	0.765	0.335	4.12E-205
Lmf1	2.56E-209	0.759537421	0.255	0.068	5.22E-205
Pole4	5.70E-209	-0.132087337	0.527	0.214	1.16E-204
Arhgap42	9.39E-209	0.365903736	0.351	0.116	1.91E-204
Ccdc124	1.15E-208	-0.144594723	0.601	0.254	2.35E-204
Cars	1.19E-208	0.390750284	0.358	0.122	2.42E-204
Lyplal1	1.24E-208	1.06584775	0.205	0.045	2.54E-204
Dusp8	1.26E-208	0.591529671	0.298	0.09	2.56E-204
Tm2d3	2.97E-208	0.12149163	0.432	0.162	6.06E-204
Poldip2	3.07E-208	0.29931846	0.431	0.162	6.25E-204
Fndc10	4.93E-208	1.32967298	0.197	0.042	1.01E-203
Osbp	5.15E-208	0.33950616	0.376	0.131	1.05E-203
Snap47	5.93E-208	0.442199075	0.352	0.118	1.21E-203
Meox1	6.22E-208	-0.154781838	0.392	0.134	1.27E-203
Crls1	1.34E-207	0.42626589	0.345	0.114	2.74E-203
Nomo1	1.40E-207	0.325521457	0.365	0.125	2.86E-203
Psme4	1.95E-207	0.220581224	0.501	0.202	3.98E-203
Cxxc4	2.26E-207	1.186501971	0.181	0.035	4.62E-203
Magi2	2.94E-207	0.518133714	0.297	0.089	5.99E-203
Gm46633	4.20E-207	1.826047191	0.121	0.013	8.56E-203
Atp5g1	4.22E-207	0.252493304	0.925	0.53	8.61E-203
Isl1	5.20E-207	0.9410187	0.236	0.059	1.06E-202
Erc1	1.17E-206	0.277374594	0.426	0.158	2.38E-202
Gle1	1.41E-206	0.27339102	0.396	0.142	2.87E-202
Atf4	1.57E-206	0.156635964	0.881	0.454	3.21E-202
Mea1	2.59E-206	-0.15907611	0.471	0.182	5.29E-202
Tom1l2	6.34E-206	0.402167148	0.311	0.097	1.29E-201
Dnajc19	6.52E-206	-0.163856696	0.657	0.29	1.33E-201
Rap2a	9.35E-206	0.134357242	0.483	0.191	1.91E-201
Surf1	1.05E-205	0.15479718	0.423	0.159	2.13E-201
Banf1	1.12E-205	-0.123813662	0.748	0.344	2.28E-201
Abr	1.13E-205	0.286095085	0.349	0.118	2.30E-201
Pls1	1.31E-205	2.147334858	0.103	0.008	2.67E-201
Ublcp1	1.71E-205	0.213225868	0.43	0.161	3.50E-201
Myo6	2.48E-205	0.303013383	0.42	0.155	5.06E-201
Arxes2	3.33E-205	1.038712497	0.193	0.04	6.79E-201
Mapk8ip1	3.63E-205	0.387408973	0.307	0.095	7.40E-201
Wdr6	7.25E-205	0.703227109	0.294	0.089	1.48E-200
Dcun1d5	2.19E-204	-0.149401019	0.666	0.301	4.46E-200
Mrpl12	2.92E-204	-0.135108437	0.575	0.243	5.94E-200
Rnasek	3.30E-204	0.123373449	0.904	0.48	6.72E-200
Dbp	5.41E-204	0.513984436	0.41	0.156	1.10E-199
Gsn	1.24E-203	-0.929289855	0.854	0.772	2.54E-199
Phka1	1.50E-203	0.705618729	0.205	0.046	3.06E-199
Tbc1d20	5.53E-203	0.204193636	0.475	0.189	1.13E-198
Dab2	5.74E-203	-0.658761432	0.762	0.338	1.17E-198
0610010K14Rik	6.61E-203	-0.123424792	0.622	0.269	1.35E-198
Asnsd1	1.28E-202	0.129185835	0.412	0.152	2.60E-198
Rnf181	1.45E-202	0.173549831	0.382	0.136	2.95E-198
Cald1	6.39E-202	-0.184637741	0.911	0.474	1.30E-197
Csnk1g2	8.04E-202	0.105250701	0.564	0.238	1.64E-197
Iqsec1	9.06E-202	-0.36928272	0.51	0.206	1.85E-197
Gm49708	2.11E-201	1.063926365	0.191	0.04	4.31E-197
Kctd14	3.15E-201	1.731327686	0.143	0.021	6.41E-197
Magi3	4.63E-201	0.442238679	0.355	0.122	9.45E-197
Apod	5.37E-201	0.459764951	0.799	0.384	1.09E-196
Colec12	6.56E-201	-0.174622519	0.681	0.29	1.34E-196
Arpc1a	1.47E-200	-0.187391976	0.635	0.277	2.99E-196
Mrps33	2.68E-200	-0.190350233	0.709	0.324	5.47E-196
Cspg4	4.30E-200	-0.121022121	0.491	0.192	8.77E-196
Rpl35a	4.39E-200	-0.711577222	0.99	0.874	8.95E-196
Gstp1	8.27E-200	0.337785385	0.371	0.131	1.69E-195
Eif3c	1.19E-199	0.161311091	0.825	0.411	2.43E-195
Akip1	1.22E-199	0.362915044	0.271	0.078	2.48E-195
Ecm1	1.68E-199	-2.064255642	0.169	0.427	3.43E-195
Svep1	3.20E-199	-0.101653305	0.419	0.154	6.53E-195
Gaa	4.01E-199	0.10584827	0.465	0.183	8.18E-195
Grpel1	4.48E-199	-0.152798112	0.568	0.242	9.13E-195
Entpd5	4.76E-199	0.652580321	0.244	0.065	9.70E-195
Rps18	2.10E-198	-0.833940101	0.986	0.851	4.29E-194
Prr7	2.30E-198	0.407051947	0.244	0.066	4.70E-194
Acbd4	4.46E-198	0.449020683	0.284	0.085	9.09E-194
Dnajc4	5.80E-198	0.110829464	0.372	0.132	1.18E-193
Fmn1	6.19E-198	0.699886724	0.209	0.049	1.26E-193
Blzf1	8.65E-198	0.489442011	0.319	0.104	1.76E-193
Mrpl57	9.78E-198	-0.128432784	0.621	0.27	1.99E-193
Ppfia1	1.12E-197	0.283189143	0.462	0.182	2.28E-193
Coa3	1.14E-197	-0.178608969	0.629	0.278	2.33E-193
Glt8d2	1.18E-197	0.430540619	0.341	0.116	2.41E-193
Ogfod2	1.30E-197	0.303038774	0.233	0.06	2.65E-193
Vamp7	2.38E-197	0.164746391	0.45	0.176	4.85E-193
Pcgf2	2.55E-197	0.542516194	0.318	0.103	5.19E-193
Ttc37	2.70E-197	0.347891532	0.346	0.119	5.51E-193
Atp1a1	2.93E-197	-0.203462455	0.742	0.339	5.98E-193
Utrn	3.24E-197	-0.29121633	0.705	0.317	6.61E-193
Pitpnm3	3.38E-197	1.352656803	0.136	0.019	6.90E-193
Trim27	6.50E-197	0.124053154	0.391	0.143	1.33E-192
Ak4	1.23E-196	1.128901305	0.189	0.041	2.51E-192
Fau	2.70E-196	-0.737263094	0.99	0.865	5.50E-192
Rnf166	3.04E-196	0.110327597	0.386	0.14	6.20E-192
Sema3e	3.21E-196	0.174368776	0.232	0.059	6.54E-192
Ntmt1	1.12E-195	0.320292917	0.375	0.135	2.29E-191
Naa38	1.17E-195	-0.185385535	0.596	0.259	2.38E-191
Lpin2	1.34E-195	0.435805793	0.312	0.101	2.73E-191
Malat1	1.59E-195	-1.325265141	0.999	0.937	3.25E-191
Nacad	2.77E-195	2.267503448	0.131	0.018	5.65E-191
Slc16a3	6.31E-195	0.994338171	0.222	0.057	1.29E-190
Mrpl14	7.57E-195	-0.199895136	0.683	0.307	1.54E-190
Gstt3	8.67E-195	0.461755698	0.264	0.076	1.77E-190
Rex1bd	8.96E-195	-0.133903079	0.785	0.372	1.83E-190
Rnf170	1.00E-194	0.425615625	0.324	0.108	2.05E-190
Zdhhc5	1.55E-194	0.257780211	0.407	0.153	3.16E-190
Gm2a	1.59E-194	-0.615326453	0.691	0.313	3.24E-190
Tsg101	2.16E-194	-0.12587931	0.538	0.222	4.41E-190
Cad	2.54E-194	0.466353144	0.277	0.083	5.19E-190
Cul7	2.62E-194	0.358490989	0.362	0.127	5.35E-190
Tcp11l1	5.44E-194	0.723575922	0.215	0.052	1.11E-189
Atp5o	6.05E-194	0.148472598	0.904	0.488	1.23E-189
Wbp1l	6.30E-194	0.153219492	0.387	0.141	1.29E-189
Hand2	1.44E-193	1.003783769	0.272	0.082	2.93E-189
Inpp1	1.93E-193	0.162888736	0.399	0.148	3.94E-189
Dpy19l1	2.35E-193	0.132780411	0.486	0.196	4.78E-189
N4bp2	2.37E-193	0.367710093	0.438	0.17	4.83E-189
Sec62	2.85E-193	0.260186592	0.953	0.54	5.81E-189
Cyb561d2	3.83E-193	0.453984081	0.271	0.08	7.81E-189
Tnfrsf23	5.45E-193	0.667802218	0.221	0.056	1.11E-188
Rabl6	7.65E-193	0.171499489	0.473	0.19	1.56E-188
Stx18	8.55E-193	0.363968039	0.323	0.108	1.74E-188
Sod1	3.89E-192	-0.202804587	0.727	0.338	7.93E-188
Sesn3	4.75E-192	0.199442035	0.442	0.173	9.68E-188
Xpnpep1	4.75E-192	0.134521856	0.421	0.161	9.69E-188
Mapkap1	6.87E-192	0.117005275	0.479	0.196	1.40E-187
Slc35a4	7.98E-192	0.186410974	0.374	0.136	1.63E-187
Sdhb	9.97E-192	-0.19275358	0.711	0.326	2.03E-187
Hint3	1.58E-191	0.223042542	0.314	0.103	3.22E-187
Tmem132e	1.70E-191	2.465718367	0.099	0.008	3.47E-187
Pgam1	2.26E-191	0.102812247	0.736	0.36	4.61E-187
Mt1	2.49E-191	-0.476339152	0.242	0.563	5.07E-187
Hoxa9	4.67E-191	0.422309413	0.357	0.129	9.51E-187
Mrpl42	4.85E-191	-0.272194104	0.673	0.303	9.89E-187
Zfp330	6.19E-191	0.200126583	0.408	0.156	1.26E-186
Sntb2	7.83E-191	-0.10646672	0.721	0.326	1.60E-186
Denr	9.34E-191	-0.151147985	0.666	0.301	1.90E-186
Tomm5	1.19E-190	-0.134377106	0.752	0.352	2.42E-186
8-Mar	1.21E-190	0.25882666	0.354	0.125	2.47E-186
Rpl18a	2.40E-190	-0.75782676	0.993	0.874	4.89E-186
Vegfc	2.76E-190	0.372464553	0.265	0.078	5.63E-186
Fam168a	4.07E-190	0.153937027	0.482	0.197	8.30E-186
Rbms2	5.13E-190	0.166831083	0.415	0.16	1.05E-185
Mcts1	8.59E-190	-0.130703721	0.523	0.22	1.75E-185
Tmem181a	1.11E-189	-0.154910895	0.319	0.106	2.25E-185
Ttc19	1.24E-189	0.276348364	0.441	0.174	2.53E-185
Gatad1	1.45E-189	-0.274488103	0.628	0.28	2.96E-185
Ripk1	1.52E-189	0.140597392	0.453	0.18	3.09E-185
Smim11	1.92E-189	-0.269132907	0.685	0.313	3.91E-185
Camk1	3.06E-189	-0.232161342	0.656	0.295	6.23E-185
Armcx2	3.51E-189	0.213362337	0.393	0.147	7.16E-185
Faf2	3.58E-189	0.20264308	0.442	0.173	7.29E-185
Ecsit	3.60E-189	0.490117727	0.273	0.083	7.34E-185
6-Sep	4.22E-189	0.125913679	0.428	0.163	8.61E-185
Pomt2	6.85E-189	0.826931511	0.227	0.06	1.40E-184
Dusp26	9.97E-189	1.247395996	0.115	0.013	2.03E-184
Snf8	1.10E-188	-0.186202052	0.563	0.242	2.25E-184
Commd3	1.44E-188	-0.136471129	0.653	0.292	2.93E-184
Sgip1	1.57E-188	0.651432675	0.181	0.038	3.19E-184
Bfar	1.97E-188	0.151433788	0.499	0.21	4.02E-184
Polr2e	2.72E-188	-0.109484717	0.645	0.29	5.54E-184
Ppp2r5b	3.42E-188	0.306277416	0.265	0.079	6.96E-184
Rnf144a	3.50E-188	0.357963253	0.368	0.132	7.14E-184
Pnkd	4.07E-188	-0.136820888	0.582	0.254	8.30E-184
Btbd11	4.62E-188	1.174041346	0.156	0.028	9.42E-184
Rps23	5.31E-188	-0.655844099	0.994	0.897	1.08E-183
Macrod1	5.60E-188	0.48079125	0.219	0.056	1.14E-183
Lrrk2	1.08E-187	0.404161601	0.268	0.08	2.20E-183
Cbr1	1.09E-187	0.144077166	0.423	0.165	2.22E-183
Snd1	1.60E-187	-0.305897857	0.46	0.181	3.25E-183
Il33	2.09E-187	0.648972744	0.271	0.083	4.27E-183
Mfsd5	2.23E-187	0.171047983	0.347	0.122	4.54E-183
Ly6e	4.90E-187	-3.733433834	0.107	0.336	1.00E-182
Ngb	8.04E-187	2.539088143	0.097	0.008	1.64E-182
Magoh	9.50E-187	-0.15758744	0.649	0.292	1.94E-182
Ubl4a	1.01E-186	-0.143758884	0.443	0.176	2.05E-182
Rpl13	1.05E-186	-0.609677298	0.998	0.927	2.14E-182
Trim2	1.12E-186	0.145930742	0.447	0.178	2.28E-182
Selenon	1.14E-186	0.177358361	0.457	0.183	2.33E-182
Nedd4	1.24E-186	0.456672113	0.954	0.549	2.52E-182
Fam91a1	1.52E-186	0.178621067	0.408	0.156	3.11E-182
Nbea	1.64E-186	0.263688687	0.368	0.134	3.35E-182
Nt5c	2.15E-186	-0.274633079	0.562	0.24	4.39E-182
Cmtm8	2.84E-186	0.558511225	0.187	0.041	5.78E-182
Rnf139	2.86E-186	0.299575776	0.336	0.116	5.83E-182
Slc9a6	5.06E-186	0.447677307	0.284	0.089	1.03E-181
Maged2	1.02E-185	-0.22040593	0.756	0.335	2.07E-181
Dusp3	1.11E-185	-0.598515554	0.674	0.306	2.26E-181
Ctps	1.99E-185	0.260568129	0.273	0.083	4.06E-181
Ctsf	3.14E-185	0.174438803	0.496	0.21	6.40E-181
Wdr35	3.47E-185	0.7138852	0.26	0.077	7.08E-181
Ctsh	3.90E-185	-0.502272039	0.567	0.242	7.94E-181
Asns	5.07E-185	0.531903754	0.228	0.062	1.03E-180
App	5.62E-185	0.288159538	0.948	0.538	1.15E-180
Eif3g	1.07E-184	-0.202695755	0.626	0.281	2.18E-180
Ube2z	1.12E-184	0.120753206	0.461	0.186	2.28E-180
Fbxo38	2.05E-184	0.483884945	0.281	0.088	4.17E-180
Gpr107	2.24E-184	0.218030515	0.39	0.148	4.56E-180
Spon2	3.37E-184	0.919337663	0.386	0.157	6.87E-180
Optn	5.70E-184	0.549198713	0.22	0.058	1.16E-179
Trappc4	6.39E-184	-0.262509351	0.595	0.262	1.30E-179
4930453N24Rik	9.38E-184	0.294232324	0.354	0.128	1.91E-179
Apbb2	1.09E-183	-0.160658777	0.519	0.214	2.22E-179
Tmtc4	2.07E-183	0.891913718	0.198	0.048	4.22E-179
Adipor1	3.40E-183	-0.215748133	0.716	0.331	6.92E-179
Unc5b	3.65E-183	0.498401567	0.242	0.068	7.43E-179
Pebp1	3.82E-183	0.146213801	0.918	0.492	7.79E-179
Zfp383	4.45E-183	0.721718047	0.218	0.057	9.07E-179
Uqcc3	5.00E-183	-0.219228957	0.585	0.257	1.02E-178
Cnst	6.21E-183	0.715217517	0.224	0.06	1.27E-178
Sybu	6.99E-183	0.819029082	0.198	0.047	1.42E-178
Rpl23a	7.25E-183	-1.031098057	0.979	0.834	1.48E-178
Ly6a	1.25E-182	-2.281194218	0.18	0.416	2.56E-178
Tmem150a	2.61E-182	0.47282091	0.252	0.074	5.31E-178
Tprgl	5.44E-182	-0.118813332	0.775	0.367	1.11E-177
Rpl32	5.45E-182	-0.673652805	0.99	0.89	1.11E-177
Nol7	1.05E-181	-0.152900058	0.748	0.354	2.14E-177
Camk4	1.14E-181	1.448043024	0.16	0.031	2.32E-177
2-Mar	1.36E-181	-0.169371316	0.679	0.312	2.78E-177
Tmem222	1.52E-181	0.131605885	0.377	0.142	3.11E-177
Dpysl5	1.53E-181	2.078665169	0.108	0.012	3.11E-177
Alg10b	1.86E-181	0.277019921	0.367	0.135	3.78E-177
Fam217b	2.70E-181	0.817991175	0.198	0.048	5.51E-177
S100a5	2.75E-181	1.025193614	0.145	0.025	5.62E-177
Fbln1	3.43E-181	0.654641924	0.49	0.213	6.98E-177
Ppp2r2d	3.61E-181	0.204360532	0.492	0.206	7.35E-177
Mpv17l	4.45E-181	0.42764704	0.183	0.041	9.06E-177
Yars	7.46E-181	0.292101291	0.327	0.114	1.52E-176
Arhgef10	7.67E-181	0.222236327	0.344	0.122	1.56E-176
Osbpl8	8.65E-181	-0.122086412	0.465	0.188	1.76E-176
Nat9	9.48E-181	0.366466902	0.283	0.09	1.93E-176
Frmd6	1.23E-180	-0.179849752	0.659	0.295	2.51E-176
Txndc11	1.63E-180	-0.172886246	0.381	0.144	3.31E-176
Pkia	2.82E-180	0.387502601	0.279	0.088	5.76E-176
Edem3	3.45E-180	0.341126366	0.354	0.128	7.02E-176
Six5	3.62E-180	0.907994184	0.213	0.055	7.38E-176
Spcs3	4.33E-180	-0.12137298	0.489	0.203	8.83E-176
2510002D24Rik	6.71E-180	0.405009255	0.306	0.104	1.37E-175
Olfml1	9.21E-180	0.648182714	0.301	0.1	1.88E-175
Khdrbs3	1.07E-179	0.244151829	0.303	0.1	2.19E-175
Ndufb4	1.75E-179	-0.124484324	0.858	0.435	3.57E-175
Psenen	1.98E-179	-0.157207418	0.825	0.408	4.04E-175
Tmem14c	2.09E-179	-0.161798175	0.767	0.364	4.26E-175
Dad1	2.95E-179	0.22804362	0.94	0.547	6.02E-175
Dcaf12l1	4.62E-179	1.150349469	0.157	0.03	9.43E-175
Glb1	5.47E-179	0.26578941	0.332	0.117	1.12E-174
Trnt1	6.25E-179	0.291680465	0.383	0.146	1.27E-174
Cgrrf1	6.77E-179	0.131206076	0.387	0.148	1.38E-174
Vim	6.93E-179	-0.814239164	0.996	0.88	1.41E-174
Camk2a	1.08E-178	1.489981548	0.136	0.022	2.20E-174
Ercc1	1.41E-178	0.112303994	0.353	0.129	2.86E-174
Ggh	1.51E-178	-0.159718883	0.594	0.267	3.08E-174
Mrps16	1.58E-178	-0.150710622	0.643	0.293	3.21E-174
Pak3	1.70E-178	1.00152763	0.174	0.038	3.47E-174
Emc7	3.55E-178	-0.159350354	0.759	0.362	7.23E-174
Map3k7	4.42E-178	0.257703516	0.392	0.151	9.01E-174
Zbtb38	6.09E-178	0.108742393	0.441	0.179	1.24E-173
Dgcr6	6.36E-178	-0.110353503	0.468	0.193	1.30E-173
Leo1	7.46E-178	0.398687873	0.338	0.123	1.52E-173
Klf9	7.48E-178	0.176812913	0.877	0.443	1.53E-173
Slc25a4	9.96E-178	0.309944142	0.968	0.597	2.03E-173
Epha4	1.15E-177	0.477483147	0.284	0.091	2.35E-173
R3hdm4	1.62E-177	-0.236162207	0.605	0.273	3.29E-173
Tmx2	3.39E-177	0.131388072	0.329	0.116	6.91E-173
Borcs8	4.28E-177	0.213304618	0.321	0.112	8.73E-173
Ncor2	4.83E-177	0.114097837	0.519	0.224	9.84E-173
Bag1	6.56E-177	-0.109490844	0.82	0.404	1.34E-172
Tmem120b	7.64E-177	1.22735657	0.168	0.036	1.56E-172
Faf1	8.62E-177	0.17900499	0.34	0.122	1.76E-172
Pofut1	1.05E-176	0.346745212	0.344	0.124	2.14E-172
Acot11	1.15E-176	1.265724247	0.134	0.022	2.35E-172
Tlcd1	2.80E-176	0.589824333	0.257	0.079	5.71E-172
Ttyh3	3.16E-176	0.134324407	0.397	0.151	6.44E-172
Kidins220	3.85E-176	0.132413596	0.464	0.192	7.86E-172
Prkcd	4.00E-176	-0.499358203	0.43	0.168	8.16E-172
Lpl	4.02E-176	-0.824888612	0.742	0.337	8.20E-172
Gcat	7.89E-176	0.672844387	0.198	0.049	1.61E-171
Fmnl3	8.04E-176	0.135296374	0.311	0.105	1.64E-171
Ube4b	1.43E-175	0.120260258	0.388	0.148	2.92E-171
Rpl36a	2.07E-175	-1.120479258	0.968	0.767	4.23E-171
Tdrd3	2.47E-175	0.257198381	0.348	0.127	5.04E-171
Rab11b	4.50E-175	-0.126108077	0.736	0.349	9.18E-171
9630015K15Rik	6.13E-175	2.562102695	0.082	0.005	1.25E-170
Pias3	7.73E-175	0.347658514	0.311	0.107	1.58E-170
Aldoa	1.28E-174	0.146096334	0.941	0.546	2.61E-170
Fnta	1.37E-174	-0.235365787	0.533	0.23	2.80E-170
Decr1	1.61E-174	0.183623837	0.382	0.146	3.27E-170
Grin3b	1.70E-174	2.324557475	0.089	0.007	3.46E-170
Gm19705	1.92E-174	0.792862636	0.143	0.026	3.92E-170
Vapb	2.46E-174	-0.115976371	0.631	0.289	5.01E-170
Timm13	2.58E-174	-0.139472791	0.842	0.426	5.27E-170
Prkg1	3.16E-174	0.131474465	0.27	0.084	6.45E-170
Galnt7	3.99E-174	0.247381678	0.314	0.109	8.12E-170
Gm36595	4.68E-174	2.710036182	0.08	0.005	9.55E-170
Tent4a	1.02E-173	0.226649631	0.321	0.112	2.07E-169
Homer2	1.14E-173	0.334483426	0.279	0.09	2.32E-169
Sys1	1.36E-173	-0.203678996	0.555	0.243	2.78E-169
Klhl22	1.58E-173	0.298086432	0.316	0.11	3.22E-169
Zfp622	2.65E-173	0.112021192	0.381	0.147	5.40E-169
Cog3	3.46E-173	0.345574151	0.268	0.084	7.06E-169
Lrrc20	4.91E-173	1.164870037	0.163	0.034	1.00E-168
Mrpl51	5.86E-173	-0.251720916	0.627	0.281	1.19E-168
2810442N19Rik	5.89E-173	2.027643459	0.102	0.011	1.20E-168
Mtss1	7.67E-173	-0.534231581	0.441	0.172	1.56E-168
Pdcd6ip	8.26E-173	-0.14452554	0.662	0.305	1.68E-168
Ebna1bp2	1.33E-172	-0.156485427	0.522	0.228	2.72E-168
Nanp	1.63E-172	0.644572116	0.217	0.059	3.33E-168
Ccdc85a	2.65E-172	0.139284383	0.151	0.029	5.40E-168
Ppargc1a	3.71E-172	1.361276221	0.129	0.02	7.57E-168
Pja2	4.07E-172	-0.110948883	0.609	0.273	8.29E-168
Dio1	5.93E-172	3.748888484	0.072	0.003	1.21E-167
Pdia4	6.11E-172	-0.179199871	0.592	0.263	1.24E-167
Tshr	6.50E-172	1.573664045	0.133	0.022	1.33E-167
Slc25a32	6.97E-172	0.335618746	0.279	0.091	1.42E-167
Iscu	8.00E-172	-0.280091281	0.68	0.32	1.63E-167
Pfkl	8.72E-172	0.256711233	0.313	0.11	1.78E-167
Mrfap1	1.06E-171	0.205507027	0.945	0.554	2.17E-167
Bmp6	1.29E-171	0.531016598	0.197	0.049	2.64E-167
Rilpl1	1.29E-171	0.293677625	0.316	0.111	2.64E-167
Snrnp27	4.23E-171	-0.284205546	0.607	0.277	8.63E-167
Stau2	7.92E-171	0.66784562	0.221	0.061	1.62E-166
1810062G17Rik	8.95E-171	1.427908894	0.155	0.031	1.83E-166
Rgs6	1.25E-170	0.92774337	0.152	0.03	2.55E-166
Abcd3	1.57E-170	0.241206604	0.4	0.159	3.21E-166
Gorasp1	1.59E-170	0.767145085	0.203	0.053	3.25E-166
Ift172	1.61E-170	0.443545691	0.249	0.076	3.28E-166
Lars	2.39E-170	0.117909478	0.449	0.187	4.86E-166
Fam49a	4.78E-170	0.228203993	0.292	0.098	9.74E-166
Echdc3	7.18E-170	0.994101529	0.152	0.03	1.46E-165
Etfb	7.69E-170	-0.254743868	0.782	0.375	1.57E-165
Rdh14	8.47E-170	0.188724028	0.319	0.114	1.73E-165
Rpl24	1.14E-169	-0.691912503	0.986	0.82	2.32E-165
Rad21	1.16E-169	-0.283222156	0.602	0.266	2.37E-165
Pgrmc1	1.65E-169	-0.201407114	0.681	0.318	3.36E-165
Amigo3	2.37E-169	1.803464152	0.116	0.016	4.83E-165
Zfp275	3.18E-169	0.375096936	0.257	0.08	6.49E-165
Sec14l1	3.23E-169	-0.120273711	0.526	0.227	6.59E-165
Thoc7	3.30E-169	-0.191677236	0.706	0.332	6.72E-165
Thap7	3.95E-169	0.14202059	0.299	0.102	8.05E-165
F420014N23Rik	4.80E-169	1.608897643	0.11	0.014	9.80E-165
Tmbim1	5.25E-169	-0.270397256	0.649	0.298	1.07E-164
Ndfip1	5.52E-169	0.145273408	0.95	0.54	1.12E-164
Dcaf11	5.73E-169	0.145163748	0.331	0.12	1.17E-164
Mrpl15	5.87E-169	-0.149631286	0.49	0.21	1.20E-164
Tlr2	6.57E-169	-0.272386414	0.276	0.089	1.34E-164
Mtfr1	8.24E-169	0.383231633	0.242	0.073	1.68E-164
H2afy2	8.29E-169	0.389235912	0.275	0.09	1.69E-164
Fis1	8.71E-169	-0.127161126	0.818	0.404	1.78E-164
Ick	1.43E-168	0.200507084	0.409	0.164	2.91E-164
Rax	1.60E-168	1.825621651	0.108	0.013	3.26E-164
Uap1	1.64E-168	-0.577043484	0.606	0.273	3.34E-164
Hoxd3os1	1.74E-168	0.458838388	0.194	0.049	3.55E-164
Wnt4	1.77E-168	1.208525364	0.129	0.021	3.61E-164
Cfap74	4.20E-168	1.51846306	0.117	0.017	8.55E-164
Bad	4.24E-168	-0.156232778	0.534	0.235	8.65E-164
Pakap.1	7.84E-168	-0.397178794	0.466	0.189	1.60E-163
Adamts17	8.05E-168	0.775261159	0.185	0.044	1.64E-163
Ghr	9.03E-168	0.196326791	0.448	0.188	1.84E-163
Lrrc42	1.79E-167	0.267461718	0.351	0.131	3.65E-163
Zfp395	2.38E-167	0.268024093	0.39	0.154	4.85E-163
Snx21	5.00E-167	0.105564898	0.356	0.136	1.02E-162
Jpt2	5.02E-167	0.167485217	0.233	0.068	1.02E-162
Coq9	5.79E-167	0.309206586	0.302	0.106	1.18E-162
Znrd1	6.87E-167	-0.115244191	0.516	0.225	1.40E-162
Arid1b	8.74E-167	-0.117724813	0.455	0.19	1.78E-162
Kiz	1.57E-166	0.3670237	0.239	0.072	3.20E-162
Scn1a	3.17E-166	2.030076326	0.106	0.013	6.46E-162
Ubr3	4.96E-166	0.13678632	0.429	0.177	1.01E-161
Cyc1	5.43E-166	-0.240774214	0.639	0.296	1.11E-161
Fntb	5.67E-166	0.783543268	0.206	0.056	1.16E-161
Aimp1	5.98E-166	-0.170559416	0.644	0.299	1.22E-161
Vat1l	6.56E-166	1.114361714	0.138	0.025	1.34E-161
Mat2b	1.09E-165	-0.133410207	0.616	0.286	2.22E-161
Bop1	3.00E-165	0.238063406	0.264	0.085	6.12E-161
Hexdc	3.69E-165	0.999225942	0.173	0.041	7.52E-161
Grb10	3.96E-165	-0.148670502	0.673	0.303	8.08E-161
Trpm3	4.41E-165	0.745007146	0.191	0.048	8.99E-161
Tmem185a	4.88E-165	0.189335514	0.273	0.09	9.95E-161
Osbpl3	6.88E-165	0.384347545	0.272	0.09	1.40E-160
Bicc1	7.32E-165	-0.46223892	0.694	0.306	1.49E-160
Kifc3	8.39E-165	0.264025892	0.26	0.083	1.71E-160
Fam102b	9.79E-165	-0.17884105	0.615	0.282	2.00E-160
Vps26b	1.29E-164	0.361732894	0.274	0.092	2.63E-160
Usp53	1.37E-164	0.259190466	0.32	0.116	2.80E-160
Slitrk2	2.02E-164	1.061569725	0.134	0.024	4.12E-160
1110004F10Rik	2.68E-164	-0.171678706	0.755	0.363	5.46E-160
Adpgk	2.77E-164	0.199665061	0.286	0.097	5.64E-160
Dcaf10	3.13E-164	0.23928867	0.338	0.127	6.38E-160
Ramp2	3.29E-164	-4.279994234	0.049	0.249	6.70E-160
Dtd1	3.52E-164	0.15143557	0.349	0.132	7.17E-160
Kctd2	6.23E-164	0.321705119	0.306	0.108	1.27E-159
Igf1	7.07E-164	-0.87185949	0.934	0.444	1.44E-159
Pik3r2	1.13E-163	0.289006537	0.345	0.129	2.31E-159
Mtor	1.26E-163	0.480954288	0.26	0.084	2.57E-159
Tcea1	1.45E-163	-0.176634662	0.698	0.33	2.96E-159
Cd2ap	1.67E-163	-0.113263361	0.674	0.317	3.40E-159
Hgsnat	3.28E-163	-0.121493874	0.384	0.152	6.68E-159
Mta1	3.81E-163	0.144962214	0.423	0.175	7.76E-159
Ptp4a2	4.08E-163	0.162840159	0.888	0.474	8.31E-159
Sv2b	8.24E-163	2.313408275	0.105	0.013	1.68E-158
Alkbh1	1.36E-162	0.256825653	0.317	0.115	2.77E-158
Arhgap27os2	2.41E-162	1.517993526	0.099	0.011	4.91E-158
Rad23a	2.61E-162	-0.139120833	0.484	0.209	5.32E-158
Nucks1	3.38E-162	-0.178237434	0.781	0.377	6.89E-158
Hmox2	7.11E-162	-0.207181138	0.428	0.177	1.45E-157
Plekhf1	7.23E-162	0.112109262	0.305	0.108	1.47E-157
Micu2	7.91E-162	0.292616289	0.341	0.128	1.61E-157
Rusc1	1.07E-161	0.119229022	0.252	0.08	2.17E-157
Fbln5	1.26E-161	-0.595845229	0.594	0.259	2.58E-157
Cnot8	1.61E-161	0.137829691	0.357	0.138	3.27E-157
Tmed7	1.89E-161	-0.133955441	0.674	0.321	3.85E-157
Selenof	1.89E-161	0.297417564	0.974	0.624	3.86E-157
Klhl7	2.82E-161	0.342575929	0.312	0.113	5.74E-157
Cfdp1	3.88E-161	-0.225019037	0.644	0.303	7.92E-157
Tlcd2	4.60E-161	0.532438093	0.261	0.086	9.37E-157
S100a16	4.65E-161	-0.491820893	0.826	0.385	9.49E-157
Pgghg	5.06E-161	0.439883812	0.251	0.08	1.03E-156
Lzts2	5.51E-161	-0.168212858	0.501	0.218	1.12E-156
Gal3st4	6.44E-161	1.396901322	0.134	0.025	1.31E-156
Gpsm1	7.73E-161	0.417148213	0.278	0.094	1.57E-156
Arl2bp	9.48E-161	-0.201189436	0.505	0.221	1.93E-156
Atrn	1.66E-160	0.196697981	0.353	0.134	3.38E-156
Spock2	2.04E-160	0.888693626	0.212	0.06	4.16E-156
Hspb6	2.44E-160	0.225905975	0.213	0.06	4.98E-156
Pten	3.40E-160	-0.222224791	0.716	0.339	6.92E-156
Papola	6.00E-160	-0.130078873	0.678	0.32	1.22E-155
Gnptg	8.86E-160	0.209213854	0.308	0.112	1.81E-155
Supt5	9.36E-160	-0.188852278	0.502	0.22	1.91E-155
Fam3a	1.04E-159	0.160411852	0.343	0.13	2.13E-155
Tada2b	1.17E-159	0.504053886	0.219	0.064	2.38E-155
Dynll2	1.48E-159	-0.266754423	0.56	0.254	3.03E-155
Rps9	1.79E-159	-0.653088237	0.989	0.85	3.64E-155
Ift46	2.32E-159	0.24463428	0.339	0.13	4.73E-155
Vps28	2.39E-159	-0.312592231	0.604	0.278	4.87E-155
Ociad1	2.43E-159	-0.187330057	0.579	0.265	4.95E-155
Syncrip	2.74E-159	-0.1092752	0.755	0.364	5.58E-155
Syde1	3.02E-159	0.291095056	0.272	0.091	6.15E-155
Pdgfc	4.61E-159	0.19616581	0.245	0.077	9.40E-155
Tbc1d17	5.04E-159	0.153917162	0.354	0.138	1.03E-154
Cntnap4	2.86E-158	2.294374778	0.088	0.008	5.83E-154
Selenoi	4.65E-158	0.125930404	0.32	0.117	9.48E-154
Ube2s	4.74E-158	-0.197145366	0.81	0.399	9.67E-154
Lrch2	5.01E-158	0.554967536	0.226	0.067	1.02E-153
Smarca2	5.13E-158	-0.133378065	0.622	0.287	1.04E-153
Samm50	5.59E-158	-0.16639528	0.522	0.232	1.14E-153
Rps11	5.91E-158	-0.6642106	0.987	0.849	1.20E-153
Ctdsp1	6.03E-158	-0.138043069	0.483	0.209	1.23E-153
Ppm1g	6.70E-158	-0.206273017	0.478	0.207	1.37E-153
Mrpl30	8.75E-158	-0.213047113	0.726	0.353	1.78E-153
Ptpmt1	1.34E-157	-0.114112611	0.431	0.18	2.74E-153
Pam16	1.69E-157	-0.206387324	0.434	0.183	3.44E-153
Ccdc157	3.40E-157	0.73984991	0.22	0.065	6.93E-153
Oaz2	4.68E-157	-0.32591333	0.615	0.285	9.53E-153
Lsm1	4.69E-157	-0.107742829	0.465	0.2	9.55E-153
Sfr1	5.00E-157	0.1546202	0.932	0.514	1.02E-152
Psmd6	5.12E-157	-0.134746001	0.595	0.273	1.04E-152
Kars	9.03E-157	-0.119525543	0.386	0.156	1.84E-152
Eif3d	9.25E-157	-0.138998384	0.58	0.268	1.89E-152
Mapre3	9.90E-157	0.293874244	0.298	0.106	2.02E-152
Deaf1	1.01E-156	0.351212823	0.293	0.104	2.06E-152
Rnf126	1.02E-156	0.170472283	0.373	0.149	2.08E-152
Rps14	1.05E-156	-0.582040856	0.993	0.902	2.14E-152
Gnl3	1.75E-156	-0.180890046	0.529	0.239	3.56E-152
Tmco3	2.70E-156	0.120329766	0.332	0.125	5.51E-152
Abcc1	2.93E-156	0.127939734	0.34	0.129	5.98E-152
Itfg2	3.66E-156	0.52575556	0.238	0.075	7.46E-152
Mdh2	4.49E-156	-0.204692951	0.793	0.397	9.15E-152
Lrp4	9.55E-156	0.233703933	0.185	0.048	1.95E-151
Chmp3	1.09E-155	-0.329366317	0.642	0.301	2.22E-151
Arf6	1.21E-155	-0.522980503	0.573	0.262	2.47E-151
Slc27a6	1.27E-155	1.859798478	0.112	0.017	2.60E-151
Cnnm2	2.17E-155	0.494108754	0.201	0.056	4.43E-151
Dock11	2.39E-155	0.146146092	0.351	0.137	4.86E-151
Gdi2	3.24E-155	0.119312061	0.918	0.516	6.61E-151
Slfn5	3.46E-155	-5.898264559	0.012	0.188	7.05E-151
Arl16	3.76E-155	0.486070721	0.261	0.088	7.67E-151
Abca2	3.94E-155	0.421149327	0.204	0.057	8.04E-151
Mbtps1	4.10E-155	-0.109555856	0.54	0.243	8.36E-151
Supt4a	4.15E-155	-0.233894835	0.641	0.299	8.46E-151
2410002F23Rik	5.08E-155	0.162607295	0.353	0.137	1.04E-150
Scarb2	5.18E-155	-0.178359353	0.486	0.211	1.06E-150
Pgls	5.47E-155	-0.117663088	0.776	0.384	1.11E-150
Dpt	5.73E-155	-3.62565641	0.125	0.32	1.17E-150
[truncated: 10,396 more rows]
