# Supplementary material for: Single-nucleus transcriptional and chromatin accessibility analyses of maturing mouse Achilles tendon uncover the molecular landscape of tendon stem/progenitor cells
Source: eLife. 2026 Feb 2;14:RP104768. doi: 10.7554/eLife.104768 (PMC12863719; doi:10.7554/eLife.104768)
Supplement: Supplementary file 2. [file elife-104768-supp2.csv]

	p_val	avg_log2FC	pct.1	pct.2	p_val_adj
Dpt	0	2.25282201873167	0.739	0.208	0
C1s1	0	2.44442530256849	0.533	0.119	0
Cygb	0	2.81185220325352	0.525	0.129	0
Entpd2	0	2.97009471285185	0.471	0.087	0
Col5a3	0	2.25617564197576	0.554	0.17	0
Gpc3	0	2.94358783310514	0.608	0.224	0
Pdgfra	0	2.57999828392984	0.608	0.225	0
Fst	0	3.21584333138867	0.472	0.09	0
Cxcl12	0	1.40451039179188	0.608	0.239	0
Serping1	0	1.67283801901734	0.809	0.441	0
Col5a1	0	1.69560365844397	0.704	0.347	0
Gdf10	0	3.8186086885691	0.404	0.05	0
Smoc2	0	3.32964393161661	0.447	0.098	0
Col4a1	0	1.35696015679062	0.734	0.396	0
Abca8a	0	2.90946086066594	0.381	0.054	0
C1ra	0	2.22247626288658	0.423	0.109	0
Steap4	0	2.33915391746347	0.367	0.077	0
Adamts12	0	2.50965311234186	0.366	0.079	0
Dpep1	0	3.01242967815607	0.32	0.037	0
Sfrp1	0	3.81173435883543	0.317	0.04	0
Ntrk2	0	2.36195083681489	0.362	0.086	0
Zim1	0	3.65170153270854	0.322	0.048	0
Itm2a	0	2.32338321522081	0.741	0.482	0
Sult5a1	0	3.0883267713524	0.273	0.03	0
Prlr	0	3.90784006814375	0.233	0.026	0
Mmp3	0	3.46322975158291	0.24	0.033	0
Gsn	0	1.90872594578368	0.967	0.763	0
Col3a1	0	2.1663083080664	0.97	0.857	0
Mfap5	5.62222621136886e-305	1.16208603621866	0.636	0.267	1.14620325771177e-300
Ccl11	1.93602581017982e-297	2.59194590667802	0.273	0.047	3.9469758192136e-293
Ebf1	3.09177840198623e-290	1.41234797503557	0.713	0.36	6.30320862812932e-286
Fmod	1.04564640757086e-282	-2.51453271799969	0.614	0.786	2.13175933111471e-278
Col6a6	1.99988135775833e-276	2.70872960167068	0.288	0.059	4.07715812406191e-272
Icam1	8.94023796177829e-276	1.96017234672746	0.397	0.111	1.82264631326774e-271
Dlk1	6.54717455359401e-274	2.98165570746868	0.381	0.111	1.33477247624121e-269
Pappa	5.99727685718611e-273	3.75020833664521	0.17	0.017	1.22266483287453e-268
Tnxb	1.22575660431684e-272	1.38575623426114	0.67	0.307	2.49894998922074e-268
Ms4a4d	4.51675770623912e-271	3.25186731902723	0.172	0.018	9.2083139357097e-267
Fbln2	3.73093576300794e-269	1.34681143264079	0.585	0.233	7.60625874004429e-265
Lrrc17	2.4100898875072e-266	2.35040728911186	0.271	0.053	4.91345025366092e-262
Bmper	1.68221899392814e-265	3.49703071885772	0.193	0.025	3.42953986292131e-261
Cd248	2.0900704530579e-265	1.30185415114046	0.46	0.147	4.26102663264914e-261
Lum	1.05411561876861e-261	1.36840960106987	0.699	0.347	2.14902551198356e-257
Tspan11	1.0012807826195e-260	3.76856224161477	0.178	0.021	2.04131113152637e-256
Fgf7	1.95712464507753e-255	2.80145353117078	0.238	0.043	3.98999001391956e-251
Fmo1	1.09070346422256e-254	2.51766171689024	0.278	0.06	2.22361715251053e-250
Cxcl1	1.71715606498889e-252	2.36817334372997	0.506	0.199	3.50076606969284e-248
Cd34	6.85065830700771e-251	1.02980584020144	0.583	0.221	1.39664370904966e-246
Ebf2	3.95849191535619e-244	2.16387557704881	0.338	0.091	8.07017746783667e-240
Nfib	5.1560716637961e-243	1.46381745454166	0.748	0.586	1.05116833009811e-238
Srpx	2.08301427722381e-239	2.59857738900868	0.449	0.183	4.24664120697618e-235
Col14a1	1.09044395720032e-236	1.53079609085565	0.576	0.27	2.2230880955443e-232
Rps18	7.46363805995979e-233	0.786416914787319	0.946	0.871	1.521611891284e-228
Cilp2	9.00010820245251e-232	-2.73020982096022	0.224	0.553	1.83485205923399e-227
Celf2	1.29742598508016e-229	1.61537588548428	0.534	0.238	2.64506235578293e-225
Scn7a	2.76872285262992e-229	1.77927143662332	0.177	0.024	5.64459527965662e-225
Il11ra1	4.68045960620009e-228	1.55529854146011	0.746	0.535	9.54205299916012e-224
Ccl19	1.96095554260098e-226	2.54712151359555	0.175	0.024	3.99780006470061e-222
Podn	2.26916383640181e-225	2.78048987504435	0.271	0.064	4.62614431327236e-221
Gpx3	2.29084931535881e-225	1.58907542414966	0.511	0.209	4.670354499222e-221
Ramp2	8.67461100152321e-225	0.996600663548697	0.473	0.165	1.76849294488054e-220
Rps4x	8.61001889737696e-224	0.664145679012226	0.948	0.888	1.75532455260824e-219
Rpl13	7.87794524067142e-223	0.622406612778179	0.974	0.938	1.60607669621568e-218
Slfn5	3.58002299267879e-219	1.63179073846313	0.374	0.115	7.29859287517425e-215
Ly6a	2.7267417529781e-214	1.32342391426456	0.652	0.321	5.55900841179644e-210
Vcam1	1.68452502951456e-213	2.21971590192599	0.289	0.076	3.43424117767133e-209
C3	8.10551789772751e-211	1.99344365769878	0.325	0.095	1.65247193380971e-206
Mmp2	9.70744671516501e-211	1.32289067294885	0.712	0.467	1.97905716182069e-206
Col5a2	1.70632430186908e-207	1.21660993980048	0.784	0.607	3.4786833542205e-203
Ptx3	1.72720575318532e-204	3.29644824145063	0.208	0.041	3.52125436901892e-200
Rpl36a	6.62586305027788e-204	0.783819896548958	0.894	0.799	1.35081470006015e-199
Rps15a	4.28465076597638e-203	0.668081153977777	0.931	0.865	8.73511751659604e-199
Clec3b	1.09995848049746e-198	0.575803395836716	0.71	0.32	2.24248535419017e-194
Apod	1.3663965591899e-198	1.59027655344014	0.702	0.441	2.78567266522046e-194
Jun	1.92469787996196e-197	1.38257873274567	0.816	0.639	3.92388156787845e-193
Gstm2	2.66212781896699e-197	2.12786980201711	0.264	0.067	5.427279984528e-193
Rpl17	3.65767737754278e-197	0.686323756036236	0.92	0.863	7.45690686959647e-193
Lama2	5.35413485992365e-197	2.30044766150631	0.42	0.175	1.09154747389263e-192
Fstl1	8.63718400042288e-193	0.824210114005409	0.83	0.666	1.76086270216621e-188
Rps19	1.01554705074715e-192	0.660155824386194	0.949	0.889	2.07039577235822e-188
Egr1	8.28134864695809e-190	1.56775878001048	0.679	0.446	1.68831854865535e-185
Rbp1	1.07963599287242e-188	2.50538797317538	0.326	0.111	2.201053898669e-184
Rpl39	5.42085635438874e-188	0.586371361600419	0.944	0.904	1.10514998496923e-183
Ifi205	6.39622064961106e-188	2.64296625236851	0.202	0.041	1.30399750383621e-183
Col11a2	1.65629548629256e-185	-4.50506794883638	0.113	0.41	3.37668960790465e-181
Ifitm3	3.08695719100236e-185	0.779305097274072	0.878	0.642	6.29337962529651e-181
Loxl1	2.33505609869824e-184	1.6155372479682	0.544	0.298	4.76047886841609e-180
Acvr2a	1.38351572396053e-182	2.42084149637995	0.296	0.094	2.82057350643833e-178
Rps20	6.93550832588105e-182	0.622571733172993	0.915	0.871	1.41394208239737e-177
Mgst1	5.37450396016615e-180	1.70968967273784	0.514	0.248	1.09570012235907e-175
Adam33	1.1043487512337e-179	2.0063079096915	0.282	0.083	2.25143579914014e-175
Rps8	1.65606148707304e-179	0.597419138147798	0.947	0.908	3.37621255369581e-175
Rpl32	2.85187696994213e-179	0.604325789456843	0.95	0.906	5.81412157862102e-175
Ptch2	4.21390092888317e-178	3.74284360429394	0.099	0.008	8.59087982371412e-174
Rpl24	1.2325706715969e-177	0.649366446793143	0.91	0.848	2.5128418281846e-173
Rps23	9.7482785280113e-177	0.563666140724732	0.954	0.913	1.98738154350566e-172
Gm10115	7.97785279729712e-176	2.68096847830278	0.135	0.018	1.62644484978496e-171
Bicc1	2.31770197703556e-174	1.90121406553289	0.568	0.365	4.72509902058239e-170
Scx	2.52954999759787e-174	-3.20404576559111	0.109	0.406	5.15699358010277e-170
Rpl23	1.32674674771167e-173	0.628713415366186	0.931	0.892	2.70483859455977e-169
Abca8b	1.79426169344111e-173	2.02825465294953	0.202	0.044	3.65796131441839e-169
Edn3	2.23000165108423e-173	3.62351242915227	0.114	0.012	4.54630436606543e-169
Adh1	1.09627715824253e-170	3.15851534043879	0.107	0.011	2.23498024250905e-166
Col4a2	2.05649238014736e-170	1.09923044137008	0.642	0.426	4.19257101540643e-166
Cfb	5.60213697654124e-169	2.29713962822381	0.227	0.057	1.14210766540746e-164
Hic1	2.92503330011291e-168	2.18538247647979	0.214	0.051	5.96326538894018e-164
Eef1a1	1.07089946313468e-167	0.547340312655751	0.968	0.936	2.18324273549266e-163
Itih5	2.65301957439117e-167	1.34995821334779	0.585	0.331	5.40871100631128e-163
Rps5	6.7228668824292e-167	0.615041635396698	0.922	0.865	1.37059087132084e-162
Rpl26	1.95674241587098e-166	0.555611975763416	0.938	0.88	3.98921076323618e-162
Rpl18a	6.32745332551968e-166	0.544191133901555	0.953	0.892	1.2899779094737e-161
Acan	1.78934960262083e-165	-4.46949762072845	0.042	0.326	3.64794703486308e-161
C2	2.48500802770276e-165	3.15586844788998	0.142	0.023	5.06618586607762e-161
Ecrg4	9.98873565274741e-164	-2.02385389301076	0.553	0.711	2.03640353752561e-159
Svep1	2.36565833245218e-162	2.31896865895681	0.399	0.184	4.82286764237027e-158
Rps7	2.80230555807034e-162	0.583512353985765	0.913	0.851	5.713060341238e-158
Tnfaip6	6.11539385989298e-162	2.49203983670131	0.431	0.21	1.24674534621638e-157
Hmcn2	7.48957987550951e-161	3.0988614263905	0.153	0.027	1.52690064922012e-156
Col11a1	1.91636760413385e-160	-3.00969734948099	0.358	0.56	3.90689863454768e-156
Wif1	3.24243183639176e-160	-3.83928202836825	0.093	0.371	6.61034578485188e-156
Ace	2.50229099710557e-159	1.61901260197878	0.287	0.091	5.10142065579912e-155
Rpl37	1.2144237913396e-158	0.619794373268586	0.945	0.883	2.47584578340404e-154
Ank2	3.96211961376896e-158	1.91414247771193	0.46	0.24	8.07757325659077e-154
Rpl6	6.29808486030026e-158	0.55148510665331	0.923	0.866	1.28399056046941e-153
Thbs4	1.85467902314784e-156	-1.78858815503556	0.446	0.64	3.78113412449151e-152
Rpl14	2.08902360582845e-156	0.589729187564688	0.917	0.84	4.25889242520246e-152
Rplp1	2.80168298555341e-156	0.483885782853161	0.966	0.936	5.71179110264774e-152
Rps28	4.8597775030041e-156	0.573925828919263	0.963	0.912	9.90762839537447e-152
Sdc3	5.02177801259962e-156	-2.89989400345443	0.074	0.358	1.02378988342868e-151
Kera	5.79393779614977e-155	-2.37095656532298	0.247	0.503	1.18121009850105e-150
Gas5	1.28907227124115e-153	0.904663009354403	0.793	0.674	2.62803163937933e-149
Ecm1	1.11932311138812e-152	0.916785346377703	0.637	0.33	2.28196402718695e-148
Rpl37a	1.12879989178326e-152	0.527051835504878	0.972	0.924	2.30128433937853e-148
Rps24	1.91235293647769e-152	0.527122515341853	0.95	0.91	3.89871393159707e-148
Rps14	1.52317001839809e-150	0.496585086561687	0.958	0.916	3.10528671650818e-146
H19	1.77441330441975e-150	2.14347816142793	0.421	0.207	3.61749640372055e-146
Mkx	2.32984118706745e-150	-2.77977169168497	0.053	0.328	4.7498472280744e-146
Rps27	3.18552327816922e-150	0.497638069049459	0.945	0.876	6.49432630720359e-146
Cyp1b1	3.83212552653014e-149	3.35259179450881	0.106	0.013	7.81255431093699e-145
Rpl21	5.80276665715858e-149	0.52342327333466	0.917	0.867	1.18301003839492e-144
Penk	1.09323131022914e-148	2.40927808772847	0.326	0.133	2.22877067216414e-144
Lamb1	5.16331283345384e-146	1.5946709495153	0.379	0.157	1.05264458735623e-141
Rpl36	2.35635865112908e-145	0.602220894588498	0.925	0.857	4.80390838205686e-141
Comp	3.68858610656794e-145	-1.68833541050793	0.392	0.628	7.51992049546006e-141
Nid1	8.03150662792356e-145	1.39035149356297	0.619	0.447	1.63738325623478e-140
Rpl22l1	4.71749865894737e-144	0.784367040441809	0.825	0.713	9.61756451599601e-140
Rpl23a	1.86603978408967e-143	0.64723951179301	0.94	0.855	3.80429530782362e-139
Rpl28	3.3858930116279e-143	0.628693825970417	0.887	0.832	6.90282008280581e-139
Sema3b	5.75897385541096e-143	-2.80443300740999	0.125	0.385	1.17408199990263e-138
Tnc	9.8092440191543e-141	-2.47833079842429	0.102	0.37	1.99981057818499e-136
Nrp1	1.8562354377623e-140	1.60666374828521	0.44	0.225	3.78430718696601e-136
Cpm	4.4901524159866e-140	-3.35023482583583	0.03	0.283	9.15407373047189e-136
Aoc3	1.25110430998855e-139	1.1263518636213	0.284	0.094	2.55062635677365e-135
C4b	3.67186713632867e-139	2.40798783777882	0.193	0.05	7.48583553083326e-135
Rbp4	1.30587004272445e-138	1.78733335664613	0.208	0.057	2.66227725610234e-134
Rnd3	7.28311025700845e-138	1.64214462316943	0.406	0.196	1.48480768809631e-133
Cxcl13	7.68866423440446e-138	2.85695604180899	0.129	0.022	1.56748797746804e-133
Ptgis	3.22445559219892e-137	-1.64479302114762	0.33	0.548	6.57369761581594e-133
Matn4	3.70677321287078e-137	-3.63072763314908	0.034	0.285	7.55699854907966e-133
Osr1	2.52816003184009e-136	2.5004455635244	0.172	0.041	5.15415985691239e-132
Fgl2	3.30261063659046e-136	0.841119388208594	0.294	0.103	6.73303230481698e-132
Cxcl14	5.56755194286619e-136	2.83782909334689	0.407	0.213	1.13505681459213e-131
Tmsb10	6.76940425381644e-136	0.79796095532568	0.955	0.856	1.38007844522556e-131
Cgref1	4.68939255434691e-135	-2.47367835174472	0.103	0.36	9.56026460054705e-131
Rpl35a	1.43678207824042e-134	0.460554479797403	0.945	0.893	2.92916762290875e-130
Rps26	4.59113306684775e-134	0.59617167059937	0.894	0.828	9.35994298338251e-130
Ndn	1.0871351273564e-133	1.64416422752932	0.532	0.35	2.2163423841415e-129
Rps13	3.79162101070281e-133	0.524979353304843	0.898	0.849	7.72997775451982e-129
Tnmd	1.64538485594947e-132	-2.41758862889929	0.483	0.626	3.35444610582418e-128
Itga2	4.25437596785939e-132	-2.17799462981457	0.079	0.339	8.67339628567494e-128
Myoc	9.89259103798693e-131	0.573317738945475	0.512	0.243	2.0168025349144e-126
Igf1	1.22532114990257e-130	1.58531801853289	0.675	0.533	2.49806222830638e-126
Rps6	1.36389400616019e-130	0.567576233599807	0.914	0.828	2.78057071035878e-126
Zeb2	2.63095951298413e-130	0.534658256790498	0.491	0.223	5.36373715912074e-126
Rarres2	2.84929072510494e-130	0.977248639676918	0.66	0.439	5.80884900127144e-126
Rps3a1	5.39849945079372e-130	0.488048361849881	0.941	0.897	1.10059208303332e-125
Col2a1	5.93298166565557e-130	-4.69658457626603	0.265	0.475	1.2095569721772e-125
Lysmd2	9.80766981656113e-130	1.63781298259095	0.38	0.178	1.99948964550232e-125
Ldb2	2.35792156737359e-129	1.65917817690299	0.276	0.1	4.80709469940454e-125
Rps9	1.47595039685121e-128	0.499974838454979	0.922	0.875	3.00902007406057e-124
Aspn	1.59367043325611e-128	0.7774809485839	0.557	0.302	3.24901591227923e-124
Lpl	1.17707502592913e-127	1.59964029094297	0.577	0.404	2.39970285536172e-123
Col27a1	2.30236990699747e-126	0.978907904301739	0.276	0.098	4.69384152939575e-122
Rpl10a	2.50258894746818e-125	0.591629366054032	0.87	0.809	5.10202808720339e-121
Gstm1	3.31981932406943e-125	0.809890811774455	0.463	0.223	6.76811565598035e-121
Rpl27a	1.27465393842576e-124	0.457164889816258	0.938	0.887	2.59863698426859e-120
Rpl35	2.86364966824794e-124	0.615520010192173	0.858	0.78	5.83812257865707e-120
Rpl15	1.54554074246085e-123	0.537137217086167	0.897	0.838	3.15089391165493e-119
Cd302	1.09767417873765e-122	1.35867847859649	0.567	0.39	2.23782834819245e-118
Postn	2.63186467327991e-122	1.71244288066816	0.485	0.288	5.36558250941575e-118
Igf2	1.26178784040277e-121	2.32417388513273	0.466	0.288	2.57240687022913e-117
Mylk	2.41657136606469e-121	-2.29983929816246	0.124	0.382	4.92666404399609e-117
Rps15	3.62789570470955e-121	0.484313771297586	0.919	0.842	7.39619097319136e-117
Igsf3	1.25587199033515e-120	2.09385546505916	0.253	0.093	2.56034622669626e-116
Cpxm2	5.39170064333115e-120	-1.94167493551754	0.197	0.432	1.09920601015592e-115
Col12a1	7.91004522171274e-120	-1.95995089869991	0.393	0.557	1.61262091935058e-115
Rps29	1.08205383452378e-119	0.309564758966751	0.971	0.939	2.20598315244364e-115
Rpl11	1.1411215287263e-119	0.463208353789408	0.93	0.876	2.3264044606143e-115
Nid2	1.86262843904074e-119	1.77402365621028	0.298	0.122	3.79734059867236e-115
Pcdh7	2.01305729265016e-119	1.98440463256554	0.261	0.098	4.10401990252589e-115
Anpep	3.43073441346074e-119	1.6465551138017	0.262	0.095	6.9942382487224e-115
Gas1	1.34140399824215e-117	0.987198102303842	0.731	0.558	2.73472033121626e-113
Angptl4	1.79275566218032e-117	1.60545049741153	0.256	0.093	3.65489096848703e-113
Rpl13a	3.06530959600486e-117	0.46440388981446	0.934	0.884	6.2492466733751e-113
Rpl9	4.67218930779898e-117	0.524047481499155	0.889	0.838	9.52519234180977e-113
Lvrn	1.15504714242885e-116	2.58608563643831	0.076	0.008	2.35479460926969e-112
Rps17	2.89726661523346e-116	0.559990611992798	0.894	0.819	5.90665744847646e-112
Ccl7	4.54786230065576e-116	2.45735994406658	0.35	0.166	9.2717268723469e-112
Kcnk1	6.14091850706411e-116	-3.1039470860741	0.015	0.228	1.25194905603516e-111
Rpl34	1.00395026764786e-115	0.457631137556756	0.926	0.874	2.0467534106537e-111
Gstt1	4.77517365497345e-115	1.55231019398835	0.244	0.085	9.73514653039437e-111
Marcks	2.8624562696369e-114	0.725497804945898	0.791	0.62	5.83568959690875e-110
Rps27a	2.5886728959749e-113	0.438486094997938	0.947	0.915	5.27752743302404e-109
Ccdc80	4.61731390647649e-113	1.08940412602067	0.652	0.505	9.41331786113361e-109
Cnn2	8.13165134504112e-113	-1.82480600238265	0.124	0.368	1.65779975971353e-108
Prex1	2.06882868262845e-112	-2.63321093593967	0.056	0.281	4.21772103527461e-108
Ptgir	1.04819340139463e-111	2.34748061345424	0.111	0.02	2.13695188742323e-107
Sema3a	1.26689985266498e-111	-1.96577833987648	0.062	0.292	2.5828287296281e-107
Prrx2	1.31272849656585e-111	1.50393906213837	0.333	0.15	2.6762595859488e-107
Cybrd1	2.37793600059941e-111	-2.60284136928443	0.045	0.267	4.84789812442202e-107
Ooep	2.91226797015574e-111	-3.5456540946355	0.025	0.235	5.93724071075651e-107
Nrk	1.79267149679749e-110	2.27199708125797	0.352	0.18	3.65471938052104e-106
Retreg1	9.9154778048218e-110	-2.34927665556422	0.055	0.279	2.02146846006902e-105
Tpm1	1.48928626262226e-109	-1.806605955269	0.356	0.555	3.03620790360801e-105
Deptor	2.07482933279451e-109	1.76452488157451	0.239	0.088	4.22995456076817e-105
Kctd12	5.30277269884428e-109	1.67093601986789	0.496	0.33	1.08107627011338e-104
Fth1	1.85249167174376e-108	0.462185680710936	0.975	0.926	3.776674771184e-104
Lpar4	2.55973591536869e-108	1.89565713138591	0.321	0.15	5.21853361066215e-104
Ahnak	5.63843953697534e-108	0.586527696050639	0.865	0.76	1.14950866840316e-103
Gm17455	1.82222269995169e-107	-2.07355969111935	0.042	0.259	3.7149654183915e-103
Zbtb20	8.59457443173211e-106	0.74743150530919	0.771	0.658	1.75217588939723e-101
Rpl3	1.15506140685688e-105	0.492057531556978	0.89	0.829	2.35482369015913e-101
Peg3	3.85516218490167e-105	2.02276268774577	0.517	0.396	7.85951914635903e-101
Nfia	2.44849177572841e-104	0.872346274137189	0.729	0.6	4.99174018317751e-100
Rps16	7.1161339724886e-104	0.41888035862261	0.931	0.89	1.45076623297125e-99
Plpp3	1.14442028140912e-103	0.878223587079064	0.718	0.571	2.33312962770878e-99
Rnase4	2.61703577938563e-103	0.981527691931242	0.659	0.525	5.33535084343348e-99
Cldn1	1.03079359208809e-102	4.76187224326001	0.062	0.006	2.10147889618999e-98
Hsd11b2	4.08847776545229e-102	2.98904799658288	0.084	0.012	8.33517962042758e-98
Islr	5.99270986143192e-102	1.49445886480337	0.464	0.293	1.22173375945013e-97
Fgfr1	1.27041199186774e-101	0.982836363892907	0.62	0.469	2.58998892782077e-97
Crabp1	1.69169257041172e-101	-2.55812412714719	0.051	0.257	3.44885364329837e-97
Cntfr	4.43706150075418e-101	2.12186051276127	0.171	0.051	9.04583728158755e-97
Rplp0	2.4871376666687e-100	0.418136689879994	0.958	0.922	5.07052756103747e-96
Pla2g5	4.2043768692628e-100	-2.94785558551421	0.017	0.209	8.57146312336607e-96
Ntf3	9.63818186159997e-100	2.24442763992753	0.131	0.031	1.96493613612439e-95
Sdc1	1.54501823279643e-99	-1.78775061949098	0.193	0.407	3.14982867120208e-95
Tmeff2	3.13465988561082e-99	1.91704903618522	0.129	0.031	6.39063110879477e-95
Rps12	4.37972353892403e-99	0.504203505591464	0.922	0.88	8.92894237880443e-95
Rps3	1.45319523897606e-98	0.475884107883779	0.891	0.834	2.9626291337005e-94
Cnrip1	2.47083312586667e-98	1.9922180972596	0.192	0.063	5.03728749370438e-94
Rpl19	4.97711144293981e-98	0.441319647684283	0.92	0.877	1.01468370987214e-93
Fcgr3	6.14355014891071e-98	-3.53556883059971	0.017	0.203	1.25248556885843e-93
Ckb	6.91413204266445e-98	-1.34533202874347	0.415	0.572	1.409584099538e-93
Mmp19	1.17305513996677e-97	1.29731482579816	0.115	0.025	2.39150751385026e-93
Nrip1	3.18518886101482e-97	1.72600785255207	0.407	0.24	6.49364453095091e-93
Ces2g	4.3235295621707e-97	3.1853508684661	0.068	0.008	8.81437971839741e-93
Hmcn1	5.50273335585814e-97	2.02097714641973	0.155	0.043	1.1218422492588e-92
Car9	8.6316902542769e-97	-3.60251718445639	0.028	0.217	1.75974269213943e-92
Ndufa4l2	3.66473586553194e-96	-1.8586582582273	0.381	0.548	7.47129700905997e-92
Rpl29	4.15834597211906e-96	0.529827268537579	0.831	0.769	8.47761993335913e-92
Emb	5.78302544199536e-96	1.87992652148185	0.235	0.092	1.17898539685959e-91
Tpm2	8.16876456728453e-96	-2.42947499611745	0.239	0.451	1.6653660323323e-91
F3	8.3507464064945e-96	2.05953436760943	0.201	0.072	1.70246666989203e-91
Qpct	9.23742207354124e-96	1.40867443569446	0.255	0.102	1.88323323813285e-91
Flnc	1.69542726782032e-95	1.84051106168619	0.22	0.083	3.45646757090529e-91
Ppm1l	1.83246229070348e-95	-2.21090592692517	0.036	0.231	3.73584087205718e-91
Angptl7	1.86774101411749e-95	-1.90802267582288	0.327	0.528	3.80776360548132e-91
Tmod2	3.14212931785345e-95	1.22817211687231	0.273	0.114	6.40585904030783e-91
Kcnma1	4.06644089517502e-95	-1.67065684926233	0.068	0.28	8.29025305299332e-91
Rpl8	4.08564664595011e-95	0.443630540463466	0.897	0.843	8.32940781709849e-91
Crispld2	1.27412671070858e-94	-1.76065157764045	0.106	0.33	2.59756212512159e-90
Pcdh19	1.30973632939736e-94	1.7420336270124	0.226	0.085	2.6701594547424e-90
Rpl10	1.36179839395891e-94	0.369992613708494	0.931	0.869	2.77629838576404e-90
Ppl	1.60822794364773e-93	2.36069795392794	0.142	0.039	3.27869430871464e-89
Fxyd1	2.11391060738344e-93	0.756060196704318	0.611	0.426	4.30962955527263e-89
S100a10	9.63278954637198e-93	0.411055413329415	0.914	0.793	1.96383680481886e-88
Zfp36l1	1.27196459723385e-92	0.891007139611369	0.681	0.544	2.59315422438065e-88
Mdk	1.28535205130315e-92	1.70645171191689	0.41	0.254	2.62044722699173e-88
Naca	2.15256982023035e-92	0.574364988969983	0.801	0.726	4.38844409250362e-88
Elmo1	1.40599766429925e-91	-1.79589627176502	0.078	0.288	2.86640743820688e-87
Xdh	1.78312533246336e-91	1.73557663063616	0.15	0.042	3.63525761529306e-87
Zfp185	2.71459601075836e-91	-2.19104312429829	0.062	0.261	5.53424688713306e-87
Ifitm2	3.47966634516591e-91	0.573645888990583	0.872	0.787	7.09399577788973e-87
Ndnf	8.40415110839432e-91	1.98071766225667	0.126	0.032	1.71335428646835e-86
C1qtnf3	1.10730842725461e-90	-2.0480690650724	0.162	0.367	2.25746969064396e-86
Dapk1	4.31203045101846e-90	1.66874815469076	0.324	0.168	8.79093648049133e-86
2410006H16Rik	8.07864811299316e-90	0.973030959468792	0.52	0.349	1.64699399079592e-85
Rpl18	2.10611192202386e-89	0.50596527606301	0.868	0.821	4.29373037543003e-85
Malat1	2.45880427969148e-89	0.47943611614523	0.993	0.945	5.01276428500702e-85
Aig1	2.46075916078769e-89	-1.39136203567394	0.135	0.357	5.01674970109786e-85
Cebpd	4.10312648987364e-89	1.53037796689937	0.522	0.362	8.3650439749054e-85
Cyb5a	5.49881663588543e-89	0.999432310870309	0.648	0.511	1.12104374755796e-84
Col6a3	6.41590950004603e-89	0.75754231953983	0.817	0.656	1.30801146977438e-84
Ninj1	1.72427906458437e-88	-1.50846819237629	0.148	0.372	3.51528772896817e-84
Fbn1	2.24550271419234e-88	0.42004107471186	0.665	0.525	4.57790638342393e-84
Chad	4.07798016576305e-88	-2.0137839348986	0.193	0.41	8.31377816394113e-84
Adam19	5.80833273049769e-88	1.80324030009171	0.274	0.127	1.18414479376656e-83
S100a6	1.15203144505861e-87	0.629312170979309	0.986	0.943	2.348646507041e-83
Pdlim2	1.3170443505091e-87	1.37385251882053	0.313	0.154	2.6850583173829e-83
Ccdc3	3.2070370504899e-87	-1.53321195461085	0.136	0.36	6.53818643483377e-83
Junb	5.18408134695548e-87	0.673612805042817	0.79	0.677	1.05687866420381e-82
Pdgfa	5.25744148033712e-87	-1.18972530293419	0.157	0.385	1.07183459459633e-82
Gale	1.17374845656599e-86	-2.59059980487544	0.023	0.196	2.39292097840108e-82
Pdpn	1.4775494546247e-86	1.44316178957368	0.439	0.272	3.01228007314338e-82
Rpl7	1.99570800112185e-86	0.437037207842911	0.878	0.831	4.06864990188712e-82
Il1rl2	2.52543937919336e-86	2.52372120331205	0.109	0.025	5.1486132623615e-82
Il1r1	5.30226780126999e-86	1.88247767036109	0.26	0.118	1.08097333664491e-81
Lamc1	5.72604913248272e-86	1.29807179930667	0.539	0.395	1.16736963663925e-81
Smim1	5.8675087821549e-86	1.64249227011932	0.175	0.058	1.19620901541792e-81
Ccbe1	7.93056296525462e-86	2.66015331821168	0.074	0.012	1.61680387172646e-81
Txn1	1.58765530270228e-85	0.584669057246257	0.797	0.687	3.23675286561913e-81
Inhba	2.57825676508097e-85	-1.73006248209821	0.088	0.292	5.25629206697057e-81
Prss23	3.59037936433606e-85	1.2257691436401	0.34	0.17	7.31970641007192e-81
Ucma	4.25854513475804e-85	-3.98138897957115	0.02	0.188	8.68189596623121e-81
Nova1	4.42922362701596e-85	1.79962543902713	0.195	0.072	9.02985820839745e-81
Rplp2	1.36758554740721e-84	0.408051639123944	0.911	0.868	2.78809665549908e-80
P4ha1	7.39635710807221e-84	-1.88155355762765	0.41	0.532	1.50789532362268e-79
Wnt5a	7.79373581877416e-84	1.86592604977206	0.25	0.112	1.58890892137349e-79
Colec12	1.16810170791145e-83	1.42543961579609	0.49	0.359	2.38140895191907e-79
Gxylt2	1.19237196918056e-83	1.80685739908904	0.298	0.151	2.43088873356841e-79
Ifi204	1.27962504876617e-83	1.52684378504797	0.209	0.08	2.60877158691959e-79
Twist2	6.68716511019824e-83	1.89097648277426	0.188	0.069	1.36331235101612e-78
Ptges	1.68498348816593e-82	2.60895390379512	0.147	0.046	3.43517583732389e-78
Tshz3	1.88810697997202e-82	1.86282016656528	0.174	0.061	3.84928370006896e-78
P4ha2	2.08691419852245e-82	1.32742732449229	0.276	0.126	4.25459197652771e-78
B4galt1	1.08117999862835e-81	1.18943646936613	0.402	0.236	2.20420166320361e-77
Tpt1	1.52304970792564e-81	0.521513323515049	0.95	0.937	3.10504143954799e-77
Zfp36	1.68811437793757e-81	1.38231292697711	0.618	0.484	3.44155878230132e-77
Nmb	2.50613358088602e-81	2.9565005945228	0.13	0.037	5.10925453135233e-77
Meg3	2.59692454996074e-81	0.782791705732735	0.726	0.575	5.29435008000497e-77
Runx1t1	3.58160546314002e-81	1.48314166493664	0.271	0.126	7.30181905770355e-77
Gem	6.2455035794172e-81	1.37865804626591	0.401	0.236	1.27327081473578e-76
Rpl22	7.65112207643922e-81	0.4708828421847	0.817	0.749	1.55983425772366e-76
Gng8	1.65124685079049e-80	2.67836000776765	0.085	0.017	3.36639695470658e-76
Ifi211	1.90586157007318e-80	2.02275881731454	0.143	0.044	3.88547998290819e-76
Dclk1	2.05269395313553e-80	1.95206984440517	0.341	0.193	4.18482716225741e-76
Itgbl1	3.23743449242964e-80	-1.29232340252287	0.314	0.484	6.60015769971631e-76
Ebf3	3.96076040764234e-80	1.63580742093014	0.249	0.112	8.07480224306045e-76
Fam180a	4.21593827810316e-80	-2.09197140327282	0.034	0.203	8.59503336756892e-76
Aldh1l2	4.9941676651612e-80	-2.19783756020281	0.056	0.235	1.01816096189641e-75
Rflnb	8.15771222983717e-80	-1.77735843081615	0.166	0.368	1.6631127922969e-75
Bmpr1b	1.5074922761162e-79	-2.30456605420042	0.023	0.185	3.07332450331809e-75
S100a16	1.63642139528324e-79	0.94081947356297	0.603	0.464	3.33617229856394e-75
Scube2	1.66837708924269e-79	-2.65100460902493	0.035	0.204	3.40132037183906e-75
P3h2	2.60926494176456e-79	-1.40732870468574	0.039	0.212	5.3195084367754e-75
Antxr2	3.36851474858668e-79	1.2883987565962	0.333	0.178	6.86739101794366e-75
Ephb2	5.51886135100691e-79	2.64831125017576	0.131	0.039	1.12513026362978e-74
Fos	6.05829792394003e-79	0.7999273001769	0.834	0.72	1.23510519775365e-74
Uts2r	8.69952832725781e-79	-2.71984847823013	0.014	0.169	1.77357284007805e-74
Abca6	1.10910502275635e-78	1.99732361077976	0.098	0.022	2.26113240989337e-74
En1	1.3560744254776e-78	3.14270565703386	0.073	0.012	2.76462893122118e-74
Cyth3	1.50887648293074e-78	1.41966197051965	0.382	0.23	3.0761464857509e-74
S1pr3	2.06417678405392e-78	1.26507166136174	0.129	0.036	4.20823720965072e-74
Mettl24	3.39166147071469e-78	-2.18061401656199	0.028	0.192	6.91458024034605e-74
Ly6c1	1.0442752219761e-77	0.52647776852824	0.499	0.288	2.12896389504267e-73
Abca9	2.26605504381308e-77	1.76211924098924	0.207	0.084	4.61980641782173e-73
Mt1	3.57617437697881e-77	0.691888218190679	0.693	0.462	7.2907467023467e-73
Rpl31	3.73783254157903e-77	0.530681694678116	0.868	0.784	7.62031920251718e-73
Gas2	1.18144036193339e-76	-1.98432382024548	0.097	0.281	2.40860246587361e-72
Adamts5	1.51193809486381e-76	1.07193788266169	0.471	0.318	3.08238819399886e-72
Dock4	1.51848717583274e-76	-1.42395282876659	0.096	0.287	3.09573980537021e-72
Steap3	2.80181317087201e-76	1.50358187704614	0.362	0.215	5.71205651145676e-72
Tpbg	2.80749189594404e-76	2.45095678142645	0.178	0.067	5.72363372826111e-72
Acta2	8.10463589518866e-76	-2.04791764105765	0.262	0.473	1.65229211995211e-71
Calhm5	9.30867530016092e-76	-1.49039636116964	0.067	0.248	1.89775963344381e-71
Ngfr	4.15794254443263e-75	2.40982219063592	0.063	0.01	8.4767974653348e-71
Rps10	3.53438588624584e-74	0.451635417226681	0.878	0.833	7.2055525062894e-70
Rps25	1.52034742265869e-73	0.36338694431296	0.909	0.851	3.09953229057428e-69
Id3	1.53475035303443e-73	0.514781951447409	0.732	0.579	3.12889554473129e-69
Cd24a	1.65951629805175e-73	-2.27032019330561	0.065	0.24	3.38325587683811e-69
Ltbp4	1.84730264912721e-73	1.26343184718379	0.541	0.43	3.76609591077564e-69
Rpl4	3.58284169430451e-73	0.438933259258248	0.842	0.769	7.30433936217861e-69
Selenow	3.89513573078189e-73	0.584290979773247	0.805	0.72	7.94101321434504e-69
Nav1	6.83309421691712e-73	1.25115174737049	0.351	0.199	1.39306291800289e-68
Fosb	6.87048060601216e-73	1.11518197551932	0.582	0.439	1.4006848811477e-68
Rack1	1.03465420727427e-72	0.572490828655421	0.78	0.715	2.10934953237006e-68
Phlda3	1.13927507529337e-72	1.27659236023048	0.468	0.328	2.3226400960006e-68
Cdh15	1.3743779834284e-72	3.3865636429437	0.048	0.005	2.80194439481548e-68
Itm2b	1.77877948075522e-72	0.403834384763807	0.922	0.861	3.62639772741567e-68
Crim1	2.74986953125135e-72	-1.58299965586985	0.113	0.305	5.60615901336213e-68
Lrrc55	5.66393601718413e-72	3.37047455368915	0.056	0.008	1.15470663582333e-67
Fibin	6.330793796261e-72	-1.34321575708091	0.259	0.447	1.29065893124373e-67
Sparc	7.88613779848058e-72	-1.22103987823915	0.99	0.957	1.60774691297624e-67
Rhoj	1.13165215837629e-71	0.953243532280619	0.492	0.348	2.30709925528175e-67
Rps2	1.27594984915527e-71	0.442846666188173	0.927	0.875	2.60127895747284e-67
G0s2	1.56414004538783e-71	1.6919539861224	0.248	0.12	3.18881231053217e-67
Tfpi2	1.87407874872875e-71	2.76555781225096	0.069	0.012	3.8206843450333e-67
Lsamp	2.1621670456693e-71	2.01519694637262	0.245	0.121	4.40800995600599e-67
Fmo2	9.9264045542532e-71	2.23107213148045	0.074	0.014	2.0236960964756e-66
Dock8	1.04269557464402e-70	-2.19553360314849	0.023	0.171	2.12574346802675e-66
Selenop	1.34376397185398e-70	0.102488271363213	0.658	0.533	2.7395316094187e-66
Epb41l2	3.19855524576434e-70	1.09728619913708	0.5	0.381	6.52089457953975e-66
Rpl30	3.32886170518214e-70	0.424585529760493	0.85	0.814	6.78655035835483e-66
Sema3d	4.12014508457678e-70	-0.827581004369565	0.089	0.275	8.39973978392668e-66
Mpp7	4.78387627885086e-70	-1.29474799726121	0.089	0.272	9.75288856969324e-66
Mt2	5.65052757507249e-70	0.41421681396193	0.566	0.349	1.15197305673003e-65
Scara5	5.66068669775721e-70	0.85214471015362	0.193	0.074	1.15404419707176e-65
Mgst3	8.50081017069912e-70	1.02303478063661	0.423	0.263	1.73306016950043e-65
Stk32c	1.43547108827745e-69	-2.1185199634858	0.023	0.17	2.92649490767124e-65
Mthfd2	1.70741646319211e-69	-0.948266122741513	0.106	0.291	3.48090994350975e-65
Atp6v0a4	1.73801928800459e-69	-2.41500969411577	0.02	0.164	3.54329992245496e-65
Arfgef3	2.21647942891706e-69	-3.04959846529822	0.016	0.157	4.51873661173321e-65
Slc1a3	2.61635194202187e-69	2.45456226093512	0.205	0.092	5.33395670419999e-65
Slc48a1	2.82465935841035e-69	-0.787867115792247	0.15	0.352	5.75863303399118e-65
Vcan	3.27546173181628e-69	1.03355155100193	0.489	0.341	6.67768383265386e-65
Dact1	4.05657054532433e-69	1.82331005303724	0.215	0.096	8.27013037075272e-65
Vim	4.56047485147462e-69	0.255484304213489	0.955	0.898	9.29744007970131e-65
Prg4	5.60536442309416e-69	-1.41545332704286	0.297	0.489	1.14276564493621e-64
Kcnq1ot1	6.27295046322378e-69	1.3047291149338	0.479	0.348	1.27886641093743e-64
Ptger3	1.31576341875127e-68	3.96136674064779	0.04	0.004	2.68244688180821e-64
Fgf10	1.52560198253429e-68	3.13429898772107	0.056	0.008	3.11024476179265e-64
Rtl3	1.76603797790914e-68	2.10515210088114	0.149	0.053	3.60042162556336e-64
Tob1	2.58319324459668e-68	-1.00553893219505	0.289	0.483	5.26635606775925e-64
Lama4	6.06272614283435e-68	1.1808827034638	0.413	0.266	1.23600797873964e-63
Rpl12	9.29237154357206e-68	0.463421171903563	0.84	0.786	1.89443578658804e-63
Vegfd	3.6928945575605e-67	2.10813411116402	0.087	0.021	7.52870413449859e-63
Ntng1	3.84589294766774e-67	-1.00758333680118	0.043	0.2	7.84062195241022e-63
Inmt	4.2711274209812e-67	3.92584025205648	0.045	0.005	8.70754747315436e-63
Tshz2	5.00455818318586e-67	1.02575104452591	0.404	0.251	1.0202792768061e-62
Adgrg2	4.17957277228976e-66	-1.20281970658083	0.109	0.288	8.52089501086714e-62
Ptx4	5.31594394823765e-66	-2.75589170951424	0.024	0.164	1.08376149272721e-61
Tmem238	5.35479691584792e-66	-0.992106219633394	0.114	0.296	1.09168244723391e-61
Slc38a1	6.90948383022467e-66	-1.59708295283175	0.062	0.226	1.4086364684679e-61
Ndufa4	7.67844624339696e-66	0.591926161369982	0.719	0.624	1.56540483564134e-61
Klf5	7.78509993305825e-66	2.77839194001759	0.144	0.052	1.58714832335259e-61
Frmd6	1.04169165110778e-65	1.23834399616332	0.482	0.359	2.12369676911344e-61
Rpl5	1.05977997527038e-65	0.471582460255504	0.817	0.755	2.16057343558373e-61
Igf2r	1.21276004173729e-65	1.26407350787242	0.43	0.303	2.47245389708981e-61
Mndal	1.54964561028781e-65	1.3555531036699	0.194	0.08	3.15926250569376e-61
Cks1b	1.61284868297976e-65	1.32689875356096	0.395	0.26	3.28811460999084e-61
Gabra3	1.7221697139505e-65	2.9109200097592	0.052	0.007	3.51098739583088e-61
Plau	2.0340275820109e-65	1.62575047834174	0.236	0.111	4.14677203144563e-61
Pstpip1	4.19213498582365e-65	-2.25539210853548	0.021	0.159	8.54650559559868e-61
Jsrp1	4.72228169789088e-65	3.01476793373772	0.054	0.008	9.62731569749015e-61
Pdgfrl	4.78800106250854e-65	-1.12105555009378	0.33	0.483	9.76129776613616e-61
Tiam1	6.57551162599199e-65	1.40696146403838	0.122	0.038	1.34054955519099e-60
Pcsk6	7.13279305199203e-65	-1.02632434498784	0.098	0.277	1.45416251950961e-60
Clec11a	7.5249153673384e-65	-1.0698536333224	0.293	0.455	1.53410449593928e-60
Csf1	9.19561275162398e-65	1.51382057286922	0.354	0.218	1.87470957167358e-60
Lgi2	2.4980631021787e-64	2.13024748002611	0.087	0.021	5.09280124641172e-60
Dennd2a	2.74746893651233e-64	1.48906830801608	0.181	0.074	5.60126492086768e-60
Galnt5	2.85841142242509e-64	-2.09253894857443	0.038	0.185	5.82744336689803e-60
AI506816	6.19846553664935e-64	-0.843299120522762	0.196	0.382	1.2636811689567e-59
Spock3	7.84493590544271e-64	-1.94845742700515	0.028	0.168	1.59934708304261e-59
Gpnmb	1.04808226503327e-63	1.86154998015462	0.2	0.089	2.13672531372333e-59
Tspan2	1.05318508068591e-63	-2.11926114853381	0.041	0.186	2.14712842399436e-59
Il17d	1.08428821131143e-63	1.62384118400973	0.248	0.127	2.21053837640061e-59
Map2	1.18599432924135e-63	-1.85149939597725	0.038	0.184	2.41788663902434e-59
Tmem158	1.78545869041134e-63	1.08371109135584	0.245	0.117	3.64001463214161e-59
Serpine2	6.28365767081467e-63	0.279982575995298	0.425	0.237	1.28104928934899e-58
Dkk3	8.55928181623494e-63	-1.16551438498443	0.231	0.4	1.74498078387582e-58
Rps11	9.11144409008985e-63	0.283397208114234	0.915	0.875	1.85755010664662e-58
Unc119	1.28130580841147e-62	-1.80025989486276	0.072	0.23	2.61219815160846e-58
Dtx4	1.36858099976659e-62	1.94388624726824	0.145	0.053	2.79012608422414e-58
Fhl2	1.72454685148329e-62	1.96786774834739	0.133	0.046	3.51583366611898e-58
Pabpc1	3.01912697753582e-62	0.59741533896975	0.747	0.679	6.15509416910229e-58
Fau	3.80731578260099e-62	0.224062043341193	0.917	0.889	7.76197468598863e-58
Myo1d	4.65777409206987e-62	-1.92870796126726	0.041	0.186	9.49580404150285e-58
Cryzl2	5.79816214288814e-62	-2.36367564429525	0.033	0.172	1.18207131607061e-57
Rpl7a	6.35778946806113e-62	0.430501445496511	0.814	0.755	1.29616253885362e-57
Clec3a	8.0002785373228e-62	-4.86342758212101	0.004	0.122	1.631016785404e-57
Rspo3	1.05024307028115e-61	2.37020376442306	0.076	0.017	2.14113054738218e-57
Chrna1	1.06085032277558e-61	3.61564828897822	0.042	0.005	2.16275555304258e-57
Cxcl5	1.10111394800417e-61	4.36748255667355	0.034	0.003	2.2448410057961e-57
Myo1e	1.21231539444631e-61	-1.15120899646036	0.152	0.332	2.4715473946577e-57
Gli1	1.64393403065597e-61	2.53708589550201	0.077	0.018	3.35148830829833e-57
Hbegf	1.77178510789232e-61	-1.55536287886079	0.106	0.276	3.61213829946008e-57
Spry2	2.29365196713173e-61	0.937117624882678	0.425	0.28	4.67606826539145e-57
Lbp	2.40886222383597e-61	1.12966595622073	0.439	0.307	4.91094741573439e-57
Ccn2	3.25628648802855e-61	-1.76022143299602	0.229	0.395	6.6385912631438e-57
S100a11	3.4240829834768e-61	0.415528856627082	0.849	0.752	6.98067797841416e-57
Adamts19	3.45645085115519e-61	1.8416068768101	0.109	0.033	7.04666635025009e-57
Nav3	4.13687300810185e-61	2.32417750881539	0.101	0.029	8.43384300161724e-57
P2ry1	4.26495988189846e-61	2.82412314877556	0.047	0.006	8.69497371122639e-57
Mest	4.32750095480195e-61	1.27743250876355	0.342	0.21	8.82247619655474e-57
Strbp	4.47338366918988e-61	-1.33296699100467	0.112	0.282	9.11988728637741e-57
Naalad2	5.80376782024072e-61	1.77458432405767	0.121	0.039	1.18321414551248e-56
Ccn5	6.66000840851245e-61	2.31067458477427	0.227	0.115	1.35777591424343e-56
Limch1	1.00033906267606e-60	-1.40825118396273	0.127	0.302	2.03939124707768e-56
Tnik	1.13998213687141e-60	2.22923890904377	0.093	0.025	2.32408158243975e-56
Dkk2	1.18190595708979e-60	1.94197874982178	0.387	0.274	2.40955167471896e-56
Plpp1	1.28771585821997e-60	-0.969207861113143	0.364	0.503	2.62526632015305e-56
Nedd9	1.46499031814669e-60	-1.50525311855011	0.086	0.249	2.98667576160565e-56
Fhod3	2.73547573588766e-60	-2.85545973650324	0.009	0.128	5.57681438275417e-56
Ppp1r9a	3.91906492674022e-60	1.50427102008939	0.177	0.074	7.98979766614529e-56
Gfpt2	4.59434911118713e-60	1.17793133308976	0.221	0.103	9.36649953297719e-56
Tceal3	4.72426455625694e-60	-2.07243279458636	0.034	0.173	9.63135815084103e-56
Qprt	5.70440853108283e-60	2.64836187714805	0.068	0.014	1.16295776723186e-55
Eif3f	6.02747432701159e-60	0.548529420272368	0.688	0.621	1.22882119104785e-55
Il6	1.77548577342912e-59	0.93985139245644	0.121	0.039	3.61968284628995e-55
Pde3b	1.81101521569635e-59	-1.47513973983434	0.062	0.215	3.69211672024014e-55
Cnr1	1.87538477718813e-59	3.60095905935456	0.045	0.006	3.82334694525345e-55
Fzd4	3.1872794731097e-59	0.960062697649575	0.261	0.133	6.49790666182875e-55
Cd200	4.58527378572901e-59	-1.85089666081403	0.09	0.25	9.34799766696574e-55
Ggt5	9.21889940049138e-59	2.11600152961177	0.094	0.026	1.87945702077818e-54
Rpl27	1.34421056263797e-58	0.380853242697436	0.872	0.82	2.74044207405003e-54
Slc7a11	1.4875526767186e-58	-1.47727126552505	0.014	0.135	3.0326736420262e-54
Stk26	2.46306199267296e-58	-1.9119790178878	0.041	0.18	5.02144448446236e-54
Myod1	2.65242391091372e-58	3.32657978348853	0.04	0.005	5.4074966271798e-54
Rassf2	3.26215250034785e-58	0.972012520229225	0.16	0.063	6.65055030245917e-54
Eef1g	4.31868789035168e-58	0.63491877281081	0.72	0.637	8.80450900205998e-54
Aard	5.05178924337962e-58	-1.94774194132585	0.052	0.193	1.0299082730478e-53
Col18a1	5.45749836360562e-58	0.655773488694625	0.307	0.164	1.11262019138828e-53
Pax7	9.05765915751295e-58	3.99832350243623	0.037	0.004	1.84658497244216e-53
Fmnl2	1.24114301598764e-57	1.47458892754462	0.252	0.136	2.530318266694e-53
Tmem26	1.24303958128536e-57	2.55525051428073	0.08	0.02	2.53418479436645e-53
Asap3	2.81144532239627e-57	1.98304721293959	0.117	0.039	5.73169357876928e-53
Matn3	3.26218054293482e-57	-3.34915852324785	0.025	0.151	6.65060747288122e-53
Gfra1	3.65521432283559e-57	2.17316413180065	0.126	0.045	7.45188543996491e-53
Serpina3c	4.13766267934181e-57	2.47843934422745	0.057	0.01	8.43545290437415e-53
Phlda1	4.98801381138407e-57	1.18046517347368	0.404	0.265	1.01690637572687e-52
Hsp90ab1	7.57929808649116e-57	0.501094010574872	0.81	0.779	1.54519150089295e-52
Ar	8.14800813235002e-57	1.3526648140297	0.399	0.277	1.6611344179422e-52
Flrt2	1.7126228303513e-56	1.54872250501956	0.291	0.17	3.49152416423719e-52
Arhgef26	1.79122648499534e-56	-2.3150362181884	0.027	0.153	3.65177343496001e-52
Col8a1	1.81109784852361e-56	-0.916293499109682	0.12	0.288	3.69228518378509e-52
Rp2	1.96742999167965e-56	-1.30424305452295	0.07	0.221	4.01099952403731e-52
Gata6	2.19236223758354e-56	2.07958008248148	0.058	0.011	4.46956889376157e-52
Spry1	2.67278198644257e-56	1.32105269685275	0.323	0.2	5.44900063576047e-52
Rbms3	3.21750221227338e-56	1.20456074978745	0.397	0.276	6.55952176016175e-52
Cthrc1	3.50699516898737e-56	-1.15042457909799	0.274	0.426	7.14971105101454e-52
Poc1a	3.77652589334455e-56	-2.32168818318009	0.024	0.149	7.69920333876154e-52
Col4a3	3.81716411059294e-56	3.02971934570343	0.051	0.008	7.78205247226583e-52
Pkm	3.92908564121287e-56	-0.834219164603299	0.522	0.63	8.01022689674068e-52
AW551984	4.61188296811445e-56	1.49347892589413	0.188	0.084	9.40224580709492e-52
Dchs2	4.97704998036889e-56	2.24752689181091	0.091	0.026	1.0146711794978e-51
6330403K07Rik	6.75749149116953e-56	2.08272294714103	0.085	0.023	1.37764979030473e-51
Camk2n1	1.55145039416828e-55	0.96696981047462	0.261	0.137	3.16294191859088e-51
Tdh	1.64659825740199e-55	-3.61388769740411	0.006	0.114	3.35691986736545e-51
Rtn2	2.36991109713918e-55	1.94128174664892	0.074	0.018	4.83153775373764e-51
Ank	3.42549628445478e-55	-1.01173989503521	0.136	0.305	6.98355927511797e-51
Cpxm1	4.25877594549695e-55	1.50852827006529	0.338	0.219	8.68236652008463e-51
Man1a	4.84082105788324e-55	0.872320241767141	0.356	0.217	9.86898189070656e-51
Thbd	7.09801087571094e-55	0.763565154308108	0.254	0.128	1.44707147723119e-50
Myc	8.41614000827214e-55	1.49758894533912	0.237	0.122	1.71579846348644e-50
Nedd4	1.16574858456022e-54	0.506618978103153	0.714	0.627	2.37661163934293e-50
Aldh2	2.03770365021644e-54	0.684898544914917	0.525	0.398	4.15426643169625e-50
Lrig1	2.69046960486571e-54	1.60333346409246	0.131	0.048	5.48506038343972e-50
Plekha6	3.42775259530786e-54	2.27372382859721	0.059	0.012	6.98815921605414e-50
Scara3	4.29209690038895e-54	1.16869217448168	0.396	0.272	8.75029795082296e-50
Brinp3	4.78635012222982e-54	-3.31331993373746	0.011	0.121	9.75793199418993e-50
Pde4b	8.12486080563679e-54	-1.13010121312765	0.12	0.283	1.65641537244517e-49
Col26a1	9.03444372966394e-54	2.40766638990274	0.067	0.015	1.84185204316659e-49
Rap2b	9.78002839001756e-54	1.11281988936789	0.31	0.186	1.99385438787288e-49
Cmtm3	1.28953840947573e-53	0.892916336202628	0.349	0.217	2.62898195539818e-49
Hnrnpa1	1.48224637287752e-53	0.715807800954241	0.628	0.537	3.02185568038541e-49
Tmem56	1.81886253148382e-53	-1.76445942577466	0.038	0.166	3.70811504293606e-49
Itm2c	2.1002969265574e-53	-0.791143319132024	0.468	0.573	4.28187534417257e-49
Col4a5	2.37213270269901e-53	1.84220472583076	0.13	0.048	4.83606694099248e-49
Lmcd1	2.98686854556311e-53	-1.98990887438715	0.042	0.172	6.08932890383951e-49
Bcat1	3.24123351599256e-53	-1.51522805881577	0.062	0.201	6.60790276905404e-49
Alkal2	3.4150831912421e-53	2.40895715379065	0.039	0.005	6.96233010198528e-49
Pitx1	7.05187751026492e-53	-0.91598130794567	0.137	0.306	1.43766626801771e-48
Dpp4	7.25609123592128e-53	-1.24801215032843	0.062	0.199	1.47929932026727e-48
Gas2l1	7.57640110394118e-53	-0.779822080358452	0.148	0.313	1.54460089306049e-48
Myo7a	8.47912782066825e-53	-2.03183596869567	0.027	0.147	1.72863978879964e-48
Slc39a13	1.39597759267125e-52	-1.0410414937838	0.255	0.401	2.84597951817888e-48
Nup62cl	1.69278146262778e-52	3.67557131458421	0.043	0.006	3.45107356785925e-48
Adcyap1r1	2.20307194369783e-52	2.40374902871193	0.044	0.007	4.49140277161676e-48
Tnfaip2	3.15370104674435e-52	1.69928435474606	0.145	0.058	6.4294503239977e-48
Tcf7l1	3.39866756170011e-52	1.25349306078426	0.226	0.117	6.92886355803802e-48
Avp	3.97865792707898e-52	-3.99065582103362	0.007	0.111	8.11128991593591e-48
Cavin3	4.15898477522179e-52	0.524964634001208	0.76	0.641	8.47892226124466e-48
Il6st	4.35803734049772e-52	0.823847206487759	0.526	0.435	8.8847307260727e-48
Npm1	4.47045305035397e-52	0.650319267714623	0.706	0.655	9.11391263375663e-48
Col4a4	5.15964942270719e-52	2.24827358904491	0.117	0.042	1.05189772780731e-47
Has2	7.06461934893664e-52	1.83378370225246	0.151	0.063	1.44026394666771e-47
C430049B03Rik	8.39521241747938e-52	1.58907681125012	0.161	0.069	1.71153195555152e-47
S100b	8.55825801584463e-52	1.1628175988174	0.119	0.042	1.74477206169024e-47
Dbi	1.41139642742532e-51	0.713882164387973	0.648	0.568	2.877413896592e-47
Rpl41	1.6155114917441e-51	0.368528395473585	0.986	0.967	3.29354327821871e-47
Hmgcs2	1.80766484052657e-51	2.29050794155285	0.042	0.006	3.68528631038151e-47
Dennd4a	2.12244477632524e-51	-1.00838523226279	0.128	0.29	4.32702816549426e-47
Fxyd6	2.14378383775848e-51	-0.858947301647054	0.392	0.524	4.37053211003822e-47
Snhg8	2.42739157144204e-51	0.723340116316176	0.509	0.396	4.94872319669889e-47
Plekha5	3.08544619556931e-51	1.41116376288301	0.27	0.16	6.29029915890715e-47
Mme	3.3293838338844e-51	1.72848205153584	0.171	0.077	6.78761482214012e-47
Fus	3.89208138528069e-51	0.652683597817595	0.625	0.55	7.93478632017174e-47
Zcchc24	4.5402569125218e-51	0.966274851213525	0.362	0.237	9.25622176755819e-47
Hsd11b1	6.9894849987561e-51	1.69612079064097	0.061	0.013	1.42494630669641e-46
Fgf9	8.05637659122762e-51	-1.78018408374395	0.014	0.122	1.64245349565357e-46
Fzd9	1.32072831524483e-50	-2.68934158290018	0.008	0.11	2.69256881628963e-46
Hmgn1	1.33226759918288e-50	0.650403268133398	0.658	0.567	2.71609395445414e-46
4933400C23Rik	2.0162986282543e-50	-3.92830196299658	0.007	0.108	4.11062801342205e-46
Slco2a1	2.67642230876122e-50	1.45304748864043	0.136	0.053	5.45642216087151e-46
Hhip	3.22512064509524e-50	3.26712855723207	0.059	0.013	6.57505345915567e-46
Cdc42ep4	4.55472968632321e-50	1.16333973573555	0.216	0.11	9.28572741150713e-46
Btf3	1.10766286098114e-49	0.410928855373813	0.755	0.694	2.25819227468226e-45
Rpsa	1.23106881267499e-49	0.395707901005685	0.868	0.83	2.5097799884005e-45
Ephx2	1.90243276945233e-49	2.32820522960277	0.045	0.007	3.87848968708246e-45
Cebpa	2.20489739496129e-49	1.3694058249313	0.145	0.06	4.49512431910758e-45
Vit	2.33469310335891e-49	-0.636868336852852	0.155	0.323	4.75973882981781e-45
Mir99ahg	2.89882247338316e-49	1.02753898734362	0.49	0.382	5.90982937648625e-45
Ddah1	4.23866829279566e-49	-1.35576100886915	0.04	0.162	8.64137304852251e-45
Mfap2	5.60483982220294e-49	0.910214438796495	0.528	0.444	1.14265869455251e-44
Grb10	7.66155340583797e-49	1.14444032668798	0.464	0.372	1.56196089284819e-44
Rps21	7.83164729123273e-49	0.294229962120226	0.9	0.851	1.59663793326362e-44
Plagl1	8.46518458094698e-49	1.5830216155393	0.329	0.22	1.72579718051766e-44
Slc1a5	9.99426993846902e-49	1.18546575862136	0.404	0.296	2.03753181235568e-44
Ildr2	1.36007876129748e-48	1.88319269308413	0.098	0.032	2.77279257065717e-44
Rsrp1	1.64904392748206e-48	0.605961330448532	0.664	0.571	3.36190585495767e-44
Ifi207	1.97192416590532e-48	0.825270855190399	0.153	0.063	4.02016179703118e-44
Snrpg	2.18824387218244e-48	0.476035452645871	0.686	0.615	4.46117278221835e-44
Eef1b2	2.69478853264163e-48	0.532496014735679	0.708	0.661	5.4938653814965e-44
Angpt4	3.18140845553284e-48	3.82403187696354	0.036	0.005	6.48593741829479e-44
Ctsl	4.15828599423566e-48	0.519800079367386	0.744	0.661	8.47749765644824e-44
Ssc5d	6.69231573219539e-48	-1.13931868401837	0.348	0.452	1.36436240832267e-43
Rpl38	8.38349269425965e-48	0.306954775665213	0.93	0.892	1.70914265557871e-43
Gnb4	8.56621286529038e-48	0.884521628936115	0.301	0.182	1.74639381684675e-43
Lepr	1.0952067564422e-47	-1.10977217469781	0.06	0.192	2.23279801435871e-43
Lrrc75b	1.25212761168399e-47	-2.15038663259767	0.023	0.132	2.55271256194015e-43
Cacnb2	1.52159862786332e-47	-2.6624847281569	0.012	0.113	3.10208312262495e-43
P3h4	1.81709221934951e-47	-0.835881470353418	0.285	0.429	3.70450590758785e-43
Ehd4	1.8654012179999e-47	-2.24740558663696	0.076	0.208	3.8029934631364e-43
Ogn	1.9746412321949e-47	0.562257213729179	0.669	0.549	4.02570108007575e-43
Lrrn4cl	2.0390779841714e-47	1.41317059570131	0.21	0.107	4.15706828633023e-43
Serpinb6a	2.12076859437994e-47	0.513366796709027	0.643	0.545	4.32361093336238e-43
Rnf122	2.93902288535892e-47	1.56246403689503	0.204	0.105	5.99178595638124e-43
Ccn4	3.42083461720066e-47	-1.20842912233575	0.142	0.289	6.97405553408698e-43
Cyp2f2	3.51684341794497e-47	3.11137713667644	0.032	0.004	7.16978867616441e-43
Sptbn1	3.73773456916806e-47	0.588648897455971	0.659	0.595	7.62011946616292e-43
Plscr4	3.85831074950066e-47	1.18963071575747	0.14	0.058	7.865938125007e-43
Sox6	3.91588710534643e-47	-2.04132394302358	0.028	0.139	7.98331904166977e-43
Egfl6	5.33992493231409e-47	-0.708004782470168	0.141	0.298	1.08865049595087e-42
Sned1	5.44448452697515e-47	1.81011897666522	0.253	0.151	1.10996706051442e-42
Cyp26a1	6.83756404238932e-47	-3.51725381647497	0.006	0.1	1.39397418132191e-42
Tmem97	7.61740831844124e-47	-0.989037733966614	0.142	0.288	1.55296103388062e-42
Ezr	1.02652321260212e-46	-1.23054761200069	0.118	0.267	2.09277287353194e-42
Map4k4	1.03187749357207e-46	0.842012460207403	0.492	0.398	2.10368864614539e-42
Adamts1	1.0740195535214e-46	0.705312453415101	0.454	0.332	2.18960366376408e-42
Vldlr	1.26324780739542e-46	1.45188035284412	0.137	0.057	2.57538330493705e-42
Rhd	1.39112257705846e-46	-3.5368562581277	0.006	0.098	2.83608159784909e-42
Lrp1	2.11351484084523e-46	0.622892109716862	0.663	0.576	4.30882270603117e-42
Igfbp3	2.34431334047174e-46	2.02289014278878	0.338	0.231	4.77935160721973e-42
Oxt	2.48062371939908e-46	-2.09924825695575	0.012	0.111	5.05724757673891e-42
Kcnt2	2.764159338171e-46	2.13965483465735	0.08	0.024	5.63529164272922e-42
Pdgfc	3.43940188480103e-46	-1.50111595453979	0.022	0.127	7.01190862254386e-42
Gm3830	3.92825460858148e-46	3.43241891832257	0.032	0.004	8.00853267051506e-42
Lox	3.95656513401252e-46	-1.13762350622552	0.467	0.543	8.06624933871133e-42
Higd1a	4.48694809004937e-46	-1.15569326952505	0.403	0.531	9.14754107118365e-42
Efemp2	5.00690196898771e-46	1.08811651547515	0.447	0.353	1.02075710441752e-41
Cstb	5.44136054923825e-46	0.285500827311189	0.577	0.463	1.1093301751732e-41
Aldh1a2	5.78537082316349e-46	1.78589302777412	0.051	0.01	1.17946354971834e-41
Gm266	5.86027608657721e-46	1.76702744132824	0.147	0.064	1.1947344857705e-41
Kctd1	6.38884018899716e-46	-1.24798386798426	0.085	0.222	1.30249284933085e-41
Slc12a2	7.66561113286585e-46	-0.94090824651153	0.138	0.292	1.56278814165736e-41
Hk2	8.07355465155037e-46	2.12387163872664	0.198	0.104	1.64595558681157e-41
Dok1	1.13817183319245e-45	-0.688459729295793	0.17	0.327	2.32039091632946e-41
Traf4	1.16307191596275e-45	1.55633492154118	0.126	0.051	2.37115471507326e-41
Epb41	1.46072022055458e-45	-1.38011037386794	0.08	0.213	2.97797031364461e-41
Gm26771	1.77859943205128e-45	2.15799084310361	0.092	0.03	3.62603066212293e-41
Sfrp2	2.25810798283492e-45	2.31796816146748	0.323	0.225	4.60360474460556e-41
Fap	2.74824208067663e-45	1.33639050406236	0.355	0.25	5.60284112987544e-41
Arhgap28	2.94609075696458e-45	1.75878627290009	0.126	0.051	6.00619522622369e-41
Insc	3.11146208942145e-45	-2.57153167159215	0.009	0.103	6.34333776170352e-41
Dio3	4.85079516243081e-45	3.82039690796911	0.018	0.001	9.88931609764769e-41
Cadm2	5.64510746533825e-45	-3.2544071627718	0.009	0.102	1.15086805895851e-40
Cdh13	5.7510273178657e-45	-0.937170836617235	0.14	0.292	1.17246193929328e-40
Smim41	7.02976013512442e-45	3.55705532157903	0.036	0.005	1.43315719874782e-40
Gm16118	7.41174912713251e-45	2.30772532151823	0.041	0.007	1.5110332945485e-40
Cck	1.43334552747718e-44	-3.00054148757181	0.007	0.097	2.92216152686773e-40
Fbln5	1.88104025108705e-44	1.23909212172763	0.412	0.321	3.83487675989118e-40
Arsi	3.19545960766369e-44	1.65220910664257	0.141	0.061	6.51458350214398e-40
Igfbp2	3.94526416664323e-44	-1.661353101568	0.041	0.154	8.04321005653555e-40
Dusp8	4.2132447823643e-44	-1.6703066439862	0.039	0.15	8.58954213780609e-40
Tcf7l2	4.69728612019279e-44	1.1628049411519	0.36	0.256	9.57635721323704e-40
Smpdl3b	4.73788648818938e-44	-0.751863166762429	0.053	0.174	9.65912918347168e-40
Frmd4b	5.09026519951498e-44	-0.76610421085543	0.112	0.258	1.03775236622512e-39
Wwp2	5.31067489870888e-44	-1.63800087749974	0.082	0.212	1.08268729159978e-39
Sorl1	9.85805839412139e-44	-1.77092835580963	0.029	0.135	2.00976236480953e-39
Jund	1.02861404766679e-43	0.633097309451672	0.808	0.729	2.09703545897828e-39
Synpo	1.09000783115341e-43	-0.889656999187796	0.106	0.247	2.22219896537246e-39
Traf3ip3	1.1091611048973e-43	3.11478848661728	0.037	0.006	2.26124674455413e-39
Megf10	1.20416968280778e-43	2.65298410208193	0.064	0.017	2.45494073234022e-39
Mmp14	1.5167107946414e-43	0.7950482389376	0.524	0.434	3.09211829703542e-39
Tmem52	1.55559657907155e-43	-2.19674999842692	0.021	0.12	3.17139474575316e-39
Zfas1	2.0233055168645e-43	0.863402204737813	0.372	0.259	4.12491295723165e-39
Fli1	2.13870794013202e-43	-2.009686249264	0.038	0.146	4.36018387754714e-39
1110038B12Rik	2.23518734574503e-43	1.11220192041221	0.303	0.194	4.5568764417704e-39
Igfbp5	2.24016754678061e-43	0.215326767060973	0.63	0.503	4.56702957762162e-39
Slc1a4	2.73267373818868e-43	-1.31872997066895	0.049	0.165	5.57110195004526e-39
Atp1b1	2.86823537728454e-43	1.40276194979712	0.123	0.049	5.84747146366998e-39
Kcp	2.98636238859335e-43	2.05542140404112	0.064	0.017	6.08829700162527e-39
Chst5	3.19379069299847e-43	-2.47374934074393	0.007	0.095	6.51118108581597e-39
Angpt1	3.62503902022424e-43	1.63224114813226	0.145	0.065	7.39036705053116e-39
Loxl2	3.98093727760052e-43	-1.33701027782514	0.474	0.525	8.11593682784418e-39
Emilin2	4.30261143066295e-43	0.796847811171117	0.209	0.106	8.77173392369256e-39
Cd36	4.32543148806929e-43	-3.08194589648926	0.055	0.164	8.81825717472687e-39
Ifngr1	4.73768221849322e-43	0.676644982291374	0.425	0.296	9.65871273884212e-39
B3gnt8	4.75501901751393e-43	1.73685192506231	0.064	0.017	9.69405727100565e-39
Ggt1	5.3302645414885e-43	-4.65468652113524	0.003	0.086	1.08668103207326e-38
Hmgb1	7.03760317282606e-43	0.321664319969067	0.771	0.704	1.43475615884405e-38
Glipr2	8.43859361012479e-43	1.02620926896223	0.199	0.102	1.72037607929614e-38
Abi3bp	9.60292020900187e-43	-1.10406673544203	0.612	0.602	1.95774734300921e-38
Serinc3	1.11080303644374e-42	-0.97487620374303	0.418	0.572	2.26459415039786e-38
Smco4	1.33101379690766e-42	-0.715385436714773	0.216	0.37	2.71353782775565e-38
S100a1	1.46879498818341e-42	-0.576222067991885	0.184	0.347	2.99443234240952e-38
Ugdh	1.92197983415333e-42	0.773526609103672	0.384	0.268	3.9183402878884e-38
Irak3	1.9415804958458e-42	1.48341712971049	0.138	0.06	3.95830015688083e-38
Wnt11	2.4660145328443e-42	1.30525903883638	0.125	0.051	5.02746382810968e-38
Col1a1	2.62065882071167e-42	-1.61132603688443	0.991	0.969	5.34273713778488e-38
Slc16a3	4.6462767020164e-42	-2.68304475304228	0.014	0.105	9.47236431240084e-38
E330013P04Rik	5.55222039360125e-42	2.90199424704426	0.028	0.003	1.13193117164349e-37
Jag1	5.57834958163822e-42	0.456833663806882	0.205	0.103	1.13725812920858e-37
Sema3e	5.774447599696e-42	-1.55388782205341	0.016	0.109	1.17723663215002e-37
Gm3364	6.78824664710139e-42	2.09004322990271	0.046	0.009	1.38391984394456e-37
Rgcc	7.32846264828449e-42	-1.72491342361883	0.101	0.229	1.49405368010576e-37
Myf5	7.55929541741659e-42	3.59477414755157	0.032	0.004	1.54111355674872e-37
Adgrd1	7.73716041334289e-42	1.28134620376646	0.131	0.055	1.57737489346822e-37
Cadm4	8.08606018047735e-42	-3.3301216750924	0.014	0.105	1.64850508899392e-37
Arap1	9.03654511153753e-42	1.14518490263569	0.21	0.114	1.84228045188916e-37
Nt5e	9.29440577722744e-42	-1.06302073473446	0.103	0.238	1.89485050580336e-37
Cox4i2	1.0420052784957e-41	-2.82996211173208	0.033	0.134	2.12433616126918e-37
Ntn1	1.15565265410739e-41	0.92896852459069	0.297	0.184	2.35602906592873e-37
Arhgef19	1.44383722978349e-41	-1.44569958034182	0.031	0.134	2.9435509603596e-37
Ppp2r2b	2.13564857362384e-41	1.64851812774661	0.083	0.027	4.35394674704692e-37
Ptpre	2.41234371486906e-41	-2.32562584140153	0.03	0.13	4.91804513150354e-37
Dnmt3l	2.41348128390672e-41	3.05408774129595	0.022	0.002	4.92036429350063e-37
Enpp1	2.56437535699637e-41	-1.16220276882061	0.079	0.205	5.2279920403085e-37
Bmp3	2.97470270633546e-41	-1.36812310331268	0.058	0.174	6.0645264074061e-37
Itga2b	3.07742862267172e-41	1.53253678637306	0.118	0.048	6.27395373304083e-37
Mpnd	3.82469955040414e-41	-0.683731973869918	0.166	0.319	7.79741497340892e-37
Erg	4.45317132225627e-41	-3.15316089263474	0.012	0.1	9.07868037468386e-37
Klhdc8a	5.15566265301863e-41	-2.19039884256045	0.014	0.103	1.05108494507091e-36
S1pr2	5.26843196492961e-41	1.60929402789767	0.211	0.118	1.0740752246902e-36
Myorg	6.82900621101252e-41	2.22331738231023	0.086	0.029	1.39222949623912e-36
Prdm6	7.46044669310916e-41	3.41125388874007	0.032	0.004	1.52096126732417e-36
Gm2000	9.5106532866306e-41	0.769418479640269	0.486	0.367	1.93893688554538e-36
Fam174b	1.16618215146693e-40	-1.85219814424454	0.026	0.123	2.37749555219563e-36
Pamr1	1.21533637529759e-40	-0.597654125790653	0.208	0.361	2.4777062683192e-36
Slc35a2	1.28667522793736e-40	-0.726475871792323	0.158	0.302	2.6231447871959e-36
Pdk1	1.42323826861925e-40	-1.1259912464554	0.072	0.195	2.90155585823406e-36
Chsy3	1.42466718212065e-40	-1.03640330714358	0.089	0.217	2.90446898418937e-36
Aqp1	1.80884447728781e-40	-1.59291953971789	0.155	0.287	3.68769123584666e-36
Slc44a2	1.876078394608e-40	1.02282567262507	0.247	0.144	3.82476102308733e-36
Gldn	1.96848248138999e-40	1.87150141884982	0.046	0.01	4.01314523480978e-36
Dbx2	2.52098764106193e-40	3.03773710792579	0.043	0.009	5.13953750383296e-36
Pycr1	3.28262490121939e-40	-0.886576687300703	0.142	0.278	6.69228738611597e-36
Cuedc1	4.52128215707748e-40	-0.9598624866904	0.267	0.398	9.21753793363387e-36
Btg3	6.60782581389002e-40	-0.73924332755594	0.22	0.369	1.34713744867776e-35
Avpi1	9.53289742650136e-40	-1.03567180063756	0.098	0.228	1.94347179834083e-35
Palmd	9.97915567422762e-40	-1.10475974140887	0.077	0.199	2.03445046730478e-35
Htra3	1.05060812535567e-39	0.79312123091945	0.503	0.415	2.14187478516261e-35
Tuba1b	1.14412927126356e-39	0.417282217851016	0.608	0.507	2.33253634532503e-35
Msc	1.45512563294303e-39	2.5575679446903	0.071	0.022	2.96656462788096e-35
Col8a2	1.47971249279642e-39	-0.715095886318139	0.128	0.269	3.01668985906407e-35
Gmds	1.60144702327385e-39	-0.679847303888341	0.135	0.273	3.26487004634841e-35
Mef2c	1.83137339738867e-39	-1.20716833040476	0.245	0.394	3.73362094525628e-35
Lmod2	1.85123282298559e-39	3.18284255699222	0.023	0.002	3.77410835622073e-35
Rgs2	1.91929587901468e-39	-1.84370701389779	0.081	0.199	3.91286850854723e-35
Chic2	2.82084591376736e-39	0.921185204686491	0.444	0.353	5.75085856439752e-35
Ppfibp2	3.50610546182966e-39	-1.56891791287672	0.058	0.168	7.14789720503213e-35
Maml3	4.10460064120445e-39	1.32272242535144	0.125	0.053	8.36804932722351e-35
Rftn2	4.27889871515827e-39	-0.718709841880703	0.125	0.26	8.72339081059316e-35
Epas1	7.10928308928793e-39	-2.31938499768472	0.052	0.156	1.44936954341313e-34
Pxdc1	7.54560719627214e-39	-0.506438317755828	0.184	0.34	1.538322939104e-34
Fxyd5	8.46551329025555e-39	-1.10068193722998	0.252	0.391	1.7258641944844e-34
8430436N08Rik	9.3148854083336e-39	3.79458041421019	0.03	0.004	1.89902568819697e-34
Iqgap1	1.02037474688417e-38	-0.651468079454416	0.479	0.608	2.08023799647275e-34
Serpina3n	1.09306458903865e-38	1.70809637491614	0.153	0.074	2.22843077767309e-34
Trp53inp2	1.16570090625829e-38	-1.40326193234255	0.067	0.182	2.37651443758877e-34
Prrc2c	1.17586604686223e-38	0.61519846502277	0.587	0.525	2.39723810973802e-34
Airn	1.35099988253053e-38	1.29211678821822	0.242	0.148	2.754283460515e-34
Cd63	1.50723523135044e-38	0.34954093346412	0.886	0.787	3.07280046615414e-34
Ndrg2	2.09860289014765e-38	0.84660204869501	0.185	0.095	4.27842171214401e-34
Slit3	2.10012205988972e-38	1.76425512517458	0.265	0.173	4.28151884349717e-34
Maged2	2.45803344024067e-38	0.954298602602414	0.479	0.42	5.01119277461866e-34
Mertk	3.02324810081223e-38	-1.04031152672623	0.057	0.167	6.1634959031259e-34
Sh3pxd2b	3.1733803549099e-38	1.23267792000484	0.24	0.143	6.46957052955482e-34
Tmem255b	3.23882241356472e-38	-3.20478812219787	0.007	0.086	6.6029872545344e-34
Gmppb	3.53449801076927e-38	-0.788792983670214	0.131	0.265	7.20578109455531e-34
Iqsec3	3.99196335917482e-38	3.50786106683948	0.026	0.003	8.1384157003497e-34
Eda	4.47858664774065e-38	1.62042089470763	0.096	0.036	9.13049459874886e-34
Notch3	4.48037268366797e-38	-0.423923275778861	0.16	0.072	9.13413579019389e-34
Bnc2	4.76436184082323e-38	1.89850859160461	0.142	0.067	9.71310448488631e-34
Ccl2	4.7827111724547e-38	1.39689558128484	0.25	0.148	9.75051326728341e-34
Snai2	6.02416594290653e-38	1.37132188033791	0.158	0.078	1.22814671078035e-33
Slc7a5	7.61700255598405e-38	-0.96924662339493	0.07	0.186	1.55287831108847e-33
Shisa3	9.79061746877643e-38	4.15888820854188	0.015	0.001	1.99601318335945e-33
Slc22a3	1.19018725261313e-37	3.43041387311627	0.029	0.004	2.42643475190239e-33
Meis3	1.6734948641273e-37	1.46472704911133	0.1	0.038	3.41175397949632e-33
Prrx1	1.72491625811552e-37	0.605846674525895	0.593	0.498	3.51658677542011e-33
Hspe1	1.99453467430538e-37	0.740331106952939	0.574	0.5	4.06625784050638e-33
Rasal2	2.10056540231897e-37	-1.80161222432284	0.055	0.161	4.28242268570768e-33
Col16a1	2.11236300117824e-37	-1.02443194693956	0.352	0.447	4.30647445050207e-33
Ripor2	2.44473911755944e-37	1.34293620615038	0.055	0.014	4.98408963896843e-33
Bfsp1	2.90231289948759e-37	-1.20127308970786	0.026	0.118	5.91694530818536e-33
3110040N11Rik	3.96492588210988e-37	-0.777074116029842	0.079	0.197	8.08329439585742e-33
Ppdpf	4.21976539721635e-37	0.83737053482128	0.322	0.218	8.60283571530498e-33
Nalcn	5.45165308101841e-37	-1.53482673477902	0.012	0.094	1.11142851362722e-32
Sfrp4	5.48295449514245e-37	1.1575347621633	0.13	0.057	1.11780993292469e-32
Rassf4	6.34266351201517e-37	-1.8127394812051	0.025	0.115	1.29307881019453e-32
Klf14	7.29061687537032e-37	2.57861983259262	0.041	0.009	1.48633806238175e-32
Syt7	8.83542187972707e-37	-2.87102837675147	0.008	0.085	1.80127745861996e-32
Tcn2	9.03521618303987e-37	0.609414164872102	0.203	0.108	1.84200952323634e-32
Pik3r1	9.09026765331736e-37	0.958074942077388	0.485	0.411	1.85323286648181e-32
Raver2	9.31491707320241e-37	-1.02317461276096	0.06	0.168	1.89903214371378e-32
Gnai1	1.04655960391692e-36	-1.77399803337996	0.057	0.162	2.13362106450542e-32
Cdr2	1.12392884261297e-36	-0.882630346901965	0.114	0.244	2.29135373143506e-32
Aox1	1.1455708720555e-36	2.34431988849887	0.083	0.03	2.33547533685955e-32
Plxna4	1.23264157467588e-36	-2.69277372718261	0.013	0.094	2.51298637829171e-32
Nr4a2	1.39111276336726e-36	-0.682430778455237	0.168	0.314	2.83606159067683e-32
Arhgap20	1.63177915865908e-36	1.37767315430169	0.26	0.167	3.32670817075826e-32
Fitm1	1.71202201304857e-36	2.30951145470332	0.028	0.004	3.49029927800212e-32
Slco3a1	2.01054601516338e-36	-0.526328038647009	0.13	0.265	4.09890016111358e-32
Gm21917	2.02010075033273e-36	3.69530273661355	0.02	0.002	4.11837939970334e-32
Nucb2	2.1095495492392e-36	-0.752253608573376	0.338	0.46	4.30073866603396e-32
Ccdc107	2.51281679387046e-36	-0.644500895141285	0.171	0.312	5.12287959766371e-32
Cacna2d2	2.71618597373126e-36	-1.48850972434801	0.02	0.105	5.53748834464592e-32
Nuak2	3.72233874540747e-36	-1.65534255461521	0.024	0.111	7.5887320002622e-32
Tmsb4x	3.94598302252715e-36	-0.963310975719698	0.954	0.953	8.04467558802611e-32
Nt5dc2	3.96244612991616e-36	-1.159651558171	0.092	0.211	8.07823892506007e-32
Spred1	4.391394117373e-36	0.992847382907484	0.377	0.288	8.95273518708833e-32
Yjefn3	4.90228893008741e-36	-1.36551340942062	0.03	0.122	9.9942964417692e-32
Fads1	4.96000775037665e-36	-0.630522418478299	0.144	0.28	1.01119678006929e-31
Met	4.96655355011776e-36	-1.01760708777288	0.058	0.166	1.01253127226251e-31
Csrp2	5.19532944625606e-36	0.787381791091396	0.367	0.263	1.05917181420822e-31
Vstm2b	8.14185378717427e-36	2.72522666466561	0.035	0.006	1.65987973159122e-31
Hoxa11	9.93335244639899e-36	-1.04015742144292	0.087	0.204	2.02511256324736e-31
Nat8f3	1.01896073722866e-35	1.95147690142469	0.047	0.011	2.07735525498806e-31
Gas7	1.13370070414946e-35	0.488580024048428	0.216	0.117	2.31127562554951e-31
Arpp21	1.14306794490607e-35	3.95815171291579	0.02	0.002	2.33037261928001e-31
Mtss1	1.18145925533514e-35	-0.897189740374145	0.12	0.248	2.40864098385175e-31
Lsm7	1.287153926278e-35	1.09448088277854	0.391	0.302	2.62412070950296e-31
Hacd1	1.4986039153035e-35	1.17780463531941	0.24	0.146	3.05520380212925e-31
Pla2g12a	1.50336432193186e-35	-0.516928631139148	0.138	0.274	3.06490884312247e-31
Myl6	1.51154041422101e-35	-0.491471622873466	0.844	0.848	3.08157744247237e-31
Kitl	1.55773541569161e-35	0.424188905265474	0.195	0.102	3.17575519197048e-31
Cpz	1.59821993791818e-35	-0.944837496859951	0.229	0.349	3.2582909874338e-31
Nxph4	1.7650811071142e-35	-2.25992496709681	0.018	0.101	3.59847085307372e-31
Sdk2	1.79695566700857e-35	-1.06991181465467	0.092	0.208	3.66345351833036e-31
Pde11a	1.80679928892986e-35	4.3102560447138	0.022	0.002	3.6835217103413e-31
Pi15	2.12115754025379e-35	0.473029117695523	0.165	0.081	4.3244038773154e-31
Timp1	2.99131696506225e-35	-0.720375126332492	0.281	0.41	6.09839789667241e-31
Osr2	3.0748981283734e-35	1.20388001965188	0.124	0.055	6.26879481431486e-31
Spon1	3.44111284245471e-35	1.68524813342552	0.124	0.056	7.01539675191242e-31
Pmm1	3.45690145711633e-35	1.24888189201292	0.25	0.159	7.04758500062305e-31
Tubb5	3.55766413887151e-35	0.263376922927391	0.747	0.674	7.25300987991734e-31
Tmcc3	3.75084889996393e-35	0.813180873897565	0.129	0.058	7.64685565235647e-31
Uba52	4.27685133988512e-35	0.443786719905736	0.649	0.579	8.71921682662379e-31
Meis2	6.05197132207035e-35	1.77892654000312	0.101	0.041	1.23381539343048e-30
Pds5b	6.05820353140854e-35	1.01882936215744	0.342	0.252	1.23508595394826e-30
Hapln1	6.11415826420556e-35	-2.6935525942357	0.058	0.158	1.24649344532359e-30
Gng11	6.9120465054624e-35	-0.941404589606557	0.493	0.578	1.40915892106862e-30
Lgals3bp	7.67307299176125e-35	1.0974155942461	0.227	0.136	1.56430939083037e-30
Vamp8	7.91287451176472e-35	-0.674149761162261	0.37	0.511	1.61319772671347e-30
Macrod2	8.69335391210379e-35	-0.950387778363606	0.049	0.15	1.7723140620606e-30
Eno3	1.39913475047874e-34	-1.80269763342695	0.035	0.125	2.852416015801e-30
Wasf1	1.46914245874529e-34	-1.31063182342596	0.028	0.117	2.99514073064403e-30
Stk17b	1.47327727728778e-34	-1.734114470737	0.055	0.155	3.00357038520659e-30
Galr2	1.5246011056995e-34	-1.25803115383101	0.015	0.094	3.10820427418957e-30
Slc5a3	1.71354713306845e-34	1.37977574040705	0.175	0.094	3.49340854018664e-30
Hook1	1.77323709353189e-34	-3.68063913917929	0.002	0.07	3.61509846258347e-30
Mgll	1.78744319043526e-34	-1.42566560205927	0.101	0.217	3.64406043234037e-30
Gpc4	1.85872628798296e-34	1.3778233406411	0.242	0.154	3.78938528331086e-30
Tril	1.86852656977885e-34	1.09552681497075	0.219	0.129	3.80936511780814e-30
Anxa8	1.97430572357274e-34	-1.83504568650217	0.066	0.166	4.02501707864774e-30
Smoc1	3.1455153007055e-34	1.99746257815558	0.08	0.029	6.4127620435483e-30
Specc1	3.55075425139842e-34	-1.02290377962914	0.065	0.17	7.23892269232597e-30
Ranbp3l	3.58259145274379e-34	-2.4965291264025	0.008	0.08	7.30382919470876e-30
Dusp3	3.90790521601372e-34	-0.635562624650741	0.257	0.406	7.96704636388716e-30
Guca1a	4.13027572499733e-34	-0.961898935396369	0.07	0.178	8.42039312055206e-30
Col15a1	5.04805238550797e-34	0.824534546411369	0.54	0.451	1.02914643983351e-29
Adamtsl2	5.71857278104405e-34	-2.25422887586015	0.015	0.092	1.16584543287145e-29
Thsd7a	5.93402687600524e-34	1.47390502462628	0.107	0.045	1.20977005921119e-29
Loxl3	6.11482757229613e-34	-0.561766343260843	0.188	0.322	1.24662989716401e-29
Dhdh	6.88356206472753e-34	1.17947646490703	0.078	0.028	1.403351798136e-29
Slc39a14	8.38828506430577e-34	-0.432038978333086	0.094	0.214	1.71011967606002e-29
Itgb3	1.05445419204162e-33	1.46323649350593	0.096	0.038	2.14971576131524e-29
Atp1a1	1.24550815936113e-33	-0.574244933840627	0.293	0.448	2.53921748448954e-29
Bmp6	1.25965360563499e-33	-1.99265254114473	0.015	0.092	2.56805580580805e-29
Kctd8	1.34562250917874e-33	-2.10120860535558	0.013	0.088	2.7433206094627e-29
Pde4dip	1.48100767540627e-33	-0.793105384967012	0.13	0.255	3.01933034785077e-29
Fbxo2	1.86976008201963e-33	-2.06654036636317	0.01	0.083	3.81187987921343e-29
Ets2	1.90486769158477e-33	-1.25856381107259	0.102	0.217	3.88345376283387e-29
Camk1d	2.00373419886923e-33	-0.450781555838116	0.071	0.182	4.08501291123469e-29
Lnpep	2.16845034729141e-33	0.802053549902876	0.455	0.373	4.42081972302299e-29
Tuba1a	2.38526163602867e-33	0.352908884373117	0.762	0.683	4.86283289737165e-29
Shfl	2.38546246889479e-33	1.53888132219619	0.066	0.021	4.86324233533581e-29
C130073E24Rik	2.5597424104805e-33	-5.39818144394544	0.001	0.066	5.21854685224659e-29
Scrg1	2.65429886730669e-33	-1.77210052616902	0.024	0.106	5.41131910077815e-29
Fam3c	2.92993863506018e-33	-0.423645575258884	0.307	0.439	5.97326589529719e-29
Rbm39	3.11191959014796e-33	0.354679833523212	0.707	0.654	6.34427046843464e-29
Coro1c	3.32480369957617e-33	-0.636469901237922	0.199	0.339	6.77827730232593e-29
Ell2	3.48485488619183e-33	-0.983871632570273	0.05	0.146	7.10457365647928e-29
Stard9	3.80623965024843e-33	0.914538142358935	0.175	0.093	7.75978077496148e-29
Spint2	3.80994411232159e-33	-2.62918465336184	0.018	0.096	7.76733306179002e-29
Grb14	4.26352708604191e-33	-0.82027275497683	0.028	0.114	8.69205267031365e-29
Tfpi	4.9813796733049e-33	1.07308779495327	0.115	0.051	1.01555387399667e-28
Txnip	5.40816436360867e-33	0.612151149122195	0.545	0.468	1.1025624688089e-28
Lix1	5.51032441966236e-33	1.68444733323746	0.069	0.023	1.12338983943657e-28
Sec11c	5.96118605295001e-33	-0.509669739760395	0.191	0.336	1.21530700061492e-28
Trhde	6.18199873229003e-33	2.42416698451126	0.048	0.013	1.26032408155197e-28
Fam78b	7.00540899049048e-33	2.20490815353759	0.036	0.007	1.42819273089129e-28
Tspan18	8.17567398932138e-33	0.937509665378556	0.109	0.047	1.66677465620295e-28
Gm17167	1.04122437967775e-32	1.27069304958837	0.166	0.088	2.12274414284903e-28
Shisa2	1.17922623297477e-32	-1.48164895710429	0.031	0.117	2.40408852116566e-28
Spryd3	1.28088131346303e-32	-0.442309611750233	0.127	0.252	2.61133273375708e-28
AW112010	1.2947143578505e-32	0.525725925095972	0.106	0.044	2.63953416134982e-28
Pnp	1.36701251248899e-32	0.920601307445253	0.372	0.283	2.7869284092113e-28
St13	1.39268636520586e-32	0.639251215389006	0.534	0.465	2.83926969274518e-28
Fmnl3	1.49058069041909e-32	-1.16025109910527	0.063	0.163	3.0388468535574e-28
Spry4	1.55671358742854e-32	1.23375617995998	0.168	0.092	3.17367199069057e-28
Tmem117	1.59864617379401e-32	-2.6508750181188	0.008	0.078	3.25915995451385e-28
Lpp	3.20737848259696e-32	0.594397154901835	0.476	0.4	6.53888251247043e-28
Cog6	3.2589977073422e-32	-0.710685470062203	0.088	0.2	6.64411862595854e-28
Tmem45a	3.28051198565209e-32	-0.50364501032881	0.254	0.386	6.68797978514892e-28
Cmtm8	4.00086180213002e-32	-2.28988919609494	0.011	0.082	8.15655695600247e-28
Dleu7	4.93942442374316e-32	5.26555755769482	0.013	0	1.00700045726852e-27
Enc1	5.31696277082301e-32	-0.365721462768469	0.071	0.175	1.08396920008769e-27
Pitx2	5.97629168334517e-32	2.80540094558419	0.026	0.004	1.21838658548358e-27
Dact3	6.24329594429528e-32	1.11770006502836	0.253	0.167	1.27282074416348e-27
Cd109	6.3005123692368e-32	-0.572367270464683	0.134	0.258	1.28448545671631e-27
Slc17a9	6.60834792502346e-32	-1.28794534074678	0.012	0.084	1.34724389147453e-27
Plod1	7.03348668214373e-32	-0.563220627018888	0.327	0.451	1.43391692988864e-27
Pde1c	7.60235749693904e-32	2.76920323665515	0.029	0.005	1.54989262290096e-27
Nsg1	8.05739384858208e-32	1.00918138151679	0.131	0.063	1.64266088391043e-27
Pth1r	8.99343879278055e-32	-0.981932026213864	0.131	0.251	1.83349236668417e-27
Hoxd9	9.7125004184498e-32	-1.10326053351835	0.052	0.148	1.98008746030936e-27
Tinagl1	9.78755006983677e-32	-3.07054158291268	0.033	0.113	1.99538783273762e-27
Tmem184b	1.00153581831528e-31	-0.469167221928867	0.17	0.303	2.04183107279937e-27
Cyp7b1	1.11278119103938e-31	1.99072489377716	0.055	0.016	2.26862701417199e-27
Pitx3	1.3700514338088e-31	4.16470612478679	0.018	0.002	2.793123858106e-27
Crlf1	1.58778077283052e-31	0.819038681836184	0.102	0.043	3.23700866156959e-27
Fkbp5	2.0502279487229e-31	1.5578416497584	0.114	0.051	4.17979971906137e-27
Heyl	2.13186205721319e-31	1.01146674103277	0.088	0.034	4.34622717604054e-27
Xpnpep2	2.36679693805228e-31	2.15749777839728	0.05	0.014	4.82518891760719e-27
Srgn	2.59858828119379e-31	-2.78808749795836	0.041	0.124	5.29774192886979e-27
Cavin1	2.7751085182149e-31	0.424334545339585	0.739	0.651	5.65761373608471e-27
Gm1673	2.8863306098022e-31	1.01388713656632	0.151	0.078	5.88436221420374e-27
Hnrnph1	4.20533937685923e-31	0.649684976546357	0.541	0.477	8.5734253876029e-27
Tmem42	4.21185406859001e-31	-0.782890657392744	0.098	0.21	8.58670688963445e-27
Gnas	4.28888160336786e-31	0.609873325467379	0.858	0.823	8.74374292478605e-27
Gria4	4.55001715554927e-31	2.92869721842881	0.023	0.003	9.27611997501831e-27
Eef2	4.67621553324448e-31	0.280592745585674	0.79	0.753	9.53340060762552e-27
Larp1b	5.03922799762151e-31	-0.95972300370419	0.079	0.184	1.0273474118751e-26
Ifi203	5.1975508231135e-31	1.14108882221046	0.139	0.068	1.05962468630815e-26
Fzd2	6.09281116868012e-31	1.43154552280281	0.271	0.189	1.24214141295882e-26
Rab27b	6.4556793677919e-31	-1.40614288612768	0.019	0.094	1.31611935271174e-26
Egr3	6.57117685164369e-31	0.996617127223522	0.09	0.036	1.3396658247446e-26
Hivep2	6.72483952792516e-31	-0.662127995042669	0.283	0.418	1.3709930345581e-26
Arhgef40	6.99279255014654e-31	1.01765294983276	0.246	0.16	1.42562061719838e-26
Robo2	7.74309775713932e-31	1.71358431529931	0.111	0.051	1.57858533974799e-26
Lcp1	8.65560188209145e-31	-3.3135105098343	0.013	0.081	1.76461755570198e-26
Fam107b	9.07505450931389e-31	-1.07237517393441	0.052	0.144	1.85013136281382e-26
Msrb3	9.2002133746104e-31	-0.727196706014602	0.143	0.267	1.87564750068182e-26
Sphk1	9.83311176441147e-31	-0.908605833252846	0.036	0.121	2.00467649541057e-26
Hspa8	1.10673102976587e-30	0.205184629194178	0.87	0.825	2.25629255038368e-26
Clcn5	1.16193541972293e-30	1.26222935266201	0.264	0.182	2.36883774018913e-26
Dio3os	1.19645431918731e-30	5.32775151670166	0.017	0.001	2.43921142052716e-26
Serbp1	1.31077091022664e-30	0.476386820635055	0.66	0.613	2.67226865467905e-26
Gsg1l	1.56070687080545e-30	-2.72136285762778	0.002	0.061	3.18181309751106e-26
Bcr	1.56392855667273e-30	-0.959362186190301	0.074	0.176	3.18838114848869e-26
Fndc3c1	1.76005170639108e-30	2.77685770453502	0.025	0.004	3.58821741381949e-26
Nfix	1.82099711541929e-30	0.460619500224917	0.653	0.574	3.71246681920531e-26
Scn1b	1.83729592925779e-30	0.814974548323986	0.237	0.148	3.74569521097786e-26
Gprc5b	1.93150325885185e-30	1.10290182075592	0.139	0.069	3.93775569382127e-26
Bnip3	1.93432968061486e-30	-1.06525450023181	0.093	0.197	3.94351791986951e-26
Chrm2	1.96033102249561e-30	2.55796238295165	0.052	0.015	3.99652685556179e-26
Ccn1	2.06589755148448e-30	-0.64089698863821	0.369	0.494	4.21174533821141e-26
Adgrl2	2.45768616305748e-30	-0.581731336472851	0.207	0.339	5.01048478062529e-26
Tubb2b	2.47374945693731e-30	1.14279592023548	0.194	0.113	5.0432330178581e-26
Tlr2	2.76349873714677e-30	-1.28082361374127	0.051	0.142	5.63394487542112e-26
Gm11627	3.00317705631511e-30	1.46401157032041	0.035	0.008	6.12257706470962e-26
Nupr1	3.09345938839993e-30	-0.879449538655711	0.581	0.636	6.30663565513093e-26
Socs3	3.57676669600446e-30	0.905130785379857	0.526	0.451	7.2919542631443e-26
Tgm2	3.7597533567531e-30	-1.6575074593748	0.048	0.135	7.66500916841255e-26
Chrd	3.99704930396058e-30	-0.64238687219621	0.067	0.164	8.14878441598444e-26
Saa1	3.9977512645437e-30	4.14654411192139	0.015	0.001	8.15021550302523e-26
Olfm2	4.10296479942182e-30	2.46140121149135	0.028	0.005	8.36471433658126e-26
Oxct1	4.92456026877838e-30	-0.561267699712159	0.233	0.372	1.00397010199585e-25
Scg3	4.9322682448343e-30	1.3928874349798	0.051	0.015	1.00554152707437e-25
Fam167a	5.5217230058846e-30	-1.31027906251165	0.015	0.084	1.12571366920969e-25
Cdh2	5.79982766879771e-30	-1.40394499822949	0.049	0.137	1.18241086683779e-25
Bcar1	6.47938574984078e-30	-0.767107376023205	0.085	0.189	1.32095237282004e-25
Tyrobp	6.97333662872737e-30	-2.70081494266728	0.049	0.13	1.42165413849865e-25
Icosl	7.03973288272588e-30	1.51507410338934	0.05	0.014	1.43519034280132e-25
Phyhip	7.81484836923126e-30	-2.54807847616158	0.005	0.066	1.59321313703518e-25
Slc44a1	8.01193611157651e-30	0.871581701136373	0.399	0.32	1.6333934150671e-25
Trps1	8.13996835116431e-30	-0.630445140181915	0.348	0.471	1.65949534775187e-25
Pbx1	8.20851150772074e-30	0.893599984021377	0.398	0.321	1.67346924107903e-25
Nexn	8.43294321234877e-30	-1.07637540898106	0.117	0.23	1.71922413270154e-25
Faim2	9.67693889168634e-30	-3.44550272125884	0.005	0.065	1.97283753184809e-25
Mrps6	9.87352479370902e-30	1.05500569616237	0.224	0.14	2.01291549969346e-25
Zfp36l2	1.35653310175351e-29	0.385273644289843	0.543	0.463	2.76556403454488e-25
Sumo2	1.59695621654065e-29	0.351069752083443	0.7	0.648	3.25571463866143e-25
Cobll1	1.83505970182164e-29	-1.49428400657712	0.046	0.132	3.74113621410378e-25
Gucy1a1	2.34416443741098e-29	-0.438552216719868	0.141	0.067	4.77904803854977e-25
Nckap5	2.41340570427608e-29	-0.518624745510111	0.036	0.119	4.92021020930765e-25
Gja1	2.51139341239782e-29	-0.717617356478963	0.382	0.471	5.11997774985543e-25
Thsd1	2.91404710743223e-29	1.13813198703938	0.057	0.018	5.94086783792209e-25
Calm1	3.08420039643411e-29	-0.644578609606224	0.733	0.771	6.28775934821022e-25
Inf2	3.22076931405819e-29	-0.420322138182035	0.09	0.197	6.56618240057044e-25
Shisa4	3.22925629225574e-29	-0.89392826494663	0.088	0.192	6.58348480302178e-25
Irs2	3.44011190198383e-29	1.15353162022115	0.208	0.13	7.01335613457444e-25
Nefh	3.52068047157475e-29	-3.51633438372762	0.002	0.06	7.17761127739944e-25
Sap30	3.55423854014428e-29	-1.66873873123165	0.023	0.096	7.24602611179215e-25
Ano1	3.79177744105972e-29	-2.01315845131513	0.018	0.088	7.73029666908844e-25
Slc6a9	3.99553990913799e-29	-1.41952898745134	0.02	0.091	8.14570721275962e-25
Gmfg	4.17742885501846e-29	-2.47542220909976	0.014	0.08	8.51652420672613e-25
Card10	4.57461915763858e-29	1.33876703379058	0.077	0.029	9.32627607667778e-25
Ccdc85a	5.06654133674401e-29	-3.2255548144022	0.004	0.063	1.032915782322e-24
Fam98a	5.21351796511968e-29	-0.539339269314999	0.136	0.256	1.06287990754895e-24
St3gal5	5.85194854849653e-29	-0.651228509976594	0.077	0.179	1.19303675058199e-24
Ccnl1	5.95111140231074e-29	0.556600120042776	0.5	0.424	1.21325308158909e-24
Grhpr	6.32995370898289e-29	-0.933950926400642	0.106	0.214	1.29048766265034e-24
Cdc42ep2	6.34526371879018e-29	0.695349831112185	0.151	0.079	1.29360891434975e-24
Srrm2	6.67536101480537e-29	0.326009968880692	0.659	0.61	1.36090585008837e-24
Pear1	7.20499069236654e-29	0.975229225643559	0.112	0.051	1.46888145245277e-24
Olfml3	7.27308926185927e-29	0.462793068844692	0.536	0.444	1.48276470781525e-24
Col6a2	7.69641386427914e-29	0.35590397006209	0.79	0.654	1.56906789451059e-24
Fcer1g	8.14527920857852e-29	-2.60655886848958	0.059	0.141	1.6605780722529e-24
Gm42418	8.41287677012797e-29	-0.511383510155381	0.767	0.85	1.71513318712599e-24
Syne1	8.46659568898049e-29	-0.675991644363194	0.218	0.347	1.72608486311245e-24
Hfe	9.04142837137344e-29	0.690596216979864	0.138	0.07	1.8432760020719e-24
Pir	9.26539257704235e-29	1.51452290996907	0.102	0.045	1.88893558468162e-24
Lbhd2	9.66279518567764e-29	1.59318508779934	0.052	0.016	1.9699540545041e-24
Irs1	1.18646590221182e-28	1.21233866456698	0.199	0.122	2.41884803483924e-24
Adamts10	1.22872710673967e-28	1.12645897737484	0.24	0.16	2.50500595251016e-24
Pkdcc	1.30787132414591e-28	1.63474727492371	0.158	0.088	2.66635726853627e-24
Emp1	1.50563603245668e-28	0.462597765180295	0.673	0.625	3.06954017936944e-24
Mgp	1.58206734833636e-28	0.830961709304083	0.606	0.605	3.22536070305333e-24
Ctdsp2	1.66843938017406e-28	0.619002367392331	0.487	0.418	3.40144736436086e-24
Rnf112	1.72290937345263e-28	-1.40395971054648	0.036	0.116	3.51249533965788e-24
Hgf	2.0782355916456e-28	1.86214749304477	0.047	0.013	4.23689890068788e-24
Ophn1	2.21423886044986e-28	1.1321853509059	0.181	0.105	4.51416876479914e-24
Nrn1	2.37395008742693e-28	-1.22736205518506	0.06	0.149	4.83977204323728e-24
Slc43a3	2.70724645272683e-28	0.768663761297305	0.165	0.09	5.5192633431742e-24
Tafa1	2.71109471024604e-28	3.74963911097005	0.023	0.003	5.52710878577861e-24
Trim35	3.0969379163313e-28	0.793175224889786	0.369	0.284	6.31372733002462e-24
Ank3	3.27212334178683e-28	1.24961577613187	0.176	0.103	6.67087785690081e-24
Gsta4	3.8289017496579e-28	2.61855563830264	0.055	0.018	7.80598199702757e-24
Bambi	3.91326204357596e-28	-0.890811486410359	0.141	0.254	7.9779673282383e-24
Akr1b8	4.19870325103039e-28	0.94143253064132	0.127	0.063	8.55989631787566e-24
Tmem169	4.32190586443845e-28	-2.24719045242128	0.007	0.067	8.81106948583066e-24
Jam2	4.63363510531895e-28	-0.610741790672246	0.137	0.256	9.44659188921375e-24
Fam13a	4.89571053932651e-28	1.56681358483466	0.1	0.046	9.98088507652495e-24
Maob	4.93569612734422e-28	1.36824633534673	0.057	0.019	1.00624036948167e-23
Slc39a11	4.9900656770638e-28	-1.07598869967268	0.053	0.14	1.017324689583e-23
Rasl11b	5.57031207014327e-28	-0.79282713285408	0.126	0.234	1.13561952174011e-23
Art4	5.5947871508662e-28	3.51303227208574	0.017	0.002	1.14060925644709e-23
Kif26a	5.71553117827888e-28	-3.10520949631359	0.009	0.07	1.16522534131571e-23
Pfkl	5.90962596955094e-28	-1.15389147620438	0.073	0.167	1.20479544641235e-23
Ly6h	6.13401455362142e-28	2.64362155028055	0.02	0.003	1.2505415470468e-23
Heg1	6.89523373317032e-28	0.617635542638963	0.262	0.168	1.40573130118143e-23
Aprt	8.0753827269057e-28	0.800019837252837	0.433	0.368	1.64632827653426e-23
Snca	1.00873661983115e-27	-4.63301310070235	0.008	0.067	2.05651134684977e-23
Hspb6	1.03165161778937e-27	-1.37006591534143	0.029	0.104	2.10322815318719e-23
Pde4d	1.56911196101256e-27	-0.875959798026505	0.081	0.179	3.19894855491631e-23
Cbx3	1.5911829002211e-27	0.432604768946995	0.644	0.578	3.24394457868075e-23
Olfml2b	1.60135496689699e-27	0.756904322663693	0.477	0.409	3.26468237101289e-23
B4galt6	1.72988856115379e-27	-0.849262631369234	0.056	0.142	3.52672380962424e-23
Hspa12a	1.76541002967453e-27	1.04398192156575	0.092	0.04	3.59914142749747e-23
Snrpf	1.77874009727772e-27	0.561689666227354	0.584	0.529	3.62631743632009e-23
Ddah2	1.80414169651135e-27	0.600905577867683	0.504	0.431	3.67810367667768e-23
Ivns1abp	1.88325703409088e-27	-0.596565533161649	0.198	0.324	3.83939611540108e-23
Tm4sf1	1.9393289772393e-27	-0.900797378088426	0.322	0.457	3.95370998589776e-23
Rorc	2.16292731569612e-27	-3.01745309695846	0.004	0.06	4.40955991850967e-23
Rflna	2.30750509727806e-27	-1.59943954050925	0.031	0.105	4.70431064182079e-23
Mcu	2.3396621457673e-27	-0.415549832697624	0.177	0.297	4.76986921657579e-23
Ctss	2.39263121541797e-27	-2.4748142043984	0.027	0.097	4.87785725887262e-23
Ptpn18	2.57578168153463e-27	-2.31579261239222	0.026	0.095	5.25124611414466e-23
Stmnd1	2.58505420163693e-27	1.89189532605739	0.046	0.013	5.27015000087721e-23
Arpc1b	3.03160562256126e-27	0.37124195769737	0.714	0.664	6.18053438271564e-23
Gm47283	3.07002907069916e-27	0.823470868044133	0.307	0.221	6.25886826643438e-23
Alas2	3.3246684710286e-27	-4.98172210818916	0.01	0.069	6.77800161188601e-23
Pcdh18	3.42730178844299e-27	1.19060245215098	0.231	0.154	6.98724015609872e-23
Mkrn1	3.58968164830391e-27	-1.92797017821287	0.158	0.27	7.31828397639718e-23
Hopx	3.66039038069621e-27	-0.70611455810344	0.176	0.293	7.46243786912536e-23
Odc1	3.92927574160698e-27	-0.432967789365381	0.231	0.359	8.01061445441414e-23
Dera	4.11275372742944e-27	-0.562975351102551	0.069	0.163	8.3846710241104e-23
Ctsb	4.151243895323e-27	-0.114973575570424	0.738	0.678	8.463140929395e-23
Epdr1	4.27115948904252e-27	0.973672610769793	0.165	0.091	8.70761285031099e-23
A830012C17Rik	4.3490507395142e-27	2.87398528321441	0.038	0.01	8.86640974264761e-23
Srprb	4.90758522739257e-27	-0.468814626741323	0.169	0.292	1.00050940030852e-22
Gars	5.2090040418579e-27	-0.425760637015496	0.242	0.368	1.06195965401357e-22
Rgma	5.27685469261662e-27	1.41226195824142	0.166	0.096	1.07579236618375e-22
Nceh1	5.36304058669934e-27	-0.531354286980107	0.064	0.155	1.09336308441039e-22
Klf4	5.40674852615075e-27	0.593650829979704	0.634	0.574	1.10227382202635e-22
Srgap1	5.63692354896147e-27	1.2395213652575	0.114	0.056	1.14919960392677e-22
Ap2a2	6.24625078895518e-27	0.793101028939703	0.387	0.306	1.27342314834429e-22
Wnk2	6.38026823239788e-27	-3.44426085929344	0.003	0.056	1.30074528453896e-22
Eef1d	6.77248639105664e-27	0.382999359397274	0.66	0.603	1.38070680054472e-22
Prokr1	6.77403142322491e-27	2.6995199003699	0.023	0.004	1.38102178625286e-22
Kifc3	7.2567389719503e-27	-1.1008535796224	0.05	0.133	1.47943137421151e-22
Sgms2	7.261153209534e-27	-0.788303532696249	0.127	0.238	1.4803313048277e-22
Btc	7.34699898249672e-27	2.95480267718811	0.025	0.004	1.49783268256161e-22
Esam	7.95290043812886e-27	-3.00351934915596	0.02	0.085	1.62135781232133e-22
Mir22hg	9.02006050172957e-27	-0.525503153304671	0.269	0.392	1.83891973448761e-22
St3gal1	1.02032693159381e-26	1.04305885623711	0.191	0.116	2.08014051544031e-22
Foxd2	1.06079456835861e-26	2.74030795168563	0.028	0.005	2.16264188651271e-22
Shc2	1.07349562326743e-26	2.20407419273932	0.062	0.023	2.18853552715531e-22
Medag	1.09945142815659e-26	0.816598381146603	0.376	0.289	2.24145162658285e-22
Alox5ap	1.30192124342732e-26	-2.28761740815835	0.025	0.093	2.65422683897528e-22
Tbx15	1.3539987794354e-26	1.34841880688224	0.263	0.188	2.76039731163496e-22
Adipor1	1.44853694530768e-26	-0.537926065008108	0.297	0.433	2.95313227039877e-22
Pla2g12b	1.59520811959215e-26	-2.03421371113068	0.007	0.064	3.25215079341252e-22
Rnf182	1.63543617352294e-26	3.05658400684767	0.032	0.007	3.33416372696121e-22
Gpx4	2.0578315747132e-26	0.3939706625948	0.731	0.662	4.1953012313678e-22
Kcns3	2.06709003593919e-26	2.18112303037257	0.034	0.008	4.21417645626922e-22
Akap13	2.23134714888086e-26	0.554474308757491	0.502	0.436	4.54904743242342e-22
Snhg12	2.27874499114631e-26	0.865174847827154	0.302	0.222	4.64567741344998e-22
Klhl13	2.29830958659232e-26	1.18745812365825	0.231	0.157	4.68556375418576e-22
Sil1	2.64097550483111e-26	-0.508270074036291	0.112	0.217	5.38415676169917e-22
Scml4	2.65241818541636e-26	1.79962340219698	0.04	0.011	5.40748495460832e-22
Lrp3	2.90957925887691e-26	1.57667849795479	0.115	0.058	5.93175923507235e-22
Plod2	3.25536474764512e-26	-1.00090738878695	0.267	0.377	6.63671211102411e-22
Myog	3.26806607322304e-26	3.86106724282328	0.022	0.003	6.66260630347981e-22
Card19	3.3223091860525e-26	-0.621343750921385	0.261	0.391	6.77319173760522e-22
Papss2	3.61298813075672e-26	-0.639812086793065	0.093	0.193	7.36579890217373e-22
Pparg	3.78830136070054e-26	0.745727302253854	0.068	0.026	7.7232099840602e-22
Dnaja1	4.06217242161797e-26	0.414384260213569	0.582	0.536	8.28155091595256e-22
Ndufa1	5.39628422820349e-26	-0.427005124266156	0.491	0.575	1.10014046560385e-21
Fcgrt	5.56434996749234e-26	0.484880366919372	0.545	0.495	1.13440402787266e-21
Eno1	6.16585480204233e-26	-0.626477778112716	0.291	0.41	1.25703281849237e-21
Bcl7c	6.64906054154376e-26	0.769554786520925	0.453	0.398	1.35554397260453e-21
Khdrbs2	6.72288045579604e-26	-2.81645433145734	0.003	0.055	1.37059363852314e-21
Atp6v0c	6.79922435870353e-26	-0.611116045639384	0.577	0.651	1.38615787000889e-21
Prr16	7.94814577145886e-26	2.08352533044048	0.065	0.025	1.62038847842732e-21
Mtcl1	8.53987334035485e-26	-2.23663181709999	0.013	0.073	1.74102397789814e-21
Cped1	8.58479515790276e-26	0.759317827949388	0.356	0.277	1.75018218884164e-21
Mecom	8.69911099919591e-26	-1.12500142321041	0.057	0.141	1.77348775940607e-21
Mt3	9.68819656458301e-26	-2.36452019522501	0.034	0.104	1.97513263362154e-21
Pfkfb3	9.73307395806489e-26	-1.27704191332161	0.044	0.121	1.98428178783069e-21
Tmem100	9.96219134401603e-26	0.202136637245492	0.213	0.127	2.03099194930455e-21
Pros1	1.00541614637425e-25	0.738593962355089	0.331	0.252	2.04974189761319e-21
Nnmt	1.09529408234934e-25	0.967163889806724	0.325	0.248	2.2329760456856e-21
Npm3	1.18857571989925e-25	1.10649473256408	0.277	0.199	2.42314932015859e-21
Lrp6	1.31104977894496e-25	0.878363564973404	0.424	0.368	2.6728371843351e-21
Sorbs2	1.35368050854217e-25	-3.49157959338942	0.025	0.09	2.75974845276491e-21
Amot	1.43203028580629e-25	1.81269181525351	0.073	0.03	2.91948014367329e-21
C1qtnf2	1.5031197341196e-25	1.13389753799713	0.38	0.318	3.06441020194962e-21
Rbfox2	1.52801192768059e-25	0.798308099759001	0.403	0.337	3.11515791696242e-21
Smdt1	1.52942729559364e-25	-0.478488516000667	0.542	0.615	3.11804342752675e-21
Tspan13	1.54359127080209e-25	-3.2755485726251	0.021	0.083	3.14691952378423e-21
Ccdc68	1.57012418171857e-25	-3.90756183290156	0.004	0.056	3.20101216926964e-21
Phactr2	1.84987388979456e-25	0.970646775375894	0.328	0.25	3.77133789912417e-21
Tmem178b	1.85470528673002e-25	2.38511714760164	0.022	0.004	3.7811876680565e-21
Samd4	1.98848645241799e-25	-0.400487665434368	0.188	0.31	4.05392733054455e-21
Ripply3	1.99233695634276e-25	1.93807327253886	0.028	0.006	4.06177735289599e-21
Unc13c	2.03411864859098e-25	3.01746974329869	0.026	0.005	4.14695768888244e-21
Galnt18	2.04912230518987e-25	-0.972209136246923	0.102	0.201	4.17754564359058e-21
Psd	2.12647764814099e-25	1.557357697081	0.053	0.018	4.33524998126504e-21
Sik1	2.13162398760219e-25	0.574526673294615	0.19	0.112	4.34574182352458e-21
Calcr	2.23477129392753e-25	4.46741375053289	0.017	0.002	4.55602823693005e-21
Gm9780	2.26769492136534e-25	0.664999122364541	0.207	0.125	4.62314963618752e-21
Isoc2b	2.35387901444092e-25	-0.198204570527473	0.06	0.146	4.7988531467407e-21
Rab7b	2.53900024116764e-25	0.240967423105986	0.175	0.099	5.17625979166847e-21
Rarg	2.72929575599943e-25	-0.559665820029481	0.159	0.273	5.56421525775603e-21
Laptm5	2.78780051013787e-25	-2.82539041470655	0.02	0.082	5.68348890001808e-21
Crlf2	2.84981262561133e-25	-0.734555317359021	0.125	0.23	5.80991299983382e-21
F13a1	2.88956363235631e-25	-3.31611813764631	0.02	0.082	5.89095337728481e-21
Tmem132c	2.89008243754399e-25	2.29920414377837	0.045	0.014	5.89201106542093e-21
Plekha4	3.05392061230464e-25	-0.267993132328695	0.077	0.031	6.22602795230547e-21
Amy1	3.20543124660098e-25	2.44448585406181	0.036	0.009	6.53491268244542e-21
Eif4b	3.22291878491326e-25	0.758158559980323	0.407	0.339	6.57056452680266e-21
Efemp1	3.34098465791976e-25	0.615234542015426	0.12	0.06	6.81126542210101e-21
mt-Nd4	3.40616725748833e-25	-0.457065669324328	0.91	0.875	6.94415318784145e-21
Paqr5	3.7273365220824e-25	5.2517402989024	0.011	0	7.59892096756938e-21
1500009L16Rik	3.90482423991673e-25	1.12574101373507	0.123	0.063	7.96076517791823e-21
Tm6sf1	4.77044346418238e-25	-3.21269628775772	0.01	0.066	9.72550309042862e-21
Rem1	5.03118789683176e-25	0.533410188330531	0.078	0.032	1.02570827652709e-20
Tmem140	5.0767778901172e-25	0.884928449918664	0.114	0.056	1.03500270845819e-20
mt-Cytb	5.23877750314202e-25	-0.466294063770978	0.942	0.908	1.06802956956556e-20
Nfkbia	5.32504443739852e-25	0.195054278488637	0.695	0.623	1.08561680945244e-20
Cachd1	5.38056981180807e-25	1.39068232253079	0.138	0.076	1.09693676753331e-20
Ptafr	5.43246551426618e-25	-2.66107021710451	0.015	0.074	1.10751674439345e-20
Prkcd	6.21714050246062e-25	-1.05519841393756	0.133	0.239	1.26748843423665e-20
Dpyd	6.49312646394295e-25	2.80776417796808	0.028	0.006	1.32375369220405e-20
Ica1	7.19517355726917e-25	-3.03654748102334	0.004	0.054	1.46688003312047e-20
Cbr2	7.29953844110582e-25	-3.17072935197993	0.011	0.067	1.48815690198824e-20
Ccser1	8.01634241902949e-25	-2.6547250698561	0.01	0.065	1.63429172896754e-20
Chrnd	9.40892036798552e-25	4.40374845910204	0.011	0.001	1.91819659542121e-20
Ddr2	1.00769127506473e-24	0.739093880194969	0.467	0.407	2.05438020247446e-20
Gm29683	1.00775762122373e-24	2.66554164693375	0.011	0.001	2.05451546238882e-20
Fndc5	1.07720046715289e-24	-0.366266696080673	0.112	0.216	2.1960885923846e-20
Ndrg4	1.1016553920683e-24	-0.293179919472798	0.126	0.232	2.24594484780965e-20
Mfsd6	1.17172525618565e-24	-1.35057190664023	0.042	0.117	2.38879627978569e-20
Cd93	1.18280055191776e-24	-3.23849289978082	0.018	0.077	2.41137548519474e-20
Rgs5	1.30820818305316e-24	-4.40169937320823	0.045	0.116	2.66704402279048e-20
Fads2	1.30925176134691e-24	-0.484927907966426	0.143	0.253	2.66917156585795e-20
Rasgrp3	1.51609661351181e-24	-3.4364304305492	0.004	0.053	3.09086616596653e-20
Egfr	1.56716963712712e-24	1.14636154278725	0.341	0.273	3.19498873921106e-20
Bzw2	1.66662352098785e-24	0.825132748719816	0.237	0.162	3.39774537223793e-20
Hoxa11os	1.81211999905233e-24	-0.624086794994915	0.093	0.188	3.69436904206798e-20
Cited1	1.90259853148356e-24	-1.29760907823997	0.041	0.115	3.87882762613554e-20
Spi1	1.95520398961945e-24	-2.89122830862459	0.011	0.066	3.98607437363717e-20
Fat3	2.03167165547883e-24	-1.42450018771089	0.034	0.105	4.14196900402468e-20
C130050O18Rik	2.16413282635179e-24	-3.07162536407327	0.002	0.051	4.4120175930834e-20
Rab23	2.34462198997476e-24	-0.531463220800807	0.159	0.269	4.77998085096154e-20
Nr3c1	2.47963745224357e-24	0.651337598043195	0.511	0.471	5.05523687388897e-20
Synm	2.92504033373704e-24	-0.363369615197877	0.129	0.236	5.9632797283897e-20
Efna2	2.9845997131853e-24	1.48324487419065	0.062	0.024	6.08470343527088e-20
Snhg1	3.27820613104111e-24	0.770989784292317	0.385	0.318	6.68327883935351e-20
Mfge8	3.43176295026804e-24	-1.21521777677114	0.517	0.604	6.99633512671146e-20
Slc7a1	3.57878036620315e-24	-0.49761160256321	0.097	0.192	7.29605953257836e-20
Zfp385b	3.81761443500473e-24	1.26512050715407	0.078	0.033	7.78297054864414e-20
Npy2r	4.10180466820905e-24	2.4481429100005	0.036	0.01	8.36234917707779e-20
Apold1	4.23630198653927e-24	-2.20868705902293	0.008	0.06	8.63654885995762e-20
Tnfrsf23	4.49745362446118e-24	-0.85047514567642	0.033	0.101	9.168958704189e-20
Atp8b1	4.66522692819034e-24	1.14328507999405	0.105	0.052	9.51099813850164e-20
Enpp3	4.6890337903694e-24	1.07602838925658	0.074	0.031	9.55953318842609e-20
Alcam	5.22136668504614e-24	-1.27666628856302	0.032	0.1	1.06448002608036e-19
Adgrg6	5.66880493328687e-24	-0.48372302797639	0.043	0.117	1.15569926174919e-19
Usp29	6.1236615178893e-24	1.99094534840314	0.042	0.013	1.24843087365209e-19
Esr1	6.40861262633888e-24	1.11066311262076	0.205	0.135	1.30652385613171e-19
Rcor2	6.45929000698625e-24	-1.15837359089093	0.035	0.104	1.31685545372429e-19
Gm28653	7.25758352290575e-24	2.50699085877397	0.015	0.002	1.4796035528148e-19
Plekha7	7.38743885588031e-24	-3.52584812134897	0.004	0.052	1.50607715954832e-19
Rin2	7.67316022431314e-24	-0.578459997432874	0.237	0.354	1.56432717493072e-19
Adgra2	7.70118905721862e-24	0.995059572990989	0.16	0.094	1.57004141309516e-19
Rgs17	7.82216430402658e-24	2.76574803143154	0.019	0.003	1.5947046366619e-19
Mrc1	8.27287328763785e-24	-3.63268967194481	0.017	0.074	1.68659067715073e-19
Efnb3	8.73788182510979e-24	2.57537095584886	0.028	0.006	1.78139196768513e-19
Jarid2	9.64070910467572e-24	0.710204843727067	0.223	0.148	1.96545136517024e-19
Eif3e	9.8431341944585e-24	0.42766923324238	0.568	0.519	2.00671976822426e-19
Pik3c2b	9.92846176860435e-24	-0.669326987111473	0.069	0.154	2.02411550076537e-19
Ccdc88a	1.06279730887782e-23	-0.545891944556034	0.344	0.457	2.16672487360922e-19
Cav2	1.12045415241435e-23	-0.530012220909642	0.164	0.277	2.28426988052713e-19
Cldn22	1.12897126568985e-23	3.16218728443502	0.033	0.008	2.3016337193619e-19
Amer1	1.15856606204587e-23	1.15648795467708	0.183	0.115	2.36196863069291e-19
Lilr4b	1.1732541160595e-23	-4.8169056832973	0.003	0.051	2.3919131664105e-19
Frem1	1.44193803593273e-23	1.83075317594535	0.047	0.015	2.93967907385605e-19
Tpd52	1.45605503469031e-23	-1.70725180287869	0.066	0.146	2.96845939922313e-19
Mindy2	1.46673095744048e-23	-0.427789687228841	0.236	0.362	2.9902244029339e-19
Tnrc6c	1.52462742400342e-23	0.739445598675813	0.462	0.407	3.10825792931578e-19
Adgra3	1.6389694760345e-23	-0.420790011452849	0.173	0.286	3.34136707079153e-19
Wfdc1	1.64069228388158e-23	-0.488299274731564	0.165	0.273	3.34487935914937e-19
Col13a1	1.66113361417457e-23	-0.989884227141756	0.053	0.131	3.3865530992177e-19
Ap3m1	1.77533780479207e-23	-0.658436308543132	0.13	0.233	3.61938118262959e-19
Kif1c	1.82569988223512e-23	-0.464025426810103	0.166	0.281	3.72205434991275e-19
Irf1	1.83302763990123e-23	0.814064628894756	0.337	0.258	3.73699344946664e-19
Hoxd8	1.86353375808966e-23	-1.03576489766243	0.076	0.162	3.79918627261739e-19
Cspg4	1.97251124781778e-23	-0.668500271061718	0.164	0.272	4.02135868092611e-19
Bag2	2.09300992780958e-23	-0.709097191503484	0.062	0.143	4.26701933982539e-19
Bmp2	2.25286467992981e-23	-1.03030157552297	0.061	0.14	4.59291522297289e-19
Fkbp10	2.27233825253238e-23	-0.626549566596662	0.47	0.511	4.63261599543777e-19
Itga1	2.30975432073646e-23	-0.457162678867318	0.21	0.331	4.70889613368542e-19
Smim4	2.3860154126765e-23	-0.476517898823145	0.186	0.302	4.86436962182357e-19
Lamp2	2.43803539915408e-23	0.401757720991233	0.61	0.566	4.97042276825543e-19
Tuft1	2.5466769551392e-23	-1.5649794800077	0.007	0.058	5.19191030844229e-19
Foxo6	2.70009138468777e-23	-1.17158857423599	0.02	0.079	5.50467630596296e-19
Serpinh1	2.94916801805504e-23	0.29518432969834	0.89	0.742	6.01246883840882e-19
Col23a1	2.94971995866276e-23	1.25459733966074	0.053	0.019	6.01359407972577e-19
Fmn1	3.09265736928294e-23	-0.760049063941714	0.028	0.092	6.30500057875714e-19
Ccdc149	3.13666607246917e-23	-0.613015020873489	0.027	0.091	6.39472112194289e-19
Msx1	3.57629370147322e-23	1.29705604895801	0.108	0.055	7.29098996919346e-19
Fuom	3.60975921297627e-23	-0.497659516268738	0.119	0.219	7.35921610749472e-19
Id4	3.88273871898254e-23	0.12222905032321	0.132	0.07	7.9157394263897e-19
Pdia6	3.91678222900991e-23	0.474986706707104	0.556	0.513	7.98514393028249e-19
Camk4	3.98991685993872e-23	-2.13575558692764	0.012	0.067	8.13424350235707e-19
Lmntd1	4.30712632756543e-23	4.42888201367509	0.011	0.001	8.78093844400763e-19
Slf2	4.32158353708508e-23	1.25816726003362	0.182	0.115	8.81041235705535e-19
Car8	4.44008383229326e-23	-1.81766421095281	0.017	0.073	9.05199890889627e-19
Wls	4.97936812095316e-23	-0.484909626098796	0.379	0.481	1.01514377881872e-18
Pakap.1	4.99363423570066e-23	-0.925253724424133	0.158	0.264	1.01805221163229e-18
Cox7a2l	5.2054133372836e-23	0.337832175103588	0.579	0.53	1.06122761707201e-18
Arsj	5.24831542814011e-23	1.35824548899278	0.119	0.063	1.06997406633492e-18
Gm49767	5.47463905906368e-23	2.079408745191	0.053	0.019	1.11611466497131e-18
Robo1	5.65264227922543e-23	1.35342498187743	0.161	0.098	1.15240418146569e-18
Acss3	5.77498127873569e-23	1.68601457700028	0.031	0.008	1.17734543329585e-18
Vps37b	5.88636524753937e-23	-2.07764651682929	0.045	0.115	1.20005328301585e-18
Micu1	5.91464489578623e-23	-0.435881763227241	0.188	0.3	1.20581865490394e-18
Bdnf	6.47423766960909e-23	-1.96145622074891	0.011	0.064	1.3199028337032e-18
Basp1	6.59831531490817e-23	0.626688562089312	0.221	0.147	1.34519854325033e-18
Rerg	6.6940139353612e-23	-1.92401886983014	0.013	0.067	1.36470862100209e-18
Gabarapl2	6.86345078703609e-23	-0.446477837965306	0.392	0.515	1.39925171195305e-18
Smim3	6.86873630050366e-23	-0.483207803816041	0.102	0.196	1.40032926958368e-18
Plxdc2	7.48645992451421e-23	0.933621630270376	0.472	0.428	1.52626458481071e-18
Nsa2	7.76475356138012e-23	0.535588869176141	0.491	0.438	1.58300030855857e-18
Ednra	8.03608790530077e-23	0.262132841788266	0.105	0.051	1.63831724125367e-18
Ackr4	8.81219284505822e-23	-1.33995212657855	0.033	0.098	1.79654175532202e-18
Rab11fip2	8.9034992240748e-23	1.29149223442445	0.24	0.172	1.81515638681213e-18
Impdh1	9.22485235166781e-23	-0.55693349410583	0.107	0.203	1.88067064893452e-18
Cercam	9.27760782654227e-23	-0.220637035326571	0.23	0.346	1.89142590759717e-18
Slc2a10	9.32938597930452e-23	-0.480111971548143	0.058	0.137	1.90198191960081e-18
Serpinb6c	9.89944144234257e-23	3.57345699042084	0.013	0.001	2.01819912685038e-18
Stard8	1.03372744044218e-22	-1.76866622337885	0.045	0.115	2.10746013282948e-18
Peli2	1.09189901027092e-22	0.862989186503965	0.159	0.093	2.22605451223933e-18
Tgfb1	1.20456855142813e-22	-1.12484854282146	0.146	0.243	2.45575390579653e-18
Klc3	1.27043349411434e-22	-1.87902543305828	0.005	0.052	2.59003276445091e-18
Lypd2	1.27209336309408e-22	2.24692815365116	0.019	0.003	2.59341673933991e-18
Tspan5	1.29680388669098e-22	0.912258361905558	0.161	0.095	2.6437940837969e-18
Ddx5	1.32681999617126e-22	0.188379784949471	0.801	0.749	2.70498792619435e-18
Epb41l4aos	1.35757809268677e-22	0.91728612597893	0.154	0.091	2.76769445756052e-18
Mef2a	1.39959234446264e-22	-0.643388970346573	0.344	0.464	2.85334891265599e-18
Zfp503	1.40416334317336e-22	1.04630263882396	0.285	0.214	2.86266780772753e-18
mt-Co2	1.41162384307956e-22	-0.474839160484716	0.938	0.915	2.87787752888629e-18
Hsp90aa1	1.4411368718923e-22	0.43403456916538	0.595	0.564	2.93804574072684e-18
Stard13	1.51809140366069e-22	1.00234746725951	0.143	0.083	3.09493294464305e-18
Cmas	1.51877142342848e-22	-0.569094047026058	0.14	0.243	3.09631930094364e-18
A530020G20Rik	1.53478295041631e-22	4.27289094535245	0.013	0.001	3.12896200101373e-18
Sept11	1.58666117950836e-22	0.59899396662911	0.416	0.348	3.23472614666369e-18
Camkk1	1.59791792889856e-22	-1.13407113274677	0.027	0.089	3.25767528164549e-18
Cfh	1.62682774586133e-22	0.227089684746414	0.183	0.108	3.3166137254875e-18
Piezo1	1.79387063817147e-22	-0.422773099835956	0.176	0.288	3.65716407004018e-18
Fyn	1.81289792828434e-22	0.642485169224728	0.257	0.178	3.69595500639329e-18
Pcgf5	1.93254595960034e-22	-0.884781750804613	0.059	0.136	3.93988144783722e-18
Ptprc	1.959939562615e-22	-2.91059850459709	0.007	0.056	3.9957287863032e-18
Casp4	1.97029210968308e-22	0.729926615743257	0.085	0.038	4.01683452401089e-18
Atxn7l3b	2.05645052576904e-22	0.551167713455869	0.51	0.466	4.19248568688534e-18
Lpar1	2.09676556119837e-22	0.619999495035497	0.46	0.399	4.27467594961512e-18
St3gal2	2.16165197048455e-22	1.01600901226769	0.238	0.168	4.40695987222685e-18
Gm10561	2.17987078642012e-22	-1.12843198324172	0.023	0.083	4.4441025722747e-18
Abr	2.23299786873678e-22	-0.658085562610178	0.091	0.18	4.55241275499368e-18
Cd53	2.31582814847383e-22	-2.53753171319519	0.012	0.064	4.7212788462936e-18
G6pc3	2.39169634772846e-22	-0.250031010960415	0.081	0.169	4.87595134411401e-18
Prelp	2.52849000238368e-22	-0.611068183825137	0.496	0.336	5.15483256785961e-18
Aldh18a1	2.60315900242657e-22	-0.331610631661257	0.156	0.263	5.30706025824705e-18
Dip2c	2.68353948626998e-22	-0.371713185504859	0.174	0.285	5.4709319506586e-18
Gm12216	2.75516834807512e-22	0.696350449048915	0.181	0.113	5.61696171122075e-18
Blvrb	2.76492418174365e-22	0.54809451549341	0.441	0.372	5.63685092932077e-18
Sema3f	2.83708720683715e-22	-1.36668384502967	0.059	0.135	5.78396968857889e-18
Cldn2	2.93046034877651e-22	2.84212680424161	0.012	0.001	5.97432951305068e-18
Tnnt2	2.95219841045647e-22	1.59355396521928	0.014	0.002	6.0186468993976e-18
Slitrk1	3.63150797734043e-22	2.82979722726756	0.026	0.006	7.40355531340394e-18
Clmp	3.90508290570358e-22	0.986251376345559	0.35	0.291	7.96129251985789e-18
Nop58	4.29324582954794e-22	0.946480657119277	0.332	0.264	8.75264027269938e-18
Ppp2r5b	4.41217447824917e-22	-0.945706517139157	0.055	0.129	8.99510010880659e-18
Adcy2	4.68086496680725e-22	-0.697971026581624	0.052	0.126	9.54287940782995e-18
Adamtsl4	4.91724368963044e-22	1.03424263221384	0.188	0.119	1.00247847100496e-17
Ghr	4.94059371410352e-22	0.924117717744253	0.305	0.236	1.00723884049428e-17
Rbms1	5.47313431143051e-22	0.492610791277646	0.553	0.506	1.11580789207134e-17
Hspb7	5.67418919270576e-22	-2.4010222656517	0.011	0.062	1.15679695071692e-17
Vat1l	5.92639237094855e-22	-2.97933044768265	0.008	0.056	1.20821361266528e-17
Man2a2	5.93023581900272e-22	0.966108984066441	0.163	0.099	1.20899717642008e-17
Gas6	6.18025633561212e-22	0.844696512379421	0.563	0.516	1.25996885914124e-17
Ptp4a3	6.23651036853113e-22	-1.57680307510116	0.118	0.209	1.27143736883244e-17
Foxo6os	6.47176521281606e-22	-3.13204824704508	0.003	0.048	1.31939877393681e-17
Osbpl3	6.61076760723052e-22	-0.443703574224005	0.062	0.14	1.34773719208609e-17
Bmp2k	7.89334934282333e-22	-0.591025589711262	0.123	0.218	1.60921713052139e-17
Creb3l3	8.02489758526766e-22	-1.41032793908807	0.016	0.069	1.63603587070852e-17
Axl	8.58982139126773e-22	0.507492003504948	0.448	0.381	1.75120688703775e-17
Ssbp2	9.09296362859177e-22	0.769689126000529	0.297	0.227	1.853782494961e-17
Ddit4l	9.39290283360066e-22	1.41512950178011	0.113	0.06	1.91493110068617e-17
Cnnm2	9.64742060567526e-22	-1.34115773314908	0.033	0.096	1.96681963887901e-17
Optn	9.94934388703184e-22	-0.871541041954717	0.036	0.102	2.02837273824918e-17
Fndc4	9.97320674077347e-22	-0.30267913650273	0.138	0.239	2.03323765824149e-17
Chac1	1.02440979040705e-21	-2.26313507179824	0.003	0.046	2.08846423970286e-17
Coro1a	1.02741373758355e-21	-2.71510368808923	0.016	0.068	2.09458838681159e-17
Fzd6	1.19458808229834e-21	-2.84622160451772	0.011	0.062	2.43540672338163e-17
C1qtnf4	1.23610897139774e-21	-0.688959970063366	0.09	0.176	2.52005535998857e-17
Ccl9	1.30071008185889e-21	-2.8303029764126	0.028	0.087	2.65175764388572e-17
Rgs3	1.30980885603988e-21	-0.273186711398994	0.158	0.265	2.67030731480849e-17
Smc6	1.34768397979689e-21	0.566123767101871	0.473	0.426	2.74752332961192e-17
Csf1r	1.37179324687411e-21	-2.6072915247161	0.019	0.074	2.79667489240225e-17
Yrdc	1.39329046760624e-21	-0.576380129196615	0.095	0.184	2.84050127630885e-17
Atp6v0b	1.41096707307308e-21	-0.478761986980474	0.396	0.512	2.87653857187408e-17
Lgals9	1.53118082728864e-21	0.527359853157694	0.19	0.117	3.12161835259336e-17
Pxdn	1.55994994443318e-21	0.708114122325228	0.345	0.274	3.18026995171593e-17
Ammecr1	1.58708158204723e-21	1.14485356217212	0.166	0.103	3.23558322131969e-17
Pgk1	1.58721661731991e-21	-0.475477855825722	0.356	0.462	3.23585851773011e-17
Lilrb4a	1.62229211972456e-21	-2.66474988777589	0.01	0.058	3.30736694448247e-17
Creb3	1.66242380825211e-21	-0.304269940734635	0.194	0.309	3.38918341788358e-17
Adh7	1.69624195295939e-21	1.64718053774805	0.06	0.024	3.45812846949831e-17
Gltp	1.70826403694469e-21	-0.546027755739088	0.206	0.319	3.48263789211914e-17
Galnt17	1.76245277124013e-21	1.74978662304473	0.139	0.082	3.59311246472725e-17
Wdr86	1.79443371943814e-21	1.86276831677142	0.031	0.008	3.65831202381853e-17
Klf6	1.80438174978891e-21	0.418730041529636	0.539	0.471	3.67859307329464e-17
Rassf3	1.80481778319322e-21	-2.31043497490172	0.029	0.088	3.67948201459603e-17
Ier2	1.92750967592398e-21	0.460319219952127	0.553	0.491	3.92961397630622e-17
Entpd7	1.93187398014156e-21	-0.584682193478099	0.077	0.159	3.9385114833146e-17
Adamts6	2.02431577657951e-21	-0.593933101303416	0.037	0.103	4.12697257371266e-17
Ephx4	2.03606106467449e-21	-0.992061773299803	0.029	0.09	4.15091769255188e-17
Rspo1	2.07708726051408e-21	2.31172718075941	0.019	0.003	4.23455779801006e-17
Tpi1	2.07997831777359e-21	-0.47446460029275	0.437	0.53	4.24045179644502e-17
Hras	2.16012457942192e-21	-0.430027291830038	0.246	0.362	4.40384598006747e-17
Mcub	2.1707682989033e-21	-1.32743732535468	0.046	0.113	4.42554533097416e-17
Zmiz1	2.27356254677769e-21	0.632906440933207	0.359	0.285	4.63511196411567e-17
Rtn4	2.28173478988797e-21	0.330012358321415	0.63	0.578	4.6517727161446e-17
Cbr3	2.32190595935212e-21	1.27753694532642	0.175	0.111	4.73366967933117e-17
Gm13889	2.64122542974387e-21	-2.27550316516788	0.045	0.11	5.38466628361883e-17
Fn1	2.64895878931577e-21	0.142228955206775	0.775	0.708	5.40043228377806e-17
Col6a1	2.83922598618126e-21	0.263745860098907	0.83	0.696	5.78833001802774e-17
Susd2	2.88339846222599e-21	1.23250755662757	0.071	0.031	5.87838444494012e-17
Dhrs3	3.00936518142789e-21	-0.258202108418782	0.112	0.204	6.13519279537704e-17
Apbb1ip	3.05216525167673e-21	0.599261392226084	0.174	0.108	6.22244929859336e-17
Epha2	3.19293153659603e-21	-2.02849518867367	0.011	0.06	6.50942952365833e-17
Cdc42ep5	3.25271015428355e-21	0.831157931932862	0.329	0.267	6.63130019153788e-17
1110065P20Rik	3.57747673974992e-21	-0.51807814925757	0.284	0.393	7.29340182932815e-17
Per3	3.58808011244309e-21	0.903833078496524	0.248	0.178	7.31501892523773e-17
Vegfa	3.89989335948413e-21	1.1652765628646	0.259	0.193	7.95071259198029e-17
Abca1	4.01244864463088e-21	0.524648981838762	0.284	0.205	8.18017905180898e-17
Col6a5	4.1313483987026e-21	3.28789701005322	0.025	0.006	8.42257998043498e-17
Cox6b2	4.31220881367913e-21	0.773068160833647	0.085	0.04	8.79130010844765e-17
Ankrd29	4.32180338286832e-21	-0.706534598344291	0.072	0.151	8.81086055665365e-17
S100a4	4.33421140056567e-21	-0.684118408340868	0.697	0.74	8.83615678233324e-17
Akap12	4.43165647656034e-21	0.987535575703612	0.311	0.247	9.03481805876357e-17
1110002E22Rik	4.4367950774488e-21	3.45797718017264	0.015	0.002	9.04529412439487e-17
Smg6	4.69754628316177e-21	0.917991666826832	0.254	0.185	9.57688760748189e-17
Calm2	4.78937664083242e-21	-0.404348595698718	0.745	0.759	9.76410215766505e-17
Pfdn5	4.87928272294945e-21	0.191001218534241	0.735	0.692	9.94739368727704e-17
Ctla2a	4.98457045978141e-21	-3.59307763915902	0.02	0.073	1.01620437963564e-16
Adgrf5	5.02112643672523e-21	-2.96584379049282	0.011	0.06	1.02365704665517e-16
Mdga1	5.15332764874271e-21	-0.823814201974702	0.037	0.102	1.05060890774918e-16
Calhm6	5.26942563384028e-21	-1.30722587035497	0.019	0.073	1.07427780397102e-16
Tns3	5.56474645694659e-21	-0.591003924793825	0.165	0.27	1.1344848601777e-16
Gm46633	5.57489921852647e-21	-2.43687364009256	0.001	0.042	1.13655470368099e-16
Atp6ap2	6.59884070211822e-21	-0.413316972837897	0.341	0.458	1.34530565394084e-16
Plekha1	6.94020520320955e-21	-0.320357102941012	0.136	0.235	1.41489963477833e-16
Tead2	7.36504907779207e-21	1.10268368151285	0.087	0.042	1.50151255548947e-16
Smarcd3	7.42769887868859e-21	-0.417747840149217	0.081	0.164	1.51428497039824e-16
Esd	7.4362773732353e-21	0.538042527057579	0.559	0.508	1.51603386808148e-16
A330102I10Rik	7.45753510967552e-21	-1.1766189581598	0.004	0.047	1.52036768280955e-16
Ahnak2	7.48130676000182e-21	0.708539685870188	0.28	0.201	1.52521400916157e-16
Lyz2	8.42615100578857e-21	-2.29185021708693	0.136	0.217	1.71783940555012e-16
Cd59a	8.68080547026552e-21	-1.23047565997405	0.029	0.088	1.76975581122303e-16
Reps2	8.86325943393402e-21	1.09745926760846	0.108	0.058	1.80695270079613e-16
Grem1	9.81977582679015e-21	-2.48831969301551	0.007	0.052	2.00195769780771e-16
Phgdh	1.00571355675624e-20	-0.340272906290377	0.188	0.293	2.05034822815894e-16
Il1r2	1.10669007423834e-20	1.13810752584966	0.04	0.013	2.25620905434971e-16
Tent5c	1.10788307410177e-20	-1.75226299929754	0.069	0.144	2.25864122317128e-16
Caprin2	1.14990361177052e-20	1.39447725791367	0.07	0.031	2.34430849331655e-16
Lrrc59	1.32561008414706e-20	-0.327288631074731	0.303	0.411	2.7025212785506e-16
Ascl1	1.34210483381323e-20	-3.24130053667732	0.003	0.044	2.73614912469503e-16
Slc29a3	1.37602037238203e-20	-0.751164706656475	0.096	0.183	2.80529273317523e-16
Eef1akmt3	1.39335306329921e-20	-1.16837295302659	0.022	0.077	2.8406288901481e-16
Spats2l	1.437177324073e-20	1.08896227933265	0.349	0.299	2.92997341058763e-16
Cybb	1.46860239825106e-20	-3.32860881931688	0.006	0.051	2.99403970931444e-16
Ccnd3	1.5314194929334e-20	0.748785091054891	0.383	0.329	3.12210492024332e-16
Nme4	1.54742016280377e-20	1.20820083551725	0.048	0.017	3.15472548590805e-16
Gm47664	1.5549246138148e-20	-1.86585203583397	0.019	0.072	3.17002481018423e-16
Mfsd10	1.59113247906791e-20	0.860965455040722	0.228	0.161	3.24384178507575e-16
Mpdz	1.64000841539513e-20	0.989577561289911	0.333	0.271	3.34348515646605e-16
Irf2bpl	1.69250018042842e-20	0.568337048184623	0.35	0.28	3.45050011783943e-16
Nrros	1.72382134225505e-20	-3.65297928761536	0.006	0.05	3.51435457045537e-16
Pik3r6	1.85275320271455e-20	-2.75982478395937	0.003	0.044	3.77720795437416e-16
Tmed5	1.96037840348146e-20	0.54498377798457	0.287	0.209	3.99662345117766e-16
Gja4	2.00809818977922e-20	-3.01187889857621	0.008	0.053	4.0939097795029e-16
Faap20	2.01084014214391e-20	-0.306443378114196	0.161	0.264	4.0994997977888e-16
Chd5	2.14936198715938e-20	-2.36737002169275	0.006	0.051	4.38190428322182e-16
Tox	2.18631275951085e-20	1.63335291755711	0.08	0.037	4.45723582281477e-16
Tprkb	2.23973335211962e-20	0.933829190259533	0.199	0.135	4.56614438496627e-16
Pdlim5	2.25543304434066e-20	-0.469065501504146	0.137	0.232	4.59815134749731e-16
Nans	2.27347865599547e-20	-0.25754427979178	0.208	0.321	4.63494093597796e-16
Nit2	2.38476874065329e-20	0.962638889085932	0.159	0.098	4.86182803156986e-16
Sertad4	2.4869904003408e-20	1.18502953513078	0.22	0.156	5.07022732917479e-16
Ppp1r2	2.93737221190476e-20	0.490359286168884	0.516	0.476	5.98842072841023e-16
Slc16a2	3.01653929897924e-20	1.00380938263154	0.215	0.151	6.14981866882899e-16
Slc39a1	3.19623502824674e-20	0.435909093813818	0.577	0.521	6.51616435208662e-16
Agt	3.32404071141245e-20	2.64522035151513	0.032	0.009	6.77672179835655e-16
Ids	3.80365679566646e-20	-0.468731230466008	0.181	0.287	7.75451510932521e-16
AC149090.1	3.88152809802963e-20	-0.438187979003327	0.112	0.201	7.91327133345301e-16
Hspb2	4.16953011162129e-20	-0.592739492360632	0.105	0.192	8.50042103856232e-16
Crip2	4.17162835633972e-20	-0.549808232040721	0.5	0.601	8.50469873006979e-16
Nap1l1	4.23665803357265e-20	0.498806689653584	0.517	0.472	8.63727473304457e-16
Flt3l	4.3123032898949e-20	1.25553261555902	0.08	0.038	8.79149271710873e-16
Frmd4a	4.38805541744218e-20	0.833152973980938	0.189	0.124	8.94592857953937e-16
Rad51b	4.71516220998621e-20	1.98070626917316	0.062	0.027	9.61280119749889e-16
Palld	4.77072823223985e-20	-0.510775053586608	0.287	0.404	9.72608364706739e-16
Atp5l	4.87873562318344e-20	0.206677371125536	0.792	0.739	9.94627831498408e-16
C1qtnf6	4.8853605500246e-20	-0.749255829096318	0.421	0.461	9.95978455333515e-16
Pcolce	5.25242583088165e-20	0.285046061387374	0.847	0.718	1.07081205414184e-15
Inpp1	5.38842445770595e-20	-0.52599168582781	0.122	0.215	1.09853809419251e-15
Fcgr2b	5.62565789836085e-20	-3.76367807622142	0.003	0.044	1.14690287573883e-15
Pitpnm3	5.83452390834402e-20	-2.12781557809319	0.007	0.051	1.18948438919409e-15
Rassf7	6.03182828555321e-20	-2.03719645159755	0.006	0.05	1.22970883257573e-15
Hbb-bt	6.19989296883965e-20	-4.62669726477412	0.125	0.202	1.26397217955734e-15
Pld4	6.48417622277896e-20	-2.91501257173426	0.009	0.053	1.32192900653795e-15
mt-Co3	6.50675075848913e-20	-0.443380616451615	0.97	0.951	1.32653127713318e-15
Stk38l	6.57385650210109e-20	-0.962097862883923	0.068	0.141	1.34021212508335e-15
Dock7	6.60719263754983e-20	0.836630545442128	0.312	0.25	1.34700836301728e-15
Tcf4	6.63606679842956e-20	0.407950733601147	0.608	0.585	1.35289493819583e-15
Lurap1l	6.84411283243606e-20	-0.54999894689387	0.102	0.189	1.39530928314874e-15
Egln1	6.94884023494375e-20	-0.481007865503743	0.246	0.354	1.41666005869798e-15
Creb3l1	7.03948778102328e-20	-0.63268625972993	0.37	0.434	1.43514037391722e-15
Col1a2	7.91987755327234e-20	-1.51226473571173	0.986	0.939	1.61462543678563e-15
Smpd1	8.12861544466511e-20	-0.322072915815558	0.138	0.237	1.65718083070388e-15
Ppa1	8.13634581813336e-20	-0.518165037592609	0.195	0.304	1.65875682194285e-15
Nenf	8.40779560620072e-20	0.332160458651407	0.729	0.642	1.71409729023614e-15
Slc27a3	8.41096942833923e-20	-0.612925126850853	0.1	0.185	1.71474433735552e-15
Fam83d	8.50152083016143e-20	-1.41319857634354	0.017	0.067	1.73320505164501e-15
Mob3b	8.63574008931632e-20	-1.0154620975072	0.026	0.081	1.76056833200892e-15
Gm29157	8.84148538138165e-20	-1.61085691122896	0.01	0.055	1.80251362470228e-15
Galnt7	8.87591287279918e-20	-0.796548234446523	0.085	0.165	1.80953235737757e-15
Cdk4	9.54500391751588e-20	0.701397433977688	0.415	0.364	1.94593994866396e-15
Sft2d2	9.90803096927236e-20	-0.630905391975901	0.103	0.189	2.01995027370556e-15
Lpin3	9.95657534166082e-20	-0.749391558715996	0.03	0.088	2.02984701490439e-15
Popdc2	1.10835433648791e-19	1.82746162514508	0.027	0.007	2.2596019857979e-15
Unc5a	1.12932223898579e-19	2.5258780935457	0.016	0.002	2.30234924862034e-15
Nfatc2	1.21577730199729e-19	-0.81627367827083	0.057	0.127	2.47860518558188e-15
Gm10855	1.26851725699521e-19	3.99232427724976	0.015	0.002	2.58612613183614e-15
Kdm5b	1.33268337735833e-19	0.977593994371806	0.343	0.288	2.71694160142042e-15
BC029722	1.34689278901776e-19	-0.211147356474259	0.134	0.23	2.7459103289705e-15
Lars2	1.39462550559402e-19	-0.552410446130714	0.34	0.445	2.84322301825453e-15
Zbed5	1.58600796826309e-19	-1.1494272586953	0.024	0.078	3.23339444489797e-15
Rev3l	1.58978441374235e-19	0.942336300003907	0.314	0.255	3.24109348429652e-15
Siah2	1.59072620457354e-19	-0.937798144570619	0.066	0.139	3.24301351326407e-15
Sdc2	1.63510304577402e-19	0.616500158415481	0.47	0.424	3.3334845794195e-15
Mrpl52	1.669531363477e-19	0.506501069223819	0.568	0.525	3.40367359072056e-15
Slc37a3	1.67885896826999e-19	-0.366566999856349	0.138	0.234	3.42268977861204e-15
Tbx18	1.71357008065687e-19	1.21605072484827	0.14	0.084	3.49345532343516e-15
Tmem200a	1.77662249218342e-19	2.2555366686984	0.028	0.007	3.62200027481433e-15
Rabgap1l	1.82407513325043e-19	-0.382106579568819	0.167	0.27	3.71874197415765e-15
Celsr2	1.98074848861268e-19	-2.25670751624494	0.009	0.054	4.03815194373467e-15
Cct5	2.0393017162302e-19	0.575674864322076	0.477	0.431	4.15752440887851e-15
Clk1	2.104342758997e-19	0.475132926650934	0.495	0.442	4.29012358276719e-15
Kank1	2.26718071241873e-19	-0.614034531921502	0.084	0.164	4.62210131840807e-15
Bcl7b	2.26884089023968e-19	-0.324731724090791	0.161	0.265	4.62548592293163e-15
Tmx1	2.33057265889629e-19	-0.168767730943307	0.214	0.325	4.75133847969186e-15
Khk	2.35921343000075e-19	1.24972919097961	0.117	0.066	4.80972841974252e-15
Bves	2.40034389719406e-19	2.39977370791282	0.023	0.005	4.89358110320953e-15
Boc	2.43756743613402e-19	1.04934240237616	0.344	0.294	4.96946873204642e-15
Chst12	2.48235378890913e-19	-0.116457507277638	0.218	0.331	5.06077466944904e-15
Slc35e4	2.4967731383149e-19	-0.400426661550545	0.084	0.162	5.09017139708258e-15
Tmem109	2.53295862535858e-19	-0.296343261813884	0.333	0.437	5.16394274951853e-15
Ldlrap1	2.55201556948553e-19	-0.503233294645752	0.116	0.205	5.20279414151015e-15
Cnbp	2.69378987838005e-19	0.354790027884647	0.617	0.59	5.4918294250534e-15
Ogfod3	2.712407723262e-19	-0.680443602210447	0.078	0.155	5.52978562541424e-15
Bdh2	2.80161530244478e-19	0.979349314902284	0.129	0.075	5.71165311709418e-15
Spsb4	2.85840035781156e-19	-0.984246655818412	0.036	0.096	5.82742080947042e-15
Tmem37	2.87547480006775e-19	-2.34082945384213	0.01	0.055	5.86223047489812e-15
Pcolce2	2.95355213264902e-19	-0.416207658770164	0.354	0.47	6.02140673283157e-15
Lcorl	3.10212647469149e-19	-0.575710359957467	0.099	0.181	6.32430524395354e-15
Marveld1	3.16982060149397e-19	-0.436554456548863	0.25	0.359	6.46231326026576e-15
Ccng2	3.22557266562283e-19	0.961319763298763	0.142	0.086	6.57597499340527e-15
Exoc3l4	3.22631967569627e-19	1.32104134423856	0.044	0.016	6.57749792284199e-15
Uck2	3.27795030053914e-19	-0.146737497044678	0.056	0.125	6.68275727770915e-15
Galk1	3.32875801702853e-19	-0.321984315285157	0.218	0.324	6.78633896931606e-15
Osmr	3.45261914810136e-19	1.14967009399249	0.165	0.106	7.03885465723424e-15
Tbc1d1	3.68594798906029e-19	-1.39955935050223	0.048	0.112	7.51454216529721e-15
Adamts4	3.76733695497463e-19	0.416633645969441	0.137	0.081	7.68046985010679e-15
2310022B05Rik	3.77198468807462e-19	-0.230199440147359	0.181	0.284	7.68994518357772e-15
Mien1	3.79860427926806e-19	-0.282875014166544	0.259	0.372	7.7442145441438e-15
Oit3	3.93195948581223e-19	-1.4396793341421	0.017	0.066	8.0160858037254e-15
Vamp2	4.0220617365896e-19	-0.352720451767357	0.209	0.319	8.19977726238522e-15
Tent5a	4.04614527808831e-19	-0.615991449868649	0.415	0.473	8.24887637843865e-15
Mical1	4.15616210436567e-19	-0.30647413331998	0.125	0.217	8.47316768217029e-15
Nfatc1	4.20603180756585e-19	-0.604220213661252	0.131	0.222	8.5748370460845e-15
Fam49b	4.20993750374329e-19	-1.03649237492827	0.083	0.159	8.58279958888145e-15
Pnrc1	4.47444301906093e-19	0.466324630977529	0.596	0.559	9.12204698295952e-15
Add1	4.69503071256652e-19	0.648471778916077	0.356	0.296	9.57175911370936e-15
Mpp6	4.80365666432996e-19	-0.387200616683113	0.178	0.282	9.79321484156949e-15
Fam210b	4.84670223026703e-19	-1.99175860297066	0.011	0.056	9.88097183684539e-15
Wfdc17	4.87983769572762e-19	-2.50057912698367	0.034	0.089	9.94852511027991e-15
Cebpb	4.91792597437124e-19	0.138455536551223	0.408	0.325	1.00261756839506e-14
C3ar1	5.14066046559565e-19	-3.73462798881567	0.005	0.044	1.04802644912099e-14
Asns	5.55429025135286e-19	-0.308667782238051	0.044	0.106	1.13235315354331e-14
Stab1	5.6800208033678e-19	-3.01371902154424	0.017	0.065	1.15798584118259e-14
Tspan7	5.72633929363541e-19	-1.47728738161234	0.072	0.143	1.16742879179345e-14
Olfm1	5.98500810722089e-19	0.825046442753518	0.2	0.136	1.22016360281912e-14
C1qb	5.98717781510284e-19	-2.6668918217453	0.057	0.117	1.22060594116502e-14
Wnt5b	6.04922328019945e-19	-0.289658883822587	0.073	0.148	1.23325515013426e-14
Lhx8	6.13899168933846e-19	-0.648708662951088	0.027	0.082	1.25155623570543e-14
Tmem233	6.23497200781931e-19	3.51793007045063	0.011	0.001	1.27112374323412e-14
Dapk2	6.26619140118072e-19	-1.00515239909193	0.034	0.093	1.27748844095871e-14
Plekhb2	6.39531872448778e-19	-1.57652577142574	0.025	0.078	1.30381362836132e-14
Mybpc1	6.71482733024429e-19	2.07241736140746	0.021	0.004	1.3689518478169e-14
Zfhx4	7.18107209944925e-19	0.739034487200314	0.433	0.383	1.46400516891472e-14
Sema6a	7.69536268459874e-19	-0.38554482926491	0.17	0.269	1.56885359050915e-14
Fstl3	7.9120090028959e-19	-0.729755393318815	0.037	0.097	1.61302127542039e-14
Serinc2	8.27701849800742e-19	2.03298628740355	0.03	0.008	1.68743576118877e-14
Cemip	8.44533335219537e-19	-3.09189692338914	0.005	0.044	1.72175011051207e-14
Aopep	8.64176710210471e-19	-0.419563774853029	0.297	0.414	1.76179705910609e-14
Gne	8.77506988773158e-19	-0.382961853993438	0.059	0.127	1.78897349801184e-14
Sfpq	8.94542039246784e-19	0.421547917681925	0.539	0.51	1.82370285541242e-14
Ubl3	9.05907891850559e-19	-0.376528767720925	0.319	0.434	1.84687441911574e-14
Dusp26	9.28612737307184e-19	-3.38650373956254	0.003	0.04	1.89316278754816e-14
Chrdl2	9.47625298812012e-19	3.01379195392018	0.022	0.005	1.93192369668805e-14
Prxl2a	9.87940914397385e-19	-2.22976670459933	0.028	0.082	2.01411514218195e-14
Slc10a6	1.00732422740354e-18	2.38167693649569	0.031	0.009	2.05363190240761e-14
Gramd2	1.02713799342405e-18	-4.10220540480528	0.001	0.038	2.09402622719361e-14
Atp6v1e1	1.03453807675516e-18	-0.526945541009768	0.252	0.364	2.10911277708074e-14
Cyth4	1.03961055724807e-18	-2.8428722640667	0.005	0.044	2.11945404306163e-14
Igf1r	1.06001561821449e-18	0.79213587760911	0.327	0.266	2.16105384085387e-14
Ncf2	1.1548696649217e-18	-2.36803357590042	0.007	0.048	2.35443278587588e-14
Gfra2	1.20680176911622e-18	0.693408565717063	0.063	0.027	2.46030676669724e-14
Itpr1	1.25585381938762e-18	-0.70665622486647	0.157	0.251	2.56030918158553e-14
Dusp1	1.27013229844513e-18	0.481932222650457	0.617	0.569	2.58941871684009e-14
Trp53i11	1.3010385292236e-18	-3.36378096132184	0.009	0.051	2.65242724952815e-14
Ube2c	1.31894706878939e-18	-3.46023541897535	0.012	0.056	2.68893738914093e-14
Jam3	1.33166534805596e-18	0.72853352392942	0.2	0.136	2.71486614508168e-14
Layn	1.39205899422653e-18	1.5146376474235	0.074	0.035	2.83799067152962e-14
Mr1	1.42364521846571e-18	1.1989431543818	0.093	0.048	2.90238550688605e-14
Gadd45a	1.44131688614986e-18	0.613607798263794	0.156	0.098	2.93841273579372e-14
Zfp462	1.50058810290854e-18	-0.435670353823284	0.138	0.23	3.05924896539964e-14
Glrx3	1.51700031929472e-18	0.668898794685955	0.452	0.413	3.09270855094615e-14
Bclaf1	1.549240717429e-18	0.530560644489648	0.486	0.444	3.1584370506225e-14
Gm49970	1.55503246386278e-18	2.46980298264495	0.024	0.006	3.17024468407704e-14
Cxcl9	1.61946353908503e-18	1.75765232600488	0.023	0.005	3.30160031713264e-14
Tbc1d4	1.74390930981234e-18	-1.35075722615377	0.042	0.102	3.55530790991442e-14
Hnrnpa2b1	1.81546859777253e-18	0.262933787189757	0.688	0.665	3.70119583027885e-14
Eif3h	1.8946874961847e-18	0.308417324873334	0.621	0.587	3.86269939847176e-14
Naaa	1.99939566483014e-18	0.667777330380328	0.205	0.138	4.0761679418892e-14
Commd9	2.03275742261198e-18	-0.442462457523996	0.159	0.256	4.14418255747904e-14
Nectin1	2.03604865849363e-18	1.08174647624032	0.093	0.049	4.15089240007095e-14
Slc8a1	2.05452533132615e-18	0.943329169086541	0.168	0.109	4.18856079297462e-14
Nacc2	2.14269552818291e-18	-0.499140147656602	0.071	0.144	4.3683133733065e-14
Asb16	2.25365890841288e-18	-2.44983511063524	0.004	0.041	4.59453441658134e-14
Neb	2.27071289892919e-18	1.55070299779309	0.022	0.005	4.62930238704694e-14
Mpzl1	2.40873301920208e-18	-0.46704021893685	0.262	0.365	4.91068400624729e-14
Plac8	2.54277841431968e-18	0.711092948682442	0.072	0.033	5.18396235327352e-14
Actg1	2.5981181665508e-18	-0.371908068743728	0.847	0.857	5.29678350614712e-14
Ly86	2.63660163583255e-18	-3.47693291888924	0.006	0.045	5.37523975497182e-14
Snrpe	2.65330351084878e-18	0.459306981842175	0.551	0.517	5.40928986756741e-14
C5ar1	2.73488528518873e-18	-2.52193278441711	0.013	0.057	5.57561063091425e-14
Procr	2.79946472107947e-18	0.923808666056234	0.169	0.109	5.70726872686471e-14
Pon2	2.83805235874084e-18	-0.120011920948326	0.155	0.255	5.78593734376496e-14
Ttc3	2.91610579632865e-18	0.62639068457866	0.476	0.442	5.94506488697522e-14
Gm11808	2.92825156534694e-18	0.359247749368756	0.44	0.371	5.9698264662728e-14
Rusc2	2.93478269019779e-18	-0.382328250999227	0.077	0.151	5.98314147050624e-14
Acp5	2.93799614534777e-18	0.9694744291094	0.056	0.023	5.9896927415205e-14
Kcnn4	3.06978173242658e-18	-2.61737528626839	0.007	0.048	6.25836401789807e-14
Snhg11	3.18484101005754e-18	3.40056649168981	0.011	0.001	6.49293536720431e-14
Pdzrn4	3.21901744694909e-18	-2.36315626342493	0.007	0.047	6.56261086909511e-14
Tmem132a	3.42906862629168e-18	-0.647847528168849	0.096	0.174	6.99084220842085e-14
Fam184b	3.43682326005137e-18	-2.72254207231832	0.005	0.043	7.00665158026673e-14
Itprid2	3.53526623858883e-18	-0.946974745973816	0.088	0.163	7.20734728061104e-14
Yif1b	4.00078649193528e-18	-0.341790246995705	0.337	0.434	8.15640342110846e-14
Gm4117	4.0696220322351e-18	-0.82543061924961	0.028	0.081	8.2967384371177e-14
Taldo1	4.31421296865503e-18	-0.29152976579512	0.329	0.449	8.79538597919701e-14
Hrh2	4.54386621615632e-18	3.68272656612314	0.011	0.001	9.26358005487789e-14
Sept10	4.69547938478755e-18	0.652460115888681	0.213	0.147	9.57267382176639e-14
Slit2	4.75487049795607e-18	-0.271112386196331	0.019	0.067	9.69375448418304e-14
Hspd1	4.77087588503528e-18	0.661132796241404	0.429	0.383	9.72638466682142e-14
Casp12	4.86454706980454e-18	0.992913708121188	0.182	0.123	9.91735211121051e-14
Pcbp2	5.01549426993517e-18	0.245425784836033	0.644	0.605	1.02250881681168e-13
Phex	5.19694883657847e-18	2.1206660879818	0.025	0.006	1.05950195931325e-13
Emx2	5.20922075270237e-18	2.21129212500396	0.034	0.011	1.06200383485343e-13
Zfp945	5.23051311852179e-18	0.767003886876199	0.19	0.129	1.06634470947304e-13
Hba-a1	5.31236659076541e-18	-4.39147160455376	0.213	0.295	1.08303217685934e-13
Ech1	5.34610227904318e-18	0.510110092572018	0.422	0.371	1.08990987162853e-13
Begain	5.45869980739426e-18	2.01691319660423	0.024	0.006	1.11286512973347e-13
Xylt1	5.6641012985037e-18	-0.818939944583434	0.072	0.142	1.15474033172595e-13
Col4a3bp	5.68027634490712e-18	0.964023318992887	0.25	0.19	1.15803793843621e-13
Nr1d1	5.73365853316311e-18	-0.399493851571062	0.116	0.201	1.16892096515596e-13
Hcls1	5.83442066359374e-18	-3.59204472071553	0.003	0.04	1.18946334068686e-13
Matr3	5.90066143861855e-18	0.592015588864087	0.43	0.382	1.20296784749116e-13
Sp3	5.9179423960857e-18	0.654714297278786	0.359	0.303	1.20649091628999e-13
Calr	6.23478994285308e-18	0.275186371512425	0.693	0.654	1.27108662564946e-13
Clec4a2	6.55778595759342e-18	-2.93119468281791	0.006	0.044	1.33693582317457e-13
Fkbp9	6.59442688239721e-18	-0.739087677029096	0.652	0.62	1.34440580851432e-13
Emp3	6.61898053501381e-18	-0.379549920253005	0.737	0.728	1.34941156167327e-13
Prr7	7.03652773698692e-18	-0.321289923680223	0.05	0.113	1.43453690973952e-13
Paics	7.13844296763332e-18	0.598986545892858	0.332	0.267	1.4553143678114e-13
Cyb5r2	8.10138483078369e-18	-1.74832009413052	0.003	0.04	1.65162932545187e-13
Drd4	8.23162133147926e-18	-2.80879814691406	0.004	0.04	1.67818064084868e-13
C1qc	8.41022448132933e-18	-2.70915724929607	0.049	0.105	1.71459246500861e-13
Rac2	8.94520843380309e-18	-3.03078736417264	0.006	0.044	1.82365964339944e-13
Rab4b	8.99111335824363e-18	-0.332629631196413	0.224	0.33	1.83301828034513e-13
Ssr4	9.01507706360729e-18	-0.479767332792408	0.673	0.665	1.83790376095762e-13
Atp9a	9.26846776454155e-18	-0.498672344355372	0.104	0.186	1.88956252315709e-13
Heatr5a	9.48392330028831e-18	-0.211385949762554	0.182	0.286	1.93348744322978e-13
Dpp6	9.63045203033474e-18	2.28006500960269	0.023	0.006	1.96336025542434e-13
Slc16a9	9.86371665649434e-18	1.00485891660645	0.068	0.031	2.0109159147595e-13
Arf2	9.96777895443432e-18	-0.541114736328142	0.141	0.232	2.03213109544052e-13
Folr2	1.00267855738894e-17	-2.97832466566132	0.015	0.058	2.04416077494883e-13
Sntb2	1.01702743535295e-17	0.603506263652267	0.451	0.407	2.07341383245406e-13
Serpinf1	1.04386867195748e-17	0.131980326757613	0.904	0.76	2.12813506151971e-13
Gm16310	1.06831053727532e-17	1.79861282624069	0.035	0.012	2.17796469234319e-13
Clip3	1.09657549886935e-17	1.13925992363607	0.188	0.131	2.23558846954494e-13
Foxp1	1.15074238247103e-17	-0.284644727043511	0.35	0.471	2.34601849514368e-13
Prag1	1.24006540298381e-17	-1.56933302947955	0.017	0.062	2.52812133706309e-13
Tmem214	1.24189081567684e-17	-0.360218132444381	0.211	0.315	2.53184280592036e-13
Tra2b	1.35119564689843e-17	0.425882219704908	0.53	0.492	2.75468256533182e-13
Ntn4	1.36101961061349e-17	-0.328314812326012	0.114	0.198	2.77471068015772e-13
Tmc3	1.39861563549045e-17	3.87196079644801	0.011	0.001	2.85135769607438e-13
Hes6	1.43887449794141e-17	-0.250298129512295	0.085	0.161	2.93343343895315e-13
Smagp	1.46655185689967e-17	-2.74493496350832	0.012	0.054	2.98985927066137e-13
Syne2	1.52686626832181e-17	0.276261462748415	0.175	0.11	3.11282226122767e-13
Prkg1	1.59879731123934e-17	-0.485370003630308	0.066	0.134	3.25946807842363e-13
Cda	1.60486956872381e-17	-0.766354312217401	0.012	0.055	3.27184758975724e-13
Slc2a13	1.66708817818641e-17	-0.610976283682675	0.05	0.112	3.39869266886864e-13
Cbfa2t3	1.67635210465805e-17	-1.46974053608433	0.047	0.106	3.41757903576637e-13
Abca3	1.71455327780724e-17	-0.748959028690278	0.051	0.112	3.49545976746563e-13
Gm49708	1.71552756127656e-17	-1.24598943258737	0.028	0.08	3.49744603917453e-13
Egfl7	1.74437997963614e-17	-3.17249957346959	0.032	0.082	3.5562674644842e-13
Eya4	1.77462902546221e-17	-0.362546088151485	0.083	0.159	3.61793619420981e-13
C1qtnf12	1.78668845497191e-17	0.973693214231843	0.22	0.161	3.64252175315122e-13
Smarcd2	1.82609029035207e-17	0.815626989132514	0.234	0.173	3.72285027494077e-13
Itga10	1.83772003976131e-17	-0.953031146779553	0.043	0.101	3.74655984506138e-13
Sord	1.87588076542572e-17	-0.496957777982975	0.094	0.17	3.82435811647342e-13
AI662270	2.05527824190593e-17	-2.19233049771647	0.007	0.046	4.19009575177361e-13
Uxt	2.12562230112135e-17	-0.364570772631421	0.096	0.175	4.33350618529609e-13
Btbd17	2.20666995480588e-17	1.90416568650981	0.018	0.004	4.49873803686274e-13
Bin1	2.2219881088293e-17	0.629388718783331	0.297	0.233	4.52996715747029e-13
Gls2	2.24753964134522e-17	-0.911033426392788	0.011	0.052	4.5820590668105e-13
Dusp14	2.25522268059376e-17	-1.08444450165176	0.034	0.088	4.5977224789265e-13
Dcx	2.27105669438552e-17	3.38748201860196	0.012	0.002	4.63000328284376e-13
Mycl	2.36913913007127e-17	1.88007160278567	0.018	0.004	4.8299639444763e-13
Plac9b	2.39314230862209e-17	1.06850895771903	0.101	0.056	4.87889922458786e-13
Ablim1	2.54245668201465e-17	0.548034711389269	0.316	0.253	5.18330643762326e-13
Aga	2.54634136902979e-17	-0.147553753887772	0.237	0.344	5.19122614904104e-13
Rusc1	2.5519245735175e-17	-0.610232557087879	0.061	0.126	5.20260862803014e-13
Sfr1	2.56243853666607e-17	0.294696977223492	0.646	0.6	5.22404344470112e-13
4632427E13Rik	2.69820945137478e-17	0.936960072884406	0.176	0.118	5.50083960851776e-13
Rere	2.76658135171755e-17	0.804832259099982	0.286	0.228	5.64022940174658e-13
Sema3c	3.13251035914052e-17	-0.535582731328731	0.354	0.443	6.38624886917979e-13
Mapk6	3.25143113143047e-17	-0.354862779925112	0.177	0.274	6.62869264764731e-13
Gaa	3.43099507389741e-17	0.94050911683108	0.292	0.238	6.99476965715464e-13
Mmrn2	3.43691220663411e-17	-3.80663388484935	0.008	0.047	7.00683291566496e-13
Mroh1	3.47170996100006e-17	-1.09994529457684	0.024	0.073	7.07777509749082e-13
Camk2d	3.49054124743669e-17	0.83084229924959	0.371	0.318	7.11616644114917e-13
6430548M08Rik	3.56616557621427e-17	-0.684991551629688	0.044	0.102	7.27034176022803e-13
Elk3	3.59576262085884e-17	-1.01036484422557	0.157	0.245	7.33068125514493e-13
Saraf	3.60891492083477e-17	-0.383550289620283	0.32	0.434	7.35749484910585e-13
Chadl	3.6259283076622e-17	-1.73174371220928	0.046	0.104	7.39218004083092e-13
Adamtsl3	3.82016263682032e-17	1.23210165050137	0.239	0.187	7.78816556768559e-13
BC031181	4.17625919926394e-17	-0.304098631502336	0.292	0.405	8.51413962953939e-13
Gpm6b	4.18489825918903e-17	-0.565372912194865	0.289	0.386	8.53175208100867e-13
Mppe1	4.30112851949667e-17	-0.510465622766152	0.086	0.161	8.76871071269786e-13
Zfp575	4.30889688204309e-17	1.20373021442566	0.046	0.018	8.78454807342125e-13
Nradd	4.46929512388264e-17	1.12071764402016	0.091	0.048	9.11155196905954e-13
Scn1a	4.65787614766327e-17	-3.15410577634914	0.003	0.038	9.49601210224111e-13
Capns1	4.67075467649798e-17	0.27829360577583	0.676	0.631	9.52226755897642e-13
Hint1	4.86906067066877e-17	0.28249758253654	0.712	0.665	9.92655398929241e-13
Gm19705	4.9824511486561e-17	-1.41721131415555	0.014	0.057	1.01577231567652e-12
Paqr6	5.13941188134371e-17	0.999383099238363	0.037	0.013	1.04777190024954e-12
Meox2	5.34080285051458e-17	0.908797924745304	0.387	0.357	1.08882947713441e-12
St6galnac4	5.41702029087801e-17	-0.331014960595299	0.093	0.169	1.1043679267013e-12
Sgce	5.47660172915291e-17	0.742435576260231	0.359	0.307	1.1165147945224e-12
Shmt1	5.56752056805113e-17	1.88219752120613	0.026	0.007	1.13505041820858e-12
Rgs6	5.76115451577729e-17	-1.45470586595957	0.017	0.062	1.17452657113152e-12
Slitrk2	6.5530149520286e-17	-2.23255625723906	0.012	0.053	1.33596315827007e-12
Nfkbid	6.67764488705141e-17	-3.48908593482809	0.007	0.044	1.36137146312317e-12
Cdr1os	7.16204667735249e-17	2.17745919997069	0.024	0.006	1.46012645611185e-12
Son	7.2232295659156e-17	0.285678586114014	0.66	0.629	1.47259981160321e-12
Mast2	7.33086459018424e-17	-0.224266942545448	0.131	0.218	1.49454336400086e-12
Fbln7	7.50564160464608e-17	1.31697021732102	0.153	0.098	1.5301751539392e-12
Ufsp2	7.55480394071087e-17	-0.364873392727531	0.204	0.302	1.54019787939272e-12
Hacd4	7.58366181173708e-17	-1.0508781066803	0.055	0.115	1.54608113355884e-12
Adprh	7.66931678416404e-17	0.594433251216757	0.277	0.214	1.56354361278752e-12
Rara	7.955057469462e-17	0.64021521414921	0.219	0.158	1.62179756629922e-12
Pecam1	7.99957456131125e-17	-3.03229478217444	0.028	0.075	1.63087326581452e-12
Piezo2	8.02666961099111e-17	-0.256037593153472	0.144	0.233	1.63639713359276e-12
Dst	8.07226736593855e-17	-0.381923569306224	0.366	0.476	1.64569314789389e-12
Trp53i13	8.38579760196809e-17	-0.206542267116451	0.227	0.331	1.70961255711323e-12
Zfp608	8.41542049437114e-17	0.774948881571404	0.144	0.09	1.71565177618744e-12
Srcin1	8.48587479836921e-17	-1.35906149251261	0.017	0.061	1.73001529514353e-12
Acvrl1	8.63812822728958e-17	0.886540762851333	0.232	0.172	1.76105520169753e-12
Clec4a1	8.78978185174275e-17	-3.71460540987536	0.003	0.037	1.79197282611479e-12
Rps27l	8.97976114469508e-17	0.422181439840024	0.713	0.655	1.83070390456899e-12
Krt19	9.71246808726305e-17	2.98444735754321	0.02	0.004	1.98008086895032e-12
Hspa1b	1.00714787673789e-16	0.832649683228481	0.309	0.244	2.05327237630553e-12
Rnf152	1.01416739221308e-16	-1.11665476181239	0.039	0.094	2.0675830625048e-12
Mtss2	1.10558827566394e-16	-0.809903750987047	0.075	0.144	2.25396281759607e-12
Npc2	1.13364156798348e-16	0.222808982285528	0.66	0.619	2.31115506464793e-12
Nkd1	1.17960933559092e-16	-0.769730268784344	0.052	0.112	2.40486955246921e-12
Rps27rt	1.20263555363431e-16	0.478959210258419	0.289	0.22	2.45181310319427e-12
Alg5	1.23187810862872e-16	-0.165539205673497	0.262	0.368	2.51142990006138e-12
Epb41l4a	1.25338602474779e-16	-1.38639833785652	0.013	0.054	2.55527808865331e-12
Ccser2	1.25986067532805e-16	-0.474457517131914	0.312	0.41	2.56847795879129e-12
Impdh2	1.30418081734933e-16	0.578047787220058	0.355	0.302	2.65883343233007e-12
C1qa	1.31177745549104e-16	-2.59645225098173	0.062	0.118	2.67432069850959e-12
Slc38a4	1.41358894863079e-16	1.58036223102703	0.061	0.028	2.8818837895736e-12
Ankrd10	1.4188480582734e-16	0.914871342968117	0.254	0.196	2.89260553640199e-12
Slc25a37	1.5097564295985e-16	-2.08181355238447	0.045	0.099	3.07794043302247e-12
Sox18	1.53421097288313e-16	-4.12946174044211	0.008	0.045	3.12779591041684e-12
Hdac11	1.54427916325434e-16	1.78501075685926	0.045	0.018	3.14832193012663e-12
Tspan3	1.55869941319663e-16	-0.438198109180211	0.547	0.583	3.17772049368397e-12
Gm9947	1.60240979002702e-16	2.46659032614241	0.032	0.01	3.2668328389281e-12
P2ry14	1.66991752899314e-16	1.72164968272261	0.036	0.013	3.40446086635831e-12
Numbl	1.67329537405537e-16	1.0024929223518	0.247	0.191	3.41134727908668e-12
Hr	1.69441689459765e-16	-0.472089662711094	0.059	0.123	3.45440772301624e-12
Schip1	1.73057221284091e-16	-0.753370981733116	0.057	0.118	3.52811757031876e-12
Lyve1	1.79919716682171e-16	-3.47439517959519	0.011	0.05	3.66802326399941e-12
Grina	1.82991972359484e-16	-0.309979341550203	0.248	0.355	3.7306573404928e-12
Adgrl4	1.88922664952724e-16	-5.75483377321444	0.003	0.037	3.85156637039118e-12
Nlgn1	1.89432728341897e-16	-0.907989552968764	0.03	0.081	3.86196503270625e-12
Ncl	1.89739368697665e-16	0.365019496238262	0.62	0.603	3.86821650963929e-12
Rab34	1.96195056789752e-16	0.713030307566768	0.405	0.363	3.99982862277267e-12
Glul	1.97658813791456e-16	0.174874071801089	0.327	0.242	4.02967023676642e-12
Tubb6	1.99072552869405e-16	0.279113115359299	0.28	0.207	4.05849213534855e-12
Npdc1	2.00720554057827e-16	-0.220057645631943	0.381	0.48	4.09208993557691e-12
Spsb3	2.01766629858866e-16	-0.3426609734765	0.136	0.223	4.11341628293271e-12
Prorsd1	2.04980688482747e-16	-0.264195804638023	0.194	0.293	4.17894129609777e-12
Atrx	2.08925271419953e-16	0.505660717994087	0.498	0.473	4.25935950843859e-12
Msi2	2.13761588740556e-16	-0.346739052880702	0.216	0.319	4.35795750965372e-12
Fgfrl1	2.27596977940854e-16	-0.411795659422049	0.099	0.174	4.6400195892802e-12
Ap3b2	2.30447252271496e-16	3.82806221076148	0.012	0.002	4.69812813205898e-12
Synpo2	2.32209054603841e-16	-3.78037021005426	0.01	0.048	4.7340459962085e-12
Cracr2b	2.34144558114002e-16	-1.17157838337114	0.03	0.079	4.77350510627016e-12
Tnf	2.44308951155067e-16	-3.75034726576459	0.009	0.047	4.98072658719836e-12
Ctf1	2.44704367242625e-16	-0.829021049667237	0.03	0.081	4.98878793497539e-12
Clec1a	2.44779596542384e-16	1.08424753829555	0.056	0.024	4.99032163470958e-12
Lbx1	2.5069533084379e-16	1.8185433911506	0.017	0.003	5.11092570991235e-12
Serpinb1b	2.58199375113652e-16	2.6535320204986	0.011	0.001	5.26391066044201e-12
Lmo2	2.6385387956829e-16	0.412552930804523	0.122	0.071	5.37918904275873e-12
D630033O11Rik	2.645088244633e-16	1.04323759122523	0.049	0.02	5.39254140433329e-12
Lrrc8b	2.82048894656474e-16	-0.815643884110121	0.023	0.069	5.75013081536153e-12
Rab11fip4	2.83140124763636e-16	-2.06216176411952	0.005	0.039	5.77237772355624e-12
Nrtn	2.92352850904789e-16	-0.313121405025359	0.047	0.106	5.96019757139594e-12
Pls3	3.0043480531205e-16	-0.368642184445073	0.37	0.473	6.12496437589676e-12
Pi4k2b	3.2184489983645e-16	-0.368363458675967	0.142	0.229	6.5614519729657e-12
Atoh8	3.22566406460071e-16	1.33723955685071	0.056	0.025	6.57616132850147e-12
Pcp4l1	3.24488788112286e-16	-2.54686773481122	0.02	0.064	6.61535292324518e-12
Hoxd3os1	3.28504191536902e-16	-0.801832075154615	0.035	0.088	6.69721495286283e-12
2810442N19Rik	3.3415887068345e-16	-3.09795808803106	0.003	0.035	6.8124968966235e-12
Chl1	3.34825642602955e-16	-2.43434640849112	0.007	0.043	6.82609037574645e-12
Rnf144b	3.38948029142137e-16	-1.31926522616108	0.012	0.052	6.91013347012075e-12
Cyp2d22	3.45013700965372e-16	0.931207913452633	0.093	0.051	7.03379432158104e-12
Cd52	3.4998689153831e-16	-2.08140829129895	0.024	0.07	7.13518275779152e-12
Hexdc	3.53205130288782e-16	-1.01003034800186	0.028	0.076	7.20079299119739e-12
S1pr1	3.76616879437787e-16	-2.92104488426398	0.015	0.055	7.67808832109816e-12
Fads6	3.77346778470239e-16	3.452117387534	0.015	0.003	7.69296877267275e-12
Baiap2l1	3.77525539976025e-16	-1.38985536550292	0.007	0.043	7.69661318349121e-12
Pebp1	3.87505221054456e-16	0.339721199260847	0.622	0.58	7.9000689416372e-12
Nkain4	3.89843041982468e-16	1.40618396195336	0.036	0.013	7.94773009689657e-12
Itga4	3.96807901904209e-16	-2.13022048337454	0.017	0.06	8.08972269612111e-12
Itgam	4.0350342487924e-16	-2.64073668928393	0.005	0.039	8.22622432301306e-12
Emcn	4.04864091781643e-16	-3.38712443177578	0.007	0.043	8.25396423915236e-12
Pnisr	4.05829172160351e-16	0.613661841041939	0.421	0.378	8.27363933283307e-12
Igsf8	4.06947335894105e-16	0.98631241718557	0.221	0.162	8.29643533687311e-12
Nox4	4.16941760267609e-16	1.18055039605691	0.074	0.037	8.50019166657574e-12
Gprc5c	4.32380733605185e-16	-2.26511362028358	0.012	0.052	8.8149460160089e-12
Parvb	4.55104571100348e-16	-3.62314740254911	0.005	0.039	9.27821689102279e-12
Gsto1	4.65349593726032e-16	1.00403536406904	0.192	0.137	9.48708216729262e-12
Mapk12	4.74055520273126e-16	0.170168954960746	0.073	0.142	9.66456989180821e-12
Surf4	4.76364335660137e-16	-0.448995408868719	0.454	0.503	9.71163971110321e-12
Rasip1	5.12087238457865e-16	-4.15003746194815	0.008	0.044	1.04399225304405e-11
Taok3	5.1254291754945e-16	0.693314627156459	0.238	0.177	1.04492124600806e-11
Tmem160	5.32383330353991e-16	-0.257153193137799	0.34	0.454	1.08536989559268e-11
Afap1l2	5.41234463800774e-16	0.528388360702068	0.09	0.048	1.10341470135064e-11
Slc25a1	5.48228603009574e-16	-0.100127887967525	0.105	0.182	1.11767365295562e-11
Rapgef5	5.55385864411103e-16	-3.39948528857326	0.006	0.041	1.13226516177491e-11
Chrdl1	5.5739265745948e-16	0.252940167748703	0.151	0.245	1.13635641076264e-11
Gmpr	5.88767415095691e-16	-2.52509255433934	0.007	0.043	1.20032012915558e-11
Fsd1l	5.91988112738442e-16	1.14285958364655	0.089	0.048	1.20688616543986e-11
Ahr	6.17328936103095e-16	0.847858060543853	0.094	0.052	1.25854850203338e-11
Olfr1033	6.25159670840551e-16	1.84612115107668	0.019	0.004	1.27451302094263e-11
Kcna6	6.33445146381413e-16	-1.51986352653208	0.009	0.046	1.29140461992779e-11
Gjb5	6.79264400229199e-16	2.29045647572218	0.023	0.006	1.38481633274727e-11
Gng5	6.91841559007576e-16	0.183280821905331	0.736	0.683	1.41045738634875e-11
Dynll1	7.17899940901488e-16	0.187856512100831	0.805	0.751	1.46358260951586e-11
Capg	7.37757868704765e-16	0.108790367570359	0.441	0.343	1.50406696692840e-11
Agmo	7.46385381242731e-16	1.34956462954813	0.108	0.064	1.52165587673956e-11
Map7d3	7.48821506283453e-16	1.21215101560832	0.051	0.022	1.52662240486008e-11
Pcsk5	7.50106396939998e-16	-0.131644351317091	0.139	0.224	1.52924191144157e-11
Sh3pxd2a	7.51975562046845e-16	0.827815028344996	0.343	0.298	1.5330525783449e-11
Mat2a	7.53781055981303e-16	0.478813295091456	0.448	0.404	1.53673343882908e-11
Wdr60	7.55473492385469e-16	1.1612405058051	0.135	0.085	1.54018380892626e-11
Smarca2	7.59690350749939e-16	0.661885040273246	0.394	0.356	1.5487807180739e-11
Slc35c1	7.81707822897479e-16	-0.550822244788481	0.033	0.084	1.59366773854109e-11
Add3	7.81867706815968e-16	0.571658563357137	0.441	0.396	1.59399369388571e-11
Ms4a6c	7.94914001084648e-16	-2.43872285834807	0.01	0.047	1.62059117401127e-11
Serinc5	7.96580332599212e-16	-0.289923856888757	0.169	0.259	1.62398832407001e-11
Plaat1	8.14608823558926e-16	-3.10080669168995	0.004	0.036	1.66074300858958e-11
Grasp	8.50048353910003e-16	0.775894924119404	0.184	0.127	1.73299357911632e-11
Cdh11	8.73143661951859e-16	1.24115643643403	0.338	0.298	1.78007798362126e-11
Gpcpd1	8.95796659736945e-16	-0.552856196976872	0.138	0.221	1.82626065020571e-11
Myd88	8.96388240770466e-16	0.868675456158724	0.178	0.123	1.82746670645875e-11
Egflam	9.11521763642774e-16	1.22777039637123	0.068	0.033	1.85831941953852e-11
Cyb561d2	9.39859133406977e-16	-0.444393340188493	0.066	0.131	1.9160908152768e-11
St8sia4	9.40849352067274e-16	-3.07362755076694	0.005	0.038	1.91810957405955e-11
Ednrb	9.64858354180343e-16	-2.86369716217867	0.016	0.056	1.96705672666747e-11
Xpot	1.00162154964065e-15	-0.110268867869002	0.157	0.249	2.0420058532524e-11
Cystm1	1.02762764616462e-15	-0.771792163230756	0.034	0.084	2.09502448223581e-11
Cdc34	1.15236639982908e-15	-0.266365679580644	0.091	0.164	2.34932937933155e-11
Cox17	1.15478838076824e-15	-0.404774803127238	0.287	0.4	2.35426707187222e-11
Rnasek	1.22021687729109e-15	-0.377336717834948	0.501	0.584	2.48765614773335e-11
Fam217b	1.22687053205924e-15	-0.984810656577645	0.036	0.088	2.50122095370917e-11
Dysf	1.23743689801018e-15	-1.91385898703616	0.011	0.048	2.52276260397335e-11
Ccdc50	1.24760866199084e-15	0.57639909900954	0.416	0.372	2.54349977920072e-11
Cpne7	1.24913882009048e-15	3.76882996076828	0.014	0.003	2.54661931251846e-11
Tafa5	1.26456445627273e-15	-0.991295620532759	0.031	0.08	2.57806755700321e-11
Pafah1b3	1.28747809674283e-15	-0.313511960620532	0.12	0.201	2.62478159582961e-11
Efna1	1.30917086671633e-15	-1.35040451275192	0.055	0.112	2.66900664597458e-11
Carns1	1.32214781257766e-15	-0.628286266403745	0.014	0.054	2.69546274550207e-11
Pnpla2	1.3428743188096e-15	-0.951386179137374	0.085	0.152	2.73771787375712e-11
Abl1	1.37151915610726e-15	0.930504142695292	0.243	0.187	2.79611610355587e-11
Dstn	1.37943592904603e-15	-0.639807707111182	0.644	0.683	2.81225602854615e-11
Nap1l5	1.42575594186424e-15	1.60737474109086	0.013	0.002	2.90668863867863e-11
Tfap4	1.4315221539689e-15	1.47302394518467	0.055	0.025	2.91844421529639e-11
Hif1a	1.44883797861905e-15	-0.426070725373275	0.36	0.448	2.95374598701066e-11
Cpox	1.45448435512576e-15	-0.266752861922983	0.108	0.186	2.96525725479488e-11
Aplp1	1.48909409375586e-15	-1.00618892067086	0.028	0.075	3.03581612894008e-11
Thsd4	1.54899282035909e-15	-1.13388194796235	0.022	0.066	3.15793166286608e-11
Gpr180	1.5902898016334e-15	-0.287507914202832	0.259	0.355	3.24212381859002e-11
Aif1	1.61019456743131e-15	-2.26597370351486	0.01	0.047	3.28270366462222e-11
Tshr	1.67921761111037e-15	-1.65414263194271	0.013	0.052	3.42342094377071e-11
St7	1.68390387736882e-15	-0.223155721482702	0.081	0.15	3.43297483479181e-11
Tut4	1.69719763020623e-15	0.588717208012211	0.318	0.262	3.46007680870143e-11
Plekho1	1.74478437498671e-15	-1.48585145826788	0.046	0.099	3.5570919052854e-11
Il1rl1	1.75523688079465e-15	2.23862707707867	0.052	0.023	3.57840142887606e-11
Trpv4	1.77092758822502e-15	-1.9512162466976	0.01	0.047	3.61039007411436e-11
Inpp5d	1.82737684847534e-15	-4.56324804056912	0.002	0.033	3.72547318098668e-11
Tle2	1.90091295470733e-15	1.39035483866249	0.072	0.037	3.87539124076184e-11
Zc3hav1	1.93773851041538e-15	0.500785607425546	0.231	0.167	3.95046750118383e-11
Adgre1	1.98116668274572e-15	-3.02016286610674	0.011	0.047	4.0390045161137e-11
D430019H16Rik	1.98264386854163e-15	1.47618619136549	0.047	0.02	4.04201605479582e-11
Gng12	2.06257254219228e-15	0.607328702418297	0.379	0.334	4.20496664176741e-11
Slc35c2	2.0911078283486e-15	-0.349948458074846	0.12	0.2	4.26314152965428e-11
Aqp5	2.13836551704812e-15	-3.23628961895814	0.002	0.033	4.35948577960601e-11
Necap2	2.22082121224432e-15	-0.475738192882563	0.178	0.269	4.5275882054025e-11
Sytl2	2.26253093757952e-15	1.36983598507016	0.1	0.058	4.61262182244337e-11
Sv2b	2.36000782292947e-15	-2.37700260037912	0.005	0.038	4.81134794860631e-11
Scarb1	2.43149530061659e-15	-2.23847088732804	0.049	0.103	4.95708946936704e-11
Cib1	2.47688434656741e-15	-0.193829699211155	0.16	0.251	5.04962411734697e-11
Mapkapk2	2.5037128778187e-15	-0.444557474652624	0.2	0.295	5.10431944400898e-11
Adamtsl5	2.57173242057486e-15	0.802020526560508	0.089	0.048	5.24299088582598e-11
Gpihbp1	2.57985324683472e-15	-3.61046278136698	0.017	0.056	5.25954681432195e-11
Tarsl2	2.60066976801484e-15	-1.12820589097259	0.021	0.064	5.30198545605186e-11
Adamts3	2.60554727625196e-15	-0.167908850265025	0.028	0.076	5.31192923209488e-11
Pls1	2.70878380124568e-15	-2.23405589156181	0.002	0.033	5.52239753559957e-11
Vstm4	2.8016890821283e-15	0.836947435851937	0.179	0.127	5.71180353173497e-11
Kbtbd11	2.83352340425085e-15	-1.30530307753965	0.015	0.055	5.7767041642462e-11
2610307P16Rik	2.96505370381153e-15	1.57343375129596	0.04	0.015	6.04485498596056e-11
Jph2	2.96926316869047e-15	-1.67470636423671	0.015	0.054	6.05343682200926e-11
Diaph3	3.05781803560192e-15	-3.21130387008106	0.01	0.046	6.23397362918164e-11
Cerk	3.10309010684577e-15	-1.03914721073196	0.056	0.113	6.32626980082647e-11
Nop53	3.13788725057676e-15	0.380674791268478	0.436	0.381	6.39721073775084e-11
Ifitm1	3.27919294681157e-15	0.124554841167529	0.056	0.025	6.68529066066476e-11
Tmem119	3.28019223102514e-15	0.933959625371601	0.341	0.292	6.68732790139096e-11
Sncg	3.38001711775371e-15	-2.2356178600084	0.023	0.065	6.89084089796449e-11
Zfp385a	3.41826772710261e-15	0.604743304390452	0.146	0.093	6.96882241524409e-11
Dock10	3.44566129244254e-15	0.587722290468004	0.187	0.13	7.0246696769026e-11
Slitrk6	3.58712342211061e-15	1.39560097003366	0.062	0.03	7.3130685206569e-11
Astn2	3.60966859657531e-15	1.32287990667422	0.022	0.006	7.35903136783808e-11
Ncam1	3.7351333039098e-15	-0.153565285714023	0.191	0.287	7.61481626668091e-11
Rangrf	3.75058316733122e-15	1.36355369563714	0.119	0.074	7.64631390323816e-11
Myo1c	3.78707935871628e-15	-0.299087906998187	0.215	0.312	7.72071868861487e-11
Slurp1	3.8482612372346e-15	-1.85652501900648	0.039	0.087	7.84545018435018e-11
Wnt4	3.95932435837235e-15	-1.37200615708772	0.012	0.05	8.07187456941372e-11
Tmem189	4.12271546680062e-15	-0.856628730006792	0.114	0.188	8.40498002216642e-11
Dok2	4.35162002667371e-15	-2.47214383913516	0.005	0.037	8.8716477483797e-11
Pdgfb	4.46656351155004e-15	-2.98154141733621	0.009	0.044	9.10598303099706e-11
Nudt18	4.49650756643623e-15	-0.112164147776881	0.085	0.154	9.16702997569354e-11
Selenbp1	4.61329058075637e-15	0.437761398815157	0.125	0.077	9.405115506988e-11
Ccdc171	4.63969536873853e-15	1.62149469013143	0.031	0.01	9.45894694824725e-11
Hmgn5	4.70893179140866e-15	-0.646727321402617	0.115	0.189	9.60009924314483e-11
2310039H08Rik	4.88204746852363e-15	-0.328179437978795	0.289	0.378	9.95303017407913e-11
S100a5	4.9707136302077e-15	-0.82869704302292	0.017	0.057	1.01337938779044e-10
Klhl33	5.10547734482326e-15	1.73474716663672	0.057	0.027	1.04085366628912e-10
Rom1	5.16424414534163e-15	-0.502070217747902	0.069	0.131	1.0528344539108e-10
Cat	5.20144562769309e-15	0.675047653121811	0.237	0.18	1.06041872011779e-10
Ube2g2	5.41680981826213e-15	-0.167204263503483	0.211	0.31	1.1043250176491e-10
Sec61b	5.53877481202123e-15	-0.346443479317837	0.692	0.679	1.12919002092677e-10
Tmem64	5.58717937585361e-15	0.983040531556652	0.214	0.162	1.13905825935528e-10
Scrn1	5.71360585385776e-15	-0.284483388778627	0.051	0.108	1.16483282542598e-10
Syt9	5.91551935351693e-15	-3.64305771643087	0	0.028	1.2059969306015e-10
Cdkn1c	5.99743357056501e-15	1.3200622167079	0.449	0.418	1.22269678203109e-10
Panx1	6.04116901770078e-15	0.815714501385612	0.046	0.02	1.23161312763866e-10
Kcnc2	6.15649863308222e-15	2.28489054486893	0.019	0.005	1.25512537632647e-10
Rian	6.23359219801567e-15	0.581855883905118	0.446	0.392	1.27084244140946e-10
Hoxc6	6.24531941549916e-15	0.943928412588838	0.094	0.053	1.27323326923781e-10
Ptch1	6.55993015490622e-15	1.17922414426812	0.129	0.081	1.33737296068073e-10
Mtmr11	6.76580023726548e-15	-0.26769292614149	0.106	0.18	1.37934369437131e-10
Fgd1	7.25791545560297e-15	-0.184512904063323	0.106	0.179	1.47967122393378e-10
Slc6a13	7.36217039362277e-15	1.77909800761183	0.014	0.003	1.50092567814787e-10
Dpysl5	7.5282471983404e-15	-1.70327381482741	0.005	0.037	1.53478375632566e-10
Nsf	7.76704794362105e-15	-0.236498298263521	0.119	0.197	1.58346806426602e-10
Cry2	7.93205504852995e-15	-0.21470135519592	0.159	0.244	1.6171080627438e-10
Eif4a2	8.37298629264892e-15	0.405066152228044	0.49	0.46	1.70700071548234e-10
Tyro3	8.38691354877994e-15	1.70832525336831	0.056	0.026	1.70984006518977e-10
Vash2	8.39601981990831e-15	1.46767809759967	0.059	0.028	1.71169656068471e-10
Slfn2	8.59567669644907e-15	-1.88386082011822	0.03	0.075	1.75240060810507e-10
Jak1	9.01413212627187e-15	0.548301391214229	0.463	0.425	1.83771111658305e-10
Rapgef2	9.10320515271176e-15	-0.764592006216317	0.126	0.202	1.85587043448335e-10
Ubxn2a	9.36101262623935e-15	-0.261790712326326	0.108	0.182	1.90842964411142e-10
Snrpd2	9.3697970340391e-15	0.385711263913342	0.579	0.553	1.91022052132955e-10
Abcd2	9.58431223679271e-15	1.09563072116685	0.052	0.024	1.95395373571493e-10
Lrrfip1	9.78015186694682e-15	-0.776213133896538	0.199	0.279	1.99387956111445e-10
Taf1d	9.82166161989262e-15	0.53166957008726	0.36	0.306	2.00234215444751e-10
Ndufs4	9.83306198848991e-15	0.574302480702328	0.419	0.381	2.00466634759344e-10
Dock9	1.01910084082493e-14	0.81696145542338	0.17	0.117	2.07764088418978e-10
Prcd	1.0568489273974e-14	1.94859951242661	0.057	0.027	2.15459790828509e-10
Gnasas1	1.08186053093264e-14	2.23165351434051	0.02	0.005	2.20558906441237e-10
Rab3d	1.09090962556312e-14	0.839165386246735	0.102	0.06	2.22403745363552e-10
Guk1	1.09594352541283e-14	-0.23375524402481	0.282	0.385	2.23430006525914e-10
Camk2a	1.09661805672681e-14	-0.911937106818921	0.014	0.052	2.23567523224895e-10
Kcnk6	1.15461101652325e-14	-0.506605031470586	0.052	0.108	2.35390547938596e-10
Mex3b	1.17706676240302e-14	1.01984747447066	0.157	0.107	2.39968600851104e-10
Kcnc4	1.17827582967294e-14	3.13588432879861	0.017	0.004	2.40215093395423e-10
Myh11	1.17881264947244e-14	-3.27120061727896	0.029	0.073	2.40324534847947e-10
Yif1a	1.26548453394206e-14	-0.279664988097496	0.292	0.386	2.57994331934767e-10
Lipo3	1.27553810830302e-14	-0.465310748535639	0.037	0.087	2.60043954139736e-10
Stk38	1.29854955985234e-14	0.689279171801364	0.307	0.253	2.64735298767096e-10
Acot11	1.31411886297562e-14	-0.78653887181578	0.014	0.051	2.67909412594839e-10
S100a13	1.37668306826727e-14	0.423272158234825	0.627	0.588	2.80664377127648e-10
Map3k21	1.37951275499983e-14	-4.14934353403893	0.001	0.029	2.81241265361816e-10
Kank3	1.39025674317739e-14	-2.42605520697794	0.023	0.064	2.83431642231575e-10
Dipk2a	1.39525744369158e-14	1.00518501601603	0.291	0.245	2.84451135045401e-10
Arhgap30	1.42199493833981e-14	-3.67528930205657	0.004	0.035	2.89902108079338e-10
Aida	1.42308426616392e-14	0.747548703430321	0.337	0.288	2.90124189342838e-10
Ogt	1.4279970573762e-14	0.587677393419913	0.406	0.362	2.91125760087287e-10
Mcm4	1.43532150930862e-14	1.25186138710134	0.119	0.074	2.92618996102748e-10
Rnf165	1.44627192233707e-14	-0.665531813381934	0.034	0.083	2.94851456806859e-10
Omd	1.48517241428604e-14	-1.08412534513513	0.12	0.195	3.02782100100495e-10
Hmgn3	1.49611809317928e-14	0.635832279111294	0.501	0.47	3.05013595656461e-10
Gdf5	1.50929770509789e-14	-2.85392192007821	0.002	0.031	3.07700523138306e-10
Caskin2	1.5135113276562e-14	-1.20646946595383	0.047	0.1	3.0855955436927e-10
Narf	1.54443306264012e-14	-0.50522580474485	0.102	0.173	3.14863568480441e-10
Fam102b	1.60302018099033e-14	0.74383863132086	0.391	0.35	3.26807724298499e-10
Tacc1	1.61959150296023e-14	0.325374576053564	0.39	0.326	3.30186119708502e-10
Mamdc2	1.63519835800415e-14	-0.56252929664454	0.088	0.155	3.33367889246305e-10
Xaf1	1.66247373052834e-14	0.585363541261286	0.086	0.047	3.38928519442813e-10
Cfp	1.70191369919519e-14	-2.25034112240516	0.017	0.055	3.46969145854923e-10
Tagln	1.78387618829957e-14	-2.88396496956306	0.141	0.205	3.63678838508634e-10
Grrp1	1.78983325059069e-14	-6.54067438944427	0.001	0.029	3.64893304797924e-10
Olfr558	1.7978370885334e-14	-4.08253924536744	0.003	0.032	3.66525047239305e-10
Aff2	1.81878460260888e-14	-0.841131501687726	0.032	0.078	3.70795616933873e-10
Slc4a8	1.8201429288346e-14	-1.5708203343228	0.009	0.043	3.7107253890151e-10
Cd37	1.83411132505262e-14	-2.69514766807435	0.005	0.036	3.73920275838477e-10
Fbxo17	1.87471255237941e-14	-0.287695851007048	0.111	0.186	3.8219764805359e-10
Por	1.91219965601514e-14	0.973805081379708	0.243	0.191	3.89840143871806e-10
Nxn	1.96258967229002e-14	-0.403989997653171	0.146	0.23	4.00113156489766e-10
Gpr88	1.97025098494288e-14	3.01076741413175	0.015	0.003	4.01675068300306e-10
Hand2	2.2081462341668e-14	-0.396663665086952	0.071	0.131	4.50174772759586e-10
[truncated: 9,684 more rows]
