# Supplementary material for: Single-nucleus transcriptional and chromatin accessibility analyses of maturing mouse Achilles tendon uncover the molecular landscape of tendon stem/progenitor cells
Source: eLife. 2026 Feb 2;14:RP104768. doi: 10.7554/eLife.104768 (PMC12863719; doi:10.7554/eLife.104768)
Supplement: Supplementary file 3. [file elife-104768-supp3.csv]

	p_val	avg_log2FC	pct.1	pct.2	p_val_adj
Prelp	0	1.97492142597772	0.797	0.3	0
Anxa8	0	2.21234494831838	0.511	0.107	0
Comp	0	1.93325281058149	0.95	0.552	0
Plod2	0	2.29425694598985	0.671	0.323	0
Mfge8	0	2.0326296208958	0.879	0.556	0
Spp1	0	4.48590176879178	0.434	0.119	0
Bgn	0	1.27460274193293	0.963	0.748	0
Cd9	0	1.23342595290375	0.984	0.77	0
Susd5	2.39876395478157e-277	3.93587163843845	0.185	0.02	4.89036007461319e-273
Sdc4	1.24788056967476e-265	1.30215916088665	0.853	0.512	2.54405411739593e-261
Fibin	5.31117486192802e-259	1.67594374770592	0.735	0.382	1.08278921910126e-254
Sox9	2.78605785950164e-258	2.59071915119007	0.464	0.161	5.67993615816599e-254
Cd109	6.48520212110056e-257	1.77903934817291	0.536	0.204	1.32213815642877e-252
Col27a1	1.36540657175077e-241	3.15400380550688	0.346	0.092	2.7836543778283e-237
Runx2	7.54833399793735e-240	3.18744413423868	0.16	0.017	1.53887885215949e-235
Chad	4.3120781661941e-234	2.00428419792222	0.662	0.345	8.79103375741991e-230
Slurp1	7.83737404683596e-232	2.44153146330331	0.271	0.056	1.59780544692845e-227
Eps8l2	1.16766255784521e-231	3.10645569744748	0.119	0.008	2.38051365667904e-227
Edil3	8.93616302412696e-227	2.36484959300806	0.255	0.051	1.82181555572876e-222
Nupr1	3.60398824987511e-226	1.59267087355653	0.9	0.594	7.34745084502038e-222
Fxyd5	1.00694520715517e-225	1.1606548082409	0.693	0.332	2.05285919382725e-221
Nbl1	2.50930382263196e-222	1.31728210103271	0.777	0.46	5.11571770319977e-218
Frzb	2.59747542822814e-221	4.31060536852074	0.157	0.018	5.29547315552872e-217
Ngef	3.19518073979631e-219	2.14443007932057	0.241	0.046	6.51401497422273e-215
Ibsp	5.30327658398128e-218	5.55837476382262	0.175	0.024	1.08117899717626e-213
Fn1	4.75294047753631e-215	0.906833653377689	0.925	0.689	9.68981975155327e-211
Rgcc	2.34825435747672e-212	1.43652176629438	0.482	0.177	4.78738615858778e-208
Lum	1.70872832119134e-203	1.15895056139781	0.714	0.351	3.48358442841278e-199
Dlx5	6.90007296489414e-202	3.40342944371793	0.126	0.012	1.40671787535297e-197
Cdc42ep3	1.2313111810165e-201	1.7261639768916	0.414	0.143	2.51027410473834e-197
Fgfr3	9.99195943578791e-200	3.19033249973744	0.128	0.013	2.03706077017408e-195
Meltf	2.05305148124673e-196	4.15623811536363	0.073	0.002	4.18555605481772e-192
Lgals3	2.31881175516363e-195	0.950151200252694	0.683	0.323	4.7273615252521e-191
Igfbp7	2.76418532745775e-195	0.794061092748144	0.987	0.817	5.63534462708811e-191
P4ha2	5.03539881951596e-195	1.71512369515435	0.368	0.116	1.02656675733472e-190
Lef1	1.76116110223e-194	3.58205964166864	0.087	0.004	3.5904791391163e-190
Sod3	9.3811071995613e-194	1.63124944190302	0.63	0.327	1.91252632477456e-189
Col9a1	4.98125482634296e-191	5.08893510785643	0.202	0.039	1.01552842144654e-186
Cilp2	4.06865024393725e-190	1.03265269338544	0.845	0.466	8.29475725231486e-186
S100a4	5.52519448786977e-188	1.25197466117499	0.9	0.713	1.12642140024201e-183
Slc38a3	3.7470182311449e-187	3.97086543502192	0.084	0.004	7.6390460678351e-183
Adk	1.08370541242765e-183	1.31520025595263	0.649	0.364	2.20935022431624e-179
Crispld1	1.30517606645022e-180	2.21925138808727	0.393	0.146	2.66086244667206e-176
Barx1	5.90917139497596e-178	3.07355749330978	0.109	0.01	1.20470277229375e-173
Scin	9.76919015166932e-178	3.82150466165771	0.095	0.006	1.99164479622082e-173
Calml3	1.22220317945204e-173	6.82581533926842	0.056	0	2.49170562194888e-169
Enpp1	4.38340841414591e-173	1.74511597227765	0.411	0.16	8.93645473391926e-169
Trim47	4.13992195784666e-169	1.31813098834081	0.557	0.268	8.44005889546199e-165
Pam	4.7745979043347e-169	1.26671614469726	0.977	0.748	9.73397274756715e-165
Lgr6	1.46489342608478e-168	5.09820287155225	0.07	0.003	2.98647822775905e-164
Wwp2	1.83364193373894e-166	2.70201938141614	0.401	0.168	3.73824581031357e-162
Prg4	2.17248261690894e-166	1.27850234119296	0.711	0.432	4.42904031109225e-162
Pou3f3	4.2269649491607e-166	6.64968031603861	0.056	0.001	8.61751344185392e-162
Dcn	1.26584927366051e-164	0.863542955657554	0.997	0.952	2.58068691421168e-160
Kctd4	4.01714073146058e-160	5.34494716360587	0.062	0.002	8.18974480922869e-156
Acan	2.16532014173805e-157	2.73840784837744	0.504	0.261	4.41443817296137e-153
Slc8a3	4.36640347359578e-157	3.32951659563275	0.108	0.012	8.90178676161972e-153
Sparc	5.80912018477892e-157	0.522194504924314	1	0.957	1.18430533207088e-152
Nt5e	1.14062820282587e-154	1.86299949257087	0.437	0.193	2.3253987171011e-150
Hapln1	3.37466462159969e-153	3.81190020014011	0.326	0.122	6.8799287640553e-149
4930523C07Rik	1.87890217885777e-151	1.28026396314132	0.491	0.223	3.83051787203734e-147
Dap	3.31416729210869e-151	0.853141218066582	0.796	0.545	6.75659285842198e-147
Trps1	8.88205647635467e-148	1.19821069423921	0.673	0.427	1.81078485383443e-143
Sdk2	2.34781046636963e-147	1.87899093915759	0.393	0.167	4.78648119778777e-143
Itga10	6.27836577640349e-146	1.94318018556658	0.253	0.073	1.27997043083538e-141
Prnp	3.2129705237622e-145	0.868468775490629	0.725	0.465	6.550283006794e-141
Serpine2	6.4456397042323e-145	1.59025870467861	0.498	0.231	1.31407256650184e-140
Ank	2.20425477849805e-143	1.5514556743799	0.501	0.255	4.49381421692397e-139
Gpc1	4.46164838390944e-143	2.01333598498604	0.378	0.155	9.09596256027618e-139
Trpv4	2.93326902535163e-142	2.03505656232622	0.152	0.028	5.98005556198438e-138
Rbp4	9.8412824722009e-141	2.42749461296387	0.22	0.058	2.0063422576076e-136
Ninj2	1.47721563113526e-140	5.66261180144829	0.051	0.001	3.01159950719544e-136
Cst3	1.72544258212934e-140	1.02005830031162	0.987	0.905	3.51765979218709e-136
Aff3	2.58429434010138e-140	1.72603605916882	0.402	0.174	5.26860087116468e-136
Alpl	3.53296519944812e-140	4.80259684167155	0.106	0.013	7.20265615211488e-136
Extl1	5.30196745691767e-139	3.66754222618729	0.058	0.002	1.08091210544181e-134
Tspan2	1.62064323313748e-137	1.60465638103547	0.362	0.142	3.30400535939738e-133
Chst11	2.14549245704989e-136	2.54958258960693	0.17	0.037	4.37401547218762e-132
Neat1	4.17156761189483e-135	0.940015984570073	0.851	0.629	8.50457489036999e-131
Fmod	2.33673357892153e-134	0.571793612146134	0.973	0.737	4.76389874734733e-130
Cspg4	2.84112806127741e-132	1.37921918404093	0.472	0.231	5.79220777852625e-128
Anxa5	4.22728944523109e-130	0.716473147081501	0.918	0.718	8.61817499199262e-126
Scrg1	1.6822147905453e-128	2.82753052566462	0.241	0.077	3.4295312934847e-124
Sp7	6.59605786196496e-128	4.6168970214454	0.052	0.002	1.3447383163188e-123
Zfp385b	1.87522685497866e-127	2.04802773978623	0.139	0.026	3.82302498924499e-123
Cemip	6.59079271134118e-127	3.28933073444974	0.137	0.026	1.34366491006113e-122
Mia	1.2210401397745e-126	5.02710989210143	0.155	0.034	2.48933453295828e-122
Col9a3	1.89699462828607e-126	5.34513372649363	0.186	0.049	3.8674029486868e-122
Clu	1.08741288026865e-125	1.21469255377402	0.676	0.414	2.21690863900369e-121
Myoc	1.42776061992277e-125	1.5880864953353	0.49	0.25	2.91077557583655e-121
Chil1	3.35692391028636e-125	4.5831583752983	0.088	0.01	6.84376077590081e-121
Aopep	5.42693479982692e-125	0.976696126030089	0.616	0.371	1.10638919764071e-120
Cdkn1a	7.11842896765095e-124	0.936934794445007	0.58	0.314	1.451234113635e-119
Sgms2	1.63680645699568e-123	1.77762763517947	0.419	0.198	3.33695732387709e-119
Dhx58os	1.79078484564509e-123	2.10569417549528	0.124	0.021	3.65087306481664e-119
Smim3	2.81192839734489e-123	1.40791096304022	0.374	0.159	5.73267842366703e-119
Foxa2	3.91741789214798e-122	6.80354894283965	0.042	0.001	7.98643985672209e-118
Ppp1r1b	4.19777063431252e-122	2.72602648223401	0.079	0.008	8.55799499217293e-118
Boc	4.93596534746142e-122	1.198327261576	0.512	0.273	1.00629525538696e-117
Slc13a5	4.99225449646419e-122	4.61780587326543	0.042	0.001	1.01777092419416e-117
Prrx2	1.45826717065432e-121	1.43811890849301	0.361	0.149	2.97296928081296e-117
Col9a2	2.30838659457464e-120	5.27796682255777	0.193	0.055	4.70610775035932e-116
Ptgis	2.67044519521087e-119	0.756239917317886	0.778	0.486	5.44423661947639e-115
Slc29a1	1.34424102247679e-118	1.15955922690608	0.594	0.363	2.74050417252344e-114
Mt2	2.62229919910081e-118	1.33318217816026	0.582	0.351	5.34608137720682e-114
Rora	2.70983680164227e-118	1.05241258237265	0.644	0.402	5.5245442875081e-114
Ifitm10	3.31733134468807e-118	2.07858642840975	0.092	0.012	6.76304341241556e-114
Tiam2	4.09324464548674e-118	1.67265203416579	0.208	0.059	8.34489785875381e-114
Lbhd2	1.71171317309814e-117	3.00072985466424	0.092	0.012	3.48966964599518e-113
Pantr1	5.34488103283809e-117	6.17361727422982	0.041	0.001	1.0896608961647e-112
Ndufa4l2	1.03985753848359e-116	0.885059689202563	0.757	0.496	2.1199575637065e-112
Selenos	8.51439087464863e-116	0.789107903626951	0.748	0.53	1.73582886761462e-111
Pitx1	1.13656740274957e-115	1.2778633695393	0.493	0.257	2.31711996398554e-111
Aqp1	5.2725806498934e-114	0.554110407830543	0.492	0.241	1.07492101709377e-109
Col3a1	6.67140565785145e-114	0.390694214790217	0.971	0.859	1.36009947146617e-109
Dstn	1.08630316714161e-113	0.723948520510092	0.861	0.654	2.2146462668516e-109
Igfbp6	1.86658878772213e-113	1.01803695591724	0.844	0.669	3.8054145615291e-109
Sox5	5.73475484053837e-113	1.49148234389548	0.221	0.068	1.16914446934056e-108
Col6a2	9.12517632612716e-113	0.690875256105846	0.881	0.644	1.86034969760754e-108
Fxyd1	4.14986538332317e-111	0.528115410596055	0.702	0.418	8.46033055698095e-107
Tsc22d3	2.35258790385083e-109	0.864597908884973	0.674	0.431	4.79622095958068e-105
Anxa1	1.81503382251525e-107	0.749643239182151	0.799	0.543	3.70030945396183e-103
Tob1	5.1371615777254e-107	0.917494990871547	0.67	0.43	1.04731313085088e-102
Col5a1	8.25711660178822e-107	0.874308377520704	0.612	0.365	1.68337836160656e-102
Anxa4	5.41381471760082e-106	1.16889472673697	0.505	0.278	1.10371440647728e-101
Cnmd	1.4702241982324e-105	4.69198166205024	0.158	0.041	2.9973460729364e-101
Dpysl3	1.54465161195915e-105	1.09448111960569	0.588	0.369	3.14908124130112e-101
Col8a2	1.46430155616043e-104	1.35479615461794	0.439	0.226	2.98527158254427e-100
Agpat4	1.52417085398019e-104	1.0911859216381	0.481	0.259	3.10732712000942e-100
D630045J12Rik	2.87631593828259e-104	2.47022826659639	0.156	0.04	5.86394530337672e-100
Crip2	5.82639235720756e-103	0.769914565399621	0.796	0.561	1.18782660986391e-98
Tmsb4x	7.64539393114188e-103	-1.21427385529039	0.952	0.953	1.5586664607419e-98
Pkm	3.98960255894625e-102	0.766942896204749	0.793	0.593	8.13360273692373e-98
Cilp	8.65245483578952e-102	1.54982095842439	0.451	0.244	1.76397596737241e-97
Scube1	2.84571583691013e-100	4.06414215391704	0.071	0.008	5.80156087670868e-96
Tubb2a	7.82114587287469e-100	0.822479948856067	0.689	0.469	1.59449700910296e-95
Kif21a	8.45873149145361e-100	1.63426335998099	0.173	0.048	1.72448158916265e-95
Arl6ip5	2.69434315410108e-99	0.770533340693205	0.678	0.461	5.49295738826587e-95
Foxa3	7.40102509012954e-98	5.40500656493113	0.038	0.001	1.50884698512471e-93
Olfml3	1.82071281299774e-97	0.881019671084079	0.654	0.43	3.71188721185849e-93
Ecm1	1.88994053734544e-97	0.838836412955572	0.592	0.342	3.85302177348615e-93
Marcks	4.39411151460455e-97	-1.19660491028655	0.514	0.659	8.95827514482429e-93
Ncmap	1.14916449872247e-95	0.235492873837355	0.102	0.018	2.34280166354549e-91
5033426O07Rik	2.57698796932448e-95	6.20812169046123	0.033	0	5.25370537306181e-91
Col5a2	3.7285901831845e-95	0.894555776725581	0.775	0.611	7.60147680645824e-91
Anxa2	4.07968344788674e-94	0.682499340063696	0.904	0.726	8.3172506452067e-90
Mt3	6.97338836787285e-94	1.63168849491272	0.224	0.078	1.42166468655824e-89
Smoc1	2.12585182527503e-92	2.25287978876487	0.116	0.025	4.3339741161882e-88
Hs3st3b1	2.88895753516001e-92	2.26077180194309	0.07	0.009	5.88971772693072e-88
Fhl1	4.24937584718556e-92	1.07317347135351	0.587	0.368	8.66320253965721e-88
Capg	8.12618774763116e-92	0.713176900670889	0.568	0.329	1.65668589610957e-87
Mgp	6.89149639946293e-91	1.46648767377537	0.768	0.584	1.40496937095851e-86
Tspan3	8.67506465213116e-91	0.63988980924092	0.76	0.555	1.76858543062998e-86
P3h4	1.45027054839749e-90	0.803532296442641	0.614	0.384	2.95666656701797e-86
Dusp14	1.53705572710572e-89	1.65719049585	0.198	0.066	3.13359551085043e-85
Gm17455	2.31281233635027e-89	1.32625217297782	0.401	0.208	4.7151305101173e-85
Cyb5r3	2.90588379431326e-89	0.704483858144936	0.704	0.494	5.92422529146645e-85
Xylt1	3.36333374567261e-88	1.54566422146636	0.272	0.115	6.85682850730274e-84
Lmna	3.46296054895969e-88	0.506034531741497	0.906	0.737	7.05993767116412e-84
Ecm2	1.16557730425972e-87	0.769654942135063	0.649	0.431	2.3762624501943e-83
Smpd3	3.13672583356878e-87	1.11981095900444	0.169	0.051	6.39484295689667e-83
Ccdc3	5.27872365257499e-87	1.22228805026323	0.502	0.308	1.07617339105046e-82
Proser2	1.421144613789e-86	1.89736792589709	0.152	0.043	2.89728752413164e-82
Fez1	1.61914232082771e-86	1.29952179871088	0.302	0.133	3.30094544947146e-82
Rhbdl2	4.22378581195167e-86	2.89221313984638	0.041	0.002	8.61103213482587e-82
Foxc1	2.62148334454512e-85	1.11942185169906	0.272	0.113	5.34441809452413e-81
Klf2	5.29373886235332e-85	0.531755805526997	0.742	0.525	1.07923454186797e-80
Mt1	7.90462880708103e-85	1.05610992715484	0.669	0.47	1.61151667489961e-80
Pcolce2	8.5437741793338e-85	1.10815601327487	0.632	0.432	1.74181924194078e-80
Card19	8.70579000504048e-85	0.660161985429435	0.562	0.35	1.7748494083276e-80
Id1	2.64960567416136e-84	1.03644584084255	0.453	0.254	5.40175108791277e-80
Thbs4	2.92346369958408e-84	0.648163864774413	0.843	0.586	5.96006544434207e-80
Col25a1	1.25479406229272e-83	2.26052540562078	0.072	0.01	2.55814865479617e-79
Snorc	2.68074588811738e-83	5.01397898044731	0.188	0.067	5.4652366421049e-79
Atp6v0e	9.8844988313585e-83	0.653923573244603	0.793	0.591	2.01515277674906e-78
Irx5	1.68805122345587e-82	2.78772626335914	0.07	0.01	3.44143002925949e-78
Crispld2	1.85750296443054e-82	0.714962163853542	0.481	0.278	3.78689129358453e-78
Runx3	2.07483322159772e-82	1.75937784798924	0.065	0.008	4.22996248887127e-78
Tnfrsf11b	2.3007860080575e-82	1.27295267390711	0.158	0.047	4.69061243462683e-78
Col6a1	2.36490304463601e-82	0.565037198474138	0.901	0.689	4.82132783709944e-78
Bglap	3.1176264003497e-82	5.86998527543267	0.053	0.005	6.35590494239294e-78
Ecrg4	4.69357091426337e-82	0.442849736299764	0.881	0.666	9.56878302290874e-78
Sertad4	5.06396859618249e-82	1.13979290473283	0.314	0.145	1.03239127770372e-77
S100a10	5.61043498225364e-82	0.53857721101839	0.94	0.792	1.14379937983205e-77
Chst3	1.44684307886369e-81	2.20272904543656	0.117	0.029	2.9496789848794e-77
Calm2	3.22625370570519e-81	0.446304801131629	0.909	0.738	6.57736342982117e-77
Eno1	3.51860077662068e-81	0.942671304064284	0.565	0.372	7.17337140329659e-77
Slc35e4	8.16050943274139e-81	1.07073516468903	0.297	0.134	1.66368305805299e-76
Plp2	1.29965659844362e-80	0.741138508373119	0.561	0.35	2.64960990724702e-76
Ldlrad3	1.36010845853595e-80	1.37947933130997	0.236	0.094	2.77285311441725e-76
Rerg	4.31884922344951e-80	2.22051999453138	0.156	0.048	8.80483791184652e-76
Nfatc2	1.16224139956691e-79	1.502974759309	0.245	0.101	2.36946154129705e-75
Klf4	2.05587510822002e-79	0.46080383243698	0.772	0.557	4.19131258312815e-75
Hoxc10	5.25630908803551e-79	1.11344470917702	0.437	0.242	1.0716037337778e-74
Sobp	6.50436595428909e-79	1.0834883882184	0.377	0.199	1.32604508710092e-74
Lpl	1.97302919377786e-78	-1.97356877159299	0.241	0.45	4.02241461735492e-74
Fxyd3	2.07280477111464e-78	2.74111238590263	0.083	0.015	4.22582708687141e-74
Dpysl2	6.49487942310596e-78	0.833223146912093	0.679	0.487	1.32411106798861e-73
C330024C12Rik	1.15950966986716e-77	7.6596310720498	0.024	0	2.36389236395817e-73
Ptges3l	1.94213764960074e-77	2.3620869786439	0.167	0.055	3.95943602624103e-73
Chadl	2.13016135920402e-77	2.79894062780681	0.208	0.082	4.34275996300924e-73
Kazald1	6.17039217196022e-77	0.867808183208789	0.562	0.355	1.25795785209753e-72
Nrep	9.95087436738644e-77	0.667058354767176	0.734	0.539	2.02868475727907e-72
Aqp2	2.21546230646676e-76	2.57035459883092	0.093	0.019	4.51666300419379e-72
Plpp1	4.9036706738139e-76	0.640186822039441	0.693	0.459	9.9971134027044e-72
Raph1	8.58881157454136e-76	0.851232874000463	0.512	0.317	1.75100101570175e-71
Npy	1.07822829649187e-75	4.14799635393406	0.05	0.005	2.19818402805798e-71
Mpp6	2.3078659623134e-75	0.905631766685976	0.432	0.247	4.70504633736833e-71
Rarg	5.52315840449584e-75	0.928740106526283	0.423	0.237	1.12600630392457e-70
Gm31048	1.32474289992773e-74	3.35906452296199	0.038	0.002	2.70075335008266e-70
Tnfrsf12a	2.32745121262502e-74	0.88958433031434	0.461	0.273	4.74497478717863e-70
Fap	2.39573114772287e-74	0.901317867572619	0.425	0.243	4.88417709086261e-70
Sgk1	2.73314865212421e-74	0.863685141830355	0.543	0.34	5.57207015708562e-70
Scara3	4.45412010048717e-74	1.02962020049943	0.453	0.267	9.0806146488632e-70
Chst12	1.00758305631985e-73	0.890592802769918	0.491	0.294	2.05415957691928e-69
Col11a1	1.32881906695717e-73	0.979411327691872	0.725	0.509	2.70906343180557e-69
Fzd9	1.35983878829428e-73	1.78952485290583	0.209	0.082	2.77230333769554e-69
Clec3a	1.48066720042751e-73	2.75034002960814	0.22	0.092	3.01863622151157e-69
Panx3	4.88879601321993e-73	4.87300812480402	0.031	0.001	9.96678843215147e-69
Ccdc80	1.4916228051065e-72	0.621128915356172	0.697	0.501	3.04097141277062e-68
Gm34030	2.20072215423405e-72	1.81969669028092	0.121	0.033	4.48661225583696e-68
4631405J19Rik	2.60203194302856e-72	5.31481411885002	0.037	0.002	5.30476252225232e-68
Cdh13	4.14597764452828e-72	1.00325586175473	0.432	0.252	8.4524046238998e-68
Lbp	2.59484011193483e-71	0.514118199713929	0.505	0.301	5.29010053620155e-67
Fbln7	4.36338063306403e-71	1.14802869806258	0.222	0.09	8.89562409662764e-67
Daam2	1.52240578095201e-70	1.08604173155503	0.349	0.181	3.10372866562687e-66
Ldha	1.87217647833235e-70	0.544651770038659	0.777	0.603	3.81680618637616e-66
Zfp385c	7.34266237061661e-70	2.67379282058369	0.05	0.006	1.49694857749761e-65
Hs3st3a1	1.12480105408341e-69	1.74179076288097	0.066	0.011	2.29313190895986e-65
Tgfb2	1.35919551002532e-69	0.950777206689558	0.535	0.349	2.77099188628861e-65
Ociad2	1.42773444625689e-69	1.57388445536703	0.136	0.041	2.91072221558392e-65
Tnxb	3.02775080120387e-69	0.407970323632217	0.553	0.329	6.17267555841433e-65
Rab11fip4	3.39260730486601e-69	2.18452537779706	0.103	0.026	6.91650851243033e-65
Fgfrl1	3.58717010859208e-69	1.50199078418534	0.293	0.148	7.31316370038667e-65
Spon2	4.95235032456446e-69	1.39283851083806	0.353	0.189	1.00963566066896e-64
Ptch1	5.57054902026887e-69	1.91625409432003	0.191	0.074	1.13566782876221e-64
Dixdc1	6.41940480378797e-69	1.27380772444833	0.228	0.095	1.30872405734825e-64
Ccn6	2.3653876760488e-68	3.45712338396396	0.036	0.002	4.82231585516069e-64
Fam180a	4.22508120231322e-68	1.66924164321512	0.315	0.163	8.61367304715596e-64
Notum	7.11469821080958e-68	2.87428354122482	0.04	0.003	1.45047352423775e-63
Bnip3	1.87399087005504e-67	1.29335069621316	0.322	0.166	3.82050518678121e-63
Ctsk	1.37803277535938e-66	0.578666119816203	0.717	0.498	2.80939541912516e-62
Ltbp2	6.2018817618697e-66	1.69549443607325	0.109	0.029	1.26437763479238e-61
Rpl10	1.13078713272871e-65	0.389678737708503	0.971	0.865	2.30533572749403e-61
Id2	1.14074523254876e-65	0.735105845845212	0.627	0.436	2.32563730559715e-61
Sfrp5	4.32949806457354e-65	0.990952936623941	0.073	0.014	8.82654770424608e-61
Tmie	1.08874649811459e-64	2.7594995658646	0.038	0.003	2.21962748570621e-60
Ivns1abp	1.93335396625675e-64	0.932787472140622	0.458	0.288	3.94152873100764e-60
Smim14	3.0439211153847e-64	0.502282433112394	0.721	0.539	6.20564197793479e-60
Six2	3.98533938937975e-64	1.9229175794184	0.073	0.014	8.1249114131285e-60
Ahnak2	4.35654312170027e-64	0.919496699556479	0.357	0.192	8.88168446221034e-60
Gm41724	4.4922397420132e-64	3.50645958718401	0.086	0.02	9.15832916204231e-60
Clec3b	8.1728478225157e-64	0.471185229883895	0.575	0.345	1.66619848557628e-59
Rabgap1l	1.28636563554173e-63	0.838490964506047	0.407	0.237	2.62251362117892e-59
Gm9780	6.19404102866729e-63	0.955772582526191	0.26	0.119	1.2627791445144e-58
Shisa2	1.00867381895423e-62	1.41686051455888	0.213	0.091	2.056383314702e-58
Medag	1.14915514433399e-62	0.76159579305273	0.457	0.281	2.3427825927537e-58
Bhlhe40	1.61515785140813e-62	0.652167924792573	0.556	0.366	3.29282231166576e-58
Baiap2	1.86295403595775e-62	1.18363214995212	0.307	0.158	3.79800439310707e-58
Zbtb20	2.74488699552905e-62	0.391427391557394	0.837	0.651	5.59600111778508e-58
Cpne8	3.46444533956973e-62	0.799624609621757	0.223	0.094	7.0629647137808e-58
Stk38l	3.85770229486113e-62	1.10543082721326	0.249	0.116	7.86469766853339e-58
Pappa2	4.40752549732042e-62	2.00751335406152	0.068	0.013	8.98562223138714e-58
Lrrfip1	4.95098757698149e-62	0.729744526027099	0.425	0.248	1.00935783731922e-57
Abhd2	5.80262002282062e-62	0.860545941643125	0.338	0.177	1.18298014405244e-57
Spon1	6.03770037462065e-62	1.31392920911237	0.154	0.053	1.23090597537391e-57
Mab21l2	8.56297422264761e-62	1.92916062711431	0.121	0.037	1.74573355477117e-57
Gramd2	1.17159497763966e-61	2.60886775234793	0.096	0.025	2.38853068091398e-57
Hectd2	1.8059257133494e-61	1.4707616663093	0.169	0.064	3.68174075180543e-57
Mdfi	2.3078340219953e-61	1.62595746618635	0.117	0.035	4.70498122064183e-57
Nfatc1	3.53065633828325e-61	0.893971569572668	0.352	0.192	7.19794907685807e-57
Col15a1	3.55065242468528e-61	0.602461579959741	0.639	0.44	7.23871509820588e-57
Mcoln2	7.09429889827942e-61	1.85131963751982	0.067	0.012	1.44631471639222e-56
Emp2	1.42313871215392e-60	0.623990589175794	0.434	0.254	2.9013528924682e-56
Sox6	2.50453297425986e-60	1.20784873034034	0.238	0.11	5.10599137462357e-56
Pmepa1	2.80489634769405e-60	0.652849486855341	0.574	0.395	5.71834218404387e-56
Tafa5	3.5492662997928e-60	1.46833223397693	0.165	0.062	7.23588920538757e-56
Kcnn4	5.74752104782144e-60	1.28927297289994	0.114	0.033	1.17174711601936e-55
Ano1	1.03911121342092e-59	1.08751614648127	0.173	0.066	2.11843603080124e-55
Slc27a3	2.00736409273408e-59	1.00204759566463	0.305	0.157	4.09241317585696e-55
Rtl3	2.10993811146298e-59	1.07776869452848	0.153	0.054	4.30153082783959e-55
Matn1	4.37734189126573e-59	4.76060192404456	0.023	0.001	8.92408691372344e-55
Htra1	4.84580639317561e-59	0.446685601242173	0.844	0.601	9.87914549376712e-55
Ccn1	6.21943016741666e-59	0.721717034679905	0.643	0.456	1.26795522823123e-54
Dleu2	6.84586489405259e-59	0.713147293444869	0.427	0.253	1.3956664759505e-54
Syne1	7.70634808309205e-59	0.848922549005471	0.479	0.311	1.57109318369998e-54
Rcn2	1.31200133420367e-58	0.589880836621913	0.63	0.451	2.67477712004103e-54
Mrgprf	1.36807888247017e-58	1.24596584875953	0.228	0.103	2.78910241769193e-54
Pdzrn4	1.60410025766621e-58	2.2212505534445	0.111	0.033	3.27027919530409e-54
Omd	2.331652081316e-58	2.94514851539644	0.302	0.17	4.75353909817893e-54
Ackr4	3.56034554479348e-58	1.74840440999095	0.186	0.077	7.25847646217046e-54
Ptma	3.97160400784011e-58	0.259393003362425	0.977	0.891	8.09690909078362e-54
Trabd2b	4.36030436398048e-58	0.839478825268227	0.298	0.154	8.889352506847e-54
Tsc22d1	6.50417085043427e-58	0.66016987992271	0.658	0.506	1.32600531127803e-53
Nr4a2	1.11270148052666e-57	0.617136667558738	0.448	0.275	2.2684645083497e-53
Cox4i2	2.12849474084841e-57	1.73059297663169	0.229	0.107	4.33936222816765e-53
Slc35e3	2.8513004748475e-57	0.96639854948247	0.175	0.069	5.81294627807161e-53
Msi2	3.07845727006884e-57	0.851900394570737	0.446	0.287	6.27605083648933e-53
Malat1	3.20991559107808e-57	0.617670788225574	0.995	0.945	6.54405491553087e-53
S100a6	3.8286264266797e-57	0.426978061723358	0.981	0.945	7.8054206960719e-53
Kcnma1	5.90019799790081e-57	0.729959640122184	0.398	0.234	1.20287336583204e-52
Vdr	6.90899227941086e-57	1.4756699006576	0.033	0.003	1.40853625600349e-52
Tmbim1	1.2395508413969e-56	0.621789614959036	0.529	0.356	2.52707230035585e-52
Prrx1	4.0350838810649e-56	0.515267474785183	0.665	0.491	8.22632550832701e-52
Lrig3	4.0492110688023e-56	1.0553109602901	0.303	0.16	8.25512660596725e-52
Herpud1	5.24207072807584e-56	0.548938059581841	0.593	0.42	1.06870095933282e-51
Il17d	9.63869316644038e-56	0.795781413926665	0.263	0.127	1.9650403758422e-51
Colec12	1.00825841674104e-55	0.5357309747488	0.532	0.356	2.05553643420997e-51
Itpr3	1.1951778441703e-55	1.0016395867216	0.148	0.053	2.43660907090998e-51
Carmil1	1.59178319233138e-55	1.12116511423506	0.175	0.071	3.24516839420598e-51
Tmed9	1.80471158218757e-55	0.384404134197546	0.745	0.596	3.67926550260579e-51
Nucb2	2.58874667549053e-55	0.505934628685102	0.626	0.421	5.27767784732254e-51
Dync1i1	5.97433179588106e-55	1.85728707788784	0.089	0.023	1.21798702322627e-50
Scn1b	9.34046823555807e-55	0.601602660612544	0.287	0.143	1.90424125918322e-50
Epyc	1.5245065788877e-54	3.56635001632908	0.035	0.003	3.10801156237836e-50
Mbnl1	7.46444038758999e-54	0.481095319618481	0.738	0.567	1.52177546181797e-49
Bmp2	7.68337155237414e-54	0.973681453862257	0.241	0.115	1.56640895838252e-49
Pla2g2e	8.47280235534645e-54	3.05995803044936	0.04	0.005	1.72735021618448e-49
Pdlim4	1.16548198153629e-53	0.663696186898059	0.487	0.321	2.37606811575803e-49
Gsdme	2.11099752306997e-53	0.933939348036041	0.199	0.087	4.30369065028275e-49
Papss2	3.28616820038513e-53	1.10699486156934	0.299	0.164	6.69951111012517e-49
Efna1	4.23610401473244e-53	0.869429535393043	0.206	0.091	8.63614525483502e-49
Tmem45a	4.53738476084122e-53	0.649338851572125	0.528	0.348	9.25036631192699e-49
Tmed10	6.2172428406062e-53	0.395648292660902	0.783	0.616	1.26750929791439e-48
Npdc1	7.7638240226732e-53	0.549732923090325	0.636	0.445	1.58281080350239e-48
C130050O18Rik	9.88462782356404e-53	1.91728760377003	0.111	0.036	2.01517907439e-48
Gdf5	1.53446419913696e-52	2.38769432933283	0.081	0.021	3.12831216278051e-48
Rabac1	2.42388908325833e-52	0.373662800323621	0.833	0.652	4.94158267403876e-48
Rflna	2.46292506753259e-52	1.83746452245959	0.188	0.084	5.02116533517868e-48
Colgalt2	3.24410043181041e-52	1.25342585656569	0.087	0.023	6.61374755033188e-48
Irx3	3.62890634836269e-52	1.13659463044455	0.074	0.017	7.39825137240702e-48
Shisa4	3.77713106155995e-52	1.10486256070998	0.298	0.163	7.70043709520226e-48
Crlf1	6.47153000244694e-52	1.4209411322797	0.122	0.041	1.31935082159886e-47
Crip1	7.08458574787191e-52	0.438632662132115	0.973	0.912	1.44433449641865e-47
Slc2a1	1.03012976858098e-51	0.874098383051217	0.144	0.054	2.10012555920604e-47
Gm15867	1.07622413516324e-51	1.46610406267364	0.14	0.052	2.1940981443573e-47
Grem1	1.27899322787807e-51	1.92388413448009	0.114	0.037	2.60748349367503e-47
Aqp5	1.31060529388003e-51	2.77240411815341	0.083	0.022	2.67193101263322e-47
Pqlc3	1.40553861967737e-51	1.12227219105589	0.278	0.147	2.86547158393625e-47
Aoc2	1.618378490684e-51	4.16176052938446	0.051	0.009	3.29938822895747e-47
Rgs3	1.69340386587165e-51	0.760993851657845	0.39	0.234	3.45234246135253e-47
Col16a1	1.75729197057205e-51	0.834736816020531	0.579	0.416	3.58259114040524e-47
Selenok	2.05334518385727e-51	0.279092803270679	0.794	0.655	4.18615482632982e-47
Larp6	2.36298460963527e-51	1.49878703265461	0.136	0.05	4.81741672366343e-47
Tnn	2.41476253096605e-51	4.52703367343049	0.024	0.001	4.92297637188048e-47
Sema3e	5.09708028855261e-51	1.2032251137203	0.19	0.085	1.03914175842722e-46
Lef1os1	1.075789989642e-50	3.37229037382898	0.02	0.001	2.19321305188314e-46
Ergic3	1.63329826743046e-50	0.490405434992531	0.666	0.487	3.32980517781049e-46
Bglap2	1.66147791436303e-50	3.91282471577325	0.04	0.005	3.38725502401191e-46
Siah2	1.89115089948315e-50	0.851593686079641	0.236	0.116	3.85548933877629e-46
Bmp4	3.03193213346848e-50	1.18923070891871	0.275	0.146	6.18120004050218e-46
Wnt16	3.04101868286009e-50	4.17152039136109	0.031	0.003	6.19972478874686e-46
Alox12	3.35919646818168e-50	1.91042423515881	0.082	0.022	6.848393839682e-46
Gpx3	4.53104538401542e-50	0.693536622653504	0.395	0.23	9.23744222439223e-46
Atp6ap2	1.06063147254059e-49	0.610953067102157	0.582	0.425	2.1623093830685e-45
Gm26532	1.32887998790338e-49	0.815500609789963	0.245	0.121	2.70918763133861e-45
Klf9	1.58381189701304e-49	0.451326163285578	0.692	0.519	3.22891731444048e-45
Uqcc2	2.20000431776334e-49	0.389130506671695	0.697	0.521	4.48514880262412e-45
Srpx2	2.36213598348001e-49	0.710160409558143	0.378	0.228	4.8156866295207e-45
Unc5c	2.64674284425819e-49	2.03704829687689	0.104	0.034	5.39591463658918e-45
Gsn	3.99766781695445e-49	0.488104181633495	0.94	0.771	8.15004537842504e-45
A2m	8.65214199878063e-49	5.02504894991413	0.021	0.001	1.76391218929141e-44
Tgfb3	2.05156894160616e-48	0.730163346465448	0.491	0.328	4.18253360125248e-44
Tmem43	2.43164996183855e-48	0.845221773031509	0.436	0.285	4.95740477720025e-44
Smad7	2.80099601834542e-48	0.597420494708343	0.327	0.183	5.71039058260081e-44
Gm16070	2.81989285978885e-48	1.90377549611887	0.051	0.009	5.74891557325153e-44
Gm42788	3.60473419666842e-48	1.66682642766461	0.055	0.011	7.3489716067479e-44
Gpsm2	4.1481351200061e-48	0.796353494200304	0.357	0.211	8.45680306915643e-44
Majin	4.18501944937468e-48	5.15182700671103	0.02	0.001	8.53199915144015e-44
Eif3h	4.96485303550791e-48	0.3460047323037	0.733	0.573	1.012184588349e-43
Timp1	5.32768802545812e-48	0.853916968541021	0.556	0.372	1.08615575775015e-43
Clec11a	6.03599942196588e-48	0.364453710321248	0.629	0.408	1.23055920215618e-43
Plxdc1	1.41182880652734e-47	1.00005624862914	0.11	0.036	2.8782953878673e-43
Adm2	1.4511872487837e-47	4.10071226024221	0.025	0.002	2.95853544409534e-43
Runx1	1.7723668863723e-47	0.482377571454368	0.373	0.217	3.6133243712472e-43
Crabp2	1.89918420660946e-47	1.19741019696661	0.116	0.04	3.87186684201471e-43
Slc16a4	2.05377413441042e-47	2.3183340350973	0.033	0.004	4.18702932782253e-43
Notch2	2.89773024479032e-47	0.616790046239002	0.481	0.319	5.90760265005402e-43
S100a1	3.91183048868796e-47	0.406340182103286	0.467	0.308	7.97504881728815e-43
Slc35f2	8.79290956438829e-47	4.93566560028438	0.016	0	1.79261047289184e-42
Dnph1	1.0356474432063e-46	2.10166544757668	0.07	0.018	2.11137444246468e-42
Pdia3	1.04418742022726e-46	0.350200238865256	0.791	0.634	2.12878489361731e-42
Lnx1	1.05717947691229e-46	1.22341122619015	0.118	0.042	2.15527179958109e-42
Pkd1	1.27494618299868e-46	0.629255385810874	0.541	0.39	2.59923278327941e-42
Nfasc	1.88154667803459e-46	1.77579916998598	0.057	0.012	3.83590921250912e-42
Fam162a	1.9541751376307e-46	0.685143703883135	0.547	0.395	3.98397685308772e-42
Has1	2.11327347369409e-46	0.799238414011062	0.149	0.06	4.30833063082014e-42
Fkbp7	2.84368345394007e-46	0.380986162624859	0.712	0.517	5.79741745754763e-42
Vasn	4.47665645136276e-46	0.604796830696997	0.41	0.254	9.12655950739325e-42
Eif1	4.5287121403874e-46	0.266102952496947	0.963	0.874	9.2326854406078e-42
Ackr3	6.72185169964953e-46	0.404190110619261	0.333	0.187	1.37038390600755e-41
Mcub	7.15003556326605e-46	0.661442223359518	0.201	0.092	1.45767775028305e-41
B3gnt9	1.87205548489194e-45	0.660515165605969	0.399	0.246	3.8165595170492e-41
Hes1	1.89094624682494e-45	0.568331435556605	0.604	0.437	3.85507211340201e-41
Gas5	1.92634744939365e-45	0.331850778144572	0.819	0.673	3.92724454507884e-41
Gli1	3.37741636228815e-45	0.977199965821672	0.074	0.019	6.88553873779685e-41
Gpx8	4.60300234554053e-45	0.390353862291771	0.653	0.469	9.38414088185349e-41
Tspo	5.4739370969837e-45	0.517916578001363	0.637	0.474	1.11597155596207e-40
Ncoa3	8.24088586018915e-45	0.774395400851502	0.305	0.172	1.68006940031676e-40
C1qtnf1	9.30301289249391e-45	0.704565339124771	0.327	0.192	1.89660523839273e-40
Fgfr1	1.04004222876636e-44	0.513752662959424	0.616	0.472	2.12033409178598e-40
Anxa7	1.05068102397352e-44	0.474535994445136	0.466	0.301	2.14202340357482e-40
Nuak1	1.55384178672782e-44	0.891146352914957	0.274	0.15	3.16781725060201e-40
Pth1r	1.58557147228533e-44	1.77038349025733	0.35	0.221	3.23250456054811e-40
Dusp18	1.59115919235173e-44	1.28701314451162	0.137	0.054	3.24389624544747e-40
Glud1	2.08450071808662e-44	0.432954995818515	0.611	0.444	4.2496716139632e-40
Fgfr2	2.59195509552682e-44	1.18176462393716	0.193	0.092	5.28421885325053e-40
Myadm	2.83273057520727e-44	0.366554596083111	0.612	0.439	5.77508782367507e-40
Ddah1	3.18080842471932e-44	0.959031656100763	0.248	0.133	6.48471413547529e-40
Loxl3	3.25604521014562e-44	0.80677891062688	0.438	0.287	6.63809936992387e-40
Higd1a	3.7418445513271e-44	0.592934860605982	0.649	0.497	7.62849848679056e-40
Cd81	4.24704570848422e-44	0.315450062850196	0.922	0.76	8.65845208588678e-40
Irf2bpl	6.82184842201641e-44	0.545528122550081	0.428	0.271	1.39077023779649e-39
Hand2os1	1.01735317996558e-43	1.11453998447093	0.138	0.055	2.07407792799583e-39
Fkbp10	1.06255628591048e-43	0.403076563557272	0.661	0.486	2.16623350008569e-39
Fgf9	1.2649657113696e-43	1.75037264476416	0.196	0.097	2.5788855957692e-39
Nedd9	1.3416055198597e-43	0.646320038308371	0.351	0.212	2.73513117333797e-39
Pdcd4	1.61727352283749e-43	0.424893924247793	0.384	0.238	3.2971355310088e-39
Sec62	1.79964903076108e-43	0.316048198696055	0.761	0.614	3.66894447901262e-39
Dkk1	2.20993903138053e-43	5.8280853930461	0.018	0.001	4.50540270327549e-39
Tex264	2.25813165273739e-43	0.630364513981604	0.399	0.251	4.60365300043571e-39
Mme	4.17042035006624e-43	0.636830253658849	0.176	0.078	8.50223596768005e-39
Anxa11	4.45234774285314e-43	0.602536757120688	0.365	0.223	9.07700134335471e-39
Gm42418	5.18123451123522e-43	-0.985290935110294	0.835	0.84	1.05629827980552e-38
P2ry10b	5.4974090746665e-43	0.595821155925615	0.209	0.102	1.12075678805226e-38
Cobl	6.70659289395287e-43	1.17179394243708	0.071	0.019	1.36727309329017e-38
Fxyd6	6.76481605798429e-43	0.292115667243526	0.708	0.481	1.37914304974126e-38
Zeb2	6.85769523650579e-43	-2.70343709921254	0.15	0.272	1.39807832786643e-38
Atp10a	6.87753480122529e-43	1.13847028782126	0.191	0.091	1.4021230199258e-38
Avpi1	7.03673626952716e-43	0.640901474780606	0.33	0.196	1.4345794232685e-38
Rnh1	7.32438301440332e-43	0.386879397864514	0.626	0.47	1.4932219651464e-38
Twsg1	9.74445992636356e-43	0.49658702221627	0.499	0.345	1.98660304518774e-38
Mir99ahg	1.3028472140482e-42	0.415978562885603	0.539	0.377	2.65611461528007e-38
Foxc2	1.3516738423041e-42	1.21484206059913	0.063	0.015	2.75565746230537e-38
Emp1	1.97737784244407e-42	0.280289141208864	0.784	0.612	4.03128020739073e-38
Aldoa	2.5418492802948e-42	0.314115514121379	0.774	0.614	5.18206812773701e-38
Ywhaq	2.57098862868908e-42	0.368903454365564	0.682	0.523	5.24147451730842e-38
Gem	2.67270040357837e-42	0.505218038172508	0.389	0.241	5.44883431277522e-38
Cavin3	2.88775183919656e-42	0.331667530581078	0.816	0.636	5.88725967457002e-38
Cd36	3.00058300322794e-42	-3.46668505180254	0.048	0.163	6.1172885686808e-38
Btg3	3.26203859223664e-42	0.540666480823224	0.482	0.333	6.65031807799284e-38
Iqsec1	3.95801446372472e-42	0.789803869226762	0.4	0.256	8.06920408719559e-38
Jund	3.96183022075811e-42	0.284424730922713	0.829	0.728	8.07698327105955e-38
Ninj1	4.95072676929978e-42	0.463452334363403	0.474	0.326	1.00930466645715e-37
Wdr19	5.04948388617393e-42	1.75005416660977	0.104	0.037	1.02943827987428e-37
Nid1	1.00788614848237e-41	-1.31753735635813	0.36	0.484	2.05477749091101e-37
Eln	1.08881631052795e-41	-1.41548882476901	0.257	0.399	2.21976981227333e-37
Efcab1	1.43896584508473e-41	1.66484333539757	0.067	0.018	2.93361966837424e-37
Ezr	1.44939728135542e-41	0.605561559192132	0.371	0.232	2.9548862374993e-37
Zfp469	1.60084631683184e-41	0.922140604570266	0.26	0.143	3.26364538612507e-37
Stk26	2.40440997724508e-41	1.10464539440569	0.262	0.149	4.90187062060955e-37
Dkk3	2.40652136760962e-41	0.583115394085117	0.515	0.36	4.90617511214573e-37
Col24a1	2.82381385075082e-41	1.81964947811304	0.092	0.03	5.75690929752569e-37
Sfxn3	2.85431476899709e-41	0.672088132231147	0.319	0.188	5.81909151955437e-37
Os9	3.15443925551631e-41	0.525431072480363	0.502	0.351	6.4309553102211e-37
Galnt15	3.27527546545197e-41	1.23930873261688	0.131	0.053	6.67730409141694e-37
Pfkp	3.30819238276598e-41	0.579801696699584	0.291	0.163	6.74441181074501e-37
AY036118	4.39032423725131e-41	-1.40512350639339	0.554	0.637	8.95055402248424e-37
Morf4l2	4.60650382453803e-41	0.322632506829082	0.711	0.563	9.39127934708569e-37
Ppp3ca	4.7601600673747e-41	0.364488084864926	0.638	0.483	9.70453832935679e-37
Sparcl1	6.16195794938368e-41	-2.84892640491044	0.174	0.298	1.25623836714085e-36
Adgrg2	1.17065792186023e-40	0.746444645034719	0.388	0.249	2.38662030529645e-36
Akap12	1.43148772524409e-40	-1.94268594587584	0.137	0.27	2.91837402545512e-36
Gm43154	1.43810280350869e-40	3.79755902529832	0.018	0.001	2.93186018551317e-36
Eef2	1.53241595498116e-40	0.284255272295823	0.869	0.743	3.12413640742009e-36
Casr	1.9675329057495e-40	3.22105413036217	0.027	0.003	4.01120933495151e-36
Tmx1	2.00067238397583e-40	0.578629299715643	0.435	0.295	4.07877078921152e-36
Mxra8	2.00346800945445e-40	0.505105044424494	0.647	0.483	4.08447023087478e-36
Hrct1	2.09861757316358e-40	1.11369942529405	0.166	0.075	4.27845164640859e-36
Smoc2	2.30479237605687e-40	0.465534293931419	0.248	0.13	4.69878021706714e-36
Lmo1	2.87167696023036e-40	0.444239351799422	0.205	0.101	5.85448781882164e-36
Serpina3n	3.52677390714807e-40	0.731490746216776	0.165	0.074	7.19003396450277e-36
2810001G20Rik	4.29447780117913e-40	0.873024467134423	0.176	0.083	8.75515189326388e-36
Aldh3a1	4.55064384171274e-40	1.81249213765272	0.099	0.035	9.27739760009977e-36
Pxdc1	4.88608856630399e-40	0.749161350381419	0.446	0.303	9.96126876012395e-36
Golph3	5.77576821727115e-40	0.49775467500956	0.498	0.356	1.17750586645507e-35
Rab28	5.92597334755644e-40	0.403944697794385	0.414	0.269	1.20812818636633e-35
Gm973	7.35141882464792e-40	1.67972487273909	0.04	0.007	1.49873375578097e-35
Dab2	1.09704708780005e-39	-0.106630032946887	0.573	0.413	2.23654989789795e-35
Cltb	1.16726047318265e-39	0.435106868351127	0.594	0.43	2.37969392667747e-35
Reck	1.64067753691455e-39	0.605027635559975	0.441	0.298	3.34484929450769e-35
Lrba	2.02237216411177e-39	0.960698171672496	0.232	0.124	4.12301013097467e-35
Kcns1	2.31963319962249e-39	2.99890831022807	0.045	0.009	4.72903620407037e-35
Kcna6	2.48271589321207e-39	1.05665284572809	0.097	0.034	5.06151289149145e-35
Fdps	2.79507463848077e-39	0.823917141116147	0.273	0.155	5.69831866547075e-35
Cryab	2.8236549848969e-39	0.333960962421851	0.643	0.483	5.75658541770932e-35
Emilin1	3.47472708275052e-39	0.487502481102774	0.482	0.335	7.08392610360349e-35
Alkbh5	3.76695853153638e-39	0.441619091412491	0.576	0.42	7.67969835824321e-35
Tppp3	4.68853332671682e-39	0.312438394550786	0.493	0.331	9.55851289317758e-35
Sim2	5.60660258897426e-39	1.19707661937659	0.094	0.032	1.14301806981418e-34
Kmt2e	7.09414080565182e-39	0.355653054085007	0.585	0.431	1.44628248604824e-34
Gjc3	7.12544682790813e-39	-0.781654869446617	0.053	0.012	1.45266484480563e-34
Smim6	7.70287649066892e-39	3.96614856463391	0.018	0.001	1.57038543015267e-34
Hip1r	8.56528306925682e-39	0.732959254735797	0.078	0.023	1.74620425932939e-34
Hoxa11os	8.8478213263219e-39	0.65322467172995	0.284	0.161	1.80380533379725e-34
Steap1	1.09610036477969e-38	1.25597233772483	0.063	0.017	2.23461981367635e-34
Emilin3	1.11139733199285e-38	1.45873015960276	0.091	0.031	2.26580574073382e-34
P3h2	1.30285444877986e-38	0.848304567621901	0.295	0.176	2.6561293647275e-34
Rcan1	1.44583703807005e-38	0.707458418073596	0.285	0.165	2.94762796951342e-34
Sfr1	1.54572449819737e-38	0.309126526254161	0.738	0.589	3.15126853447497e-34
Nfix	2.17831460094416e-38	0.371454821996863	0.726	0.566	4.44092997694487e-34
Snai1	2.63264513404005e-38	0.506571290908632	0.22	0.115	5.36717363476744e-34
Slc39a1	4.20150853472321e-38	0.249708307281399	0.681	0.509	8.56561544974022e-34
Osbpl9	4.41604756636163e-38	0.462150225316288	0.411	0.268	9.00299617354145e-34
Slc16a3	4.70492809663487e-38	1.01512523627634	0.174	0.083	9.59193691060952e-34
Rplp0	5.99478141434168e-38	0.220844816500536	0.978	0.92	1.22215608694184e-33
Nfia	6.9277242926225e-38	0.387698499826457	0.758	0.598	1.41235515153695e-33
Azin2	8.75687876653118e-38	1.08176727371853	0.123	0.05	1.78526487413271e-33
Fbln1	1.03031102958468e-37	0.523539645232785	0.398	0.258	2.10049509601429e-33
Sbsn	1.18999543805727e-37	0.439178899605508	0.191	0.095	2.42604369956736e-33
Cdo1	1.79332603474573e-37	2.6228361766727	0.065	0.018	3.65605378703612e-33
Prkca	1.92239377515328e-37	0.627769570639016	0.35	0.219	3.919184189405e-33
Igf2r	1.96401613759841e-37	0.356121738148923	0.447	0.303	4.00403969972187e-33
Slc1a4	1.98399126711511e-37	0.922470351210869	0.246	0.138	4.04476299626758e-33
Pdcd6	2.37702553373838e-37	0.395013726136945	0.579	0.427	4.84604195563243e-33
Txn1	2.43329724552818e-37	0.164717284156188	0.839	0.683	4.9607630944583e-33
Msn	2.92309397502488e-37	0.335532746492659	0.619	0.47	5.95931168688323e-33
Emp3	4.00221861446437e-37	0.279651570092496	0.885	0.709	8.15932308930851e-33
Dnm1	4.29418557971934e-37	0.505721866858724	0.428	0.287	8.75455614137382e-33
Col8a1	4.30901725042078e-37	1.04018528910559	0.382	0.252	8.78479346843285e-33
Sdf4	4.58021339800496e-37	0.345474465095124	0.642	0.493	9.33768105451271e-33
Angptl7	5.89520896019091e-37	0.708680891745817	0.622	0.487	1.20185625071412e-32
Samd4	7.59145667351347e-37	0.59877991509311	0.413	0.279	1.54767027202919e-32
Paics	9.13259428111765e-37	0.434292516861914	0.399	0.259	1.86186199609146e-32
Tmem59	9.2607379988273e-37	0.272645178507104	0.777	0.627	1.88798665582092e-32
Arhgef1	1.0043613859974e-36	0.50405448213138	0.367	0.232	2.0475915576329e-32
Spock1	1.05972687574935e-36	4.44646835812808	0.016	0.001	2.1604651815902e-32
Fry	1.08117615564633e-36	0.5394078986782	0.211	0.109	2.20419382851617e-32
Skil	1.13970320790584e-36	0.551348818541529	0.47	0.331	2.32351292995764e-32
Prkd1	1.20521882433069e-36	0.777846436103793	0.125	0.052	2.45707961716299e-32
Fosb	1.26158707899463e-36	0.372389418528873	0.597	0.44	2.57199757794635e-32
Foxo3	1.58647631506275e-36	0.481901861728397	0.312	0.188	3.23434926351843e-32
Hsd3b7	1.80558741235789e-36	0.687462217176189	0.248	0.138	3.68105105757403e-32
Homer2	1.88250779792294e-36	0.788852375138779	0.223	0.12	3.83786864762549e-32
Sema3d	2.10500271581653e-36	0.688697882907752	0.366	0.236	4.29146903673516e-32
Snhg6	2.38453286086838e-36	0.460898092602966	0.399	0.264	4.86134714345237e-32
Map1lc3a	2.39298497690719e-36	0.319465761186816	0.684	0.527	4.8785784724207e-32
Baiap2l1	2.88909686863014e-36	1.4460249477483	0.09	0.032	5.89000178607627e-32
Smim7	3.06238348291257e-36	0.470244989602544	0.541	0.39	6.24328120661385e-32
Tceal8	3.25026625353672e-36	0.394936584953677	0.585	0.433	6.62631781108531e-32
Med13l	3.68974464323128e-36	0.506549445021016	0.438	0.297	7.52228240415561e-32
Nim1k	3.95643443929507e-36	1.01789522552176	0.102	0.038	8.06598289139086e-32
Pde4dip	4.60733554005925e-36	0.691802880903343	0.35	0.224	9.39297496551879e-32
Ppp1r3c	4.93340360632795e-36	1.57017555241951	0.103	0.039	1.00577299322208e-31
Micos10	5.91269205886195e-36	0.200698479152725	0.747	0.602	1.20542053004019e-31
P3h3	6.0826954110871e-36	0.398380639661664	0.603	0.431	1.24007911345833e-31
Dad1	8.17040689822796e-36	0.244015518927087	0.754	0.618	1.66570085434173e-31
Ppic	9.84659425064839e-36	0.317413378776592	0.778	0.618	2.00742516987969e-31
Cry2	1.08448086729688e-35	0.565650487518142	0.346	0.219	2.21093114415815e-31
Ppp2r3a	1.11422027638136e-35	0.652283085114949	0.298	0.178	2.27156087745867e-31
Adgra3	1.34194367489311e-35	0.530113439470899	0.389	0.256	2.73582057000458e-31
Prr13	1.36161647547476e-35	0.531280793881661	0.428	0.293	2.7759275085504e-31
Dio2	1.74987585890274e-35	1.97379645783687	0.084	0.029	3.56747191354502e-31
Ggh	1.85571842130594e-35	0.419940068765485	0.468	0.322	3.78325314551643e-31
Pcp4	2.05697525492052e-35	3.24592689183039	0.021	0.002	4.19355545220646e-31
Megf6	2.19823380404076e-35	1.77689147643493	0.064	0.018	4.48153925629789e-31
Plbd2	2.25435101903834e-35	0.39280522344008	0.417	0.278	4.59594542251347e-31
Klf13	2.33740316873644e-35	0.364103802681409	0.509	0.362	4.76526384010298e-31
Hand2	2.76983755198397e-35	0.857254852594411	0.21	0.112	5.64686781722972e-31
Ihh	2.89257108272994e-35	6.35767400988747	0.013	0	5.89708466636154e-31
Mgst3	5.14500006134778e-35	0.197982373721752	0.415	0.267	1.04891116250697e-30
Marveld1	5.47752329931644e-35	0.534888567044674	0.467	0.33	1.11670267503164e-30
Cxcl14	6.58271691834811e-35	0.151657778882208	0.354	0.223	1.34201849814363e-30
Use1	6.59357033259115e-35	0.303166616783607	0.616	0.46	1.34423118370536e-30
Slfn5	7.32373287104608e-35	-2.58605237741788	0.058	0.161	1.49308942042016e-30
Clic4	7.57554204988648e-35	0.261741517427569	0.611	0.465	1.54442575771036e-30
Hist1h2bc	7.71891967699474e-35	0.549441826159763	0.385	0.254	1.57365615454892e-30
Wnk4	9.35369692278415e-35	2.55385952688431	0.029	0.004	1.906938191648e-30
Aig1	9.84510528946982e-35	0.72041090082892	0.446	0.312	2.00712161536421e-30
Ubc	1.02584985489185e-34	0.214220493987049	0.874	0.743	2.09140009916801e-30
Bsg	1.26602980776756e-34	0.266824623773159	0.803	0.659	2.58105496909573e-30
Ak1	1.31242180374278e-34	0.692630679096341	0.264	0.153	2.6756343312904e-30
Lgr4	1.43725508114566e-34	0.585100173145	0.188	0.095	2.93013193393166e-30
Fam102a	1.55815311004498e-34	0.931548021484131	0.178	0.089	3.17660674544869e-30
C530008M17Rik	1.57857628112999e-34	1.32929363437927	0.07	0.021	3.21824346433972e-30
Calr	1.62980101439803e-34	0.269374195385205	0.768	0.645	3.32267532805327e-30
Pdgfc	1.84631089218202e-34	0.875914595993337	0.197	0.103	3.76407401589149e-30
Thbs3	1.95073094473254e-34	0.530010138932427	0.533	0.403	3.97695517702622e-30
R3hdml	1.96785253052553e-34	7.82032054699496	0.014	0.001	4.0118609539824e-30
Hif1a	2.01817131812426e-34	0.712435624885802	0.538	0.423	4.11444586625993e-30
Rflnb	2.54023824300766e-34	0.165397757300316	0.476	0.325	5.17878370601971e-30
Usp53	2.7893969826891e-34	0.905828788648094	0.254	0.149	5.68674362860826e-30
Ccn2	3.84778424569952e-34	0.693959384243858	0.5	0.357	7.84447774170761e-30
Trp53i13	4.37614874153711e-34	0.461014703507536	0.445	0.301	8.92165443937172e-30
Hhip	5.46115859499495e-34	0.894182970776772	0.055	0.014	1.11336640276162e-29
Dynlrb1	5.47456989394676e-34	0.248558055586077	0.746	0.592	1.11610056427892e-29
Col1a2	5.59357890939252e-34	-0.109782968859186	0.999	0.938	1.14036293225785e-29
Spsb1	5.65092972786199e-34	0.56782173514614	0.229	0.126	1.15205504361922e-29
Ctsf	6.82853826008135e-34	0.511103128070747	0.391	0.258	1.39213409508279e-29
Plekhf1	7.27864429407591e-34	0.8912091780173	0.243	0.139	1.48389721223326e-29
Pcolce	8.41421656176359e-34	0.266421810549893	0.921	0.711	1.71540633044674e-29
Rpl10-ps3	8.76924116378218e-34	0.378084313935193	0.336	0.21	1.78778519606027e-29
Snhg18	1.01747645866229e-33	0.296340377234026	0.655	0.48	2.0743292562748e-29
Hivep3	1.17009616572661e-33	0.764688569215498	0.112	0.045	2.38547505306683e-29
Tbrg1	1.18159502089802e-33	0.345375579357119	0.604	0.466	2.40891776910479e-29
Cnpy2	1.38586955125539e-33	0.292488292102514	0.63	0.488	2.82537225414436e-29
Tyrobp	1.56486553592123e-33	-3.41645022959019	0.038	0.13	3.19029136808261e-29
Id3	1.59430147906931e-33	0.199352021054748	0.748	0.579	3.25030242537861e-29
Rab2a	2.23115204565643e-33	0.291981146584693	0.722	0.584	4.54864967547977e-29
Prkcz	2.29721172248633e-33	0.625224453554894	0.094	0.035	4.68332553863288e-29
Itgbl1	2.32638793559861e-33	0.206150092513896	0.658	0.437	4.74280708430488e-29
Stc2	2.69943647013294e-33	2.04744753794898	0.05	0.013	5.50334113166002e-29
Tpi1	3.60914377790534e-33	0.361623171781086	0.639	0.503	7.35796142001561e-29
Sybu	3.70954215442267e-33	1.45239024955975	0.149	0.072	7.5626435902215e-29
Saraf	5.4706996118243e-33	0.313273120727785	0.545	0.403	1.11531152986262e-28
Col6a3	5.93750384008377e-33	0.308986242341216	0.847	0.655	1.21047890787788e-28
Il16	6.23723237075396e-33	0.820796641214613	0.161	0.078	1.27158456342561e-28
Gfpt2	7.01138858959036e-33	-0.146360803663172	0.209	0.107	1.42941179175979e-28
Lamp1	7.46989163183918e-33	0.189264839413608	0.82	0.657	1.52288680698305e-28
Tm2d2	7.56064079611162e-33	0.454910625637345	0.526	0.382	1.54138783910328e-28
Errfi1	7.6709415374848e-33	0.268252024113482	0.296	0.177	1.56387485124703e-28
Twist1	8.61190062849255e-33	0.480444995156038	0.485	0.342	1.75570818113078e-28
Mn1	1.09240236226392e-32	1.15284653069428	0.266	0.162	2.22708069594745e-28
Lrp1	1.19696528260747e-32	0.234075815430619	0.736	0.568	2.44025312165186e-28
Rps4x	1.61395746570268e-32	0.178083973485726	0.974	0.886	3.29037508532805e-28
Synm	1.74771191700326e-32	0.733076416105978	0.324	0.209	3.56306028519455e-28
Fos	1.76061791701622e-32	0.349345257395472	0.851	0.72	3.58937174742097e-28
Srebf2	2.07084149680321e-32	0.39388393631544	0.282	0.167	4.2218245595327e-28
Ankmy1	2.31497000012051e-32	1.97153531248407	0.048	0.012	4.71952933924569e-28
Ier2	2.77551699866757e-32	0.504354539554695	0.618	0.484	5.65844650518357e-28
Csgalnact2	2.83004487504718e-32	0.503629935008647	0.446	0.311	5.76961248675868e-28
Tinagl1	3.06781596261644e-32	-3.53077926538504	0.027	0.113	6.25435640298614e-28
Sqle	3.15862481794486e-32	0.931175671887259	0.135	0.062	6.43948841634418e-28
H13	3.53955592584268e-32	0.425876376184169	0.592	0.445	7.21609266601547e-28
Syt12	4.1594934731137e-32	2.24187366200077	0.022	0.002	8.4799593436369e-28
Plaat1	4.54114506266906e-32	1.73110424614501	0.077	0.026	9.25803243926342e-28
Dnajb9	4.73397735355947e-32	0.489534014781682	0.388	0.259	9.65115963070169e-28
Wwtr1	4.76572989744031e-32	0.301985510174601	0.56	0.423	9.71589354191157e-28
Dlx6	6.7786297739723e-32	4.10598225784695	0.015	0.001	1.38195925201973e-27
Meox2	7.0157561488688e-32	0.3409673590406	0.485	0.345	1.43030220606988e-27
Ndfip1	1.00810299048901e-31	0.246843965622793	0.761	0.613	2.05521956670995e-27
Tgfb1	1.08953611450195e-31	0.198235373739684	0.343	0.216	2.22123727663512e-27
Ginm1	1.11573760208644e-31	0.29141101282446	0.475	0.336	2.27465424937362e-27
Camk4	1.1600400776031e-31	1.43144461927934	0.119	0.052	2.36497370620945e-27
Atraid	1.29535399158941e-31	0.346007553420931	0.629	0.487	2.64083818265334e-27
Uxs1	1.31618846672057e-31	0.54356815547997	0.334	0.215	2.68331342710324e-27
Prdx5	1.39277857764965e-31	0.274810451790169	0.678	0.535	2.83945768625435e-27
Timp3	1.41556258910538e-31	0.351794898234466	0.709	0.549	2.88590745040913e-27
Vkorc1	1.5122024026576e-31	0.287173332744015	0.716	0.543	3.08292703829805e-27
Fermt2	1.82141201955149e-31	0.232751944330457	0.602	0.452	3.71331268425962e-27
Reep5	2.04850054879417e-31	0.25136664496527	0.782	0.635	4.17627806882668e-27
Igf2	2.18434827799441e-31	-0.122340072708906	0.433	0.296	4.45323083434721e-27
Slc44a1	2.58251794695397e-31	0.21504488080819	0.456	0.314	5.26497933845506e-27
Smpdl3a	2.63986092682813e-31	0.271625214016598	0.285	0.17	5.38188447152451e-27
Adipor1	2.7480110903164e-31	0.334093332795865	0.539	0.4	5.60237020982804e-27
Gabarapl1	2.84115251559204e-31	0.552680292536168	0.338	0.215	5.7922576335375e-27
Nfkbia	2.9499082809309e-31	0.362341518726951	0.756	0.617	6.01397801233382e-27
Sra1	3.03811352840385e-31	0.37633443134963	0.586	0.442	6.19380205035693e-27
Tmem107	3.09381464063195e-31	0.622805433175821	0.29	0.177	6.30735990785637e-27
Trib1	3.80124330372095e-31	0.768035822448947	0.18	0.093	7.74959472329591e-27
Yipf4	3.87771115878735e-31	0.356139955701053	0.565	0.429	7.90548973941978e-27
Srgn	4.38520025166185e-31	-3.21392955577404	0.036	0.123	8.94010775306301e-27
Syt8	7.85663633390896e-31	2.41070043196592	0.02	0.002	1.60173244939402e-26
Thrb	7.97316532586068e-31	0.903052286109751	0.132	0.061	1.62548921498322e-26
Etv5	9.41714796613837e-31	0.679948849312199	0.135	0.062	1.91987395585663e-26
Eef1a1	9.66145563041099e-31	0.173494565907489	0.982	0.935	1.96968095937189e-26
Plec	1.06793887591772e-30	0.306298851793585	0.596	0.461	2.17720698633345e-26
Fzd8	1.50154601553583e-30	0.842122936591674	0.265	0.162	3.06120186187289e-26
Pgam1	1.51611246597112e-30	0.518549018304185	0.552	0.429	3.09089848437532e-26
Cab39l	1.62368543356906e-30	0.369602766551207	0.241	0.138	3.31020749341725e-26
Nebl	1.68062884361803e-30	1.0089383301939	0.037	0.008	3.42629802348409e-26
Ucp2	1.94001333509952e-30	-3.11739039474112	0.064	0.157	3.95510518626739e-26
Ormdl3	2.22694680541971e-30	0.457260167000228	0.426	0.296	4.54007645220917e-26
Lrp8	2.22967828838467e-30	1.73544127555532	0.047	0.012	4.54564512652982e-26
Srpx	2.28090446924985e-30	0.230919753461908	0.323	0.204	4.65007994145967e-26
Rab34	2.30062082620889e-30	0.443823812908516	0.489	0.353	4.69027567839206e-26
Lmo4	2.49080225758095e-30	0.420984163807706	0.467	0.344	5.07799856253029e-26
Psd3	3.09421337774975e-30	0.220394066855917	0.283	0.17	6.30817281321841e-26
Xbp1	3.11316856344708e-30	0.342562926008843	0.572	0.43	6.34681675029956e-26
E130114P18Rik	3.50847843395261e-30	1.1373193138844	0.126	0.058	7.15273498329918e-26
Timp2	3.87399668346305e-30	0.227784693486261	0.927	0.751	7.89791703857612e-26
Sertad2	4.0444754839959e-30	0.412000291054748	0.363	0.24	8.24547216922244e-26
Asns	4.07509880361571e-30	0.579145698415089	0.172	0.089	8.30790393093134e-26
Zfp648	4.58521681415382e-30	2.23725788571044	0.01	0	9.3478815190154e-26
Bzw1	4.98045446403715e-30	0.390549822365201	0.61	0.48	1.01536525158325e-25
Serpinh1	5.92017311530895e-30	0.243106480163145	0.915	0.742	1.20694569301804e-25
Npnt	6.35867414093363e-30	1.39868803990335	0.076	0.027	1.29634289711214e-25
Plcd1	7.00272992530041e-30	0.633301733195002	0.286	0.179	1.427646549871e-25
Synpo	7.33215133355732e-30	0.473180731829776	0.331	0.215	1.49480569237233e-25
Tram2	8.53380190794277e-30	0.500076517726176	0.393	0.267	1.73978619497229e-25
Spcs1	9.68132736482675e-30	0.233992641206762	0.7	0.568	1.97373220986723e-25
Tmem119	9.85548899891455e-30	0.624860058120131	0.404	0.285	2.00923854220871e-25
Pdrg1	1.02681596128352e-29	0.666707308517142	0.382	0.266	2.09336970026871e-25
Pgk1	1.0319420714393e-29	0.401162133735959	0.56	0.433	2.1038203010433e-25
Ddost	1.12159408043798e-29	0.290707393730351	0.671	0.521	2.28659385178892e-25
Egln3	1.1634736777595e-29	1.97926109728811	0.057	0.017	2.3719737868483e-25
Wipi1	1.27210874524697e-29	0.551479814187023	0.465	0.338	2.593448098935e-25
Pdgfra	1.3366199385261e-29	-0.256899405066922	0.408	0.258	2.72496706867317e-25
Rhof	1.34503335461623e-29	1.54036358617769	0.047	0.012	2.7421195000561e-25
Map2k3	1.52846784583643e-29	0.449885945788663	0.37	0.249	3.11608739730672e-25
Jkamp	1.71326793352315e-29	0.406901336622035	0.449	0.314	3.49283933607364e-25
Tmem234	2.02604456514047e-29	0.272197641106348	0.628	0.487	4.13049705495188e-25
Tmed1	2.07998226236854e-29	0.354620833814005	0.415	0.29	4.24045983829074e-25
Arl3	2.10080845739551e-29	0.421610213022158	0.465	0.334	4.28291820209222e-25
Cgref1	2.28272478326438e-29	0.262553383388944	0.467	0.308	4.65379101564109e-25
Hspb8	2.72659829333775e-29	0.764712201210266	0.256	0.157	5.55871594062768e-25
Cpa6	3.00446593278844e-29	2.91516197498137	0.021	0.003	6.1252046971758e-25
C1qtnf7	3.1113821554157e-29	1.62226762347704	0.129	0.061	6.34317480024598e-25
Pygl	3.85115851620959e-29	0.356778262407163	0.106	0.045	7.85135686699649e-25
Galnt18	4.22078364966168e-29	0.64317638842606	0.282	0.176	8.60491162656526e-25
Cyp51	4.24075221117106e-29	0.827309906605115	0.206	0.118	8.64562153291443e-25
Maff	4.51514780942331e-29	0.64039654800194	0.207	0.115	9.2050318390713e-25
Rnft1	4.74930428900411e-29	0.486375690854532	0.334	0.218	9.68240665399269e-25
Kdelr3	4.82061730345056e-29	0.330419481448884	0.573	0.434	9.82779249654465e-25
Phtf2	4.9080489955873e-29	0.426097781868123	0.169	0.087	1.00060394873038e-24
Kdelr2	5.27187692424988e-29	0.233613433422713	0.829	0.655	1.07477754854682e-24
Hectd2os	5.45246281107855e-29	1.50300291083982	0.058	0.018	1.11159359329458e-24
Slc41a1	5.49947202832189e-29	0.465083543094574	0.222	0.127	1.12117736241398e-24
Hmga2	5.5103729119972e-29	0.599366884995059	0.048	0.013	1.12339972556887e-24
Rpl13a	6.01053099658969e-29	0.181915043610908	0.964	0.881	1.22536695427474e-24
Trdc	6.1915263155385e-29	1.37673449628829	0.02	0.002	1.26226646994883e-24
Pls3	6.39151063145344e-29	0.439426640960917	0.587	0.443	1.30303727243441e-24
Pfkl	7.15698015053223e-29	0.699918983387653	0.24	0.143	1.459093543289e-24
Eif3e	8.12973408759437e-29	0.197871778230134	0.647	0.51	1.65740888843786e-24
Ikbip	1.03195579820974e-28	0.318200998214514	0.588	0.442	2.10384828581019e-24
Degs1	1.11508172633287e-28	0.440805323886302	0.53	0.395	2.27331711547482e-24
St6galnac4	1.12081205338672e-28	0.448376628878902	0.247	0.148	2.2849995332395e-24
Loxl4	1.13271179979627e-28	2.03608030978547	0.087	0.034	2.30925954624465e-24
Adamts2	1.26567846010844e-28	0.386588087970954	0.58	0.445	2.58033867662309e-24
Foxp1	1.29601294491224e-28	0.235941631629939	0.573	0.44	2.64218159079258e-24
C5ar2	1.30321176481162e-28	0.634207709722196	0.044	0.011	2.65685782492144e-24
Inhba	1.82044294158481e-28	0.893944480761409	0.363	0.252	3.71133702500894e-24
P3h1	1.96366070656467e-28	0.491226448065476	0.46	0.336	4.0033150824734e-24
Rnf144b	1.98866169650632e-28	1.17284459231705	0.098	0.041	4.05428460066745e-24
BC031181	2.01192803000936e-28	0.220354374194102	0.51	0.375	4.10171767478007e-24
Znhit6	2.2397174712423e-28	0.655826397642695	0.226	0.132	4.56611200862168e-24
Dok1	2.53023268808892e-28	0.480941932694695	0.421	0.292	5.15838538120688e-24
Slc39a13	2.75350513224536e-28	0.282063432731995	0.525	0.364	5.61357091310862e-24
C1qtnf2	2.83809398519008e-28	0.624773878389151	0.424	0.313	5.78602220760702e-24
Morf4l1	3.04288971579176e-28	0.230716480539631	0.855	0.714	6.20353926358466e-24
Atp2b4	3.13563560572423e-28	0.279930081823655	0.392	0.265	6.39262030938999e-24
Fam20c	3.40329499674922e-28	0.729483154848654	0.23	0.135	6.93829750987263e-24
Vps37b	3.51292895608515e-28	-0.109614548930234	0.18	0.096	7.16180826277079e-24
Plagl1	3.58682172620615e-28	0.406300743775564	0.332	0.222	7.31245345321648e-24
AA467197	3.63540216498203e-28	1.33516665223804	0.053	0.016	7.41149439374887e-24
Cd82	3.81637565805716e-28	0.63020465255899	0.213	0.121	7.78044505408113e-24
Six1	3.95118041318397e-28	0.582251907889694	0.193	0.105	8.05527150835816e-24
Serpinb6a	4.28493455253178e-28	0.101008435526409	0.697	0.54	8.73569607224654e-24
Nptn	4.30127681773023e-28	0.248219907883233	0.647	0.506	8.76901304830662e-24
Dusp1	4.4568302153388e-28	0.203862529774558	0.711	0.558	9.08613976001121e-24
Kcnq5	4.98842451954327e-28	2.23347788880545	0.04	0.01	1.01699010679929e-23
Camk1d	5.09440245105232e-28	0.781841893792493	0.253	0.157	1.03859582769604e-23
Phlda3	5.52297730462841e-28	0.478692652095655	0.451	0.333	1.12596938309459e-23
Atg16l2	6.47023881314374e-28	0.873710658352274	0.113	0.05	1.31908758683561e-23
Praf2	6.50850974591767e-28	0.458398545970332	0.423	0.296	1.32688988190024e-23
Itga11	6.95480171329885e-28	0.823605537996787	0.209	0.12	1.41787542529024e-23
Ier3ip1	7.42730841128296e-28	0.208304591175525	0.661	0.518	1.51420536580826e-23
Rpl4	7.450108382827e-28	0.18950283686573	0.898	0.764	1.51885359600694e-23
Setbp1	7.51985540855439e-28	0.567012523660701	0.3	0.192	1.53307292214198e-23
Romo1	8.63471022260931e-28	0.173395324236365	0.693	0.546	1.76035837308336e-23
Htra3	9.33289582169841e-28	0.17606489797231	0.558	0.41	1.90269747116965e-23
Cavin1	1.00775758073955e-27	0.270538147147568	0.802	0.645	2.05451537985372e-23
Sec24d	1.05938997363436e-27	0.421987125321889	0.487	0.359	2.15977833924836e-23
Gm31814	1.09291317833875e-27	1.73290376595308	0.038	0.009	2.22812209667921e-23
Smpd1	1.19764124147122e-27	0.706262235804228	0.32	0.211	2.44163119898737e-23
Mbnl2	1.21363712009474e-27	0.273614485097084	0.649	0.526	2.47424199673714e-23
Rpn2	1.63100433295705e-27	0.240813279542421	0.672	0.533	3.32512853359954e-23
Chmp4b	1.64680277022933e-27	0.182749903362469	0.621	0.491	3.35733680766653e-23
Polr2d	1.82972687524125e-27	0.508723366782309	0.264	0.161	3.73026418055434e-23
Capn6	2.15597249644447e-27	0.892949256152286	0.34	0.236	4.39538112850135e-23
Myo1d	2.17616825949191e-27	0.822858574078535	0.253	0.156	4.43655423062616e-23
Bcl9l	2.33182207641594e-27	0.509483424407112	0.367	0.25	4.75388566718918e-23
Barx2	2.89855887419856e-27	2.3310776321628	0.037	0.008	5.9092919768286e-23
Cytl1	3.13754035659263e-27	3.06190183389921	0.029	0.006	6.39650352498539e-23
Aga	3.34291465462054e-27	0.471376704437252	0.449	0.315	6.8152001063749e-23
Emc7	3.60103505720473e-27	0.239311776257223	0.57	0.434	7.34143017112328e-23
Bag1	4.52681881116051e-27	0.271168188482738	0.613	0.48	9.22882551031294e-23
Plxdc2	4.53807794958414e-27	0.379069659066721	0.547	0.419	9.25177951581718e-23
Slc39a8	4.59556927276623e-27	0.850180973885504	0.039	0.009	9.36898707638852e-23
Steap2	7.12135828186125e-27	0.906882169643414	0.158	0.083	1.45183131292305e-22
Rrbp1	7.2543973871898e-27	0.309530742751749	0.773	0.664	1.47895399532639e-22
Mtmr11	7.83414954333638e-27	0.68489205844167	0.255	0.159	1.59714806739999e-22
Rexo2	8.36822903036936e-27	0.236185232372943	0.62	0.486	1.7060308524214e-22
Dnajc25	9.62254414376343e-27	0.291456112504365	0.46	0.331	1.96174807458905e-22
Slc22a4	1.02462548389205e-26	1.22784351383903	0.067	0.023	2.08890397401072e-22
Arhgap44	1.04709209394249e-26	1.11968719979668	0.132	0.065	2.13470665192055e-22
Tm2d3	1.13358061965272e-26	0.506284402431343	0.32	0.209	2.31103080928601e-22
Mcam	1.1525950661701e-26	-3.20235839468694	0.018	0.088	2.34979556140099e-22
Trim46	1.21338226654267e-26	1.26232556465144	0.043	0.011	2.47372242680053e-22
Fbln2	1.38346257964127e-26	-0.137084092160123	0.41	0.262	2.82046516111465e-22
Snhg4	1.4578004448454e-26	0.518258897665074	0.177	0.096	2.97201776690631e-22
Cald1	1.45994312944206e-26	-1.08723107248962	0.545	0.573	2.97638605799353e-22
Erf	1.59629798951729e-26	0.333571953121876	0.239	0.142	3.25437271122891e-22
Ndp	1.69350035128015e-26	1.47902084505533	0.054	0.017	3.45253916615485e-22
Smim5	1.94000254236921e-26	0.775878470421063	0.046	0.013	3.95508318312811e-22
F5	2.03127808230924e-26	3.01159486349116	0.016	0.002	4.14116662640385e-22
Ltbp3	2.16708502243229e-26	0.343493305355742	0.518	0.39	4.41803623523271e-22
Fam129b	2.17433725834903e-26	0.314558470260152	0.23	0.136	4.43282136859617e-22
Psmb8	2.50551381313123e-26	-2.58913648230072	0.031	0.107	5.10799101083064e-22
Capn2	2.52622552899285e-26	0.341675351416562	0.524	0.394	5.15021598595773e-22
Nr2f2	2.64011302774015e-26	-3.15906151196838	0.056	0.138	5.38239842965384e-22
Rpl22l1	2.92344245463177e-26	0.171628045046555	0.819	0.716	5.9600221322578e-22
Ptpn22	3.04305054399531e-26	1.22902036306038	0.05	0.015	6.20386714404324e-22
Dock8	3.08631601065236e-26	0.609138052076674	0.233	0.141	6.29207245091698e-22
Rab17	3.63687617027893e-26	4.06357433573427	0.011	0	7.41449944834765e-22
Ell2	3.64256451440979e-26	0.479310794000623	0.21	0.124	7.42609627552723e-22
Cavin4	3.85167399932817e-26	3.18725607908421	0.019	0.002	7.85240778243035e-22
Nudt9	4.31824805592796e-26	0.459908604545717	0.329	0.219	8.80361231162033e-22
Slc26a2	4.39535495424092e-26	0.66685074326587	0.247	0.155	8.96081014521097e-22
Mrpl17	4.64486537186042e-26	0.241772511385219	0.496	0.37	9.46948703361184e-22
Rpl36a	5.01938967502815e-26	0.11367292735452	0.91	0.799	1.02330297304799e-21
Cask	5.62521149655583e-26	0.526973170041677	0.385	0.269	1.14681186780284e-21
Rtn4	5.83686990641354e-26	0.170101028146438	0.713	0.568	1.18996266782053e-21
Arl4a	5.9764139479328e-26	0.200369568442612	0.47	0.339	1.21841151156506e-21
Fut8	6.13973519092738e-26	0.336354189053786	0.279	0.177	1.25170781337437e-21
Arl2bp	6.25518434594354e-26	0.30827589064717	0.39	0.27	1.27524443260751e-21
9530068E07Rik	6.45231986535448e-26	0.306500324833974	0.557	0.433	1.31543445094982e-21
Rtraf	7.58561444265702e-26	0.183821364204964	0.651	0.528	1.54647921642449e-21
Chst1	7.64573144845447e-26	1.11101003684161	0.075	0.029	1.55873527039641e-21
Klhdc2	8.13303039938537e-26	0.357576017129691	0.454	0.326	1.6580809075227e-21
Zfp503	8.37718950595113e-26	0.344523219856923	0.32	0.211	1.70785762457826e-21
Tgfbi	8.48968235386687e-26	0.34832337034955	0.728	0.598	1.73079154148284e-21
Gapdh	8.85468736757059e-26	0.249666904857094	0.787	0.668	1.80520511362662e-21
Txndc17	9.63056302488193e-26	0.222864456726664	0.654	0.519	1.96338288388268e-21
Egr1	9.77232442123037e-26	0.457646112825942	0.588	0.462	1.99228377975624e-21
Hdgf	1.00817981078403e-25	0.240358107859269	0.596	0.463	2.0553761802454e-21
Srcin1	1.03684681588511e-25	1.02124918170695	0.106	0.049	2.11381960354498e-21
Fndc3b	1.06839888026219e-25	0.340394964711165	0.583	0.469	2.17814479719053e-21
Cd93	1.12448347986361e-25	-4.13114804255174	0.013	0.077	2.29248447039795e-21
Ostc	1.14271480679946e-25	0.2508121756628	0.663	0.541	2.32965267662205e-21
Mgat2	1.16240869068439e-25	0.280752939449311	0.485	0.355	2.36980259769826e-21
Fabp4	1.16774539229575e-25	-3.48761395662186	0.229	0.32	2.38068253127334e-21
Wfdc2	1.19774222427823e-25	2.18496204042123	0.049	0.015	2.44183707263603e-21
Cnnm4	1.26363694286778e-25	0.876789645976635	0.109	0.05	2.57617663542454e-21
Runx2os1	1.3070153352847e-25	1.79512168684551	0.029	0.006	2.66461216404491e-21
Stk24	1.39102241293027e-25	0.457844643898037	0.357	0.242	2.83587739324095e-21
Klf5	1.41940141703025e-25	0.259379292860206	0.12	0.057	2.89373366889957e-21
Ccpg1	1.45542438360144e-25	0.341070597720716	0.53	0.396	2.96717369084825e-21
Npr2	1.5547870941453e-25	0.682103553558508	0.235	0.145	3.16974444883402e-21
Cdon	1.57433577037203e-25	0.474306651662558	0.454	0.337	3.20959833505747e-21
Mpc1	1.80386919673405e-25	0.263979890258544	0.618	0.484	3.6775481313817e-21
Yipf3	1.99286532064858e-25	0.298331432947221	0.542	0.408	4.06285452920625e-21
Creb3l1	2.15610670884576e-25	0.202843194775075	0.576	0.407	4.39565474732384e-21
Spi1	2.1564537529888e-25	-4.60038735617287	0.006	0.066	4.39636226621826e-21
Fzd2	2.38204850858506e-25	0.32005961228955	0.293	0.188	4.85628229445236e-21
Farp1	2.42852579988198e-25	0.33279681083771	0.22	0.13	4.95103554821939e-21
Mfap4	2.54935904529176e-25	-0.947268381334887	0.404	0.482	5.19737828563631e-21
Gde1	2.75621265901168e-25	0.379129344373686	0.422	0.301	5.61909074792712e-21
Sh2d4a	3.10243731680525e-25	1.40790154436658	0.043	0.012	6.32493895777085e-21
Tuft1	3.16385120189185e-25	1.39627749495892	0.1	0.045	6.45014344529692e-21
Snx7	3.43541569675415e-25	0.515457901546129	0.389	0.276	7.0037819809727e-21
Ifrd1	3.51470788283655e-25	0.168336340241207	0.605	0.468	7.16543496073888e-21
Vamp4	3.7074440329643e-25	0.654326074958484	0.353	0.247	7.55836615000432e-21
Hoxc9	4.1036372702933e-25	0.94651441493705	0.167	0.092	8.36608530294696e-21
Myl9	4.10955320604219e-25	-3.30881388895593	0.195	0.289	8.37814612115821e-21
Ssr4	4.26771516113298e-25	0.209190089344897	0.779	0.652	8.70059089900181e-21
Slc1a1	4.4095365792829e-25	1.54867291477578	0.017	0.002	8.98972222418404e-21
Plod1	4.41922319743511e-25	0.32777948901708	0.551	0.42	9.00947033261097e-21
1110004F10Rik	4.85487877544536e-25	0.286412899990019	0.561	0.435	9.89764135950045e-21
Fuca1	5.10646573229899e-25	0.228989695483011	0.604	0.471	1.0410551688438e-20
Pdia4	5.39565052863331e-25	0.320957702065736	0.443	0.321	1.10001127327247e-20
Atp6v0d2	5.42695077067928e-25	1.73801018163159	0.028	0.006	1.10639245361838e-20
Slc39a7	5.47132964787759e-25	0.312925335155307	0.555	0.42	1.1154399753128e-20
Arpc1b	5.51265177519601e-25	0.15922166135568	0.794	0.654	1.12386431740921e-20
Hoxa10	6.42822645043053e-25	0.585810098403488	0.442	0.32	1.31052252644927e-20
Ctsc	6.74827129187362e-25	-3.71183747219028	0.038	0.112	1.37577006827427e-20
Esam	7.21170576228843e-25	-3.63398734210078	0.018	0.084	1.47025045375774e-20
Tfg	7.52788931628219e-25	0.319938326814137	0.51	0.376	1.53471079491045e-20
Abtb2	7.73478690904419e-25	0.762246677259989	0.11	0.051	1.57689100714684e-20
Ptprs	7.75407690056509e-25	0.308660802842948	0.531	0.407	1.5808236577182e-20
Tmem258	7.87650296171248e-25	0.179465486956136	0.69	0.544	1.60578265880432e-20
Itgb1bp1	8.00494344317254e-25	0.425133735361893	0.333	0.224	1.63196781975959e-20
Apbb1	9.35202912411092e-25	1.17374959463497	0.178	0.101	1.90659817753249e-20
Rftn2	9.82094636473151e-25	0.466079171009165	0.34	0.23	2.00219633537781e-20
Lrpap1	1.26003098424161e-24	0.285805548530818	0.487	0.36	2.56882516757336e-20
Cdc42se1	1.2976277461551e-24	0.101566365998852	0.266	0.165	2.64547368608641e-20
Bcas2	1.32237378817581e-24	0.23271418282628	0.483	0.361	2.69592344195403e-20
Gm765	1.40437242953417e-24	1.56159967294581	0.069	0.026	2.86309407209131e-20
Peg3	1.67076313122322e-24	0.490505181413903	0.499	0.401	3.40618479562477e-20
Gm12052	1.81745580589779e-24	2.17523622053035	0.016	0.002	3.70524715148382e-20
Tagln	1.92280042364209e-24	-3.8305662136626	0.12	0.207	3.92001322367912e-20
Phlda1	2.09480844155024e-24	0.131609457237127	0.389	0.27	4.27068596978847e-20
Micos13	2.29180443959147e-24	0.20512070025576	0.604	0.479	4.67230171099512e-20
Ttc7	2.3166530449539e-24	0.352050353881564	0.21	0.124	4.72296056274752e-20
Akr7a5	2.37523252754322e-24	0.45980147154105	0.311	0.208	4.84238655390237e-20
Atp6ap1	2.4627442842189e-24	0.344380187334324	0.543	0.414	5.02079677223708e-20
Ank2	2.54318487523945e-24	0.266826917043658	0.368	0.256	5.18479100515066e-20
Cbfb	2.58543765056436e-24	0.33963035355638	0.377	0.261	5.27093173820557e-20
Ramac	2.96000904519726e-24	0.242671403503988	0.395	0.277	6.03457044044364e-20
Pxylp1	3.70241698227483e-24	0.819925589315645	0.156	0.085	7.54811750176369e-20
Rpl7	4.03927605564316e-24	0.165804954795004	0.925	0.826	8.2348720946397e-20
Cyp26b1	4.36463759877539e-24	0.241063388701314	0.15	0.08	8.89818667262339e-20
Rnf6	4.4368219992899e-24	0.389984401337101	0.303	0.199	9.04534900995232e-20
Prrc1	4.51149705340345e-24	0.348766335902862	0.538	0.413	9.19758904277362e-20
Smim10l1	4.59380029822711e-24	0.287711402381533	0.57	0.434	9.36538066799561e-20
Camk2b	4.67783921276394e-24	1.49815287132654	0.071	0.027	9.53671080306185e-20
Rpl23a	4.77654537069859e-24	0.142408173884784	0.951	0.855	9.73794304724321e-20
Dhrs9	5.9003738864795e-24	0.861509926767254	0.035	0.009	1.20290922423658e-19
Ankrd28	5.99542544201296e-24	0.425002458162133	0.244	0.152	1.22228738486318e-19
Msmo1	6.13438316486711e-24	0.821787403806389	0.199	0.119	1.25061669582146e-19
Tm7sf3	6.33434354917681e-24	0.375347478174867	0.465	0.337	1.29138261937068e-19
Ifi203	7.23295626569964e-24	-2.89526261657453	0.02	0.085	1.47458279388819e-19
Acsl6	7.96065922083988e-24	2.51278466923653	0.015	0.002	1.62293959535263e-19
Plxnd1	9.38475488730518e-24	-2.65261476020842	0.066	0.145	1.91326997887491e-19
Col12a1	1.03015950589497e-23	0.176240151575743	0.715	0.512	2.10018618466808e-19
Ctss	1.03096249918014e-23	-2.96503211090626	0.028	0.096	2.10182324707855e-19
Cib2	1.03703302150815e-23	0.932220715163945	0.089	0.039	2.11419922094866e-19
Tecr	1.08328422636944e-23	0.240710552585814	0.553	0.427	2.20849155229938e-19
Ncs1	1.12781447401113e-23	0.842083423611796	0.152	0.082	2.2992753681665e-19
Tpm4	1.13131885668014e-23	0.140937932435347	0.713	0.572	2.3064197531138e-19
Slc35g1	1.22002867163239e-23	0.961513978015294	0.085	0.036	2.48727245285695e-19
Srp14	1.22873126298456e-23	0.145921272829408	0.609	0.482	2.50501442584662e-19
Hivep1	1.23888523842813e-23	0.492855839934133	0.241	0.151	2.52571533558343e-19
Pdia6	1.39346434904083e-23	0.173206232101334	0.621	0.505	2.84085576838954e-19
Itga5	1.49428521967619e-23	0.33217799544015	0.299	0.196	3.04639927735385e-19
Unc50	1.51658651224259e-23	0.31456972233566	0.476	0.353	3.09186492250896e-19
Laptm5	1.57050067487834e-23	-3.44785395081964	0.018	0.081	3.20177972587447e-19
Qsox1	1.60967501766898e-23	0.385879021086054	0.41	0.292	3.28164445852175e-19
Cnih1	1.63858789540797e-23	0.297391568775582	0.532	0.405	3.34058914236823e-19
Kif26b	1.66992911675423e-23	1.67599598036458	0.031	0.007	3.40448449032685e-19
Tm2d1	1.77119198471801e-23	0.305944177587329	0.375	0.262	3.6109290992446e-19
Zfp521	1.86075284925739e-23	0.435669330175992	0.337	0.233	3.79351683378104e-19
Lox	1.95268478384932e-23	0.151899344428145	0.69	0.513	3.9809384688336e-19
Notch3	1.99760229675303e-23	-3.8529155938714	0.025	0.091	4.0725118023904e-19
Mndal	2.05336094733748e-23	-2.55993851499309	0.033	0.103	4.18618696333692e-19
Ramp1	2.10630628251104e-23	0.493515575445099	0.185	0.105	4.29412661815527e-19
Selenop	2.19597933917109e-23	-1.48939495645003	0.487	0.557	4.47694307876811e-19
Pcnp	2.22435597178383e-23	0.231491819876317	0.548	0.425	4.5347945196757e-19
Srpr	2.32529362684366e-23	0.311977764803873	0.547	0.428	4.74057611704617e-19
Borcs7	2.36983777281833e-23	0.348011092468484	0.338	0.23	4.83138826744472e-19
Lhx9	2.81345072412881e-23	1.64127599983211	0.043	0.013	5.7357819912814e-19
Ldlrad4	3.08802977711648e-23	0.576668280247333	0.264	0.17	6.29556630660737e-19
Cotl1	3.18013130713991e-23	-2.67583306320548	0.069	0.147	6.48333369586614e-19
Gadd45b	3.20117034753512e-23	0.175597460096398	0.604	0.465	6.52622598751984e-19
Yif1a	3.39684879785466e-23	0.275670780621556	0.485	0.359	6.92515564418629e-19
Fam131a	3.94898662747622e-23	0.969012035053627	0.113	0.055	8.05079903743576e-19
Tpd52l1	4.23441168287955e-23	1.26448418671241	0.05	0.016	8.63269509788655e-19
Camta1	4.26746659145522e-23	0.494680581396505	0.285	0.188	8.70008413999977e-19
Manf	4.40101110886163e-23	0.210443065092107	0.636	0.499	8.9723413476362e-19
Rab18	4.55990175056195e-23	0.244254215053472	0.607	0.47	9.29627169887065e-19
Rraga	4.75857933146639e-23	0.313644110862315	0.428	0.31	9.70131568306052e-19
Tprkb	4.86918148341481e-23	0.348641987390502	0.221	0.133	9.92680029023777e-19
Gpm6b	5.30082358153007e-23	0.29988877543865	0.488	0.359	1.08067890356654e-18
Kitl	5.46076724986739e-23	-3.29611242040836	0.05	0.122	1.11328661923047e-18
Gatm	5.75391189351897e-23	-4.47874989655284	0.009	0.065	1.17305001773171e-18
Rab5a	5.91671007894526e-23	0.245375103706144	0.509	0.385	1.20623968379457e-18
Dnajc22	6.0499232859748e-23	3.66927280871522	0.011	0.001	1.23339786031168e-18
Tnfrsf23	6.09020757200422e-23	0.901159348633508	0.153	0.085	1.2416106177045e-18
Bst2	6.65556618766816e-23	-1.41152767682898	0.172	0.268	1.35687027867991e-18
Lrrc1	6.74483426180907e-23	0.779487048768563	0.098	0.045	1.37506936095502e-18
Cobll1	7.29839641126117e-23	0.257153453536033	0.191	0.112	1.48792407636382e-18
Zc2hc1a	7.70963763144246e-23	0.656753882135694	0.236	0.148	1.57176382392218e-18
2310009B15Rik	7.99243869625340e-23	0.42450030437433	0.327	0.222	1.62941847700518e-18
Vgll4	8.0626902802373e-23	0.345989521390173	0.288	0.191	1.64374066743198e-18
Idi1	8.83706112464705e-23	0.872072910865346	0.158	0.088	1.80161165148179e-18
Olfm1	9.30992276502765e-23	0.233455631181733	0.223	0.134	1.89801395410619e-18
Lmcd1	9.96232009994259e-23	0.442085969313324	0.231	0.145	2.0310181987753e-18
Tmed2	1.0128531035763e-22	0.161214036761655	0.762	0.624	2.064903622261e-18
Bglap3	1.04242511279806e-22	2.98363354716872	0.013	0.001	2.1251920774614e-18
Crnde	1.05158926092778e-22	0.862479269199441	0.04	0.011	2.14387502625346e-18
Clic1	1.08251567316394e-22	0.146778366288941	0.743	0.604	2.20692470287932e-18
Igfbp5	1.10590900314567e-22	0.227335002374312	0.637	0.505	2.25461668471308e-18
Ifi207	1.11753873567064e-22	-2.54962246885001	0.019	0.082	2.27832622041173e-18
Ppfibp1	1.11976729374656e-22	0.262412055032203	0.45	0.333	2.28286958176112e-18
Ifi27	1.12020594294856e-22	0.256546302689519	0.627	0.497	2.28376385588923e-18
Ppa1	1.14583412410307e-22	1.25739669248184	0.383	0.278	2.33601202880893e-18
Htra4	1.19318289380664e-22	1.41159020124474	0.066	0.025	2.43254196560359e-18
Chp1	1.19649961291287e-22	0.331713424151844	0.376	0.266	2.43930376084548e-18
Rps3a1	1.40019169732057e-22	0.149060932323185	0.963	0.895	2.85457081332745e-18
Nop10	1.43538260089349e-22	0.156014571229854	0.578	0.45	2.92631450844157e-18
Nucb1	1.54981941885573e-22	0.240613054419157	0.609	0.482	3.15961684922118e-18
Esyt3	1.58245775501979e-22	1.85096720487484	0.02	0.003	3.22615662515885e-18
Ube2b	1.64474941961465e-22	0.168606079519958	0.641	0.525	3.35315064176839e-18
BC028528	1.6856196110722e-22	-3.39434190818815	0.013	0.071	3.4364727010929e-18
Eif1ax	1.7047792687202e-22	0.243907118592833	0.553	0.43	3.47553349513987e-18
Ndrg4	1.7512736256315e-22	0.661612141254305	0.303	0.207	3.57032154057495e-18
Fchsd2	1.79634002685598e-22	0.363619782070035	0.266	0.172	3.66219841275129e-18
Lgalsl	1.84630888171585e-22	0.373509255817765	0.378	0.268	3.76406991715409e-18
Psmd7	1.97278174981397e-22	0.233358703756984	0.575	0.453	4.02191015334575e-18
Cops7a	2.05230643438533e-22	0.393315499924582	0.425	0.312	4.18403712778137e-18
Dnajb11	2.27052705640757e-22	0.346715099279463	0.479	0.362	4.62892350989811e-18
Clmp	2.2883984006988e-22	0.401787876370416	0.4	0.286	4.66535781950464e-18
Rbpms	2.29446136607315e-22	-2.82472433237524	0.057	0.13	4.67771838701333e-18
Mettl7a1	2.30976776729611e-22	1.01845458550484	0.169	0.097	4.70892354718658e-18
Acta2	2.52466658897225e-22	-2.73934128325007	0.39	0.453	5.14703777493772e-18
Arf1	2.55623636843357e-22	0.170796912953545	0.725	0.608	5.21139908432551e-18
Calcrl	2.69587883800847e-22	-3.85655307942299	0.02	0.081	5.49608818704787e-18
Fbxo36	2.72904691394057e-22	1.18637359265072	0.108	0.053	5.56370794345063e-18
Hmgcr	2.89482136092566e-22	0.630804879286286	0.202	0.122	5.90167230851915e-18
Psenen	3.07920230690061e-22	0.203047159805589	0.614	0.486	6.27756974307828e-18
Rnasek	3.25339024142441e-22	0.218498026881681	0.695	0.558	6.63268668519194e-18
Bcl6	3.25403847744405e-22	0.451477055423324	0.164	0.091	6.63400824396518e-18
Tcfl5	3.25902809162286e-22	1.04973102554522	0.083	0.036	6.64418057039152e-18
Eif3m	3.37668394249415e-22	0.190297968178678	0.56	0.435	6.88404555356282e-18
Tmed3	3.40070827520895e-22	0.198844016702098	0.744	0.585	6.9330239606685e-18
Tgif1	3.4552728637937e-22	0.119554157324456	0.221	0.133	7.04426478741622e-18
Tspan8	3.70384455234855e-22	1.48627588974629	0.016	0.002	7.55102788887299e-18
Spock3	3.70929653300332e-22	-1.6633962658609	0.078	0.159	7.56214284183388e-18
Tmsb10	3.90587954503044e-22	-0.433870220396473	0.929	0.861	7.96291662845355e-18
Kdm5b	3.97861068724714e-22	0.324408130534452	0.39	0.283	8.11119360809074e-18
Hsd17b7	4.23227835882287e-22	0.551411143240985	0.103	0.049	8.6283458901322e-18
Slfn2	4.2508301390783e-22	-3.01492974048708	0.017	0.076	8.66616740453893e-18
Lss	5.25161158686541e-22	1.0159547186136	0.06	0.022	1.07064605421425e-17
P4hb	5.30240148649946e-22	0.273339095270397	0.699	0.597	1.08100059105264e-17
Kdelr1	5.51451786966562e-22	0.212949980094713	0.64	0.511	1.12424475808873e-17
Ptafr	5.65957630643165e-22	-3.40709043823003	0.015	0.073	1.15381782159222e-17
Ntan1	5.7380625988092e-22	0.269196532399863	0.492	0.373	1.16981882201923e-17
Dcaf4	6.66499912791634e-22	0.752501987114646	0.185	0.11	1.35879337220831e-17
Pde7b	6.75322847472414e-22	0.499529909414566	0.148	0.081	1.37678068914201e-17
Jun	6.80949986398705e-22	0.120599834415144	0.785	0.646	1.38825273727104e-17
Klf10	7.13494750442542e-22	0.367951246579613	0.418	0.308	1.45460174772721e-17
Ralbp1	7.20674693729112e-22	0.165361043510266	0.502	0.373	1.46923949810554e-17
Akt1s1	7.21235071830235e-22	0.348436246119223	0.364	0.258	1.4703819409403e-17
Cops9	7.36927549615507e-22	0.167422033022567	0.622	0.491	1.50237419540113e-17
Fam89a	8.21237298848812e-22	1.24270218918989	0.03	0.007	1.67425648116307e-17
Tmem160	8.22423459923271e-22	0.207523160408512	0.547	0.425	1.67667470774557e-17
Vdac1	8.85376854872759e-22	0.267562110097222	0.528	0.404	1.80501779402909e-17
Lztfl1	9.73462626774796e-22	0.324634348731798	0.372	0.264	1.98459825720578e-17
Hist1h1c	1.01972523023326e-21	0.493939995702036	0.236	0.149	2.07891382687655e-17
Ost4	1.02734283517555e-21	0.166343833403739	0.749	0.619	2.09444383807239e-17
Tcp11l2	1.06640476703147e-21	0.2651346200016	0.244	0.153	2.17407939854706e-17
Cbfa2t3	1.11098435626129e-21	-2.63636614129492	0.038	0.106	2.2649638071099e-17
Emc4	1.11698682903286e-21	0.2743919856734	0.374	0.264	2.2772010483493e-17
Taf13	1.11731738360144e-21	0.497461183131033	0.247	0.158	2.27787494994826e-17
Mydgf	1.1962350766436e-21	0.230820389000278	0.55	0.424	2.43876445075331e-17
Eif3k	1.26615322157621e-21	0.144645963397397	0.703	0.574	2.58130657282742e-17
Ssr2	1.32840043352359e-21	0.246003850539428	0.653	0.533	2.70820996382454e-17
Med31	1.37508255860794e-21	0.36810643182978	0.267	0.173	2.803380812234e-17
Klc1	1.37930042281741e-21	0.405158831393912	0.348	0.245	2.81197977199786e-17
Slc38a1	1.38435058191821e-21	0.584776430238209	0.285	0.194	2.82227553135665e-17
Homer1	1.42179661771539e-21	0.295971717750628	0.148	0.081	2.89861676453637e-17
Cpne2	1.42324972341756e-21	0.304151669081564	0.31	0.212	2.90157921113139e-17
Snrnp27	1.42518113841032e-21	0.232601023101726	0.454	0.336	2.90551678687712e-17
Zfp131	1.47891815861146e-21	0.2757422397659	0.313	0.212	3.01507044996119e-17
Bcam	1.53514349988206e-21	-3.57016129283515	0.027	0.09	3.12969705320956e-17
Trib2	1.65773812875513e-21	0.294732929507338	0.256	0.165	3.37963072309308e-17
Gm48671	1.7533177868044e-21	3.91134421025947	0.01	0.001	3.57448897195812e-17
Elovl1	1.88843324208499e-21	0.28897682516475	0.375	0.266	3.84994885063866e-17
Ppib	1.98771349000436e-21	0.219956619558567	0.823	0.706	4.05235149207189e-17
Ndufb4	2.01127969429042e-21	0.146739948408198	0.655	0.511	4.10039591274987e-17
Gmfg	2.1156475411984e-21	-3.39771252052332	0.019	0.078	4.31317064224118e-17
3300005D01Rik	2.12926122520811e-21	0.980230379449089	0.063	0.025	4.34092485983178e-17
Mical1	2.15776717226323e-21	0.474777974385339	0.288	0.194	4.39903993409305e-17
Cmpk1	2.16906770417584e-21	0.152830177602879	0.578	0.454	4.42207832850328e-17
Filip1l	2.31381613205278e-21	-2.21359599598916	0.132	0.213	4.717176948416e-17
Tmem50a	2.38993265434247e-21	0.214810690178101	0.68	0.548	4.872355702408e-17
Lysmd3	2.46488058966103e-21	0.22783681303071	0.349	0.244	5.02515205814194e-17
Gm10561	2.46719963401305e-21	1.23695203926241	0.129	0.069	5.0298798938624e-17
Tbc1d10a	2.66225247408488e-21	0.21354291282679	0.267	0.175	5.42753411891684e-17
Creb3l2	2.92235033119476e-21	0.253380122468852	0.39	0.282	5.95779562020676e-17
Vim	3.02797531636495e-21	0.269910507090595	0.955	0.899	6.17313327747322e-17
Slc39a14	3.19203712227676e-21	0.503018993747947	0.281	0.187	6.50760608118562e-17
Rsph9	3.23179731252525e-21	0.823096162665947	0.064	0.025	6.58866518104522e-17
Sec13	3.55661017374303e-21	0.203877852825091	0.546	0.415	7.25086116120991e-17
Islr	3.58430618164703e-21	0.211391535987976	0.408	0.303	7.30732501252379e-17
Cmtm5	3.67795094437924e-21	-0.367109087423008	0.036	0.01	7.49823859030596e-17
Saysd1	3.68697443650849e-21	0.629203347945598	0.222	0.14	7.51663478370986e-17
Entpd1	3.82618178623094e-21	-4.11402419893822	0.013	0.068	7.80043680758902e-17
Bicc1	4.02420084409795e-21	0.251611099509232	0.489	0.379	8.20413826086248e-17
Chchd7	4.50826160547513e-21	0.394265280032301	0.348	0.246	9.19099293508215e-17
M1ap	4.71278467505635e-21	1.11364117467256	0.087	0.039	9.60795411703739e-17
Hoxa9	4.80270239607748e-21	0.657026511619917	0.257	0.169	9.79126937488315e-17
Klf3	5.018713136813e-21	0.158095356517888	0.458	0.339	1.02316504720207e-16
Adarb1	5.16166163871098e-21	0.474489889072684	0.189	0.113	1.05230795828401e-16
Hypk	5.3591800001103e-21	0.290162080733251	0.417	0.308	1.09257602662249e-16
Hebp2	5.71603072219675e-21	0.695781483727568	0.16	0.092	1.16532718333425e-16
Frmd4a	5.9244293700643e-21	-2.08168836765127	0.067	0.141	1.20781341567501e-16
Tfrc	6.00053323414163e-21	1.60338490094513	0.155	0.089	1.22332871044445e-16
Atp1a1	6.45339241398432e-21	0.134559610612628	0.535	0.414	1.31565311143898e-16
Lmo2	6.49937385573897e-21	-2.6251319401004	0.024	0.084	1.3250273479695e-16
Fcer1g	6.61460112889473e-21	-2.98954178670336	0.068	0.138	1.34851873214777e-16
Gm11747	6.68872800584947e-21	1.21719983153777	0.045	0.014	1.36363097855253e-16
Agpat2	6.84745923759268e-21	0.640656987990723	0.202	0.124	1.39599151476802e-16
Rer1	7.01942503140469e-21	0.213308580223038	0.654	0.522	1.43105018115247e-16
Cemip2	7.15902278528408e-21	0.215677681291515	0.18	0.105	1.45950997523587e-16
Polr1c	7.35398329020905e-21	0.402641468966558	0.219	0.137	1.49925657337492e-16
Hoxa13	7.60006437900502e-21	1.31390919647728	0.053	0.019	1.54942512494775e-16
Crlf3	7.8567527376232e-21	0.456162417351722	0.184	0.109	1.60175618061924e-16
Lix1l	8.73056168538676e-21	0.383657295376731	0.408	0.3	1.7798996107998e-16
Hk2	9.01973610827102e-21	-0.311734753252586	0.185	0.107	1.83885360039321e-16
Gas2	1.05628628635509e-20	-1.23994971449952	0.18	0.267	2.15345085199211e-16
9330188P03Rik	1.05954540110419e-20	1.89631661968358	0.027	0.006	2.16009520923111e-16
Galnt3	1.13061625728454e-20	2.24463704401102	0.04	0.012	2.304987363726e-16
Stk32c	1.1427993948119e-20	0.916540183156154	0.22	0.142	2.32982512620303e-16
Btg1	1.14670639217729e-20	-0.25487861200746	0.639	0.507	2.33779032173184e-16
Mafg	1.15247010921434e-20	0.143523938522059	0.3	0.203	2.34954081165527e-16
Trpm6	1.15802336224639e-20	2.41328903388805	0.019	0.003	2.36086222861171e-16
Nfat5	1.18658302264996e-20	0.210329325492707	0.511	0.403	2.41908680827647e-16
Bod1	1.26204955832046e-20	0.405748039171726	0.365	0.26	2.57294043454793e-16
Bad	1.26877209117533e-20	0.273361315258689	0.397	0.288	2.58664566227916e-16
Bnip2	1.35395464611374e-20	0.194257944653179	0.51	0.386	2.76030733703207e-16
Wdr61	1.39661915268782e-20	0.285422587039524	0.393	0.286	2.84728746658465e-16
Tceal3	1.44677801721549e-20	0.609585152226213	0.227	0.145	2.94954634369723e-16
Armh4	1.47458023591346e-20	0.413293695781225	0.315	0.217	3.00622672695678e-16
1700025G04Rik	1.50267411570526e-20	0.153484939233762	0.358	0.253	3.06350171968832e-16
Dnajc3	1.5085601821351e-20	0.255942158631022	0.576	0.454	3.07550164331883e-16
Pcyt2	1.55004057070636e-20	0.424530206296273	0.153	0.086	3.16006771149905e-16
Tlcd1	1.56487351201466e-20	0.645683580178808	0.185	0.11	3.19030762894428e-16
Ddit4	1.70078073059656e-20	0.412452614188285	0.182	0.109	3.46738167546722e-16
Sertad1	1.72734353578423e-20	0.135980684300735	0.429	0.316	3.52153526640331e-16
Plxnb1	1.91152925498801e-20	0.787012870610046	0.052	0.019	3.89703469214405e-16
Thoc7	2.01835488056755e-20	0.184558741822241	0.519	0.401	4.11482009501307e-16
Vcan	2.01954449116355e-20	0.618098338749567	0.441	0.35	4.11724535413513e-16
Tmbim4	2.27358138550805e-20	0.219717840864179	0.483	0.371	4.63515037063526e-16
Cd53	2.46079321544504e-20	-3.22252170057548	0.011	0.063	5.0168191283278e-16
Ubn2	2.51941394825809e-20	0.235623685510107	0.401	0.294	5.13632921631376e-16
Mtfr1	2.58538749304413e-20	0.564097896308895	0.174	0.102	5.27082948206907e-16
Tvp23b	2.59549621119422e-20	0.338019110420907	0.381	0.277	5.29143812576166e-16
Ssr1	2.65409655536456e-20	0.179110716140331	0.642	0.514	5.41090664742172e-16
Inppl1	2.66596196655039e-20	0.64773216576309	0.179	0.108	5.43509666120629e-16
Rab6a	2.90680783817995e-20	0.259675982814712	0.551	0.433	5.92610913969746e-16
Cdh5	3.28205308181199e-20	-4.04392945909417	0.015	0.069	6.6911216178901e-16
Mien1	3.3373343959991e-20	0.264037606126631	0.464	0.343	6.80382363312336e-16
Pebp1	3.37493546937289e-20	0.155921503119343	0.682	0.573	6.88048094141051e-16
Tmem167b	3.54288836652735e-20	0.555077126207923	0.313	0.219	7.22288651283931e-16
Hk1	3.89136570029449e-20	0.363697093813003	0.217	0.136	7.93332725319038e-16
Slc35d1	3.91021908781036e-20	0.56212108647434	0.13	0.07	7.97176365431897e-16
Phactr3	4.21487553518817e-20	1.40204381896907	0.033	0.009	8.59286675358813e-16
Txndc15	4.30084944677701e-20	0.310403538616784	0.429	0.317	8.76814176714429e-16
Slc16a2	4.66661113672271e-20	0.261701669017876	0.234	0.149	9.51382012443658e-16
Anapc5	4.88184430512293e-20	0.208776893627794	0.608	0.48	9.95261598485412e-16
Cdv3	5.43473634476285e-20	0.28357047079743	0.529	0.416	1.1079796986068e-15
Cln5	5.45276591905576e-20	0.58305354252527	0.254	0.167	1.1116553879179e-15
Irs1	5.59467842711702e-20	0.300458420109786	0.202	0.123	1.14058709093635e-15
Ankrd29	5.78519549943869e-20	0.824891360789797	0.207	0.132	1.17942780647057e-15
Chic2	5.88230437613697e-20	0.225882880482388	0.467	0.352	1.19922539316304e-15
Dync2h1	6.0017741642687e-20	0.253983181839056	0.174	0.102	1.22358169886946e-15
Cd83	6.35652333605283e-20	-3.42852642635465	0.025	0.083	1.29590441252109e-15
Myo6	6.5169056072962e-20	0.274089717326464	0.297	0.202	1.32860154615948e-15
Arfgap3	6.64372054650595e-20	0.423815433330549	0.369	0.265	1.35445530781617e-15
Sdf2	6.75626305638561e-20	0.226071425045554	0.474	0.361	1.37739934930534e-15
Ebf1	7.08734895008647e-20	-1.59808394790456	0.361	0.412	1.44489783045413e-15
Fnta	7.09592859835854e-20	0.358022874702057	0.388	0.285	1.44664696334736e-15
Uba3	7.3385769466503e-20	0.533193648794918	0.272	0.183	1.4961156821136e-15
Cd63	7.40466960457128e-20	0.188328125315215	0.922	0.784	1.50958999228395e-15
Smad3	8.22657327783841e-20	0.385155767505546	0.25	0.165	1.67715149415292e-15
Hagh	8.56749896290679e-20	0.166325182663962	0.287	0.193	1.74665601356781e-15
Clec2d	8.63838178631253e-20	-2.42976698768809	0.043	0.108	1.76110689477554e-15
Fgf2	8.79164091344165e-20	0.407120774348504	0.193	0.118	1.79235183302335e-15
Pgm3	9.12856856738449e-20	0.311113631046968	0.279	0.19	1.86104127383267e-15
Sec11a	9.13207654439406e-20	0.118957464872866	0.592	0.468	1.86175644510562e-15
Copz2	9.13953626342174e-20	0.124787390073905	0.67	0.511	1.86327725802379e-15
Plcxd3	9.29387922377945e-20	1.44771481337132	0.018	0.003	1.89474315735192e-15
Ctdsp2	9.40159190882943e-20	0.150235334007898	0.528	0.414	1.91670254245306e-15
Lman1	9.44597569597338e-20	0.209615154093185	0.599	0.48	1.92575106513809e-15
Myof	9.62758224287046e-20	0.179783834978394	0.413	0.308	1.962775191854e-15
Stx4a	9.79212032237051e-20	0.25404087526477	0.412	0.304	1.99631957012168e-15
Fosl1	9.94921106135129e-20	0.39411918302855	0.04	0.013	2.02834565907769e-15
Wdr83os	1.02631492753946e-19	0.132998824414305	0.481	0.363	2.0923482427747e-15
Acot7	1.02706657451271e-19	0.487632344466441	0.189	0.116	2.09388062545906e-15
Polr2h	1.03815142879777e-19	0.125893778588206	0.276	0.182	2.11647931789002e-15
2510002D24Rik	1.05581457008399e-19	0.476263623474459	0.219	0.139	2.15248916403023e-15
Josd1	1.07005931820429e-19	0.415059359355535	0.217	0.137	2.18152993202308e-15
Slc19a1	1.10165868243837e-19	0.484042124052783	0.12	0.063	2.24595155588711e-15
Socs2	1.11596984320081e-19	0.129875575397567	0.266	0.175	2.27512771933348e-15
Chst15	1.12034094767087e-19	0.24709864923331	0.125	0.066	2.28403909001661e-15
Stard4	1.13558097883033e-19	0.669190724264338	0.15	0.087	2.31510894154139e-15
Csgalnact1	1.14780531013111e-19	0.604435969218549	0.17	0.101	2.3400306857643e-15
Tmco3	1.24667761210876e-19	0.566087142630714	0.244	0.161	2.54160164780613e-15
Zmpste24	1.28339859766639e-19	0.359665585403164	0.336	0.238	2.61646472106247e-15
Hbegf	1.3473713247602e-19	0.859008480908522	0.332	0.244	2.74688591978862e-15
Prune2	1.35924480470015e-19	0.864455277545449	0.078	0.035	2.77109238334219e-15
Col18a1	1.36211049069909e-19	-1.95074856245154	0.114	0.191	2.77693465738823e-15
Dexi	1.37003919707588e-19	0.56100388739833	0.237	0.154	2.7930989110786e-15
Spa17	1.42575775613231e-19	0.918937308412446	0.102	0.051	2.90669233742693e-15
Srxn1	1.5921211826763e-19	0.314080872786819	0.182	0.11	3.24585745512216e-15
Polr2k	1.67850628670261e-19	0.153302124928491	0.443	0.33	3.42197076670061e-15
Spsb4	1.81858524937031e-19	0.540598268492044	0.144	0.081	3.70754974789125e-15
Thy1	1.84145380129514e-19	-0.698357689097077	0.309	0.402	3.7541718647004e-15
Smagp	1.87643069484943e-19	-3.61250720260524	0.007	0.054	3.82547925758953e-15
Rasgrp2	1.94827648270628e-19	-3.82085555891122	0.015	0.066	3.9719512652933e-15
Epas1	1.95065460982969e-19	-2.91670369758464	0.08	0.151	3.97679955305979e-15
Amhr2	1.97513013499384e-19	1.95278365756824	0.055	0.021	4.02669780621194e-15
Polb	2.06471678793872e-19	0.419447754727101	0.254	0.167	4.20933811557066e-15
Palmd	2.1002403824938e-19	0.516788838121944	0.258	0.174	4.2817600677901e-15
S100b	2.14970946953281e-19	0.34214748715645	0.096	0.047	4.38261269553654e-15
Mosmo	2.19789189030673e-19	0.162118596761597	0.299	0.202	4.48084219676832e-15
Pdgfa	2.21164229269595e-19	0.384514087846824	0.458	0.342	4.50887514211923e-15
Mzt1	2.23375540032114e-19	0.314519910149035	0.315	0.221	4.55395713463472e-15
Ucma	2.27437493629497e-19	3.22346781704791	0.227	0.158	4.63676818262456e-15
Pdk1	2.53514449325834e-19	0.506720322072922	0.254	0.169	5.16839907840578e-15
Ghr	2.60422884955357e-19	0.265311781477671	0.333	0.234	5.30924135558486e-15
Dynlt3	2.61511260037248e-19	0.274110136496003	0.463	0.35	5.33143005837937e-15
C1qa	2.83168838356147e-19	-3.4985720278735	0.053	0.118	5.77296310756678e-15
Moxd1	2.94645985312267e-19	1.17394300409057	0.036	0.011	6.00694770256119e-15
Igsf10	3.14294535832548e-19	0.531881860353137	0.477	0.379	6.40752270201815e-15
Sertad3	3.14614178876705e-19	0.447698009218867	0.21	0.133	6.41403926475939e-15
Cct7	3.31776063583329e-19	0.169356127584572	0.518	0.4	6.76391860827334e-15
Mef2a	3.35662741472597e-19	0.397668846660063	0.545	0.436	6.84315631040183e-15
Cpq	3.37649228736691e-19	0.236507124670944	0.532	0.409	6.88365482625491e-15
Lyn	3.39837077611924e-19	-3.15470987660445	0.017	0.069	6.92825850127429e-15
Park7	3.40910913407325e-19	0.144440542430539	0.676	0.546	6.95015079163514e-15
Rabepk	3.42910657367953e-19	0.396904126406278	0.169	0.101	6.99091957176046e-15
Lilrb4a	3.44209200551979e-19	-4.46777831125922	0.009	0.057	7.0173929716532e-15
Pdcl3	3.46434687612996e-19	0.188978288435058	0.456	0.337	7.06276397636615e-15
Pigk	3.62443001785176e-19	0.418321356963309	0.357	0.257	7.38912547739438e-15
Zfhx4	3.63413876717514e-19	0.259987420603824	0.492	0.376	7.40891870463995e-15
Pdk3	3.65926052138144e-19	0.109991072600414	0.134	0.073	7.46013442494034e-15
5031425E22Rik	3.66339903856756e-19	0.423753652029157	0.229	0.147	7.46857161992769e-15
P4ha3	4.02764162564555e-19	0.525674865991855	0.147	0.084	8.21115298220358e-15
Csrnp3	4.09520874020472e-19	0.929307283212939	0.06	0.024	8.34890205865535e-15
B4galnt3	4.1035966984955e-19	2.45342260745201	0.023	0.005	8.36600258922278e-15
Thsd4	4.23960721184421e-19	0.368222531025195	0.107	0.054	8.64328722278679e-15
Galr2	4.29554157158653e-19	1.4614334070679	0.135	0.077	8.75732060199347e-15
Syndig1	4.33685575088433e-19	2.23434941077846	0.016	0.002	8.84154781932788e-15
Rbm4b	4.34861210057666e-19	0.134388537901215	0.236	0.151	8.86551548944564e-15
Tspan6	4.4281946132678e-19	0.356715953599919	0.34	0.246	9.02776035806906e-15
Snapc5	4.50388676207793e-19	0.305076331001221	0.324	0.228	9.18207394184828e-15
Mtss1	5.06278050781096e-19	-1.58174838133867	0.16	0.241	1.03214906212742e-14
Elof1	5.07965652764889e-19	0.271321909556017	0.426	0.313	1.03558957629178e-14
Irak1bp1	5.18091764233619e-19	0.397722039490186	0.175	0.104	1.05623367974308e-14
Wscd2	5.24817862215349e-19	1.08759281050225	0.068	0.029	1.06994617569843e-14
Fdft1	5.33722954637063e-19	0.587044017485239	0.127	0.07	1.08810098761858e-14
Erp44	5.51640685956302e-19	0.2076955482813	0.491	0.38	1.12462986645911e-14
Coq10b	5.57159935936247e-19	0.291434472711724	0.389	0.289	1.13588196139323e-14
Galnt2	5.84899151686236e-19	0.322607426705462	0.379	0.274	1.19243390054273e-14
Ift57	5.92241215492907e-19	0.391054676843393	0.169	0.1	1.20740216602539e-14
Mindy2	6.36609648951004e-19	0.265912928210721	0.443	0.333	1.29785609131641e-14
Lima1	6.40804157171259e-19	-0.789896794883215	0.392	0.453	1.30640743522505e-14
Nrarp	6.54743688665719e-19	-6.05893997389642	0.004	0.047	1.3348259580828e-14
Slc25a13	6.6933531233478e-19	0.74168760124117	0.042	0.014	1.36457390125692e-14
Gas1	6.76773753240573e-19	0.248790118381756	0.693	0.566	1.37973865073156e-14
C1s1	6.93084788377658e-19	-1.74352574671926	0.107	0.182	1.41299195806553e-14
Etfa	7.00087503478286e-19	0.262038123908565	0.465	0.354	1.42726839334118e-14
Vit	7.09841102840435e-19	0.587227525947727	0.39	0.29	1.4471530563608e-14
Ube2e1	7.11568002304857e-19	0.198060562193682	0.417	0.312	1.45067368629891e-14
Ndel1	7.15384229243657e-19	0.178560409349124	0.482	0.377	1.45845382815904e-14
Trafd1	7.39185263156892e-19	0.210347848689532	0.264	0.178	1.50697699599796e-14
Epdr1	7.53331628702883e-19	0.376353048759588	0.161	0.093	1.53581719143657e-14
Rtkn	7.66554884584262e-19	0.489012196459914	0.203	0.127	1.56277544320193e-14
Pde10a	7.7535502884625e-19	0.756944407375987	0.193	0.121	1.58071629730885e-14
Eif4b	8.39243615867942e-19	0.173793233082261	0.449	0.335	1.71096595966997e-14
Phlda2	8.4904319833406e-19	3.06249626453028	0.011	0.001	1.73094436844365e-14
Minpp1	8.49104521588287e-19	0.400374711280612	0.239	0.156	1.73106938816204e-14
Pdgfb	8.65676897802757e-19	-5.2155872856774	0.002	0.044	1.76485549155048e-14
Arl13b	8.75606733956702e-19	0.178825072323871	0.256	0.168	1.78509944851753e-14
Max	8.96925754746005e-19	0.36443496193784	0.334	0.236	1.82856253620068e-14
Tmf1	9.00564331202127e-19	0.203362572210001	0.493	0.385	1.83598050202178e-14
Sar1b	9.02899993928306e-19	0.227036411950764	0.417	0.311	1.84074221762164e-14
1700023F06Rik	9.34480346675048e-19	1.30321602620733	0.043	0.015	1.90512508276642e-14
Fundc2	9.56766444117389e-19	0.205303573180336	0.562	0.444	1.95055974962212e-14
Tuba1a	9.76636918758149e-19	0.179738357033568	0.823	0.676	1.99106968627224e-14
Gstm5	1.01393053097271e-18	0.192183024902733	0.469	0.355	2.06710017349406e-14
Arl6	1.02800526009075e-18	0.823556847551171	0.136	0.077	2.09579432374701e-14
Cxxc5	1.06000364856362e-18	0.303414325494771	0.434	0.328	2.16102943832665e-14
Cadm4	1.10327502235036e-18	-3.03576340399687	0.039	0.1	2.24924678806569e-14
Shisa5	1.13991886334383e-18	-0.10579974904323	0.491	0.366	2.32395258669907e-14
Ar	1.14081573571214e-18	0.243124332835801	0.38	0.281	2.32578104039634e-14
Pbdc1	1.20673456962275e-18	0.154158853536535	0.35	0.251	2.4601697670899e-14
Ndufs5	1.2629336582582e-18	0.118599069170806	0.676	0.543	2.57474284909098e-14
Bhlhe41	1.27318799807348e-18	0.445765375098295	0.268	0.184	2.59564837167241e-14
Neo1	1.29743433629493e-18	0.212863827793723	0.357	0.261	2.64507938140448e-14
Fam204a	1.31685552605685e-18	0.199334102773006	0.328	0.231	2.6846733609721e-14
Tmem121	1.36225912604758e-18	1.0116470281297	0.061	0.025	2.7772376802732e-14
Stxbp1	1.39003023814754e-18	0.306560085896328	0.174	0.104	2.83385464651138e-14
Med28	1.39435079167837e-18	0.154947906092894	0.465	0.353	2.84266295899468e-14
Clk1	1.436425130921e-18	0.122719662738312	0.551	0.436	2.92843991440865e-14
Ext2	1.45271465672683e-18	0.176838174185642	0.37	0.266	2.96164937066898e-14
Yipf5	1.45679962229443e-18	0.234347453046404	0.513	0.4	2.96997738997165e-14
Glt28d2	1.46145517360429e-18	1.05345750050681	0.085	0.041	2.97946866242706e-14
Zfp703	1.51024503474785e-18	0.164991066581896	0.322	0.225	3.07893655234043e-14
Pkd2	1.56122616905246e-18	0.213222818192348	0.548	0.423	3.18287179084726e-14
Cars	1.56280250839159e-18	0.40659026226771	0.247	0.164	3.18608547385793e-14
Mmp2	1.56457411151438e-18	0.224863805750947	0.596	0.487	3.18969724114436e-14
Atxn10	1.64253186385797e-18	0.278635313996751	0.498	0.387	3.34862971084725e-14
Stard10	1.70631592665613e-18	0.734020910344475	0.055	0.021	3.47866627967386e-14
Tmtc1	1.70890996465734e-18	0.247097179850828	0.163	0.096	3.48395474494692e-14
Ptms	1.78284594465195e-18	0.124193440241962	0.806	0.667	3.63468802736192e-14
Gpr180	1.8100377626041e-18	0.300276625645834	0.446	0.329	3.69012398662098e-14
Car12	1.8298510237776e-18	0.997271553945408	0.04	0.013	3.7305172821754e-14
Cope	1.84699982677334e-18	0.160160666213761	0.659	0.53	3.7654785468428e-14
Frmd6	1.86005767788698e-18	0.191547507059787	0.473	0.363	3.79209958790818e-14
Pecam1	1.93608428234795e-18	-4.20555304416789	0.022	0.075	3.94709502642277e-14
Pak1ip1	1.96014571359294e-18	0.257184043189095	0.31	0.215	3.99614906630193e-14
Exoc6b	2.03327782316417e-18	0.373531640577835	0.222	0.143	4.14524349808479e-14
Itgb5	2.03872070167381e-18	0.321197650140547	0.457	0.351	4.15633989450239e-14
Capns1	2.04720173284945e-18	0.11662482502456	0.751	0.622	4.17363017276017e-14
Oat	2.06858961440899e-18	0.197272212211126	0.651	0.516	4.2172336468956e-14
Nes	2.11870829291301e-18	-4.02107051790788	0.018	0.069	4.31941059676175e-14
Anxa3	2.1847751898152e-18	-1.68776858564594	0.126	0.203	4.45410117947626e-14
Eif1a	2.18581772706511e-18	0.124309261962251	0.406	0.303	4.45622660016764e-14
Ednrb	2.24728606381524e-18	-3.82274521275219	0.009	0.056	4.58154209830013e-14
Hmgcs1	2.32965470524486e-18	0.205758362768217	0.297	0.208	4.74946704758269e-14
Fam174a	2.33018256931957e-18	0.279565300000548	0.385	0.282	4.75054320407181e-14
Adgrf5	2.35246807431229e-18	-3.35035170151233	0.012	0.059	4.79597666310047e-14
Mob2	2.44552169791381e-18	0.371162827747617	0.31	0.217	4.98568508553689e-14
Car5b	2.467341037554e-18	0.67418532442638	0.104	0.053	5.03016817326134e-14
Rab26os	2.49572591032154e-18	0.562397348483154	0.085	0.04	5.08803641337252e-14
Ero1l	2.82385468783e-18	0.420925786909329	0.208	0.133	5.75699255207902e-14
Fat1	2.83364168584298e-18	0.337912748517894	0.388	0.286	5.77694530492808e-14
Klhl21	2.91136843501853e-18	0.661339432368402	0.163	0.098	5.93540682847228e-14
Kcnj15	2.94797019121804e-18	3.28386959368226	0.02	0.004	6.01002682883622e-14
Fcgr3	2.98710754168487e-18	-1.99324520561152	0.114	0.187	6.08981614523295e-14
Yipf1	2.99628633562419e-18	0.400543944792303	0.338	0.242	6.10852895243703e-14
Glo1	3.0974927941513e-18	0.272683101706582	0.444	0.338	6.31485855943625e-14
Insig2	3.31145189013633e-18	0.401449350474252	0.296	0.207	6.75105696842093e-14
Prorsd1	3.31630543879577e-18	0.302177074777589	0.37	0.269	6.76095189807293e-14
Enho	3.33632984526712e-18	0.801057862845685	0.113	0.06	6.80177565554609e-14
Tmem165	3.33814095793386e-18	0.256486672563511	0.459	0.36	6.80546797093975e-14
Auts2	3.34978339241508e-18	0.273011773227256	0.51	0.4	6.82920340211663e-14
Rgs5	3.68178188394651e-18	-4.91306252001333	0.052	0.113	7.50604872680174e-14
Tusc3	3.77164879224891e-18	0.338415900516556	0.394	0.292	7.68926039275785e-14
Snhg1	3.82845970684816e-18	0.195106719978523	0.415	0.316	7.80508080435134e-14
Spcs2	3.84405702808365e-18	0.175538116394455	0.608	0.487	7.83687906315414e-14
Lhfp	4.05337384812247e-18	0.203600910864411	0.662	0.516	8.26361326416728e-14
Snhg3	4.25272691803251e-18	0.189751627096715	0.403	0.298	8.67003436779288e-14
Abi3bp	4.29987414492712e-18	0.131584919477995	0.755	0.584	8.76615341926292e-14
Itga2b	4.34723009037809e-18	0.734793717461795	0.101	0.051	8.86269798525382e-14
Tmem263	4.44263837976923e-18	0.23859273527028	0.54	0.416	9.05720686483553e-14
Tmem132a	4.45918120538505e-18	-1.65386535981229	0.099	0.172	9.09093272341851e-14
Bcl7b	5.01621619278694e-18	0.314034762563079	0.337	0.24	1.02265599522347e-13
Mettl23	5.02061837908298e-18	0.213484043026038	0.359	0.259	1.02355346894365e-13
Mrc1	5.06730999981374e-18	-3.98617369918812	0.021	0.073	1.03307248966203e-13
Glg1	5.15305538226255e-18	0.223941849869969	0.557	0.445	1.05055340078187e-13
Serpinf1	5.27620936196403e-18	0.171856302458033	0.921	0.76	1.07566080262361e-13
Gucy1b1	5.29760656304943e-18	-3.25559646136664	0.015	0.064	1.08002305000889e-13
Abhd14a	5.31195891539639e-18	0.276577102367503	0.383	0.282	1.08294906408186e-13
Snrnp48	5.35836206253834e-18	0.287704491439946	0.264	0.176	1.09240927368969e-13
Eml1	5.54162009480393e-18	0.261971198627753	0.262	0.177	1.12977008872768e-13
Eef1akmt1	5.54827686670616e-18	0.321749217501447	0.261	0.176	1.13112720481539e-13
Asap2	5.934928319722e-18	0.268746885969801	0.196	0.12	1.20995383654172e-13
Bet1l	5.9508207914754e-18	0.305450992906274	0.447	0.342	1.21319383475809e-13
Pfn2	5.96134727613122e-18	0.538101844883695	0.253	0.171	1.21533986918487e-13
Slc31a1	6.09381550107345e-18	0.222245775294851	0.276	0.189	1.24234616620384e-13
Ptpru	6.11125653257138e-18	1.21888986272617	0.051	0.019	1.24590186929533e-13
Clk4	6.22643297551913e-18	0.170793811340613	0.277	0.188	1.26938289071908e-13
Fam3c	6.34013228246647e-18	0.233165357510369	0.533	0.408	1.29256276842644e-13
Rhoa	6.44828099760569e-18	0.106671083961486	0.85	0.723	1.31461104698187e-13
Gas2l1	7.01974095330417e-18	0.407872710004383	0.374	0.281	1.43111458815012e-13
Vezf1	8.05296586174656e-18	0.210112677278819	0.482	0.375	1.64175815023427e-13
Gm48302	8.44974315320863e-18	1.37703543483827	0.028	0.007	1.72264913664464e-13
Ebag9	8.47275066786526e-18	0.406929914301029	0.199	0.126	1.72733967865769e-13
Gm34006	8.61565861148993e-18	1.35790009015909	0.051	0.019	1.75647432112445e-13
Atf4	9.20567614236602e-18	0.197141812856916	0.628	0.537	1.87676119514416e-13
Fam234a	9.25878982413219e-18	0.41190227516101	0.212	0.136	1.88758948144583e-13
Clba1	9.33212116799236e-18	0.611592956992844	0.058	0.024	1.9025395425186e-13
Creb5	9.45629121726472e-18	0.111026276196325	0.316	0.221	1.92785409046376e-13
Zim1	9.5155095666473e-18	-0.550311389300017	0.141	0.077	1.93992693535238e-13
Ahi1	9.61115133885559e-18	0.224185306423587	0.174	0.105	1.95942542345249e-13
Kifap3	9.71414359225849e-18	0.331149948106868	0.326	0.231	1.98042245415374e-13
Bbx	9.76785839911772e-18	0.293544158832348	0.341	0.244	1.99137329182813e-13
Pde6d	9.80413268750762e-18	0.314524701275079	0.313	0.221	1.99876853100218e-13
Zfp560	9.943473631999e-18	0.235104672564405	0.351	0.257	2.02717596935564e-13
Fth1	1.01020375152818e-17	0.280190199134917	0.979	0.927	2.0595023882405e-13
Inpp4a	1.04833922473653e-17	0.330307856020663	0.201	0.128	2.13724917747036e-13
Scd1	1.07237698291254e-17	0.148135310845538	0.332	0.239	2.18625495506379e-13
1810055G02Rik	1.19223156284388e-17	0.288802052841659	0.34	0.244	2.43060248716982e-13
Gm49980	1.30777298488545e-17	0.657705540772477	0.112	0.06	2.66615678428596e-13
Esd	1.34853235131921e-17	0.104137979487639	0.622	0.501	2.74925290463447e-13
Grhpr	1.36087692920387e-17	0.293000002374828	0.276	0.19	2.77441979556793e-13
Mamdc2	1.36231278227631e-17	0.679339220881396	0.209	0.138	2.77734706922671e-13
Fam114a1	1.36799216665504e-17	0.231738385169704	0.52	0.395	2.78892563015962e-13
Gm47990	1.38842949876789e-17	3.89954774326305	0.01	0.001	2.8305912191381e-13
Cdkn1c	1.40212337372857e-17	0.507829890992453	0.497	0.412	2.85850892202044e-13
Rpl39l	1.43475715510483e-17	0.888021943506843	0.088	0.044	2.92503941211222e-13
Hspb11	1.54128277416556e-17	0.14565768060592	0.292	0.203	3.14221319169132e-13
Ptpn18	1.5447818580393e-17	-2.90216002674562	0.036	0.093	3.14934677398473e-13
Tmem237	1.55640512018362e-17	0.498224079265406	0.193	0.123	3.17304311851834e-13
Rnf187	1.59382857749933e-17	0.188294632536011	0.517	0.402	3.24933832094789e-13
Atxn1	1.67290500590634e-17	0.105722151611767	0.256	0.17	3.41055143554125e-13
Tbx4	1.7503252821063e-17	0.653202954260985	0.173	0.108	3.56838815263011e-13
Sft2d2	1.7609852264219e-17	0.299343978773717	0.251	0.169	3.59012058110633e-13
F11r	1.81009378998434e-17	-4.09933958185314	0.007	0.05	3.69023820964106e-13
Tmem11	1.82495864263706e-17	0.324675299343479	0.27	0.184	3.72054318474418e-13
Gatd3a	1.82681402104372e-17	0.348911300905847	0.254	0.17	3.72432574470183e-13
Sox18	2.02669840043766e-17	-4.93016589076837	0.004	0.045	4.13183002897226e-13
Inpp1	2.15526990478255e-17	0.301607027738622	0.278	0.193	4.39394875488019e-13
Cox20	2.20273660385535e-17	0.30412712751284	0.36	0.261	4.49071911427991e-13
Cetn4	2.25400215358417e-17	0.419981149686007	0.086	0.042	4.59523419051204e-13
Calu	2.2641851154621e-17	0.164602222057995	0.681	0.566	4.61599419489259e-13
Ifi27l2a	2.34021582513323e-17	-2.13747435253708	0.143	0.215	4.77099800269912e-13
Ms4a6c	2.3478741149031e-17	-3.69132638697343	0.006	0.047	4.78661095805295e-13
Vldlr	2.35597120630523e-17	0.157996401861963	0.115	0.061	4.80311849829448e-13
Lipg	2.3860688778653e-17	1.83835287747066	0.018	0.003	4.86447862130398e-13
Cdkn2c	2.45022327924626e-17	0.406500461086002	0.167	0.102	4.99527019939936e-13
Golgb1	2.47151467858895e-17	0.207465180546534	0.509	0.401	5.0386769752393e-13
Dgcr6	2.53588515838793e-17	0.300026363048243	0.337	0.243	5.16990907240547e-13
Pld4	2.56312434137843e-17	-3.4772800652832	0.009	0.053	5.2254415947682e-13
Arl1	2.58670488308744e-17	0.163355675258182	0.664	0.541	5.27351524515036e-13
Trappc4	2.5980949627566e-17	0.110326200842975	0.431	0.323	5.29673620057189e-13
Bag5	2.65298498665595e-17	0.285658325869646	0.403	0.3	5.40864049229548e-13
Arl16	2.71637984873716e-17	0.688871359071104	0.187	0.118	5.53788359762044e-13
Mtss2	2.81115689487379e-17	0.401960718970481	0.199	0.127	5.73110556157919e-13
Naaladl2	2.86929364836699e-17	0.516300812473524	0.153	0.091	5.84962896092579e-13
C1d	3.03063386877858e-17	0.268856926571426	0.488	0.383	6.1785532682789e-13
Phldb1	3.04390669734812e-17	0.143074088431194	0.35	0.251	6.20561258388361e-13
Alox5ap	3.1730176805812e-17	-3.36245601581148	0.036	0.091	6.46883114540089e-13
Rcl1	3.20069940336859e-17	0.144476231860763	0.112	0.06	6.52526587364755e-13
Snai2	3.33481712595878e-17	0.260856561425292	0.142	0.082	6.79869167469217e-13
Tulp3	3.38220413419464e-17	0.357981426468966	0.155	0.091	6.89529956838261e-13
Eef1b2	3.41362454605063e-17	0.155367166781448	0.756	0.655	6.95935636203343e-13
C1qb	3.42993847894095e-17	-3.21154121092702	0.056	0.116	6.99261557701691e-13
Gt(ROSA)26Sor	3.4903908253476e-17	0.321578622109964	0.216	0.142	7.11585977563615e-13
Coro1a	3.49577251301795e-17	-3.26374510252398	0.018	0.067	7.1268314222897e-13
Cybb	3.54345358730479e-17	-3.29503780478175	0.007	0.05	7.22403882843828e-13
Mettl24	3.64459815560269e-17	0.971288284940466	0.234	0.162	7.4302422598272e-13
Notch1	3.64608133778244e-17	-3.20897674997907	0.042	0.099	7.43326602333707e-13
Derl1	3.68952715179316e-17	0.20885991156611	0.528	0.41	7.52183900436071e-13
Tmem60	3.78927423916286e-17	0.316118172152168	0.271	0.188	7.72519339138132e-13
Faah	3.90245878160623e-17	1.56005112351147	0.027	0.007	7.95594271806061e-13
Krcc1	3.988433307654e-17	0.257725811739753	0.438	0.337	8.13121898431422e-13
Selenof	4.0962919373512e-17	0.148128687339695	0.819	0.686	8.35111037267788e-13
Slc35f5	4.10308187496777e-17	0.387505520707794	0.317	0.227	8.36495301849679e-13
Fbxl2	4.11894061648072e-17	0.592916516310799	0.039	0.013	8.39728423481925e-13
Col4a1	4.14666157288458e-17	-2.14109068684049	0.405	0.445	8.4537989486398e-13
Mplkip	4.31734180559303e-17	0.288982896054414	0.27	0.185	8.80176473906251e-13
Bag3	4.32388732458335e-17	0.172887139524956	0.339	0.246	8.81510908862808e-13
Wfdc17	4.60927339499226e-17	-2.87164904521689	0.033	0.088	9.39692567037072e-13
Lilr4b	4.62419149666551e-17	-3.8553498874284	0.007	0.049	9.42733920425198e-13
Pttg1	4.81970454795006e-17	0.255626819513306	0.305	0.215	9.82593166190579e-13
Maml2	4.91456634041748e-17	0.467432666298877	0.121	0.066	1.00193263982091e-12
Ddit3	5.02208073338429e-17	0.514487847047913	0.286	0.203	1.02385159911506e-12
Cryl1	5.48144583273487e-17	0.523829709865668	0.14	0.081	1.11750236191966e-12
Stk32b	5.51707608971645e-17	2.49255927774247	0.012	0.001	1.12476630241049e-12
Cdh2	5.6633183079614e-17	-1.42352828410652	0.068	0.133	1.15458070344409e-12
Bmp8a	5.75158309810401e-17	3.01831386603961	0.014	0.002	1.17257524621046e-12
Arntl	5.76830239262627e-17	0.589426241356672	0.169	0.105	1.17598380878472e-12
4930447F24Rik	5.87211497389292e-17	2.98628839375187	0.015	0.002	1.19714807972755e-12
Ackr2	5.92803228118425e-17	1.38556800308771	0.05	0.02	1.20854794116503e-12
Nyap1	5.92976737190943e-17	0.778007315972807	0.021	0.005	1.20890167411118e-12
Slc20a1	6.09956193035607e-17	0.421341211271055	0.167	0.102	1.24351769074169e-12
Gm49708	6.14369284619344e-17	0.902708151548164	0.121	0.067	1.25251466055346e-12
2210408F21Rik	6.38779188927772e-17	0.450945842867552	0.052	0.02	1.30227913246705e-12
Sec31a	6.50406593298542e-17	0.179031055232759	0.595	0.478	1.32598392175774e-12
4932422M17Rik	6.51669758360245e-17	0.443196798378597	0.07	0.032	1.32855913636903e-12
Tmem100	6.5872281974136e-17	-0.418296519271663	0.21	0.129	1.34293821260671e-12
Car9	6.63780977186749e-17	-1.43997297748441	0.128	0.201	1.35325027819063e-12
Egfl7	6.81538281275511e-17	-3.85987439205645	0.029	0.081	1.38945209403638e-12
Impa2	7.3716388689287e-17	0.211936574483706	0.119	0.066	1.50285601620849e-12
Clpx	7.37373334992956e-17	0.315692321186798	0.256	0.174	1.50328301805014e-12
Olfml2a	7.43019026872657e-17	-2.42775190690163	0.03	0.083	1.51479289008529e-12
Txnl1	7.43813257587709e-17	0.157427865633965	0.493	0.383	1.51641208824406e-12
Lcp1	7.88589970588067e-17	-2.66386459702776	0.027	0.078	1.60769837303789e-12
Tmem167	8.17620290361513e-17	0.141227536968194	0.663	0.537	1.66688248596002e-12
Fbxo31	8.2631001739081e-17	0.778545140434617	0.149	0.089	1.68459823245465e-12
Npas2	8.28799593919954e-17	1.02985996522143	0.116	0.065	1.68967373212461e-12
Emc3	8.56983090133101e-17	0.336123493036787	0.489	0.378	1.74713142585435e-12
Plod3	8.78995358638469e-17	0.322211979801629	0.343	0.252	1.79200783765625e-12
Klhdc8a	9.22957883892891e-17	1.53148741147989	0.14	0.085	1.88163423789244e-12
Creld2	9.50906219145731e-17	0.175680855774413	0.267	0.184	1.9386125089724e-12
Timm17a	9.59912520109611e-17	0.185001902019418	0.443	0.338	1.95697365474746e-12
Nphp1	9.63322089791832e-17	0.279075254581395	0.139	0.082	1.96392474445861e-12
Sec22b	9.80501781216629e-17	0.190744689658374	0.506	0.404	1.99894898136634e-12
Cops6	1.09380266298285e-16	0.175838936892964	0.475	0.365	2.22993548902314e-12
Mcrip1	1.12672356262655e-16	0.160841161280014	0.63	0.512	2.29705132712675e-12
Cd52	1.15384539565539e-16	-3.21875385150098	0.021	0.07	2.35234460812265e-12
Bccip	1.17922714805208e-16	0.133366857420526	0.421	0.318	2.40409038673378e-12
Med25	1.21688533163474e-16	0.256012724272787	0.275	0.191	2.48086412560374e-12
Mtfr1l	1.25209114369252e-16	0.409215350203866	0.351	0.26	2.55263821464595e-12
Snd1	1.29231369581918e-16	0.403167651948953	0.317	0.233	2.63463993166656e-12
Gabbr1	1.31147299713027e-16	0.257644166291753	0.219	0.142	2.67369999924949e-12
Pigp	1.33663609489955e-16	0.167471454486056	0.45	0.35	2.7250000066717e-12
Mef2d	1.34694490728666e-16	0.218268748317357	0.275	0.19	2.74601658248531e-12
Ppm1m	1.35271676639796e-16	0.269033305361759	0.211	0.138	2.75778367165553e-12
Cdc37	1.36447893771599e-16	0.128214261255921	0.555	0.443	2.7817632103216e-12
Insig1	1.40073982684442e-16	0.129705529990092	0.303	0.218	2.85568828498771e-12
Ptov1	1.40754112612642e-16	0.204063785619693	0.588	0.476	2.86955409383393e-12
Fdx1	1.45270815929915e-16	0.329411675552601	0.43	0.325	2.96163612436318e-12
Hivep2	1.51450347925765e-16	0.219595428543162	0.491	0.388	3.08761824316257e-12
Copb2	1.53503509573685e-16	0.221664454014591	0.557	0.456	3.12947604967871e-12
Rassf4	1.62817753224234e-16	-2.76203740422983	0.051	0.11	3.31936553498245e-12
Fbxo9	1.65453734923036e-16	0.265191548734133	0.235	0.156	3.37310529387593e-12
Snapin	1.69107871319959e-16	0.259348719400076	0.366	0.266	3.44760217260001e-12
Cib1	1.77294302773626e-16	0.301997684714624	0.316	0.229	3.61449895064591e-12
Pura	1.77962024388693e-16	0.187893054305196	0.573	0.459	3.62811179121228e-12
Me1	1.79073468068021e-16	0.417700796663456	0.164	0.101	3.65077079350275e-12
Gstt3	1.81125784769786e-16	0.352889858384967	0.176	0.11	3.69261137410163e-12
Zfyve21	1.84122846892398e-16	0.277553690404548	0.37	0.275	3.75371247959532e-12
Bcap31	1.85484313812421e-16	0.139885148171366	0.589	0.47	3.78146870569382e-12
Rabggtb	1.89435687636239e-16	0.341873990246376	0.283	0.2	3.86202536384001e-12
Celf2	1.90001068978448e-16	-1.18954894407425	0.209	0.285	3.87355179326362e-12
H2-K1	1.9271819959363e-16	-1.35702347060865	0.388	0.438	3.92894593511533e-12
Ube2v2	1.9287193784937e-16	0.178386393298132	0.357	0.26	3.93208019693511e-12
Ppil6	1.98456572489039e-16	1.80338192156093	0.03	0.009	4.04593414333403e-12
Trappc6b	1.98690967883188e-16	0.135303972293423	0.5	0.388	4.05071276223456e-12
Gars	1.98913983336694e-16	0.287528064088644	0.441	0.34	4.05525937828518e-12
Prdx4	2.02595356176796e-16	0.171758966017636	0.633	0.51	4.13031152637633e-12
Txndc5	2.08530214931949e-16	0.129045740526941	0.623	0.49	4.25130549181764e-12
Sox8	2.1109899387761e-16	0.46589525619379	0.06	0.026	4.30367518818283e-12
Tmem134	2.13241031671303e-16	0.13171630730166	0.504	0.392	4.34734491268285e-12
Zfp365	2.25184238071953e-16	0.849060725143936	0.063	0.028	4.59083106157290e-12
Mat2b	2.27954613188911e-16	0.123948054080475	0.453	0.346	4.64731069908233e-12
Ddt	2.45999671057243e-16	0.131575632044309	0.349	0.256	5.01519529384401e-12
Stk25	2.60784631510851e-16	0.163531127943476	0.388	0.29	5.31661628261172e-12
Cast	2.62425197099199e-16	0.149012848759091	0.549	0.444	5.35006249326137e-12
Gli3	2.64618740911995e-16	0.211129729288312	0.182	0.114	5.39478227097284e-12
Rdx	2.76008890228118e-16	0.114819080520514	0.633	0.522	5.62699324508065e-12
Aif1	2.81518378998667e-16	-3.85186519069848	0.007	0.047	5.73931519264582e-12
Gm13889	3.01481548641008e-16	-3.36591662948035	0.051	0.108	6.14630433214423e-12
Amotl1	3.13119423553483e-16	0.228966296614857	0.493	0.382	6.38356568798486e-12
Ly86	3.21503576990946e-16	-3.9313425618726	0.005	0.044	6.55449342411441e-12
Slc30a9	3.24588999261937e-16	0.333853765004976	0.314	0.225	6.6173959279531e-12
Snrnp25	3.26824433539483e-16	0.423488084588666	0.135	0.078	6.66296972656944e-12
Hsd17b12	3.27985364034619e-16	0.108861749404197	0.277	0.189	6.68663761657378e-12
Abcc1	3.31640840158057e-16	0.200986832156994	0.243	0.166	6.7611618083023e-12
Slc35b2	3.318902341308e-16	0.314910992009255	0.385	0.29	6.76624620322461e-12
Tph2	3.42596542965733e-16	3.81131351489639	0.01	0.001	6.98451572144241e-12
Igfbp3	3.49602652579779e-16	-1.0525974930671	0.174	0.254	7.12734927814395e-12
Slc2a5	3.51720788685868e-16	2.64931210726119	0.01	0.001	7.1705317189388e-12
Adss	3.66465058066204e-16	0.29265120553787	0.301	0.212	7.47112313879569e-12
Ryk	3.66590439033971e-16	0.290812573520036	0.47	0.368	7.47367928058556e-12
Rce1	3.68137431968591e-16	0.371601156322834	0.216	0.143	7.50521782554367e-12
Uso1	3.96302267616321e-16	0.279296726894556	0.458	0.356	8.07941432989393e-12
Eif3i	3.98778548582032e-16	0.110488180127435	0.603	0.501	8.12989826994188e-12
Tek	4.17363071040077e-16	-2.39900106307448	0.019	0.065	8.50878092929406e-12
Naxe	4.4731963589952e-16	0.327336468851958	0.432	0.333	9.11950541708352e-12
Fcgr2b	4.53160332934759e-16	-3.32765737904972	0.005	0.043	9.23857970754094e-12
Cnksr3	4.5781112861447e-16	0.440767124079742	0.107	0.058	9.3333954790632e-12
Wsb2	4.60385979887496e-16	0.285504208538708	0.37	0.276	9.38588897196639e-12
Gucy1a1	4.63184280412459e-16	-2.69418408451003	0.031	0.083	9.44293792476881e-12
Hhat	4.70607430545779e-16	0.393675248071775	0.072	0.034	9.5942736865368e-12
Ptger1	4.82210489105235e-16	1.49837686352908	0.037	0.013	9.83082524138843e-12
Cercam	4.82961203307117e-16	0.37196423091488	0.421	0.32	9.84613005182219e-12
Acadvl	4.91273702051256e-16	0.243092018114523	0.34	0.248	1.0015596963719e-11
Glmp	5.31748644593136e-16	0.273926988429851	0.368	0.273	1.08407596173203e-11
Fxyd7	5.39153845746066e-16	1.64993694880477	0.027	0.007	1.09917294532251e-11
Itm2a	5.6219836084044e-16	0.152950079924981	0.567	0.509	1.14615379824541e-11
Adgre1	5.71891987998784e-16	-3.31207516673178	0.007	0.047	1.16591619593312e-11
Ufm1	5.74366507634085e-16	0.187746114457126	0.493	0.389	1.17096099911361e-11
Arf4	5.83468704209407e-16	0.176903246222094	0.754	0.646	1.18951764727172e-11
Higd2a	5.92916015891976e-16	0.17007329774284	0.522	0.411	1.20877788159897e-11
Cxadr	6.90506647219248e-16	0.918452198729554	0.024	0.006	1.40773590168588e-11
Glis2	6.93913009595727e-16	0.426659798959866	0.328	0.243	1.41468045266281e-11
Sec61b	7.06076596261966e-16	0.160547935962944	0.8	0.665	1.43947835679927e-11
Papss1	7.08597343851655e-16	0.174445213345346	0.369	0.274	1.44461740491037e-11
Akr1a1	7.41712654391111e-16	0.106310597310008	0.753	0.631	1.51212958850716e-11
Stab1	7.78192041596664e-16	-3.95499760405945	0.018	0.064	1.58650011520312e-11
Dpp4	7.8304469577875e-16	-1.14196925877499	0.117	0.19	1.59639322128414e-11
Paip2	7.83778507596059e-16	0.13327442066408	0.636	0.533	1.59788924343609e-11
Katna1	7.90118098233652e-16	0.282383543879401	0.201	0.13	1.61081376686895e-11
Nab2	7.96475772375616e-16	0.256891075544735	0.226	0.153	1.62377515714217e-11
Crym	8.12086682863135e-16	1.81623866268125	0.03	0.009	1.65560112035307e-11
Sh3kbp1	8.18014872379744e-16	0.189842507744511	0.358	0.264	1.66768692032058e-11
Cyth4	8.28794806497069e-16	-3.59961472139821	0.005	0.043	1.68966397200557e-11
Cry1	8.53068469722822e-16	0.505304804692622	0.2	0.132	1.73915068922392e-11
Reep3	8.59161283478361e-16	0.114503398300567	0.54	0.441	1.75157210862733e-11
Trp53	8.61830498421269e-16	0.117228279595338	0.369	0.268	1.75701383713144e-11
Gja4	9.08460837290217e-16	-3.26416930419335	0.01	0.052	1.85207910898357e-11
Tmem39a	9.25128236116991e-16	0.249921741410542	0.295	0.213	1.88605893497171e-11
Trim8	9.66337829147855e-16	0.321519005822359	0.31	0.226	1.97007293228373e-11
Skp1a	9.75166268916176e-16	0.128269111729423	0.542	0.431	1.98807147243941e-11
Gale	1.01491394118185e-15	0.508296084021946	0.24	0.165	2.06910505188743e-11
Gabarap	1.01607889633496e-15	0.152383562695491	0.854	0.727	2.07148004595809e-11
Vamp7	1.08082664206232e-15	0.152931854892096	0.314	0.227	2.20348127517244e-11
Fgfr1op2	1.10214274295715e-15	0.181696434454829	0.461	0.361	2.24693841006674e-11
Myc	1.10563051387751e-15	0.35584611550209	0.198	0.129	2.25404892864207e-11
Ms4a7	1.12094972716764e-15	-4.09201115519579	0.006	0.044	2.28528020877666e-11
Mthfd2	1.14209042439809e-15	0.320253955045386	0.349	0.256	2.3283797482204e-11
Slc25a17	1.16269333391852e-15	0.27557817816262	0.275	0.192	2.37038289985969e-11
Mecom	1.1828858149941e-15	0.131818444957822	0.19	0.123	2.41154931102848e-11
Six4	1.24488421782774e-15	0.685871102413695	0.111	0.062	2.53794545488542e-11
Rasip1	1.26124596357103e-15	-3.75826791722063	0.006	0.043	2.57130214593226e-11
Mcee	1.26396811759742e-15	0.30657263890959	0.307	0.222	2.57685180134586e-11
Crabp1	1.26888808638163e-15	-0.948761014853861	0.168	0.238	2.58688214170623e-11
Gimap6	1.27040988633558e-15	-3.05751461082083	0.011	0.052	2.58998463527234e-11
Snw1	1.27469779921674e-15	0.205308543693404	0.423	0.322	2.59872640326317e-11
Ube2g1	1.29211199566917e-15	0.139791878724301	0.297	0.212	2.63422872557074e-11
Gpsm3	1.29770656260007e-15	-2.90001781867791	0.02	0.066	2.64563436917276e-11
Fam114a2	1.31531181551697e-15	0.298271907457397	0.352	0.26	2.68152619829444e-11
Vegfc	1.35512302378725e-15	0.655764872625118	0.174	0.112	2.76268930859507e-11
Ap3s1	1.38993239516481e-15	0.196452750682688	0.448	0.344	2.83365517402249e-11
Cnn2	1.39834194148696e-15	-0.946473954231223	0.276	0.344	2.85079971610946e-11
Flot1	1.41912344792382e-15	0.384983781189967	0.309	0.224	2.89316697328229e-11
Ptprc	1.48806802318261e-15	-2.66269078191099	0.013	0.055	3.03372427886238e-11
Apod	1.5122158078381e-15	0.118432145306424	0.56	0.464	3.08295436743954e-11
Cxcl12	1.53695352337445e-15	-1.99691342506337	0.232	0.294	3.13338714810349e-11
Fyttd1	1.5440265694951e-15	0.177698300457174	0.377	0.281	3.14780696722966e-11
Myo18a	1.57001305687121e-15	0.234586119515072	0.185	0.118	3.20078561904334e-11
Ncf2	1.5950746426941e-15	-3.09152107906024	0.008	0.047	3.25187867406045e-11
Pi4k2b	1.6001286484586e-15	0.334962535220423	0.293	0.207	3.26218227561254e-11
Cgnl1	1.63327582169027e-15	0.331335772648725	0.33	0.25	3.32975941767995e-11
St8sia4	1.64696151884031e-15	-4.41851246209413	0.003	0.037	3.35766044845975e-11
Ltv1	1.65673576000283e-15	0.365002494483825	0.203	0.134	3.37758719391776e-11
Tspan31	1.74003387997073e-15	0.212569561927358	0.405	0.309	3.54740707109632e-11
Commd3	1.74928686313282e-15	0.197594587632393	0.461	0.36	3.56627112786889e-11
Mdh1	1.84245276928756e-15	0.149652568450934	0.511	0.406	3.75620846074655e-11
Mapre3	1.88198562055928e-15	0.505749240853225	0.211	0.14	3.8368040846342e-11
Ubxn7	1.92233976270303e-15	0.15295731092802	0.217	0.142	3.91907407422267e-11
Tceal9	2.06809103065882e-15	0.121515316712528	0.691	0.572	4.21621718420414e-11
Fmn1	2.18873263492927e-15	0.683532803555618	0.131	0.078	4.46216922283031e-11
Fkbp8	2.24703347212119e-15	0.197128774226864	0.51	0.403	4.58102713961348e-11
Pla2g5	2.24732030561602e-15	0.855292856262892	0.247	0.176	4.58161190705938e-11
Polr2l	2.25694127054802e-15	0.296381537203303	0.229	0.156	4.60122616826624e-11
Map9	2.31260801986958e-15	0.965531323975901	0.056	0.024	4.71471397010811e-11
Ufd1	2.3165878736394e-15	0.244140180859032	0.305	0.219	4.72282769798864e-11
Isg15	2.3270736940971e-15	-2.79853486267827	0.016	0.06	4.74420514015575e-11
Nr1d1	2.38704378919208e-15	0.36491623225357	0.257	0.181	4.86646617302589e-11
Stom	2.42303173546957e-15	-2.34437771239715	0.035	0.085	4.93983479910181e-11
Gng10	2.5152949947976e-15	0.156315320931035	0.578	0.458	5.12793190589386e-11
Chsy1	2.53262261479042e-15	0.414319182440743	0.223	0.153	5.16325772477324e-11
Ldlr	2.57705976478936e-15	0.178720162889313	0.213	0.143	5.25385174247606e-11
Tm6sf1	2.61069097718174e-15	-2.37906631367198	0.019	0.064	5.3224156951804e-11
Sp100	2.72110157388635e-15	-3.01952736806001	0.009	0.048	5.54750977868211e-11
March5	2.72138187597478e-15	0.17410137149713	0.379	0.282	5.54808123054978e-11
Nrp1	2.72429038437553e-15	-1.70399599217862	0.197	0.261	5.5540108066264e-11
Yjefn3	2.73135869756568e-15	1.07496167383773	0.163	0.104	5.56842097672715e-11
Prex2	2.73728864620976e-15	-2.92138420183611	0.023	0.069	5.58051036302783e-11
Polr2c	2.89904395079829e-15	0.187295845320135	0.37	0.274	5.91028090249247e-11
Serinc1	2.90733321714478e-15	0.140970611076277	0.642	0.531	5.92718022979307e-11
Casp4	2.92325540276334e-15	-2.9112792327455	0.009	0.049	5.95964078961361e-11
Sav1	3.10279775092525e-15	0.16934220795005	0.333	0.242	6.3256737748113e-11
Clptm1l	3.14370172650631e-15	0.154382662822953	0.474	0.366	6.40906470982842e-11
B930095G15Rik	3.15693964313101e-15	0.126662758337029	0.096	0.051	6.43605285045119e-11
Pcdh7	3.18881470725922e-15	-2.03110188701829	0.067	0.126	6.50103654368937e-11
Ybx1	3.2181178559756e-15	0.115423450747054	0.863	0.733	6.56077687297746e-11
Gng11	3.2565291174754e-15	-0.159346292720144	0.696	0.55	6.63908591179709e-11
Abr	3.28926069069676e-15	0.24002032893238	0.235	0.16	6.70581577012349e-11
Pofut2	3.57168187851804e-15	0.175949189343762	0.559	0.448	7.28158784573473e-11
Nenf	3.73278260612109e-15	0.14464937643708	0.777	0.637	7.61002389909908e-11
Gorasp2	3.79324426602895e-15	0.159894579117721	0.482	0.375	7.73328708515322e-11
Arxes1	3.81734613365501e-15	0.611951752237971	0.081	0.041	7.78242356268248e-11
Smpdl3b	3.89658597514722e-15	0.459452282285509	0.221	0.15	7.94396982753263e-11
Commd6	4.14514736718876e-15	0.225269736017364	0.377	0.285	8.45071193748772e-11
Cfap36	4.15743206362037e-15	0.157031371638787	0.278	0.198	8.47575674810284e-11
Galt	4.2722708732452e-15	0.408208459251302	0.171	0.109	8.70987862928499e-11
Mvk	4.28614477561497e-15	0.40230181827269	0.147	0.089	8.73816335404624e-11
Stk16	4.36695406138261e-15	0.188281093535549	0.325	0.237	8.90290924494073e-11
Hist1h1e	4.41915143533104e-15	-0.268130062548736	0.21	0.138	9.0093240312094e-11
Lrrc32	4.42947840971938e-15	-3.48691283440434	0.018	0.062	9.0303776338949e-11
Zfp260	4.63735195284054e-15	0.171099991256591	0.41	0.308	9.454169426256e-11
Izumo4	4.95267475324604e-15	0.610740635179047	0.105	0.058	1.00970180194427e-10
Plppr4	4.95657270591539e-15	1.17415775825173	0.052	0.022	1.01049647755497e-10
Casc4	5.14475511020856e-15	0.230000450392374	0.429	0.332	1.04886122431822e-10
Uba5	5.20893712331956e-15	0.187232238314934	0.404	0.309	1.06194601133116e-10
Ccl9	5.25597436416654e-15	-2.9342229693256	0.035	0.085	1.07153549362263e-10
Spryd3	5.32572383157424e-15	0.368726224726003	0.313	0.226	1.08575531754304e-10
Pycr2	5.35066719568899e-15	0.291789097838601	0.253	0.177	1.09084052118511e-10
Tmem230	5.60972449815561e-15	0.340189978056301	0.26	0.182	1.14365453343898e-10
Eny2	5.70642171206352e-15	0.101434765633217	0.587	0.478	1.16336819443839e-10
Des	5.74451870285658e-15	-3.02403984968652	0.015	0.057	1.17113502795137e-10
Stx5a	5.97484432456943e-15	0.14672021047106	0.416	0.319	1.21809151244997e-10
Ppt1	6.01495809541064e-15	0.153710467357735	0.344	0.252	1.22626950691137e-10
Sgcd	6.16424121497082e-15	0.353841109703921	0.221	0.15	1.2567038564961e-10
Gmds	6.22961150527508e-15	0.289841435609966	0.333	0.245	1.27003089758043e-10
Ube2w	6.42886789401477e-15	0.33847584500518	0.314	0.227	1.31065329755279e-10
Rbm7	6.53034512099297e-15	0.104852853687676	0.391	0.293	1.33134145981684e-10
Tmem30b	6.78146705340239e-15	0.682932837274174	0.1	0.055	1.38253768817714e-10
Yrdc	6.79300478561655e-15	0.287177909364376	0.237	0.164	1.38488988564365e-10
Rgs16	6.81867175375369e-15	-3.21863731818107	0.015	0.057	1.39012261043776e-10
Fam104a	6.84471985130625e-15	0.108152853483413	0.455	0.357	1.39543303608581e-10
Npepps	6.86759053688427e-15	0.269162867019859	0.395	0.3	1.4000956827546e-10
Hsp90b1	7.03030208255145e-15	0.108776362116809	0.756	0.635	1.43326768556976e-10
Dse	7.05722207080674e-15	0.312268989921143	0.42	0.327	1.43875586357537e-10
AI506816	7.22026418889033e-15	0.126871180133497	0.46	0.345	1.47199526018907e-10
Pirb	7.28467603686884e-15	-5.01143101038775	0.003	0.037	1.48512690363645e-10
Mpzl2	7.46778868660841e-15	0.750403000565573	0.017	0.004	1.52245807953886e-10
Sar1a	7.69727707761643e-15	0.126693196764861	0.658	0.531	1.56924387781366e-10
Usp29	7.70959833529744e-15	0.647952171251817	0.038	0.014	1.57175581261709e-10
Ptpn3	7.98489489806238e-15	0.511554168203642	0.074	0.037	1.62788052286798e-10
Lyz2	8.19300655381801e-15	-3.02464969865908	0.152	0.214	1.67030824612688e-10
Pcdh1	8.20697676710913e-15	-4.24724033665678	0.006	0.042	1.67315635351054e-10
Pacsin3	8.24698137546931e-15	0.40923999906005	0.123	0.072	1.68131209301693e-10
Pex2	8.34749130756369e-15	0.460659662072435	0.274	0.194	1.70180305287301e-10
Josd2	8.40231912733837e-15	0.19148066373651	0.281	0.2	1.71298080049047e-10
Slc6a6	8.41724702641062e-15	-0.354239200766499	0.402	0.297	1.71602415127433e-10
Plekho1	8.57224961045971e-15	-2.99260726976712	0.046	0.098	1.74762452808442e-10
Cdk2ap1	8.69872482269203e-15	0.136083973607574	0.363	0.27	1.77340902960223e-10
Smim11	8.78638828196481e-15	0.103825892828626	0.482	0.383	1.79128097904417e-10
Eef1akmt2	8.95066904024549e-15	0.254960494507099	0.208	0.139	1.82477289723485e-10
Igfbp4	9.12692284308653e-15	-0.387147896481583	0.535	0.605	1.86070576002005e-10
Rps2	9.21193198592364e-15	0.116775847138696	0.952	0.873	1.87803657397025e-10
Hspa5	9.21626180954877e-15	0.305935629121846	0.77	0.673	1.87891929511271e-10
Pkn3	9.35954620650782e-15	0.818728241079496	0.062	0.029	1.90813068512075e-10
1110038B12Rik	9.76802938271197e-15	0.140300353708134	0.281	0.199	1.99140815025349e-10
Myct1	9.81171391072417e-15	-5.853164334466	0.004	0.038	2.00031411497934e-10
Afap1l1	1.03689012097796e-14	-5.29150231948853	0.004	0.038	2.11390788963777e-10
Smad6	1.08040468532642e-14	1.09381329554894	0.124	0.074	2.20262103197497e-10
Cd68	1.12509750874915e-14	-3.52388227459456	0.034	0.082	2.29373629108689e-10
Zfp827	1.1274323663612e-14	0.49433463189713	0.107	0.06	2.29849636530058e-10
Mypop	1.13038566852651e-14	0.791399342741328	0.121	0.07	2.304517262425e-10
Plaat3	1.14094955178227e-14	-1.18839411826414	0.178	0.249	2.32605385121851e-10
AW551984	1.23392981536762e-14	0.383823624645008	0.148	0.091	2.51561271458996e-10
Spsb3	1.24142854824171e-14	0.347823503428617	0.283	0.203	2.53090038130037e-10
Hr	1.2442568104928e-14	0.634518802518638	0.167	0.108	2.53666635955167e-10
Hacd2	1.25288305966661e-14	0.475666067145168	0.259	0.184	2.55425269374232e-10
Aktip	1.26836709119235e-14	0.56000274048101	0.26	0.186	2.58581998881385e-10
Plpp5	1.28132087054684e-14	0.160104648791487	0.368	0.272	2.61222885878384e-10
A4galt	1.30020602549562e-14	0.551680993903501	0.107	0.06	2.65073002417792e-10
Sars	1.32170195238334e-14	0.176708448699122	0.413	0.314	2.69455377032391e-10
Arid4b	1.32978517225652e-14	0.149514014876223	0.425	0.329	2.71103303067937e-10
Slc4a8	1.33160526213489e-14	1.10170617084361	0.071	0.035	2.71474364791439e-10
Vta1	1.38397820559752e-14	0.145711242047389	0.284	0.203	2.82151636775166e-10
Sgce	1.38731282637067e-14	0.237394348214854	0.396	0.303	2.82831465912189e-10
Clec4a2	1.40112802820217e-14	-3.11425413576131	0.007	0.043	2.85647971109576e-10
Tle1	1.45412464021457e-14	0.251992547088128	0.253	0.177	2.96452390400544e-10
Lpar4	1.46466146170436e-14	-0.113587998118577	0.241	0.164	2.98600532197668e-10
Rida	1.51856093502936e-14	0.357957958835143	0.084	0.044	3.09589017824436e-10
Cnpy4	1.5756090734978e-14	0.576171543542611	0.223	0.153	3.21219421813996e-10
Ssr3	1.65436794540386e-14	0.130787852306357	0.666	0.557	3.37275993029485e-10
Mettl9	1.66334014088752e-14	0.204544017637451	0.479	0.377	3.39105154522739e-10
Selenom	1.70916835171961e-14	0.12333359417495	0.789	0.62	3.48448151865078e-10
Scn7a	1.72806657624429e-14	-4.27695368563827	0.01	0.049	3.52300932898924e-10
Pkdcc	1.80078112712645e-14	0.237456941669233	0.148	0.091	3.6712524838727e-10
Sncg	1.85589170417912e-14	-3.03314470900284	0.021	0.064	3.78360641730997e-10
Cst6	1.86315265784715e-14	0.25829927417537	0.03	0.01	3.79840932355299e-10
Cdkl5	1.92645123290154e-14	0.801708727657817	0.062	0.029	3.92745612851638e-10
Cpm	1.97870533998461e-14	0.342862622119037	0.329	0.24	4.03398657662663e-10
Trim30a	2.00455426862294e-14	-3.02987086372182	0.004	0.037	4.08668478744159e-10
Gadd45a	2.03456786648897e-14	0.325030514984229	0.158	0.099	4.14787350941107e-10
B9d1	2.03593346577044e-14	0.527539085704007	0.155	0.097	4.1506575566662e-10
Smim19	2.10439827552687e-14	0.206143646268522	0.317	0.233	4.29023676431664e-10
Ccdc127	2.18414570725876e-14	0.186405589515206	0.354	0.264	4.45281785338844e-10
Aard	2.2149240033725e-14	-1.29560638245288	0.117	0.182	4.51556556567551e-10
Mapk13	2.2173799768068e-14	0.746782661236765	0.045	0.018	4.52057255871602e-10
Epha5	2.30333517289032e-14	0.62469088561128	0.212	0.148	4.6958094169715e-10
C3ar1	2.41094073520778e-14	-3.63395384412334	0.007	0.043	4.91518487686811e-10
Acbd6	2.4147579563738e-14	0.262426966680162	0.32	0.235	4.92296704565926e-10
Ly6a	2.55238115102591e-14	-0.221772717305657	0.487	0.348	5.20353945259653e-10
Dennd4a	2.55982115116056e-14	-1.05980232293793	0.209	0.276	5.21870738087103e-10
C1qtnf4	2.56772469261286e-14	0.371115407645679	0.225	0.157	5.23482033082984e-10
Ctdspl	2.58925414740268e-14	0.25024371138025	0.301	0.221	5.27871243030984e-10
Nmt2	2.64982387877316e-14	0.293819607323722	0.244	0.169	5.40219594165485e-10
Nrros	2.65320378047099e-14	-3.13365204886386	0.011	0.049	5.40908654724621e-10
Il33	2.70465708899524e-14	0.883433294281352	0.176	0.118	5.5139844073346e-10
Bphl	2.79182465664656e-14	0.555934582175873	0.192	0.127	5.69169292750533e-10
Arl2	2.80893446196285e-14	0.394938605737398	0.239	0.165	5.72657468760367e-10
Acot1	2.85177796602661e-14	-0.154185368951922	0.083	0.043	5.81391973933846e-10
Fas	2.85205679546681e-14	0.450695063548413	0.211	0.143	5.81448818891818e-10
Cybc1	2.90709627850451e-14	0.415777607698406	0.197	0.132	5.92669718298715e-10
Frs2	2.96272670490098e-14	0.277240039980457	0.188	0.123	6.04011093328163e-10
Cenpx	3.00929774025505e-14	0.102450907893931	0.486	0.384	6.13505530305796e-10
Srp19	3.04251315758082e-14	0.138600427670782	0.526	0.425	6.20277157436002e-10
Diablo	3.07581236718589e-14	0.133725548981421	0.225	0.153	6.27065867298188e-10
Lamtor3	3.22979283371826e-14	0.116255522777745	0.379	0.284	6.58457865010141e-10
Sspn	3.30357140120141e-14	0.236197132169166	0.442	0.343	6.73499101562932e-10
Pttg1ip	3.59455146306023e-14	0.141609738658572	0.559	0.455	7.3282120677409e-10
Maf1	3.69459087968564e-14	0.170590027892063	0.328	0.239	7.53216242641512e-10
Polr2g	3.74719787197669e-14	0.123518179894516	0.352	0.263	7.63941230159888e-10
Psmd12	3.76491711538467e-14	0.10774271573916	0.417	0.325	7.67553652313473e-10
Tsen34	3.77026954323314e-14	0.108155320559029	0.506	0.404	7.68644851778939e-10
Emcn	3.82744358826818e-14	-3.52157041437328	0.007	0.042	7.80300924340234e-10
Sept6	3.99585357271075e-14	0.250819270666794	0.289	0.212	8.14634667868542e-10
Cdc123	4.05897543221328e-14	0.260330134999059	0.354	0.269	8.27503321365321e-10
Clec4a3	4.06827454516971e-14	-3.20933549618541	0.004	0.037	8.29399131523749e-10
Ctla2a	4.07826837377691e-14	-3.09546351871132	0.026	0.071	8.31436573361899e-10
AI662270	4.08407114481193e-14	-3.78845828902303	0.009	0.045	8.32619584292809e-10
Srsf10	4.6261138130167e-14	0.132365608144971	0.477	0.38	9.43125823059715e-10
Slc7a1	4.63705087399142e-14	0.224079772297363	0.243	0.171	9.45355561680631e-10
Osbp2	4.94839875858149e-14	1.46869919476812	0.034	0.012	1.00883005491201e-09
Rab9	5.07642160769704e-14	0.160685398321342	0.32	0.236	1.0349300731612e-09
Flt1	5.09422053736299e-14	-4.02199363173611	0.015	0.054	1.03855874095219e-09
Kcnq1ot1	5.17726255549778e-14	0.213955171915678	0.444	0.355	1.05548851718933e-09
Mif	5.18172660449467e-14	0.200531657399204	0.585	0.496	1.05639860285833e-09
Sept5	5.19890837576032e-14	0.439637105086716	0.06	0.028	1.05990145056626e-09
Rxra	5.20886871986047e-14	0.153283228752979	0.199	0.132	1.06193206591795e-09
Tmem184c	5.21389811127256e-14	0.492390417176804	0.202	0.136	1.06295740794514e-09
Mrpl30	5.29788682028827e-14	0.147364324304777	0.531	0.422	1.08008018605217e-09
Cd48	5.30680818402963e-14	-3.60947509155459	0.005	0.039	1.08189898447812e-09
Ddit4l	5.32279362792536e-14	0.382488769970079	0.108	0.062	1.08515793692514e-09
Tmem208	5.52760301122717e-14	0.14572648809548	0.428	0.333	1.12691242589888e-09
Lamtor4	5.69475864791092e-14	0.155160284400463	0.552	0.44	1.1609904455496e-09
N4bp2	5.74195904284796e-14	0.206896175502708	0.301	0.22	1.17061319006541e-09
Ccdc124	5.76004891176074e-14	0.18624310525361	0.41	0.32	1.17430117164066e-09
Itgav	5.84601168912156e-14	0.124468883928274	0.413	0.317	1.19182640306121e-09
Cldn5	5.87842676466699e-14	-3.07473723672228	0.021	0.063	1.19843486451266e-09
Gpihbp1	5.90267345173389e-14	-3.50697226542496	0.016	0.055	1.20337803660499e-09
Wdr74	5.99359506527218e-14	0.270344686990767	0.183	0.12	1.22191422595704e-09
Srp68	6.17143415497492e-14	0.171425840713907	0.282	0.202	1.25817028117474e-09
Mrpl50	6.24191225477208e-14	0.125517783660669	0.235	0.161	1.27253865138038e-09
Med21	6.29550671978991e-14	0.132517732399105	0.364	0.274	1.28346495496357e-09
Psmb7	6.3382106658983e-14	0.170225731321377	0.475	0.376	1.29217100845669e-09
B4galt7	6.6579921326022e-14	0.28747301718988	0.149	0.093	1.35736485607361e-09
Nol12	6.96380917009761e-14	0.246407373430036	0.33	0.247	1.4197117755078e-09
Erlec1	7.04431517324803e-14	0.157875413677963	0.517	0.408	1.43612453437008e-09
Micu3	7.10796542013487e-14	0.37838555158027	0.179	0.117	1.4491009102029e-09
Parvb	7.13402683970452e-14	-3.22473762943101	0.005	0.039	1.45441405181056e-09
Mdm2	7.15553025147112e-14	-0.157365919136281	0.243	0.167	1.45879795236742e-09
Cped1	7.16391470515472e-14	0.27949089074342	0.362	0.277	1.46050729093989e-09
1110032A03Rik	7.18798196548609e-14	0.520923204111701	0.176	0.114	1.46541388330365e-09
Nrbp2	7.36098869629183e-14	0.179821495741923	0.182	0.119	1.50068476551301e-09
Stoml2	7.45616943033581e-14	0.196300275908686	0.293	0.211	1.52008926176256e-09
Tm4sf1	7.57078398624266e-14	-0.177424825120509	0.536	0.427	1.54345573127529e-09
Paip1	7.60202026935368e-14	0.158029515891645	0.329	0.246	1.54982387231313e-09
Rnf13	7.87267331028761e-14	0.109194634836898	0.406	0.312	1.60500190776833e-09
Klf7	7.92538650452597e-14	0.110490740488578	0.422	0.325	1.61574854667771e-09
Tram1	8.00101332494268e-14	0.110303858684288	0.63	0.509	1.63116658655607e-09
Tomm22	8.03924466011282e-14	0.122245705694603	0.466	0.362	1.6389608088572e-09
Rp9	8.25277280114107e-14	0.164379720981035	0.486	0.389	1.68249279096863e-09
Snhg12	8.25473629248538e-14	0.156439521779775	0.305	0.224	1.68289308794899e-09
Itgb2	8.41095950062723e-14	-3.4773619162421	0.004	0.036	1.71474231339287e-09
Bet1	8.47414206392442e-14	0.265562385703474	0.401	0.308	1.72762334257227e-09
Wif1	8.50506347071493e-14	0.85103373507869	0.406	0.325	1.73392728977465e-09
Fam111a	8.56653864855955e-14	-1.85593116314485	0.065	0.12	1.74646023428184e-09
Schip1	8.64725447602451e-14	0.592748031661172	0.16	0.104	1.76291577002712e-09
Emc2	8.88137105394595e-14	0.174143306686193	0.347	0.259	1.81064511676796e-09
Rsbn1	8.98734732630993e-14	0.147747221416779	0.245	0.169	1.83225049941481e-09
Ankra2	9.09890865926673e-14	0.432005277459964	0.184	0.121	1.85499450836471e-09
9130024F11Rik	9.14555484028979e-14	1.54313042137384	0.026	0.008	1.86450426528988e-09
Slc11a1	9.19538066964343e-14	-4.37309949580118	0.006	0.039	1.87466225712021e-09
Nfic	9.29088523229546e-14	0.155019934658099	0.638	0.529	1.89413277230808e-09
Snx15	9.44355349057386e-14	0.34640056850656	0.126	0.076	1.92525725012329e-09
Kidins220	9.45675828887004e-14	0.231272414868062	0.328	0.242	1.92794931235193e-09
Parp14	9.61102388249142e-14	-2.0160553496402	0.013	0.051	1.95939943892353e-09
Gli2	9.68992539973731e-14	0.437126335726403	0.096	0.053	1.97548509124444e-09
Plek	9.71580101902419e-14	-2.80753091704349	0.02	0.061	1.98076035374846e-09
Prr5	9.77824482294068e-14	0.320417399229501	0.149	0.094	1.99349077205292e-09
Tmem63a	1.02738918810089e-13	0.228516851480759	0.248	0.175	2.09453833778128e-09
Atp8a2	1.04839796444632e-13	1.04100295521021	0.041	0.016	2.13736893011671e-09
Fkbp1b	1.13791718968163e-13	0.2327411064852	0.127	0.077	2.31987177460394e-09
Zfhx3	1.14320819236036e-13	0.137362014797564	0.568	0.46	2.33065854176506e-09
Trappc6a	1.16675274634252e-13	0.20305849173902	0.366	0.276	2.3786588239685e-09
Gm17018	1.18214362458097e-13	0.373921927951484	0.193	0.128	2.41003620743322e-09
Osbpl1a	1.21214607630112e-13	0.322654570156844	0.326	0.247	2.4712022057551e-09
Hspa1a	1.21344469788438e-13	-0.368545920079165	0.326	0.235	2.47384970557689e-09
Pdzd11	1.25851201140959e-13	0.374078621114653	0.274	0.2	2.56572843766073e-09
Klhl33	1.30570205040552e-13	0.726017694667187	0.059	0.027	2.66193477016174e-09
Tfpi	1.3146333955443e-13	-2.37924722126399	0.022	0.064	2.68014310349617e-09
Gm15283	1.31586893819801e-13	1.11185440294784	0.043	0.018	2.68266200430428e-09
Tcf15	1.32013420163412e-13	-3.7951196026061	0.004	0.036	2.69135759687148e-09
Lama5	1.38762947876297e-13	-3.49218398995689	0.016	0.055	2.82896021835407e-09
Tsn	1.39895952084301e-13	0.10252326886594	0.551	0.445	2.85205877514265e-09
Timm23	1.40020172996447e-13	0.122718498278209	0.51	0.405	2.85459126687856e-09
Polr3d	1.4214014972254e-13	0.39540051088175	0.279	0.203	2.89781123239343e-09
Ms4a6b	1.49558082228662e-13	-3.59142008121749	0.005	0.038	3.04904062239573e-09
Adgrl4	1.51103761495854e-13	-6.00167431607382	0.004	0.036	3.08055238561597e-09
Rom1	1.51354889708144e-13	0.740090437798403	0.174	0.116	3.08567213647993e-09
Blmh	1.56811439320328e-13	0.14310559624195	0.374	0.283	3.19691481342353e-09
Chd9	1.60232290523261e-13	0.141017099411465	0.392	0.305	3.26665570689771e-09
Dok2	1.60897112083691e-13	-3.00046107446342	0.005	0.037	3.28020942405022e-09
Hcfc1r1	1.61103242491052e-13	0.129517402672509	0.624	0.51	3.28441180466508e-09
Sorbs2	1.63004100359687e-13	-0.710884518786968	0.128	0.075	3.32316459403294e-09
Hsd17b10	1.66086924999587e-13	0.23013656069864	0.391	0.299	3.38601413996658e-09
Ufsp2	1.70553679521508e-13	0.124630351817276	0.367	0.279	3.47707786440499e-09
Piezo1	1.72402341581132e-13	0.236856652711329	0.35	0.263	3.51476653781454e-09
Ogfod3	1.74718027241552e-13	0.312304879956738	0.202	0.138	3.56197642137352e-09
Ckap4	1.77183804023913e-13	0.17496730292785	0.611	0.497	3.61224621263551e-09
Stt3a	1.77419747313576e-13	0.136237429912033	0.534	0.429	3.61705638848187e-09
Hcls1	1.77712879398486e-13	-2.74772766875078	0.006	0.039	3.62303247229693e-09
Lynx1	1.80199879414187e-13	0.246657641713573	0.096	0.054	3.67373494161703e-09
Bbox1	1.80539633151963e-13	1.7021756577697	0.018	0.004	3.68066150106908e-09
Abcc9	1.85352595466529e-13	-4.3396865236849	0.009	0.044	3.77878336377613e-09
Tie1	1.8543484603735e-13	-4.49036324818183	0.004	0.036	3.78046020616345e-09
Rsl24d1	1.91087459530313e-13	0.146013639855733	0.263	0.187	3.8957000374445e-09
Mff	1.95900506910171e-13	0.145195534075778	0.445	0.347	3.99382363437765e-09
Dcaf11	1.96461326111986e-13	0.225536817422908	0.228	0.159	4.00525705544506e-09
Ip6k2	2.00965107669832e-13	0.290170242691433	0.169	0.109	4.09707565006487e-09
Dapk2	2.01359568984111e-13	-1.48295421271557	0.041	0.091	4.10511753287908e-09
Icam2	2.20643487458271e-13	-3.26579281701097	0.005	0.037	4.49825877881178e-09
Pde2a	2.24361181450773e-13	-3.15056562025647	0.006	0.039	4.5740514062369e-09
Psmd5	2.26326534276192e-13	0.405368005240289	0.237	0.168	4.61411905428872e-09
Clip4	2.28608741539967e-13	0.875971023343194	0.072	0.036	4.6606464137753e-09
Gm266	2.28964466101128e-13	0.599113023232465	0.117	0.07	4.66789857040369e-09
Cadps	2.34475919907365e-13	3.00500551571138	0.01	0.001	4.78026057915145e-09
Tmed7	2.34802467663845e-13	0.104883736842952	0.488	0.387	4.78691790826281e-09
Ms4a6d	2.35864348781649e-13	-3.7041583695122	0.003	0.034	4.80856647861148e-09
Cops8	2.3710957346946e-13	0.167570898993771	0.344	0.258	4.83395287432189e-09
Msrb2	2.40102396850594e-13	0.556458546906331	0.098	0.055	4.89496756459305e-09
Nfil3	2.45222350407953e-13	0.238090859739219	0.138	0.085	4.99934805776694e-09
Snx21	2.52329110193885e-13	0.15464233430243	0.25	0.176	5.14423356952273e-09
Fmc1	2.54547566915065e-13	0.128390164795423	0.357	0.271	5.18946124669742e-09
Rfx2	2.5598527043594e-13	0.747560941270041	0.091	0.05	5.2187717083775e-09
Yif1b	2.6130286822897e-13	0.164541020977416	0.522	0.408	5.32718157458401e-09
B230216N24Rik	2.69424524473102e-13	0.524857218489924	0.107	0.063	5.49275778043314e-09
Hopx	2.71025571304683e-13	-1.01876647394016	0.222	0.285	5.52539832218858e-09
Rcor3	2.82078384876865e-13	0.25173263363615	0.272	0.198	5.75073203248465e-09
Dnajb2	2.84515825112429e-13	0.252743936755885	0.14	0.087	5.80042412656708e-09
Leprot	2.84522437758478e-13	0.174321444964909	0.512	0.409	5.80055893858209e-09
1110008P14Rik	2.90537383267923e-13	0.241418942923164	0.364	0.278	5.92318563268315e-09
Mettl1	2.96249018534173e-13	0.12830815349128	0.391	0.295	6.03962874085618e-09
Fbxo17	2.96481566840139e-13	0.476602215908966	0.239	0.168	6.0443697031699e-09
Rpl7l1	3.02830378405784e-13	0.111090924410444	0.328	0.244	6.17380292455872e-09
Eno1b	3.10355524975519e-13	0.71696368789015	0.057	0.026	6.3272180876759e-09
Tmcc3	3.19813577644701e-13	-2.69758076133665	0.029	0.072	6.52003940744253e-09
Jade2	3.30127740803261e-13	0.226391617737351	0.075	0.039	6.73031425175608e-09
Slc44a2	3.32309291423372e-13	0.165311299955807	0.218	0.149	6.77478952424828e-09
Ss18l2	3.36391242001787e-13	0.267781731535231	0.304	0.228	6.85800825069043e-09
Enc1	3.43260842872981e-13	-1.32207344960303	0.108	0.169	6.99805880365145e-09
Glt8d1	3.44240842916659e-13	0.150972540847057	0.385	0.291	7.01803806454193e-09
Dusp22	3.5012400012684e-13	0.191350966260406	0.182	0.119	7.13797799058588e-09
Chsy3	3.50189337931724e-13	0.346253307768872	0.264	0.192	7.13931003241406e-09
Rcbtb1	3.58029875872108e-13	0.241933472020456	0.158	0.101	7.29915507940467e-09
Tm9sf2	3.63223235714961e-13	0.203798274529489	0.559	0.451	7.40503210652091e-09
Inpp4b	3.66539937915947e-13	-2.8570623536972	0.012	0.048	7.47264971429241e-09
Matn3	3.71656801165914e-13	3.33011356042617	0.179	0.129	7.57696720536949e-09
Matn2	3.73203288301667e-13	0.172502829281323	0.552	0.429	7.60849543860609e-09
Eif3l	3.79585788390281e-13	0.135434316339196	0.411	0.317	7.73861546791267e-09
Ccdc59	3.82741533348369e-13	0.103179769551538	0.417	0.327	7.8029516403732e-09
1110002L01Rik	3.91937151500655e-13	0.646663581987854	0.062	0.03	7.99042270764385e-09
Cldnd1	3.92202749604878e-13	0.125945266159124	0.368	0.279	7.99583745619465e-09
Ndufb2	3.94202018958659e-13	0.1005482704959	0.59	0.477	8.03659656051017e-09
Trappc3	3.95790954506867e-13	0.108112488364509	0.387	0.299	8.0689901895315e-09
Amd1	3.96102311939859e-13	0.126211247878134	0.166	0.107	8.07533783351791e-09
Hoxa11	3.96638998401801e-13	0.21726721391567	0.253	0.181	8.08627926041751e-09
Arhgef40	3.97743472999846e-13	0.179298253567202	0.235	0.163	8.10879618404786e-09
Kmt5a	4.00308606585622e-13	-0.152323090934184	0.263	0.186	8.16109156246108e-09
Ppp1r3g	4.05117306179747e-13	2.42997070512673	0.015	0.003	8.25912652108651e-09
Gtf2e2	4.05962835066246e-13	0.133776020093054	0.262	0.187	8.27636431849556e-09
Dtd2	4.3258257632598e-13	0.174306259349485	0.158	0.101	8.81906098355775e-09
Cd300lg	4.35721291556126e-13	-4.12345024231119	0.009	0.043	8.88304997095474e-09
Blzf1	4.3743237134021e-13	0.156928630469007	0.21	0.144	8.91793375451286e-09
Pex13	4.38264662356719e-13	0.102908942109963	0.2	0.134	8.93490167146643e-09
Psmd14	4.38456390598599e-13	0.10287634088188	0.353	0.268	8.93881043513363e-09
Vgll3	4.44386809783739e-13	-1.32501601136963	0.08	0.137	9.05971389106109e-09
Tgfa	4.45874062376231e-13	0.18414659669103	0.027	0.009	9.09003450966423e-09
Myh11	4.50771023322717e-13	-4.14349830812221	0.029	0.072	9.18986885248023e-09
Ifi204	4.5737530929032e-13	-1.48726835565973	0.051	0.102	9.32451043050175e-09
Myh14	4.65437602612257e-13	1.23647438684753	0.015	0.003	9.48887640445609e-09
Lifr	4.66721349654052e-13	-1.473581128477	0.112	0.172	9.51504815539716e-09
Rhod	4.72145955046236e-13	0.657973514753883	0.147	0.095	9.62563958552762e-09
Chrd	4.80071833981012e-13	0.577073203362207	0.206	0.145	9.7872244793709e-09
Lsm14a	4.8570478289721e-13	0.210538150996202	0.373	0.286	9.90206340892541e-09
Tspan17	4.94161444579478e-13	0.260228187044713	0.172	0.113	1.00744693706418e-08
Cdc16	4.97888895700933e-13	0.228272781587966	0.41	0.318	1.01504609166549e-08
Csf1r	5.01854774005729e-13	-3.03150729266826	0.029	0.071	1.02313132776548e-08
Alg14	5.07706729447371e-13	0.448318468226418	0.225	0.159	1.03506170932435e-08
Apold1	5.10146537571487e-13	-3.17753226642049	0.019	0.058	1.04003574614699e-08
Clint1	5.27718453476134e-13	0.186572115486297	0.466	0.378	1.0758596111018e-08
Mgat5	5.34692633288209e-13	0.220212675411162	0.149	0.095	1.09007787148467e-08
2310034G01Rik	5.38759784072362e-13	0.660242215049862	0.021	0.006	1.09836957178833e-08
Ecscr	5.49799857466081e-13	-2.20260016811364	0.049	0.097	1.1208769694161e-08
C1qc	5.57689038873055e-13	-3.14392013801671	0.055	0.104	1.1369606435505e-08
Grcc10	5.58256650462308e-13	0.108000260548977	0.653	0.537	1.13811783329751e-08
Sdc1	5.91749362864037e-13	0.101164939574999	0.478	0.366	1.20639942607091e-08
Abca8a	6.47986184706219e-13	-2.07357719355434	0.053	0.102	1.32104943476057e-08
Borcs8	6.59868707029109e-13	0.371940920701662	0.217	0.15	1.34527433302025e-08
Gas2l3	6.75140414815932e-13	-4.22738960972673	0.011	0.046	1.37640876368524e-08
Tmem42	6.84465814351995e-13	0.268343281793745	0.263	0.187	1.39542045571941e-08
Cxcl2	6.87238581239221e-13	-2.90720073953524	0.07	0.122	1.4010732955724e-08
Snap47	7.19462202768341e-13	0.310467106468212	0.23	0.162	1.46676759278382e-08
Tnf	7.23923804135488e-13	-2.98654146058363	0.011	0.046	1.47586345949102e-08
Arf2	7.57307418925036e-13	0.146587901829475	0.287	0.211	1.54392263496247e-08
Creb3	7.78255825202056e-13	0.167905943729732	0.373	0.284	1.58663015083943e-08
Dpm3	8.05744664337814e-13	0.109206564286693	0.63	0.509	1.6426716471855e-08
Sumf1	8.27896691265316e-13	0.30517768943815	0.208	0.144	1.6878329844826e-08
Pbxip1	8.31522409603958e-13	-0.101260282273076	0.354	0.265	1.69522473645959e-08
Nfkbid	8.49204250702603e-13	-2.44930155535436	0.009	0.043	1.7312727059074e-08
Olfr558	8.50386591794647e-13	-4.73602026864927	0.003	0.031	1.73368314469175e-08
C5ar1	8.51973707437069e-13	-3.15553702509861	0.018	0.056	1.73691879735195e-08
Tiprl	8.76372160242842e-13	0.123823623797464	0.356	0.271	1.78665992308708e-08
Slc4a2	8.80136407428713e-13	0.139606941621577	0.223	0.154	1.79433409382492e-08
Camsap2	8.81533742677949e-13	0.199610241101244	0.249	0.178	1.79718284119753e-08
Grb10	8.84152517836201e-13	0.175193097855454	0.456	0.375	1.80252173811266e-08
Fbxo2	9.08420908284148e-13	0.770757002053804	0.113	0.068	1.85199770571889e-08
Pgpep1	9.08543503707249e-13	0.687659549583815	0.137	0.087	1.85224764100797e-08
Isl1	9.38893434305015e-13	0.391041517174051	0.145	0.092	1.91412204451763e-08
Krt10	9.886832952595e-13	0.339740752596222	0.209	0.145	2.01562863404554e-08
Dcaf6	1.00379034120656e-12	0.123559319256198	0.214	0.148	2.04642736861781e-08
Pclaf	1.02423238959482e-12	-4.38275802132667	0.008	0.04	2.08810257266696e-08
Cnn3	1.0387562915976e-12	0.126205170513475	0.583	0.476	2.11771245168003e-08
Gm2a	1.03904287677259e-12	-0.144489184697881	0.488	0.384	2.11829671287628e-08
Cttn	1.05423176337494e-12	0.222628789761464	0.4	0.313	2.1492622959925e-08
P2ry6	1.09088041442599e-12	-5.25476235552851	0.003	0.032	2.22397790089027e-08
Sgcg	1.09104947650871e-12	2.25903513940662	0.02	0.005	2.22432256775831e-08
Ptpn6	1.09740137245758e-12	-3.43901791181943	0.004	0.034	2.23727217802927e-08
Cldn10	1.16549222693097e-12	0.672708250176504	0.065	0.033	2.37608900304418e-08
Prdx3	1.19547270621472e-12	0.102194272273227	0.316	0.235	2.43721020615995e-08
Dnajc4	1.19554340945877e-12	0.246570783670033	0.246	0.177	2.4373543488636e-08
Osr2	1.22761316227549e-12	0.333727752749401	0.102	0.059	2.50273495393104e-08
Smim27	1.24412323630717e-12	0.213238418291716	0.323	0.243	2.53639404185943e-08
Mgl2	1.25297543741895e-12	-3.77924039223755	0.008	0.04	2.55444102426602e-08
Tmem159	1.27032029218753e-12	0.309048312752618	0.23	0.163	2.58980197968271e-08
Specc1	1.27601988606879e-12	0.11962025534015	0.215	0.149	2.60142174172844e-08
Sesn2	1.28898502600366e-12	0.247157207649	0.068	0.034	2.62785377251366e-08
Lfng	1.33501277151978e-12	-3.17894665012178	0.009	0.043	2.72169053729738e-08
Arfgap1	1.35441784626509e-12	0.171110502253488	0.332	0.248	2.76125166318065e-08
Etaa1os	1.35489866454791e-12	1.57824022828193	0.028	0.009	2.76223190741382e-08
Camkk1	1.36631939996198e-12	0.673275190889816	0.123	0.076	2.78551536070248e-08
Muc1	1.36703490700101e-12	1.01605929642263	0.022	0.006	2.78697406490295e-08
Ptprb	1.3703427940599e-12	-4.63502446945601	0.016	0.053	2.79371785424991e-08
Triqk	1.41642995523034e-12	0.297217504698253	0.201	0.139	2.88767574972809e-08
Fbxo4	1.45678392436842e-12	0.258066785480213	0.2	0.138	2.9699453866099e-08
Tada2a	1.46814854755493e-12	0.578510501505159	0.142	0.09	2.99311444390024e-08
Kdr	1.52105565902703e-12	-3.70589239561155	0.015	0.05	3.1009761720584e-08
Ccdc136	1.52594239353227e-12	1.0837395846653	0.04	0.016	3.11093875769424e-08
Clec4a1	1.53106156763355e-12	-3.35482820921473	0.006	0.036	3.12137521793452e-08
A330041J22Rik	1.54961151520608e-12	1.40316248969298	0.015	0.003	3.15919299605064e-08
Ntn4	1.55887553639779e-12	0.652469455010135	0.242	0.179	3.17807955605417e-08
Atp6v0a4	1.56747575884254e-12	0.906108217278732	0.197	0.139	3.19561282955229e-08
Dusp15	1.57461695942918e-12	-1.14111423184186	0.024	0.007	3.21017159518827e-08
Tspan5	1.59134504932553e-12	0.15873188080091	0.153	0.098	3.24427515205995e-08
Tm9sf1	1.63165001368524e-12	0.209259833917041	0.38	0.292	3.3264448829001e-08
Igf2bp2	1.68163012275192e-12	0.125187507582324	0.154	0.099	3.42833933125434e-08
Eapp	1.7250622855587e-12	0.14518271117337	0.326	0.243	3.51688448156852e-08
Rac2	1.74355503730435e-12	-3.11975389347342	0.009	0.042	3.55458565455237e-08
Naalad2	1.76441849933042e-12	-2.83657910964116	0.017	0.054	3.59711999458492e-08
Gar1	1.77382633264891e-12	0.146343513212402	0.263	0.19	3.61629974437133e-08
2010001A14Rik	1.82279336687839e-12	0.533805848740941	0.115	0.07	3.71612883705497e-08
Dock10	1.90197676573104e-12	-1.58887623346275	0.09	0.144	3.87756003229587e-08
Dhx32	1.94535198538508e-12	0.384498884386427	0.16	0.105	3.96598909260456e-08
Rnaset2b	1.96996564208305e-12	0.166114240397365	0.172	0.115	4.01616895451471e-08
Dym	1.98327230174411e-12	0.16460364484442	0.249	0.18	4.04329724156572e-08
D630003M21Rik	1.98373262942591e-12	0.747477403014195	0.083	0.045	4.0442357116106e-08
C130074G19Rik	2.03655317561685e-12	-5.01290737570612	0.003	0.031	4.15192095913008e-08
Tmem63b	2.04645554503617e-12	0.232528387424088	0.201	0.137	4.17210891966524e-08
0610010F05Rik	2.10173073320051e-12	0.336067533499042	0.178	0.12	4.28479844577587e-08
C1galt1c1	2.11539057868294e-12	0.466585112938524	0.212	0.148	4.31264677276092e-08
Ino80b	2.19101072448618e-12	0.421135484554126	0.163	0.106	4.46681356400998e-08
Gm26512	2.22319778874016e-12	1.51475572422056	0.024	0.008	4.53243333190456e-08
Rftn1	2.2544622655259e-12	-2.13205185438701	0.027	0.067	4.59617222072766e-08
Srbd1	2.267363479595e-12	0.346283707159285	0.101	0.059	4.62247392585033e-08
Zfp9	2.2857365127235e-12	0.224899464053499	0.308	0.232	4.65993102848941e-08
Sidt2	2.34579121358732e-12	0.166054513744309	0.352	0.268	4.78236454714046e-08
Parva	2.35871462823146e-12	0.146425815449587	0.447	0.354	4.80871151257548e-08
Phax	2.3624482548349e-12	0.110271840742084	0.315	0.235	4.81632325713191e-08
Cidea	2.38590622458663e-12	2.8049490989949	0.012	0.002	4.86414702006476e-08
Cep170b	2.3972870494144e-12	0.511001479377987	0.167	0.112	4.88734910764114e-08
Itfg1	2.41197905688934e-12	0.279241632207188	0.307	0.229	4.9173017032803e-08
Senp6	2.41309129433085e-12	0.100788057519648	0.508	0.415	4.9195692217523e-08
Hgsnat	2.42826429107778e-12	0.251228549457892	0.267	0.195	4.95050241022026e-08
Heyl	2.52362777809324e-12	-3.32956953530611	0.012	0.045	5.14491995119869e-08
Sugct	2.59077226247925e-12	0.74704292829784	0.038	0.015	5.28180741151645e-08
Gm525	2.6637865502364e-12	1.20477038215846	0.015	0.003	5.43066163996695e-08
Dusp8	2.68835747223678e-12	0.648052074837142	0.187	0.129	5.48075437864911e-08
Tpm2	2.7056600466392e-12	-1.77017589925645	0.393	0.427	5.51602913708333e-08
Ift74	2.7070485277293e-12	0.207456866776211	0.184	0.123	5.51885983348172e-08
Itgam	2.76598193748178e-12	-2.88217428537514	0.007	0.039	5.6390073759441e-08
Zfand3	2.77857682719757e-12	0.218602224122683	0.335	0.254	5.66468457760769e-08
Il17b	2.86444873216011e-12	2.12657991787191	0.012	0.002	5.83975163025482e-08
Bfar	2.8662609277383e-12	0.186667231920833	0.349	0.264	5.84344615338007e-08
[truncated: 8,817 more rows]
