# Supplementary material for: Single-nucleus transcriptional and chromatin accessibility analyses of maturing mouse Achilles tendon uncover the molecular landscape of tendon stem/progenitor cells
Source: eLife. 2026 Feb 2;14:RP104768. doi: 10.7554/eLife.104768 (PMC12863719; doi:10.7554/eLife.104768)
Supplement: Supplementary file 4. [file elife-104768-supp4.csv]

	p_val	avg_log2FC	pct.1	pct.2	p_val_adj
AY036118	3.69860080584787e-290	2.39955601222448	0.81	0.611	7.54033746288206e-286
Col1a1	2.97190676929222e-251	1.49495501733597	0.994	0.97	6.05882633055605e-247
Gm42418	2.33802254676082e-239	1.87238223477002	0.916	0.832	4.76652656608129e-235
B2m	9.57143804626057e-172	-1.23964672268391	0.323	0.792	1.95132907449114e-167
Gpx1	6.52378512646771e-171	-1.18049240849864	0.208	0.695	1.33000407373297e-166
Fth1	6.10347263125146e-169	-1.20188415223618	0.62	0.961	1.24431496533324e-164
Uba52	2.68641795025073e-167	-0.903602816139371	0.152	0.628	5.47680027517616e-163
Eif3e	2.30437314339379e-164	-1.04554329913663	0.119	0.563	4.69792552743693e-160
Rpl23a	2.73032238953461e-163	-0.962143148800053	0.515	0.898	5.5663082555442e-159
Cfl1	5.87274195389089e-163	-1.07425599492087	0.308	0.761	1.19727590213974e-158
Ifitm3	4.30917294586208e-161	-1.4525061916645	0.27	0.71	8.78511088472903e-157
S100a13	2.13194772666251e-154	-0.9038816351994	0.175	0.631	4.34640183034686e-150
Atox1	2.67570417790977e-154	-0.894461427351628	0.23	0.701	5.45495810750465e-150
Cox6b1	4.41092625442919e-154	-0.664247356628889	0.233	0.703	8.99255535490479e-150
Psma7	2.58388414307293e-152	-0.756165024829201	0.165	0.61	5.26776460248278e-148
Tuba1b	1.00939545004166e-151	-1.20499330483598	0.127	0.556	2.05785450399994e-147
Rps9	6.95770876773052e-151	-0.867492179096495	0.657	0.902	1.41846808647722e-146
Eef1a1	5.76317197224088e-150	-0.70898713572669	0.861	0.948	1.17493786998075e-145
Edf1	8.75959996385756e-150	-0.708641181506043	0.147	0.586	1.78581964463164e-145
Anxa1	3.08857076811712e-147	-1.20048893434177	0.177	0.609	6.29666922496037e-143
Pfn1	3.18102913023721e-147	-0.924167154488592	0.405	0.814	6.4851640878146e-143
Pfdn5	1.25304828009614e-146	-0.826450014934072	0.295	0.734	2.55458952863201e-142
Cox7a2l	4.93363628171627e-146	-0.84021482427249	0.14	0.573	1.0058204287535e-141
Rps27	1.6367160254425e-144	-0.943818031642961	0.586	0.913	3.33677296106963e-140
Calm1	1.43730608269392e-142	-0.998193342785231	0.405	0.799	2.9302359107881e-138
Txn1	2.17274855202522e-142	-0.800772000806522	0.297	0.738	4.42958247301382e-138
Ctsb	2.80424700291672e-142	-1.26601378395304	0.296	0.721	5.71701836484631e-138
Cyb5a	8.47605470721427e-142	-0.740654602639499	0.137	0.565	1.72801327315977e-137
Arpc2	9.0291977175245e-142	-0.838758541236361	0.224	0.653	1.84078253867172e-137
Npc2	1.88050621372984e-141	-1.02306786295488	0.226	0.661	3.83378801793102e-137
Ndufb8	2.02525659448498e-141	-0.727715876751597	0.134	0.552	4.12889061917654e-137
Msn	5.14632864725607e-141	-1.29997568714075	0.124	0.52	1.0491820213161e-136
Map1lc3b	8.20142833829088e-141	-0.681909506874709	0.205	0.644	1.67202519532736e-136
H2-D1	1.67506838314288e-140	-1.27434123360385	0.269	0.692	3.41496191271339e-136
Sh3bgrl3	2.2202824813317e-140	-1.02897114636264	0.197	0.629	4.52648989469094e-136
Eif3f	2.69105361022568e-140	-0.742560233139779	0.237	0.666	5.4862509951671e-136
Tagln2	4.04555876010356e-140	-1.14785327374828	0.167	0.58	8.24768064422313e-136
Eif3h	6.54716254131277e-140	-0.716239607040155	0.194	0.628	1.33477002729744e-135
Col1a2	8.72178631512974e-139	0.814364398666216	0.991	0.941	1.7781105760655e-134
Arpc3	4.35014534972716e-138	-0.82501941989848	0.16	0.581	8.86864132448876e-134
Eif3k	1.01877238027066e-137	-0.682929228892074	0.193	0.625	2.07697125165778e-133
Tmem50a	2.10124737045259e-137	-0.82354110744637	0.174	0.598	4.28381301414169e-133
Anxa2	3.07568946928825e-137	-0.957653955288869	0.382	0.779	6.27040812103795e-133
Selenop	9.73705652270413e-137	-1.56722754477935	0.172	0.584	1.98509371328369e-132
Arpc5	2.31506913084583e-136	-0.99194713767785	0.145	0.55	4.7197314370554e-132
Ywhaq	2.46282431217063e-136	-0.719358584337612	0.156	0.576	5.02095992522227e-132
Cstb	3.3241301394726e-136	-1.11414808264511	0.111	0.511	6.7769041153428e-132
Btf3	5.17839151813095e-136	-0.727274159029917	0.311	0.738	1.05571867880136e-131
Snrpg	9.07845602015205e-136	-0.523181414673101	0.212	0.662	1.8508248288284e-131
Cyba	9.56444853346281e-136	-1.17061753120744	0.169	0.582	1.94990412251706e-131
Rpl10	1.44658147772687e-135	-0.824113281255318	0.645	0.898	2.94914565864178e-131
Uqcr11	6.09933211020503e-135	-0.55838200343048	0.194	0.634	1.2434708373075e-130
Glud1	1.04707833989119e-134	-1.0394206160948	0.109	0.495	2.13467861153618e-130
Fkbp1a	1.18001676765273e-134	-0.703982351604955	0.225	0.656	2.40570018421361e-130
Rap1b	5.81100134579834e-134	-0.964871476625363	0.17	0.572	1.18468884436791e-129
Gpx4	2.22788223330854e-133	-0.651441251835462	0.274	0.708	4.54198350904613e-129
Rps19	2.44237819127093e-132	-0.799446032556616	0.656	0.919	4.97927641854405e-128
Itm2b	6.49087846337839e-132	-0.892418054659824	0.623	0.891	1.32329539232895e-127
Bri3	7.7175055033833e-132	-0.815527799417966	0.209	0.623	1.57336784697475e-127
Rps4x	2.78364597166905e-130	-0.752475222262525	0.714	0.913	5.6750190424417e-126
Rpl18a	3.20669592787618e-130	-0.798976232470784	0.677	0.92	6.53749098816117e-126
Atp5mpl	3.77727397762088e-130	-0.708835093417242	0.184	0.603	7.70072845817569e-126
Txndc17	4.99152926404724e-130	-0.64306629097923	0.162	0.569	1.01762307106131e-125
Nsa2	6.76453877568464e-130	-0.980809098560799	0.096	0.477	1.37908652019883e-125
Atp5c1	9.46985441175843e-130	-0.497088710300825	0.201	0.625	1.93061921892519e-125
Arpc1b	2.93465977830097e-129	-0.856312743183952	0.295	0.705	5.98289089002218e-125
Rps8	4.89538416893653e-129	-0.615658415581315	0.791	0.924	9.9802197052109e-125
Capzb	1.17660493706486e-128	-0.836948134218614	0.195	0.595	2.39874448519413e-124
Oaz1	2.62813878676697e-128	-0.803351438477022	0.52	0.86	5.35798654458183e-124
Ftl1	3.61460704444221e-128	-1.1649190693986	0.704	0.945	7.36909938150434e-124
S100a10	3.6681696066985e-128	-0.897928596867263	0.474	0.84	7.47829737717623e-124
Psmb2	5.2194603460648e-128	-0.545970589555171	0.129	0.519	1.06409138075223e-123
Atp5md	8.11564757516257e-128	-0.497813862890557	0.208	0.632	1.65453707114839e-123
Tomm6	3.35172580064464e-127	-0.631894903964042	0.207	0.631	6.83316338977422e-123
Rps6	4.56511365358466e-127	-0.811970393255727	0.526	0.868	9.30689720556304e-123
Grcc10	5.07331255178489e-127	-0.621863746580214	0.179	0.585	1.03429622993239e-122
Ndufs7	6.63928305600984e-127	-0.73439396231173	0.098	0.474	1.35355063662873e-122
Atp6v1f	7.66810692350975e-127	-0.610722022662769	0.147	0.547	1.56329695849593e-122
Spcs1	1.77821551585759e-126	-0.594434689634596	0.204	0.618	3.62524797217886e-122
Rps14	1.93909000022161e-126	-0.683863004043649	0.764	0.936	3.9532227834518e-122
Mrps24	2.40663834234595e-126	-0.693330968117245	0.105	0.481	4.9064135885407e-122
Rap1a	7.91758957834219e-126	-1.07326823859539	0.127	0.506	1.61415898733662e-121
Rpl37a	1.21277389231851e-125	-0.78951370871631	0.759	0.946	2.47248213426975e-121
H2afv	3.64175882567802e-125	-0.609512863768883	0.116	0.501	7.42445371790978e-121
Tmbim6	5.97735115135544e-125	-0.978563053923923	0.155	0.546	1.21860257922683e-120
Sf3b6	1.80775273475223e-124	-0.797854080160374	0.096	0.467	3.68546550033937e-120
Tspo	1.99395490677206e-124	-1.0219402342367	0.137	0.525	4.0650758684362e-120
Rps11	3.27311180369285e-124	-0.748151640309882	0.657	0.9	6.67289303418862e-120
Psma2	3.43227960504995e-124	-0.487871391396235	0.151	0.556	6.99738843081534e-120
Cyb5r3	4.4043115096842e-124	-0.723663312567359	0.156	0.552	8.97906987479318e-120
Clta	6.10392417032667e-124	-0.69092642494076	0.238	0.647	1.2444070206045e-119
Eif3m	2.0436468462042e-123	-0.454889388525443	0.103	0.481	4.16638282535651e-119
Cops9	2.24430814291819e-123	-0.445035233544068	0.141	0.54	4.57547101096731e-119
Eef1g	4.78516751432245e-123	-0.652684136227655	0.262	0.684	9.75552101144918e-119
Tmem256	6.22056610576067e-123	-0.614109873187063	0.153	0.553	1.26818681198143e-118
Pcbp2	1.08247455880514e-122	-0.666706750140669	0.244	0.644	2.20684088303604e-118
Gnb2	1.38347844481817e-122	-0.743417010157745	0.274	0.664	2.8204975054508e-118
Anapc11	1.63164971279863e-122	-0.570698084504574	0.122	0.502	3.32644426948257e-118
Wasf2	2.22516912127374e-122	-1.05536166276018	0.103	0.468	4.53645228754076e-118
Chmp2a	2.53401739250472e-122	-0.562434920739249	0.161	0.558	5.16610125809937e-118
Blvrb	2.8764715507495e-122	-1.20779124152883	0.066	0.41	5.86426255051301e-118
Romo1	3.5196022502599e-122	-0.450501039229032	0.182	0.598	7.17541310760486e-118
Dbi	7.33949398654765e-122	-0.655135876035534	0.2	0.613	1.49630263903747e-117
Selenow	8.85657777579352e-122	-0.740652656612147	0.374	0.764	1.80559051115102e-117
Rps15	8.88802600144992e-122	-0.736377244147641	0.583	0.877	1.8120018609156e-117
Ahnak	9.20793327880862e-122	-0.913910842300151	0.434	0.805	1.87722135755071e-117
Dynll1	1.28045528233442e-121	-0.705755713193645	0.395	0.791	2.61046418409519e-117
Tpm4	3.02267154123363e-121	-0.853951322678357	0.23	0.621	6.16232047111301e-117
Cct4	3.24315563497468e-121	-0.989595534635071	0.081	0.435	6.61182139302289e-117
Fundc2	3.92745624857599e-121	-0.629619417510445	0.113	0.489	8.00690505397186e-117
Hsp90aa1	4.60070522283992e-121	-0.864112248046168	0.212	0.601	9.37945773780374e-117
Snx3	5.26721932959468e-121	-0.584467258767281	0.175	0.567	1.07382800472447e-116
Gsn	6.67307398339801e-121	-1.35046655688436	0.434	0.823	1.36043959299535e-116
Fau	6.68760638212937e-121	-0.71958967980022	0.707	0.91	1.36340231312471e-116
Clic1	6.7038162651877e-121	-0.736819767521371	0.25	0.654	1.36670702198382e-116
Ywhab	7.59266419642793e-121	-0.632946434591923	0.175	0.563	1.54791644972576e-116
Uqcr10	9.62625987183205e-121	-0.542700968298075	0.227	0.644	1.9625056000704e-116
Ap2m1	1.24498591986014e-120	-0.742134514676003	0.157	0.538	2.53815279481887e-116
Rps5	2.47644637532128e-120	-0.719765595926356	0.628	0.895	5.04873122536749e-116
Use1	2.67608623523131e-120	-0.645173492496088	0.13	0.51	5.45573700776607e-116
Snu13	2.74181800489017e-120	-0.541228844148333	0.109	0.479	5.58974436656958e-116
Snrpe	4.95268911152026e-120	-0.418299539102543	0.159	0.555	1.00970472916563e-115
Rac1	6.18709309662228e-120	-0.588834162412176	0.209	0.612	1.26136266960838e-115
Rpl9	7.01120079590051e-120	-0.748833520349339	0.603	0.867	1.42937350626024e-115
Ptges3	7.121948277156e-120	-0.63820413384136	0.133	0.512	1.45195159526379e-115
Rpl17	5.83386895927203e-119	-0.693549186520132	0.657	0.89	1.18935086472679e-114
Hnrnpa1	5.88187722095345e-119	-0.658296185084432	0.192	0.582	1.19913830903578e-114
Serpinb6a	8.4486431310595e-119	-0.697014536386672	0.192	0.591	1.7224248751291e-114
Ubb	9.79408917459473e-119	-0.629407706483796	0.771	0.932	1.99672096002463e-114
Ndufa3	1.15238927025951e-118	-0.687246818952998	0.148	0.537	2.34937600527806e-114
Atpif1	1.2785873427811e-118	-0.626814397838889	0.231	0.638	2.60665601572782e-114
Myl12a	1.56359125404367e-118	-0.591626280451073	0.301	0.717	3.18769348961882e-114
Tma7	1.98483304581981e-118	-0.562089460297313	0.19	0.594	4.04647913051285e-114
Rpl13a	2.34603228215336e-118	-0.683766612526797	0.689	0.909	4.78285601362606e-114
Col11a2	2.52697905639852e-118	1.72392701890779	0.554	0.354	5.15175220227966e-114
Etfb	3.06584941654736e-118	-0.458400834653264	0.119	0.497	6.2503472055151e-114
Rps23	4.96868903553264e-118	-0.680271208633887	0.759	0.933	1.01296663367404e-113
Mrpl14	7.48893597134583e-118	-0.78214633672618	0.073	0.419	1.52676937647827e-113
Atp5g2	9.12858347971954e-118	-0.580870467840837	0.262	0.66	1.86104431401042e-113
Nop10	1.11181076284672e-117	-0.532277765785465	0.119	0.496	2.26664860221561e-113
Ubl5	1.52821646762588e-117	-0.423526317781633	0.208	0.613	3.11557491254888e-113
Ndufa6	1.7376890360788e-117	-0.444145018739134	0.199	0.61	3.54262663785384e-113
Ubxn1	2.13108850258195e-117	-0.469787491251057	0.117	0.488	4.34465013021381e-113
Vamp8	3.07465740747196e-117	-0.531675312694212	0.142	0.525	6.26830405661308e-113
Hdgf	3.47787797739683e-117	-0.770007195576599	0.139	0.509	7.09034983251891e-113
Rpl31	4.83589825587219e-117	-0.699387521725396	0.437	0.828	9.85894577424663e-113
D8Ertd738e	7.8845794829924e-117	-0.471106840005292	0.207	0.608	1.60742921919766e-112
Snrpd2	7.90909466553525e-117	-0.366076849649413	0.186	0.591	1.61242712946267e-112
Polr1d	1.37199851802615e-116	-0.389939070469578	0.167	0.557	2.79709337869991e-112
Ndufb1-ps	1.57981897181631e-116	-0.605447749922063	0.23	0.64	3.22077693784191e-112
Pomp	2.48014282690824e-116	-0.500829885793368	0.168	0.563	5.05626718121783e-112
Rpl13	2.82089121450618e-116	-0.59788326119246	0.847	0.952	5.75095091901374e-112
Fis1	3.56180080694852e-116	-0.678019328420077	0.147	0.527	7.26144330512594e-112
Anp32a	3.87503308787206e-116	-1.18063520939465	0.065	0.399	7.90002995624476e-112
Sh3bgrl	6.23726488968013e-116	-0.845767782859108	0.135	0.501	1.27159119305909e-111
Vdac3	8.39727782066715e-116	-0.461119219380099	0.117	0.481	1.71195302929941e-111
Actr3	1.39590511014349e-115	-0.923853885203802	0.152	0.526	2.84583174804954e-111
Rps27l	2.81367582847558e-115	-0.536991924536863	0.281	0.698	5.73624091151316e-111
Ifi27	3.17398603596469e-115	-0.603525872219273	0.16	0.544	6.47080533152122e-111
Rtraf	4.51122428065078e-115	-0.437087367277906	0.184	0.575	9.19703294096274e-111
Col2a1	6.24679392562743e-115	0.282585103136162	0.603	0.433	1.27353387761766e-110
Tubb5	9.65453249265268e-115	-0.871239070181959	0.322	0.716	1.9682695392771e-110
Rps15a	1.33688887759529e-114	-0.67550648314604	0.646	0.895	2.72551535475351e-110
Psenen	1.42109091312476e-114	-0.645870934717768	0.154	0.532	2.89717804458745e-110
Prkar1a	2.02490431919955e-114	-0.890537574823425	0.125	0.486	4.12817243555213e-110
Capns1	2.08131601609819e-114	-0.595847536293881	0.275	0.67	4.24317896201938e-110
Vps29	3.84210728540264e-114	-0.788669541068674	0.076	0.416	7.83290412275037e-110
Skp1a	4.03814601555542e-114	-0.669032921204334	0.11	0.475	8.23256828191283e-110
Fkbp2	4.20771001735543e-114	-0.733915917917343	0.107	0.461	8.57825841238252e-110
Ndufc2	4.49070125998168e-114	-0.330385533358181	0.16	0.544	9.15519265872465e-110
Slc25a5	5.1791344866958e-114	-0.686428415466886	0.189	0.574	1.05587014780267e-109
Hint1	7.38558979879416e-114	-0.550483957451171	0.301	0.705	1.50570019228017e-109
Lamtor5	7.90097073038601e-114	-0.889225747774522	0.094	0.44	1.6107709028038e-109
Snrpf	1.05880484352572e-113	-0.393714499956149	0.177	0.569	2.15858543449589e-109
Tbca	1.36535414034524e-113	-0.434204398374194	0.2	0.604	2.78354748592185e-109
Esd	1.75034636775157e-113	-0.408927938590439	0.16	0.547	3.56843113993513e-109
Klf6	1.86888194499821e-113	-1.18161706258467	0.151	0.51	3.81008962126784e-109
Vim	1.9905331690231e-113	-0.855775818474216	0.766	0.919	4.05809997168739e-109
1810037I17Rik	2.00798520641779e-113	-0.61874473846047	0.13	0.5	4.09367944032394e-109
Sarnp	2.38147658097913e-113	-0.594785046553108	0.11	0.469	4.85511630564216e-109
Prelid1	3.39008257619152e-113	-0.666179947192937	0.12	0.481	6.91136134808165e-109
Slc25a3	5.54338926498729e-113	-0.595023328903477	0.29	0.676	1.13013076945296e-108
Cox14	5.74273298727507e-113	-0.525726396693047	0.132	0.503	1.17077097411577e-108
Srp14	6.13149682498794e-113	-0.58249639275626	0.148	0.529	1.25002825771029e-108
Sub1	1.03957962585073e-112	-0.634864269992309	0.235	0.637	2.11939098322187e-108
Myadm	1.10076588997815e-112	-0.866315395635497	0.131	0.489	2.24413141989846e-108
Sri	1.22506012353799e-112	-0.712916110138921	0.136	0.499	2.49753007385689e-108
Ubc	1.24295250249256e-112	-0.811181925474643	0.428	0.788	2.53400726683157e-108
Psmb3	1.54332606909984e-112	-0.394852674116461	0.168	0.56	3.14637885707385e-108
Timm13	1.60322961558461e-112	-0.459643219469722	0.169	0.55	3.26850421729234e-108
Bcap31	2.26847914248902e-112	-0.576059760058598	0.145	0.515	4.62474842779236e-108
Rpl37	2.35776609989734e-112	-0.709117684139659	0.63	0.915	4.80677774786071e-108
Atp6v0e	2.55818628140329e-112	-0.499430408623381	0.25	0.648	5.2153743718969e-108
Micos13	2.9929851809192e-112	-0.398644246599391	0.145	0.525	6.10179888833997e-108
Mrpl23	3.03193096393202e-112	-0.539512640637738	0.111	0.467	6.1811976561682e-108
Nfkbia	4.56834445277593e-112	-1.12566403392055	0.293	0.664	9.31348383587429e-108
Tmem234	5.33855798513219e-112	-0.641349361417988	0.161	0.534	1.0883718164289e-107
Ndufs8	5.58643197409055e-112	-1.14314810410388	0.053	0.373	1.13890588655784e-107
Timp3	8.70309865081545e-112	-1.13206987422832	0.233	0.598	1.77430072194175e-107
Reep3	8.78600363034725e-112	-0.899593717752758	0.127	0.482	1.79120256011889e-107
Tecr	1.00800046110511e-111	-0.54329001462062	0.115	0.471	2.05501054005498e-107
Akr1a1	1.0199528094649e-111	-0.693951687383488	0.299	0.677	2.07937779265609e-107
Gng5	1.08866869283657e-111	-0.559139693178566	0.318	0.724	2.21946886408592e-107
Rnase4	1.37899626536447e-111	-0.742891675823365	0.194	0.575	2.81135968619856e-107
Ran	1.43946665295142e-111	-0.451353637590184	0.167	0.548	2.93464066537205e-107
Polr2f	1.47850924558156e-111	-0.41166995388743	0.113	0.476	3.01423679896712e-107
Emc7	1.77742746417697e-111	-0.575046660299161	0.12	0.479	3.62364137121759e-107
Sumo1	1.89963686824302e-111	-0.453073333368765	0.133	0.499	3.87278968328704e-107
Gnai2	2.47419145551236e-111	-0.864002659184736	0.325	0.671	5.04413412035305e-107
Cct5	2.66688843748884e-111	-0.479167731458248	0.11	0.467	5.43698545750851e-107
2410006H16Rik	4.30270184991854e-111	-1.42834312448516	0.074	0.399	8.77191826142893e-107
Dnaja1	6.4234545458011e-111	-0.651733137977427	0.194	0.574	1.30954967825247e-106
Bnip3l	9.97632022502284e-111	-0.760373874589551	0.167	0.539	2.03387240427541e-106
Rplp2	1.00133690070306e-110	-0.677529494031646	0.617	0.897	2.04142553946332e-106
Tomm20	1.10791856905461e-110	-0.525982358825018	0.144	0.513	2.25871358673164e-106
Uqcrfs1	1.13660196580912e-110	-0.746624375175626	0.084	0.423	2.31719042769504e-106
Tprgl	1.33435224183037e-110	-0.584954529808777	0.13	0.487	2.72034391541957e-106
Naca	1.76719010704285e-110	-0.605429199872907	0.384	0.769	3.60277047122825e-106
Higd2a	1.85080155730377e-110	-0.762841207671277	0.105	0.453	3.77322913487519e-106
Rps28	2.28165104719783e-110	-0.763253955540529	0.732	0.936	4.65160198992221e-106
Cct8	2.87048556715834e-110	-0.537311205403516	0.101	0.449	5.8520589257657e-106
Psme2	4.72711796378558e-110	-1.18109319272808	0.05	0.364	9.63717539276967e-106
Uqcrc1	4.98573194509187e-110	-0.708164126947606	0.088	0.429	1.01644117164588e-105
Rpl4	5.18487368820115e-110	-0.69217972813975	0.46	0.808	1.05704019881357e-105
Ywhaz	1.11449766745783e-109	-0.62395543428804	0.223	0.6	2.27212639464627e-105
Cox5a	1.46422749304617e-109	-0.441370516522795	0.198	0.585	2.98512059007323e-105
Eif5b	1.79827590130823e-109	-0.732015116697061	0.129	0.485	3.66614507999709e-105
Rab11b	1.96830348959462e-109	-0.640202656961564	0.114	0.464	4.01278032423656e-105
Wdr83os	2.42831042246564e-109	-0.77692202033788	0.074	0.404	4.9505964582807e-105
Psmb1	2.51216639065825e-109	-0.414347785228443	0.218	0.615	5.12155362063497e-105
Taldo1	2.52456775733205e-109	-0.781020925175028	0.111	0.463	5.14683628687284e-105
Sptssa	3.17749724375166e-109	-0.966204059047208	0.093	0.431	6.4779636308365e-105
Dynlrb1	3.67286591887184e-109	-0.450978279507212	0.236	0.644	7.48787174880402e-105
Ndufb2	4.249471020571e-109	-0.367093728972296	0.148	0.521	8.66339656963809e-105
Atp5f1	4.88910880721153e-109	-0.440774223966423	0.217	0.6	9.96742612526215e-105
Rala	5.01113309464815e-109	-1.05023726819321	0.068	0.391	1.02161970400592e-104
Rbx1	7.89182645450628e-109	-0.492390058361067	0.22	0.611	1.6089066592802e-104
Aplp2	8.62367160982155e-109	-0.941585166146872	0.202	0.571	1.75810793109432e-104
Snrpb	8.64337124812554e-109	-0.608459120725685	0.21	0.592	1.76212409635535e-104
Atp5j2	9.2514489331706e-109	-0.453177748822962	0.292	0.698	1.88609289400549e-104
Raly	9.60871813544084e-109	-0.927481844191162	0.083	0.414	1.95892936627232e-104
Anxa5	1.07064676660327e-108	-0.709113239340777	0.407	0.772	2.1827275630741e-104
Spop	1.23125621834056e-108	-0.688730798724675	0.13	0.487	2.5101620523309e-104
Gng10	1.33051942145191e-108	-0.397756988495262	0.141	0.502	2.712529944514e-104
Card19	2.08801637176617e-108	-0.954200933834025	0.075	0.402	4.2568389771197e-104
Ndufs2	2.19173097422421e-108	-0.834364736460074	0.077	0.406	4.46828193715089e-104
Cox5b	2.71079934000216e-108	-0.395885537940412	0.253	0.658	5.52650661446241e-104
Supt4a	2.78346896465616e-108	-0.558308775086356	0.073	0.402	5.67465817824451e-104
Rps17	4.86420870584869e-108	-0.639608893558692	0.525	0.857	9.91666228861373e-104
Pabpc1	4.91952946307073e-108	-0.589841256467648	0.332	0.721	1.00294447163623e-103
S100a11	6.85322594191173e-108	-0.64373303876852	0.414	0.797	1.39716717277754e-103
Tomm5	7.00350830793744e-108	-0.482070442938506	0.115	0.47	1.42780523873921e-103
Atraid	7.12453928997415e-108	-0.455360645045924	0.167	0.534	1.45247982504703e-103
Cct6a	1.00639955157897e-107	-0.584230884725968	0.095	0.436	2.05174676580404e-103
Psma6	1.12272486320405e-107	-0.46012603994758	0.107	0.451	2.28889917861409e-103
Chmp4b	1.57602487399401e-107	-0.474652193701427	0.167	0.537	3.21304191061159e-103
Tm2d2	1.77623686605911e-107	-0.617062287468375	0.091	0.426	3.62121409883471e-103
Vapa	1.90550473369358e-107	-0.73809399376606	0.16	0.518	3.8847525005811e-103
Rps29	2.16402345370737e-107	-0.737476801979891	0.813	0.955	4.41179461507322e-103
Cnih1	2.82035534015664e-107	-0.509442305020715	0.104	0.449	5.74985843197735e-103
Nop53	3.20389087435842e-107	-0.888876700407138	0.088	0.416	6.53177232555451e-103
Nap1l1	3.45673264808535e-107	-0.48438505471301	0.145	0.508	7.0472408496516e-103
Cuta	3.65938810618752e-107	-0.36837446698364	0.127	0.486	7.4603945320845e-103
Rpl41	4.97487015913093e-107	-0.617797935956402	0.902	0.976	1.01422677934202e-102
Tmem14c	5.42660438282231e-107	-0.390969510132269	0.125	0.482	1.10632183552598e-102
Aldh2	7.52093799764295e-107	-1.04313020469481	0.107	0.443	1.53329362957947e-102
Lamtor2	8.05232766182485e-107	-0.464808989883552	0.162	0.528	1.64162804041623e-102
Atp5k	1.03712790410239e-106	-0.384273295655948	0.222	0.621	2.11439265809353e-102
Med28	1.06829107384483e-106	-0.737610097880574	0.071	0.393	2.17792501224747e-102
Cox6a1	1.10645172169612e-106	-0.601040849434298	0.306	0.706	2.25572312502188e-102
Scp2	1.21528727434804e-106	-0.47689832446091	0.13	0.49	2.47760616621336e-102
Nol7	1.27722198594009e-106	-0.546662154750869	0.12	0.47	2.60387246273606e-102
Cast	1.27867356177525e-106	-0.882296826288327	0.138	0.485	2.6068317903912e-102
Ube2r2	2.06341744427138e-106	-0.675397680764678	0.11	0.451	4.20668914363607e-102
Nedd8	2.26534612876936e-106	-0.411568980804548	0.238	0.637	4.61836115272208e-102
Ap2s1	2.30566732557957e-106	-0.624107217717284	0.127	0.475	4.70056397665906e-102
Psmb6	2.43188035095369e-106	-0.402266584929391	0.204	0.588	4.95787447148929e-102
Mrps33	3.84567398679865e-106	-0.710255284832547	0.1	0.437	7.84017555688642e-102
Mrpl33	4.01936483578582e-106	-0.443519444618676	0.198	0.58	8.19427909071656e-102
Glrx3	4.70988542158462e-106	-0.381095390388164	0.105	0.447	9.60204340898456e-102
Rps18	6.28803523436113e-106	-0.672056713851863	0.674	0.9	1.2819417432292e-101
Rpl5	8.05374222180817e-106	-0.643302581357758	0.46	0.791	1.64191642676003e-101
Ndufa7	1.09354727023428e-105	-0.327646889644851	0.239	0.636	2.22941481982663e-101
Mrpl52	1.16352831375591e-105	-0.335219886934547	0.183	0.563	2.37208517325418e-101
Ech1	1.22142936983799e-105	-0.783904162252541	0.08	0.405	2.49012805628871e-101
Hsbp1	1.73469824637906e-105	-0.398106821746707	0.198	0.58	3.53652931489299e-101
Pgls	1.7654314461448e-105	-0.541821714078717	0.145	0.5	3.59918508925541e-101
Tomm7	1.82119834209856e-105	-0.305015507270423	0.226	0.624	3.71287706003633e-101
Snrpd3	1.89160926588728e-105	-0.731703411457433	0.077	0.402	3.8564238103644e-101
Ndufv3	2.4793067888031e-105	-0.403503774605259	0.171	0.545	5.05456275033288e-101
Sdcbp	2.66766242117795e-105	-1.04004189941684	0.108	0.439	5.43856337805548e-101
Ndufb6	2.97560411249452e-105	-0.428901836795339	0.13	0.487	6.06636410414259e-101
Cox7b	4.09701949698533e-105	-0.341883680624645	0.228	0.622	8.35259364850399e-101
Rpl7	5.45273134095562e-105	-0.663224088978686	0.578	0.861	1.11164833848062e-100
Eif3a	5.54824845741585e-105	-0.593567723058577	0.177	0.539	1.13112141301337e-100
Plp2	6.09092973263623e-105	-0.916329254317814	0.079	0.401	1.24175784459255e-100
Rps3	6.25885078710365e-105	-0.677043810461663	0.584	0.865	1.27599190996682e-100
Mpc2	6.93698502405075e-105	-0.280905921846215	0.176	0.558	1.41424313685323e-100
Ilk	9.30769386232735e-105	-0.687044964713877	0.079	0.402	1.89755954771268e-100
Cct7	1.20532766794968e-104	-0.434053939814815	0.104	0.442	2.45730151664901e-100
Atxn7l3b	1.58670450319847e-104	-0.698734221753226	0.151	0.502	3.23481447067073e-100
Pdcd6	1.621142936113e-104	-0.4849617120478	0.125	0.474	3.30502410385358e-100
Psap	1.95981877705669e-104	-0.977151368697633	0.42	0.771	3.99548254078548e-100
Vdac2	2.24858438791489e-104	-0.429672472666892	0.145	0.505	4.5841889916421e-100
Rnh1	2.46853276982633e-104	-0.626748826921072	0.159	0.518	5.03259775784493e-100
Cdk4	2.6317300234884e-104	-0.738367041150367	0.078	0.398	5.3653079988858e-100
Sqstm1	3.10924932147874e-104	-0.754149623601098	0.114	0.455	6.3388265916987e-100
Ndufb4	3.55899396717421e-104	-0.312707327792798	0.175	0.56	7.25572100087807e-100
Atp5l	3.82555562340453e-104	-0.563703368845661	0.383	0.779	7.79916024943481e-100
Eef1d	4.37706998503196e-104	-0.453188558826302	0.259	0.643	8.92353257848465e-100
Sem1	4.72950757935185e-104	-0.537344889363686	0.358	0.758	9.64204710202461e-100
Anp32b	6.18657507270296e-104	-0.275192547900281	0.181	0.552	1.26125706007195e-99
Cd302	6.63793446432665e-104	-0.675526372144626	0.106	0.441	1.35327569924227e-99
Cnbp	7.08895777215453e-104	-0.355484674739928	0.236	0.626	1.44522582100914e-99
Ndufa12	7.124816923225e-104	-0.506272425919163	0.119	0.464	1.45253642613788e-99
Sdhb	7.18183355508773e-104	-0.525323160220915	0.103	0.439	1.46416040687574e-99
Emg1	7.46427571677491e-104	-1.02887395161559	0.064	0.374	1.5217418903789e-99
St13	8.15884177693853e-104	-0.486300470323347	0.146	0.504	1.66334307306446e-99
1110004F10Rik	9.52294523912425e-104	-0.390026799481927	0.13	0.479	1.94144284590026e-99
Uqcrq	1.07266714869313e-103	-0.372629361452104	0.241	0.638	2.18684651604068e-99
Lamp1	1.47514926124201e-103	-0.631628963643688	0.334	0.707	3.00738679889409e-99
Cycs	1.52444483796261e-103	-0.699770018904402	0.091	0.422	3.10788569115437e-99
Rnf130	2.55323705648397e-103	-1.51624685488754	0.056	0.358	5.20528438705387e-99
Ccdc12	2.79459708221529e-103	-0.909569886306648	0.081	0.4	5.69734507151231e-99
Cops6	3.37145285355629e-103	-0.891108378998399	0.083	0.404	6.87338093254522e-99
Sod1	4.6900150116521e-103	-0.619274466581193	0.113	0.452	9.56153360425513e-99
Psmb5	6.53803506303417e-103	-0.290150944984913	0.15	0.513	1.33290920830078e-98
Hspa8	6.74819274384321e-103	-0.762708883368174	0.568	0.855	1.37575405468732e-98
Smap1	8.5560502150574e-103	-0.653134435674589	0.125	0.467	1.74432195734375e-98
Gabarapl2	8.85407055673549e-103	-0.468576808656832	0.168	0.53	1.80507936440166e-98
Eif1ax	1.08632039858392e-102	-0.378121526430922	0.125	0.473	2.21468139659304e-98
Prdx2	1.1760120730448e-102	-0.493966432272902	0.274	0.651	2.39753581331644e-98
Cirbp	1.27015514214617e-102	-0.779718659594304	0.096	0.423	2.58946528829339e-98
Psmb4	1.72978504470837e-102	-0.280322753651078	0.176	0.546	3.52651277064696e-98
Rtn4	3.15524735829415e-102	-0.593811902846357	0.236	0.617	6.43260278935428e-98
Myl12b	3.1904245805344e-102	-0.671674632414926	0.132	0.476	6.50431859233548e-98
Gm11808	3.22557781104635e-102	-0.720187057248347	0.084	0.408	6.5759854833802e-98
Rps16	3.32621879843853e-102	-0.575699621636154	0.729	0.911	6.78116226437662e-98
Tbcb	3.70941829164885e-102	-0.418545910849168	0.091	0.42	7.56239107118451e-98
Rpl29	4.47301793568965e-102	-0.648857744437947	0.503	0.803	9.11914166549049e-98
Churc1	4.91554737114782e-102	-0.582435204835007	0.079	0.399	1.00213264255591e-97
Rpl3	8.21755839186401e-102	-0.677024357063066	0.583	0.861	1.67531362934932e-97
Mdh1	9.22615796116783e-102	-0.458613902304988	0.112	0.446	1.88093682354329e-97
Btg1	9.68499307533916e-102	-1.13504747607422	0.198	0.552	1.9744795382694e-97
Polr2j	1.06088659662799e-101	-0.581699382222876	0.084	0.406	2.16282950454547e-97
Cd47	1.06367865718168e-101	-0.713604321305492	0.286	0.653	2.16852167839628e-97
Mrpl42	1.19138445083829e-101	-0.532340262834296	0.088	0.412	2.42887547992402e-97
Naxe	1.66146570630836e-101	-0.881276490230383	0.063	0.37	3.38723013545086e-97
Sat1	1.86284174819061e-101	-0.877516442632198	0.18	0.536	3.79777547203621e-97
Set	2.3828732544113e-101	-0.495549722234906	0.195	0.568	4.85796370376832e-97
Rab5if	2.45525525614419e-101	-0.47148254508965	0.108	0.44	5.00552889070117e-97
Ndufa4	2.92493212981609e-101	-0.352236148675724	0.274	0.67	5.96305913305607e-97
Sin3b	3.01756979483955e-101	-0.701628519061998	0.087	0.409	6.1519195407394e-97
Atp6v1g1	3.01780308764081e-101	-0.335831321594638	0.217	0.604	6.15239515477333e-97
Mrpl20	3.24637831546901e-101	-0.293789438589827	0.147	0.503	6.61839147174666e-97
Psmc5	3.41118041659274e-101	-0.613314770401958	0.093	0.418	6.95437351530762e-97
Ppia	3.45830551615379e-101	-0.614948206719383	0.704	0.9	7.05044745578274e-97
Brk1	4.14316266900537e-101	-0.488468999409559	0.187	0.552	8.44666573330124e-97
Eif3i	5.16412796782764e-101	-0.270473744061829	0.174	0.544	1.05281076880102e-96
Rex1bd	6.66895501520712e-101	-0.248879021820922	0.139	0.493	1.35959985895028e-96
Dazap2	7.77153549558768e-101	-0.789039291379394	0.088	0.404	1.58438294148546e-96
Fermt2	1.02787205747366e-100	-0.821272344867843	0.158	0.498	2.09552276357155e-96
Uqcrc2	1.11404869486323e-100	-0.834837587266751	0.079	0.394	2.27121107421767e-96
Actg1	1.24542338401832e-100	-0.796995245395079	0.657	0.874	2.53904465299814e-96
Snrpc	1.45558843852664e-100	-0.599327887958492	0.082	0.398	2.96750814962427e-96
Rab7	1.58702213237447e-100	-0.619624739367069	0.178	0.535	3.23546202127183e-96
Tm4sf1	1.82410438478018e-100	-1.01920246982584	0.132	0.467	3.71880160925135e-96
Smim7	2.14425369321001e-100	-0.58896677418689	0.104	0.435	4.37149000434725e-96
Txn2	2.27082623477508e-100	-0.472484846810374	0.093	0.417	4.62953344483596e-96
Snhg8	2.3990838154764e-100	-0.808751511917836	0.111	0.438	4.89101217461174e-96
Actb	2.4481840058812e-100	-1.04998994371542	0.876	0.973	4.99111273279e-96
Hmgn1	3.65434857153622e-100	-0.517404491034861	0.24	0.61	7.4501204327909e-96
Serinc3	4.24028911250476e-100	-0.889924225747978	0.222	0.583	8.64467741366346e-96
Cavin1	5.01558824555689e-100	-0.764948010265058	0.323	0.694	1.02252797562168e-95
Eif4a1	5.16871440223563e-100	-0.477525854920956	0.313	0.705	1.05374580518378e-95
Rpl36a	5.31624048533923e-100	-0.62422729742407	0.488	0.841	1.08382194774611e-95
Rbms1	5.81736845421544e-100	-0.676285039588781	0.188	0.542	1.1859869067609e-95
Rpl35a	6.50880097218147e-100	-0.595946127663163	0.703	0.918	1.32694925419864e-95
Rheb	7.9209139712349e-100	-0.389544193153347	0.183	0.543	1.61483673131566e-95
Ndufb7	1.13209652742496e-99	-0.387767522312812	0.192	0.564	2.30800519046127e-95
Sec11a	1.19207410951733e-99	-0.380800593969694	0.158	0.512	2.43028148707299e-95
Dnajc19	1.35382335577065e-99	-0.795438616241261	0.083	0.398	2.76003967540963e-95
Dnajc8	1.51882136108036e-99	-0.644817647542015	0.1	0.425	3.09642110883452e-95
Psma3	1.63029724582935e-99	-0.429424568569703	0.227	0.605	3.3236869950723e-95
Hexa	1.64917567793861e-99	-1.18794620501731	0.09	0.405	3.36217445461345e-95
Hspe1	1.71171881927832e-99	-0.189175039301594	0.17	0.541	3.48968115686272e-95
Atp5o	2.06431260504011e-99	-0.331342198416619	0.231	0.612	4.20851410789528e-95
Rarres2	2.09012326312095e-99	-0.850179670381459	0.157	0.496	4.26113429652467e-95
Psmd7	3.09032598494508e-99	-0.468415480332282	0.15	0.496	6.30024758550753e-95
Ppig	3.47453934177167e-99	-0.567599325303272	0.095	0.415	7.0835433560699e-95
Rsu1	3.87039599975898e-99	-0.957007140808691	0.093	0.405	7.89057632470863e-95
Rpl26	3.90999086189476e-99	-0.542928046355103	0.687	0.906	7.97129837014486e-95
Rtn3	3.94990252702146e-99	-0.491251939921239	0.13	0.468	8.05266628183865e-95
Eloc	5.95882404066088e-99	-0.341061700940003	0.132	0.475	1.21482545716953e-94
Rps2	6.28126307116968e-99	-0.519061466633629	0.732	0.896	1.28056110231936e-94
Trmt112	6.45550253456706e-99	-0.525252278793422	0.105	0.432	1.31608330172219e-94
Arl6ip1	6.65197659084107e-99	-1.09665946928545	0.078	0.385	1.35613846757477e-94
Rab11a	6.71845236215233e-99	-1.03509011885594	0.093	0.409	1.369690883072e-94
Degs1	8.0336347362139e-99	-0.677396653655422	0.112	0.437	1.63781711367193e-94
Tspan31	8.1412658392036e-99	-0.986869355749458	0.051	0.344	1.65975986663844e-94
Tomm22	8.47142256530876e-99	-0.741968540292163	0.087	0.4	1.7270689183895e-94
Mrpl30	9.50945157195089e-99	-0.178159605162061	0.12	0.464	1.93869189197363e-94
Ndufb3	1.05925671155031e-98	-0.398000495021827	0.13	0.475	2.15950665783761e-94
Txnip	1.31892264195489e-98	-0.923657143643431	0.167	0.507	2.68888759015344e-94
Dpm3	1.35337604838481e-98	-0.339107790781219	0.187	0.554	2.75912774984212e-94
Rp9	1.88464308953749e-98	-0.607352987077455	0.105	0.427	3.84222186664008e-94
Sumo2	2.1007828357404e-98	-0.501904257969441	0.314	0.686	4.28286596722395e-94
Eif3g	2.1874266089984e-98	-0.746606906501883	0.075	0.383	4.45950662776503e-94
Gnb1	2.71277609483071e-98	-0.57156194368529	0.268	0.649	5.53053662453136e-94
Rpl32	2.7492170439246e-98	-0.580861550628784	0.757	0.926	5.60482878744907e-94
Dusp1	2.99597391010868e-98	-0.985136045039074	0.251	0.605	6.10789201053857e-94
Ginm1	6.04316478869127e-98	-0.711256542726074	0.073	0.377	1.23202000547049e-93
Ybx1	7.52671421604222e-98	-0.624875136587496	0.435	0.777	1.53447122722453e-93
Trir	8.06937591425765e-98	-0.454992576637067	0.144	0.49	1.64510366763971e-93
Pitpna	1.03084332373918e-97	-0.88151487967922	0.083	0.391	2.10158028410707e-93
Psmb7	1.0532401436688e-97	-0.417200714004096	0.093	0.414	2.14724068089757e-93
H2afj	1.97679757748863e-97	-0.447895657729038	0.131	0.467	4.03009722122606e-93
Cox4i1	2.77658899947865e-97	-0.583863748388296	0.496	0.821	5.66063199323713e-93
Mrps14	3.34295295793356e-97	-0.217240674578307	0.122	0.461	6.81527819533916e-93
Prdx1	3.65571382954224e-97	-0.539224405131649	0.362	0.742	7.45290378428776e-93
Cct3	4.79441261431012e-97	-0.571261352729579	0.073	0.376	9.77436899679405e-93
Bag1	5.28699239001169e-97	-0.286175225840291	0.172	0.525	1.07785913855168e-92
Fxyd1	5.80629936143776e-97	-0.686525789886096	0.145	0.478	1.18373025081632e-92
Csnk2b	6.08377677175798e-97	-0.501117838554705	0.093	0.411	1.2402995704583e-92
Pigp	6.79462227714633e-97	-0.418642453994513	0.078	0.388	1.38521964364182e-92
Ecm1	7.46710727751914e-97	-1.49287761942598	0.09	0.396	1.52231916066783e-92
Serping1	8.67425627727843e-97	-0.979555675486139	0.177	0.518	1.76842062724875e-92
Gas5	9.31727153874996e-97	-0.561137879907624	0.345	0.721	1.89951214860496e-92
Bola2	9.60560886491887e-97	-0.571794994651979	0.088	0.401	1.95829547929101e-92
Slc29a1	1.27472916014613e-96	-0.802138373958516	0.101	0.416	2.59879033878991e-92
Ndufb5	1.54081675155218e-96	-0.151291351599711	0.187	0.556	3.14126311138943e-92
Rps27a	2.69719507209017e-96	-0.528650937674774	0.8	0.93	5.49877159347023e-92
Psma5	2.78632191182581e-96	-0.261338652274242	0.119	0.451	5.68047448163928e-92
Rps25	3.29703160105542e-96	-0.59553618075286	0.61	0.881	6.72165832507169e-92
Ndufa8	3.56112819952252e-96	-0.282282864506747	0.152	0.504	7.26007206036656e-92
Capg	3.74324165100977e-96	-1.17718699552825	0.079	0.381	7.63134675391362e-92
Bax	4.66405126638533e-96	-0.588762030639797	0.113	0.439	9.50860131677977e-92
Shisa5	4.90481707297476e-96	-0.805191393782877	0.095	0.406	9.99945056667365e-92
Acat1	5.50947685540048e-96	-0.477465441332327	0.13	0.461	1.12321704651049e-91
Ndufc1	6.78940466974854e-96	-0.180976293314236	0.184	0.555	1.38415593002163e-91
U2af1	7.36755557013062e-96	-0.633625357855397	0.089	0.399	1.50202355408253e-91
Fkbp3	8.49921720510734e-96	-0.335618072900403	0.071	0.373	1.73273541160523e-91
Mrpl17	8.97755889568216e-96	-0.303032373506732	0.094	0.411	1.83025493206272e-91
Lsm4	9.02504327849302e-96	-0.303822584613962	0.102	0.424	1.83993557318637e-91
Rbbp7	9.46259959186927e-96	-0.57849356180283	0.125	0.452	1.92914017879439e-91
Atp6v0b	1.03367436714492e-95	-0.52605155167662	0.174	0.526	2.10735193229835e-91
Dpysl2	1.21535151559786e-95	-0.691610604599636	0.191	0.538	2.47773713484935e-91
Tubb4b	1.28750711910819e-95	-0.804252266657446	0.095	0.406	2.62484076372586e-91
Nudc	1.31644771424224e-95	-0.636755244127335	0.105	0.425	2.68384195502565e-91
Rsrp1	1.43204806116129e-95	-0.644282403194983	0.252	0.614	2.91951638228953e-91
Hnrnpf	1.4995621789564e-95	-0.520272880602409	0.226	0.591	3.05715741423842e-91
Atp5g3	1.74940116899741e-95	-0.326794776815572	0.195	0.557	3.56650416323503e-91
Cuedc2	2.02646091058308e-95	-0.845744341551448	0.08	0.385	4.13134585840571e-91
Rpl18	2.61955059560788e-95	-0.569120206778048	0.597	0.848	5.34047779926579e-91
Adipor1	2.66986769174202e-95	-0.628907311563797	0.12	0.443	5.44305926315446e-91
Marc2	2.92951334918114e-95	-0.692942088573641	0.104	0.419	5.97239886497558e-91
Txnl1	3.09098847479209e-95	-0.440811297594337	0.105	0.422	6.30159820355863e-91
Psma1	3.33277301088948e-95	-0.480257521215204	0.093	0.406	6.79452433730037e-91
Sf3b2	3.81970064970809e-95	-0.530884175275088	0.154	0.496	7.78722371455988e-91
Psmd1	4.47229854061924e-95	-0.882270096926208	0.063	0.356	9.11767503476045e-91
Cfdp1	4.50056093260418e-95	-0.307948956165183	0.09	0.405	9.17529357330015e-91
Rpl6	4.70404429759107e-95	-0.522873151192835	0.665	0.893	9.59013510949891e-91
Arpp19	5.32308116124336e-95	-0.522680025485964	0.17	0.518	1.08521655634268e-90
Rps7	5.86237960120786e-95	-0.59666240079578	0.628	0.88	1.19516332929825e-90
Rpl22l1	6.85576186118157e-95	-0.504791542618899	0.382	0.759	1.39768417063909e-90
Anapc13	7.47793801084837e-95	-0.410745030719869	0.122	0.453	1.52452722227166e-90
Rpl19	1.27314849488707e-94	-0.519845863644548	0.705	0.899	2.59556783652626e-90
Tppp3	1.3052345809392e-94	-1.77209651070185	0.082	0.374	2.66098174016074e-90
Mat2a	1.77830959055855e-94	-0.700929325272246	0.118	0.436	3.62543976227172e-90
Rab14	2.68806007850617e-94	-0.631800259460611	0.194	0.541	5.48014808205054e-90
Rpl10a	2.77917807906969e-94	-0.597664314619344	0.593	0.837	5.66591034979937e-90
Cdc42	2.82195032566691e-94	-0.444451345327403	0.313	0.684	5.75311012893713e-90
Sdf4	3.02200077200655e-94	-0.503332581180371	0.194	0.539	6.16095297388975e-90
Metap2	3.27917715307314e-94	-0.503731433709476	0.142	0.479	6.68525846197021e-90
Rhoj	3.74864430205286e-94	-0.909235639097279	0.091	0.392	7.64236113859517e-90
Actr2	4.1731201465305e-94	-0.875552648447597	0.13	0.451	8.50774004273173e-90
Gm2000	4.55074733520009e-94	-1.06616319189927	0.099	0.408	9.27760859227243e-90
Lpl	4.95870875029751e-94	-1.47283501593233	0.144	0.452	1.01093195292315e-89
Thoc7	5.06359180234798e-94	-0.339960535872317	0.118	0.442	1.03231446074468e-89
Sdhc	6.7991267549658e-94	-0.575548806440898	0.063	0.354	1.38613797153488e-89
Ndufs6	9.27652331085673e-94	-0.281757082698161	0.158	0.505	1.89120480738436e-89
Rpl35	1.18295073967466e-93	-0.568834086339389	0.478	0.819	2.41168167297473e-89
Hnrnpc	1.22331445378517e-93	-0.405971556515461	0.105	0.421	2.49397117693182e-89
Fcgrt	1.34654001304759e-93	-0.672116910285196	0.186	0.53	2.74519112460011e-89
Rpl34	1.44481294810856e-93	-0.532931586137754	0.676	0.899	2.94554015730892e-89
Hsp90b1	2.4794762630822e-93	-0.63146105443165	0.335	0.678	5.05490825754568e-89
Pdia4	3.45943824913841e-93	-0.841058539173863	0.068	0.36	7.05275675851848e-89
Ndufb9	4.0713706518717e-93	-0.240180494384124	0.241	0.613	8.30030334797083e-89
Calr	4.84983342329851e-93	-0.590583524919144	0.343	0.688	9.88735540007868e-89
Ccni	6.00607948650136e-93	-0.583810642575111	0.088	0.394	1.22445942491303e-88
Actn4	6.07063790480039e-93	-0.925123008837636	0.127	0.444	1.23762094965166e-88
Serbp1	6.50187351902753e-93	-0.391363626863891	0.276	0.65	1.32553695432414e-88
Iscu	7.3100352896019e-93	-0.714627227851374	0.11	0.426	1.49029689449114e-88
Rpl8	7.32082259839103e-93	-0.573802257653872	0.66	0.868	1.49249610313398e-88
Ndufv2	7.99341027602648e-93	-0.156971592456563	0.127	0.457	1.62961655297352e-88
Lamtor4	8.78786502719355e-93	-0.235714531214755	0.147	0.481	1.79158204309395e-88
Commd3	8.89791282883795e-93	-0.549953847558507	0.09	0.398	1.81401748841519e-88
Psmd13	9.52044706022904e-93	-0.525896585398539	0.083	0.384	1.94093354216889e-88
Snx2	1.02274183130358e-92	-1.22649355364502	0.063	0.346	2.08506377147861e-88
Crip1	1.64141289748113e-92	-1.11090165082786	0.726	0.937	3.34634847409478e-88
Ppp1r2	1.64706798242632e-92	-0.655299920706107	0.172	0.509	3.35787749577254e-88
9530068E07Rik	1.89301251752052e-92	-0.401877886948979	0.146	0.475	3.85928461946908e-88
Selenok	2.32055613208797e-92	-0.38624374762661	0.327	0.702	4.73091778648775e-88
Klf2	2.46402139472991e-92	-1.03583413737734	0.239	0.579	5.02340041743588e-88
Smim11	2.65919585556974e-92	-0.233277931919686	0.104	0.421	5.42130259075003e-88
Llph	2.86054008664774e-92	-0.618429201990358	0.061	0.35	5.83178307464876e-88
Ywhah	2.99657727624437e-92	-0.60677365447657	0.123	0.441	6.10912209307939e-88
Impdh2	3.10749500835268e-92	-1.07966716789025	0.053	0.333	6.3352500735286e-88
Ube2l3	3.13507188901901e-92	-0.212944805597391	0.132	0.462	6.39147106014306e-88
Uqcrh	3.49191730425724e-92	-0.443490598485518	0.363	0.739	7.11897180818923e-88
Tsn	3.64636682781629e-92	-0.488141755273401	0.152	0.485	7.43384805186908e-88
Ebf1	3.82657783403489e-92	-1.21001868330572	0.131	0.431	7.80124423024693e-88
Gtf2h5	4.63834842218634e-92	-0.137452217230771	0.164	0.508	9.4562009283113e-88
Ndufab1	4.78821968419814e-92	-0.1980717820065	0.16	0.508	9.76174347017475e-88
Sf3b5	6.31971817926773e-92	-0.175016528744226	0.165	0.511	1.28840094520731e-87
Ube2d2a	6.5745733473688e-92	-0.460474117228305	0.164	0.501	1.34035826832808e-87
Ube2i	7.44350027867316e-92	-0.475661342279904	0.145	0.479	1.5175064018131e-87
Rpl39	8.5692698770047e-92	-0.51777199213522	0.745	0.924	1.74701704982495e-87
Plpp3	8.71369166264012e-92	-0.896513930542901	0.274	0.619	1.77646031926244e-87
Sh3glb1	8.89350593768307e-92	-0.482783925662306	0.264	0.62	1.81311905551545e-87
Dek	9.34619123165574e-92	-0.53748136376794	0.15	0.481	1.90540800639766e-87
Psmd4	9.74345077173956e-92	-0.253385326790222	0.122	0.447	1.98639730883454e-87
Bzw1	1.00445352474413e-91	-0.408089730442978	0.179	0.524	2.04777940089585e-87
Dstn	1.15746392425504e-91	-0.637337169621718	0.337	0.709	2.35972170237875e-87
Commd1	1.53653409308139e-91	-0.330539258582172	0.123	0.448	3.13253205556502e-87
Rpl14	1.68612326218095e-91	-0.547211423810642	0.593	0.874	3.4374994946083e-87
Snrpd1	1.92419355659972e-91	-0.147080447889181	0.09	0.396	3.92285340383985e-87
Eif4a3	2.7067577412522e-91	-0.852761011580991	0.058	0.338	5.51826700709087e-87
Sdf2	2.80042466615907e-91	-0.552559812537343	0.095	0.399	5.7092257668985e-87
Rpl15	3.10910949286414e-91	-0.572346702319608	0.639	0.865	6.33854152310213e-87
Naa38	4.87544848639599e-91	-0.348294111545844	0.067	0.358	9.9395768292155e-87
Eef2	4.92687544731714e-91	-0.666725669490997	0.481	0.783	1.00444209744455e-86
Pdia6	5.16091587392823e-91	-0.397777262242582	0.2	0.548	1.05215591921775e-86
Ywhae	5.67015953390587e-91	-0.42873804762903	0.279	0.647	1.15597542417739e-86
Ndufs4	5.69406538201864e-91	-0.170044437912287	0.099	0.412	1.16084910943214e-86
Rbm8a	6.26627599027678e-91	-0.221918826397767	0.139	0.473	1.27750568613773e-86
Ggh	7.94871466003834e-91	-0.624658130824306	0.073	0.363	1.62050445774202e-86
Ndufb11	9.14000355202953e-91	-0.248726456026951	0.249	0.615	1.86337252415226e-86
Erp44	9.45619449889796e-91	-0.494211286381409	0.107	0.419	1.92783437249033e-86
Bccip	1.05454577055736e-90	-0.880548948763131	0.068	0.354	2.14990246243529e-86
Rhoc	1.33764725637556e-90	-0.409932265162437	0.192	0.535	2.72706146157285e-86
Lsm12	1.37449475280045e-90	-0.351303702851507	0.073	0.363	2.80218245253428e-86
Ctsz	1.62059151067651e-90	-0.446933063791625	0.234	0.592	3.30389991281621e-86
Pdcd5	1.69475965427631e-90	-0.283876768365623	0.16	0.502	3.45510650717312e-86
Ssna1	1.78066167951695e-90	-0.486319516549832	0.053	0.332	3.63023496603121e-86
Ndufa11	1.91681577599901e-90	-0.148149787513047	0.217	0.58	3.90781232252918e-86
Arpc4	1.917358855931e-90	-0.969753438464707	0.068	0.353	3.90891949958653e-86
Flna	2.4328627477978e-90	-1.23382062033658	0.109	0.41	4.95987728393538e-86
Zfp706	3.21300834595639e-90	-0.473063306829481	0.182	0.524	6.5503601149013e-86
Fam89b	3.2819304045641e-90	-0.707524238397864	0.081	0.376	6.69087151578482e-86
Ctsa	3.63655034102111e-90	-0.65918053580145	0.103	0.41	7.41383518023974e-86
Chchd2	4.32433136020055e-90	-0.502800370704891	0.416	0.772	8.81601434404085e-86
Gm2a	5.01891029895302e-90	-0.947253351097643	0.113	0.422	1.02320524264755e-85
Prmt1	5.16087698502059e-90	-0.387330145176269	0.08	0.376	1.05214799093615e-85
Atp5a1	5.51030246089649e-90	-0.474142353352001	0.287	0.634	1.12338536270297e-85
Ptov1	7.96704413426227e-90	-0.424140463797942	0.179	0.517	1.62424128765205e-85
Cetn3	8.58448933245912e-90	-0.307278668607894	0.12	0.441	1.75011984020844e-85
Polr2k	9.81764946947656e-90	-0.444563373854845	0.075	0.368	2.00152419734219e-85
Tspan4	1.06397402801372e-89	-0.93548352344426	0.067	0.35	2.16912385091157e-85
Atp6v0d1	1.10391185596449e-89	-0.386610701788585	0.091	0.391	2.2505451007548e-85
Rpl36	1.10392540462537e-89	-0.538509606695809	0.625	0.888	2.25057272240974e-85
Ube2v1	1.4350078636932e-89	-0.570916973056794	0.075	0.366	2.92555053171134e-85
Dctn2	1.50290817170362e-89	-0.41999165519172	0.132	0.452	3.06397888965216e-85
Tax1bp1	1.85045840924697e-89	-0.423558710915216	0.204	0.546	3.77252955893181e-85
Banf1	1.89126125581556e-89	-0.359138726369031	0.135	0.46	3.85571432223119e-85
Ifnar2	1.98051696744175e-89	-0.646190999740673	0.063	0.344	4.03767994152351e-85
Psme1	2.13742013844716e-89	-1.37824273328754	0.037	0.298	4.35755843625222e-85
Rpl24	2.18602407295815e-89	-0.521843370581466	0.614	0.878	4.45664727753978e-85
Cav1	2.29586620043784e-89	-0.883983171058978	0.189	0.52	4.68058242283262e-85
Dag1	2.30715600697743e-89	-0.965654447604551	0.108	0.408	4.70359895142488e-85
Pttg1ip	2.32048644107138e-89	-0.382010933966849	0.162	0.494	4.73077570741222e-85
Sugt1	2.58153290501313e-89	-0.383346939114166	0.066	0.351	5.26297113345027e-85
S100a16	2.7165166241207e-89	-0.566726334444931	0.178	0.51	5.53816244159488e-85
Crip2	2.87241084974938e-89	-0.719697077489848	0.274	0.617	5.85598399938406e-85
Cnpy2	3.14531401134597e-89	-0.17586621643703	0.186	0.533	6.41235167493103e-85
Chmp5	3.38083550406693e-89	-0.526737531980863	0.073	0.361	6.89250934214126e-85
Erp29	4.12147005782965e-89	-0.359524034963527	0.192	0.531	8.40244100689731e-85
Rras	4.29050609772578e-89	-0.794531527639526	0.093	0.385	8.74705478143354e-85
Timm10b	5.16916061570914e-89	-0.217747417165895	0.177	0.518	1.05383677472462e-84
Ccdc80	5.55732493888361e-89	-0.705152099599171	0.219	0.552	1.1329718352902e-84
Yif1b	5.72394900915984e-89	-0.400108556032642	0.134	0.448	1.16694148449742e-84
Vps35	5.93316468983416e-89	-0.680364284927629	0.085	0.377	1.20959428531649e-84
Mrps21	7.03696441032483e-89	-0.194199720006525	0.162	0.503	1.43462593433292e-84
Cenpx	7.28182674237752e-89	-0.448175520709336	0.111	0.421	1.48454601796851e-84
Asah1	7.97884590437433e-89	-0.715529093843001	0.1	0.402	1.6266473145248e-84
Brd2	8.25395376268587e-89	-0.73203987034704	0.16	0.484	1.68273355359877e-84
Coa3	8.95474799899834e-89	-0.521554621517946	0.085	0.38	1.82560447455579e-84
Pgrmc1	9.16275473406448e-89	-0.55909250052217	0.114	0.423	1.86801080763372e-84
Hsp90ab1	1.01325284619139e-88	-0.616085450817268	0.559	0.803	2.06571857753038e-84
Rhob	1.25634862677359e-88	-0.84631247839977	0.139	0.451	2.56131794540332e-84
Atp2b1	1.27078534075202e-88	-0.790512510455072	0.223	0.559	2.59075007419115e-84
Cox17	1.36507875479704e-88	-0.54658282717148	0.105	0.411	2.78298605740472e-84
Ndufs3	1.41779825147832e-88	-0.277713408743193	0.12	0.437	2.89046529528885e-84
0610010K14Rik	1.5168092347281e-88	-0.291866287776832	0.08	0.371	3.09231898684019e-84
Cdc37	2.16538013137246e-88	-0.303611637806148	0.152	0.484	4.41456047382904e-84
Eif6	2.27938629773405e-88	-0.492701769043893	0.104	0.408	4.6469848451904e-84
Dnaja2	2.40988171499947e-88	-0.518603210981892	0.12	0.431	4.91302585236942e-84
Hsd17b10	2.43948877906737e-88	-0.715066355311162	0.057	0.332	4.97338577388465e-84
Pcmt1	2.47256928254437e-88	-0.588060180088695	0.092	0.388	5.0408269963232e-84
Zfp36l1	2.53468283571709e-88	-0.742023779960876	0.251	0.591	5.16745789717643e-84
Zcrb1	3.1071567180036e-88	-0.222270637789909	0.147	0.475	6.33456040099395e-84
Vdac1	3.45019184336299e-88	-0.243535948620612	0.129	0.445	7.03390611106414e-84
Ndufa10	3.745750237848e-88	-0.577236232315287	0.075	0.362	7.63646100990071e-84
Ostf1	3.98292667773763e-88	-0.680843814466869	0.13	0.443	8.11999261790371e-84
Ddah2	4.63817677845066e-88	-0.498505466987087	0.15	0.467	9.45585099822736e-84
Rplp0	5.29140768564868e-88	-0.46907481892446	0.856	0.933	1.0787592848732e-83
Cd44	5.44451310476254e-88	-1.4345610161333	0.073	0.349	1.10997288666794e-83
Atp6v1e1	5.86179361637826e-88	-0.623940225803357	0.083	0.374	1.19504386457104e-83
Atp5b	5.87719911477812e-88	-0.464409715892471	0.354	0.708	1.19818458352982e-83
Slirp	7.43320905431451e-88	-0.488016931635159	0.075	0.364	1.5154083299031e-83
Nptn	1.26548804290168e-87	-0.433128276449288	0.21	0.551	2.57995047306367e-83
Arhgdia	1.28667974511275e-87	-0.478020818963925	0.272	0.614	2.62315399636136e-83
Psma4	1.5593233172305e-87	-0.199693596634989	0.199	0.547	3.17899244683783e-83
Smc6	1.56742887619762e-87	-0.19733747244895	0.135	0.459	3.19551724990408e-83
Prdx6	1.5730459056925e-87	-0.482745004238249	0.117	0.428	3.2069686879353e-83
Aprt	1.71529000828225e-87	-0.258943750531093	0.098	0.402	3.49696173988503e-83
Gapdh	1.73844669746385e-87	-0.59652103231353	0.377	0.709	3.54417128211955e-83
Ralbp1	1.97200570022164e-87	-0.703962618057668	0.111	0.413	4.02032802104186e-83
Eid1	1.99530992795667e-87	-0.411731182094551	0.179	0.505	4.06783835012527e-83
Gstm5	2.31203474149704e-87	-0.553581290062101	0.097	0.393	4.71354522749002e-83
Chic2	2.61213841142435e-87	-0.77208849992828	0.095	0.39	5.32536657937082e-83
Psmd6	2.69865258827351e-87	-0.372915395379684	0.079	0.368	5.5017430317132e-83
Atp6ap1	2.83426390897729e-87	-0.474131189752006	0.137	0.456	5.778213831232e-83
Mt1	2.84668699883184e-87	-1.06800364123917	0.199	0.519	5.80354078451848e-83
Rrp1	2.85117023980835e-87	-0.603303329571836	0.07	0.353	5.81268076789727e-83
Rhoa	3.32274370852697e-87	-0.50428841974198	0.406	0.768	6.77407759857394e-83
Sdhd	3.89482954302945e-87	-0.35685947042292	0.097	0.398	7.94038898937415e-83
Atp5j	3.91179183940357e-87	-0.391817931292554	0.37	0.728	7.97497002299205e-83
Elof1	4.04481734877941e-87	-0.26157385089582	0.068	0.35	8.24616912895658e-83
Kmt2e	4.05014930189623e-87	-0.782764265168067	0.157	0.475	8.25703938177584e-83
BC031181	4.2390265834953e-87	-0.368657709290908	0.109	0.416	8.64210349577187e-83
Tcp1	5.07772700019174e-87	-0.25723267727913	0.137	0.457	1.03519620352909e-82
Lman2	5.52310618283829e-87	-0.740775126492649	0.078	0.362	1.12599565749524e-82
Polr2i	6.0976313149537e-87	-0.503600721885185	0.073	0.359	1.24312409617961e-82
Vps28	7.87417637959312e-87	-0.272661067936228	0.083	0.375	1.60530833850765e-82
Ndufa5	8.47089306277187e-87	-0.145700446573394	0.192	0.544	1.7269609687073e-82
Ifngr1	9.49049304292617e-87	-1.1319320493697	0.063	0.336	1.93482681666136e-82
Cwc15	9.61519407800457e-87	-0.203041480326721	0.113	0.421	1.96024961668279e-82
Srsf2	1.26965739421553e-86	-0.500632923727117	0.264	0.615	2.58845052958721e-82
Micos10	1.42043704936923e-86	-0.248692512566413	0.287	0.649	2.89584501254905e-82
Polr2e	1.625817212712e-86	-0.648832483164363	0.098	0.393	3.31455355155595e-82
Sdc4	1.72882946757776e-86	-0.616870855767175	0.241	0.58	3.52456463555077e-82
Aamp	1.76962849541333e-86	-0.748688258096623	0.113	0.415	3.60774161359915e-82
Ociad1	1.84798178396253e-86	-0.684371795181089	0.075	0.358	3.76748046296442e-82
Arf1	1.99989999739422e-86	-0.445782310367255	0.305	0.651	4.0771961246876e-82
Dctn3	2.41706394267142e-86	-0.447801967812698	0.093	0.386	4.92766825992422e-82
Hnrnpm	2.70102008146354e-86	-0.619354454271304	0.144	0.46	5.50656964007972e-82
Col11a1	3.43873028531354e-86	0.976944960211957	0.687	0.52	7.01053943266871e-82
Psmc4	4.31958168409649e-86	-0.610022133616837	0.08	0.363	8.80633117936752e-82
H2afz	5.07430895234271e-86	-0.689958642226908	0.309	0.673	1.03449936611411e-81
Smc3	5.63566132066756e-86	-0.478598504580876	0.093	0.386	1.1489422734445e-81
Atp6v0c	6.36375199795037e-86	-0.596981413954502	0.315	0.671	1.29737811982214e-81
Dnajb6	6.63655065117019e-86	-0.69950422080765	0.129	0.438	1.35299358125407e-81
B230219D22Rik	6.72475175616673e-86	-0.419816325539242	0.112	0.414	1.37097514052971e-81
Anxa4	6.76964507165302e-86	-1.25103782561956	0.06	0.326	1.3801275407579e-81
Ninj1	7.57519515328001e-86	-0.991642819622209	0.083	0.367	1.5443550358992e-81
Chmp3	7.71228205634757e-86	-0.344673360756137	0.1	0.402	1.57230294282758e-81
Comt	7.74379278147897e-86	-0.327874160798227	0.105	0.405	1.57872703436012e-81
Vcp	8.06500912419862e-86	-0.51286434552557	0.244	0.582	1.64421341015037e-81
Myh9	8.80260056122719e-86	-1.25501206732708	0.115	0.406	1.79458617641739e-81
Ppp2ca	9.47719691689752e-86	-0.420200567610597	0.151	0.471	1.9321161354479e-81
C1d	1.07238116162566e-85	-0.336104404355846	0.114	0.421	2.18626347420624e-81
Ndufa2	1.22577775272388e-85	-0.355068685007957	0.333	0.705	2.49899310447818e-81
Rpl22	1.30517009563608e-85	-0.444348086473855	0.444	0.786	2.66085027397327e-81
Junb	1.35137773198258e-85	-1.12483284421018	0.395	0.719	2.75505378219288e-81
Eif1b	1.37032740151419e-85	-0.385359228565131	0.114	0.418	2.79368647346698e-81
Mydgf	1.48307944566227e-85	-0.38610137826817	0.148	0.465	3.02355406587167e-81
Dpysl3	1.50504946283485e-85	-0.852606270395772	0.123	0.419	3.06834433988142e-81
Prdx5	1.52446967311581e-85	-0.40008990724421	0.239	0.58	3.10793632258121e-81
Suclg1	1.77407168276094e-85	-0.331589895507841	0.104	0.399	3.61679993964474e-81
Ssb	1.78144700922829e-85	-0.193510535025168	0.199	0.541	3.63183601771372e-81
Snw1	2.06570336946114e-85	-0.279587300556505	0.075	0.357	4.21134945932043e-81
Nudt4	2.28447965874272e-85	-0.594027720885659	0.121	0.424	4.65736868027879e-81
Pa2g4	2.36412468228201e-85	-0.706375524354398	0.056	0.324	4.81974098976834e-81
Ddx39b	2.40571531465039e-85	-0.475613612524761	0.122	0.428	4.90453181197776e-81
Lrpap1	3.09614346525957e-85	-0.335434576684191	0.102	0.4	6.31210768262468e-81
Dph3	3.44635965260031e-85	-0.372544981411355	0.104	0.404	7.02609342375624e-81
Psmd8	3.63538327073762e-85	-0.302003205266803	0.182	0.511	7.41145587405278e-81
Timm8b	4.64421197077847e-85	-0.13589513381995	0.099	0.397	9.46815494482608e-81
Rps13	4.74528538309304e-85	-0.517022273929587	0.634	0.876	9.67421331051178e-81
Etfa	5.54241744759354e-85	-0.378987284501243	0.096	0.392	1.12993264504089e-80
Mrpl43	5.70702013302862e-85	-0.384540859372516	0.051	0.317	1.16349019452055e-80
Immp1l	5.76367863247773e-85	-0.95388623832291	0.048	0.308	1.17504116280323e-80
Arl6ip5	6.25015295246187e-85	-0.278052913509416	0.179	0.514	1.2742186824184e-80
Eif5a	6.62353698310052e-85	-0.394052303938722	0.373	0.716	1.3503404847447e-80
Mrpl18	7.33342328681064e-85	-0.116304244319105	0.084	0.372	1.49506500548209e-80
Hnrnpab	8.03595201917375e-85	-0.405505177328354	0.195	0.525	1.63828953814895e-80
Trappc2l	8.52288177543023e-85	-0.44089229170362	0.072	0.351	1.73755990755696e-80
Park7	9.13573425192661e-85	-0.171285997327888	0.234	0.591	1.86250214194028e-80
Ppp1ca	1.00444545118559e-84	-0.346534440006643	0.259	0.604	2.04776294133206e-80
Denr	1.07149205845529e-84	-0.415986443980928	0.109	0.407	2.18445085957281e-80
Cnih4	1.08708061331703e-84	-0.775444695704508	0.059	0.326	2.21623124636944e-80
Tmco1	1.41233353847519e-84	-0.38577353943714	0.132	0.44	2.87932438488937e-80
Rab5c	1.41325078980714e-84	-0.715280416875861	0.105	0.399	2.88119438517982e-80
Tax1bp3	1.70764751613164e-84	-0.704890360731299	0.057	0.322	3.48138099113757e-80
Map1lc3a	1.8820219332208e-84	-0.303897016186876	0.229	0.574	3.83687811525724e-80
Eif3d	1.95474995707492e-84	-0.569737320259218	0.079	0.36	3.98514873748865e-80
Smc1a	1.95801304061922e-84	-0.555908399355717	0.101	0.391	3.9918011859104e-80
Jak1	2.22154797786875e-84	-0.529090227890609	0.146	0.456	4.52906986248102e-80
Lmo4	2.39617107821917e-84	-0.811288700422673	0.096	0.382	4.88507397716542e-80
Kif5b	2.53268903375522e-84	-0.426351171995676	0.224	0.561	5.16339313311678e-80
Nme1	2.87626810348536e-84	-0.26353708866788	0.187	0.521	5.86384778257561e-80
Glo1	4.28277582954347e-84	-0.223651555762656	0.086	0.374	8.73129508369028e-80
Uqcc2	4.29275616974698e-84	-0.274850104049131	0.216	0.571	8.75164200326317e-80
Eif5	4.44098647740048e-84	-0.419981554225575	0.256	0.594	9.05383913147636e-80
Lamtor1	4.45788520032846e-84	-0.179558879190087	0.13	0.443	9.08829055790963e-80
Rer1	4.9774282428999e-84	-0.242676829530092	0.225	0.566	1.01474829588e-79
Rbbp4	5.6855186287437e-84	-0.526392589727938	0.095	0.387	1.15910668284198e-79
Bcas2	6.10190978912453e-84	-0.47386583783195	0.103	0.4	1.24399634870882e-79
Sumo3	6.30605772332894e-84	-0.450013768371336	0.123	0.426	1.28561598805507e-79
Magoh	6.69220827410093e-84	-0.221628852463813	0.098	0.395	1.36434050084096e-79
Tmbim4	6.74981233851705e-84	-0.281463385734467	0.11	0.409	1.37608424145347e-79
Mcl1	6.98917119049183e-84	-0.807124292667407	0.233	0.566	1.42488233060557e-79
Mrps12	7.20583419176828e-84	-0.82084987787808	0.052	0.314	1.4690534166758e-79
Sys1	7.44812614854668e-84	-0.632130283395654	0.064	0.335	1.51844947790421e-79
Canx	7.77032189620712e-84	-0.414722918209319	0.254	0.595	1.58413552497974e-79
Psmd2	9.2329419609795e-84	-0.706726668249457	0.085	0.366	1.88231987758489e-79
Tpr	1.05639728807861e-83	-0.378917775892009	0.192	0.521	2.15367715120585e-79
Dcun1d5	1.1006052520698e-83	-0.483101288692286	0.11	0.406	2.24380392739469e-79
Sars	1.1223247054539e-83	-0.481040832990232	0.073	0.349	2.28808337700887e-79
Nbl1	1.16452658810753e-83	-0.746114937581512	0.203	0.524	2.37412035517482e-79
Lamp2	1.42301969597291e-83	-0.529260893003892	0.263	0.6	2.90111025417998e-79
Tmem160	1.47579282402845e-83	-0.281357937775601	0.147	0.466	3.00869883034681e-79
Klf13	1.62300440632514e-83	-0.863094673341431	0.113	0.403	3.30881908317506e-79
Eef1b2	1.88666491987753e-83	-0.485460848971047	0.36	0.695	3.84634377215433e-79
Ube2n	2.82501163639018e-83	-0.207130417081613	0.122	0.426	5.75935122310866e-79
Pdcl3	3.56396304623378e-83	-0.392825760941537	0.088	0.375	7.26585146235681e-79
Vat1	3.92065772862235e-83	-0.516700469522386	0.114	0.408	7.99304491134239e-79
Bad	4.19808536063374e-83	-0.638511901808899	0.058	0.323	8.558636624724e-79
Mrpl24	5.4848647363114e-83	-0.924775178440644	0.058	0.321	1.1181993737918e-78
Srsf3	7.72293210849021e-83	-0.391508291266035	0.277	0.62	1.5744741689579e-78
Ccdc124	7.99499082948798e-83	-0.335312631707224	0.077	0.354	1.62993878040771e-78
Papola	1.27505836781684e-82	-0.56409396633312	0.125	0.424	2.59946149446819e-78
Tmem208	1.413881848246e-82	-0.365059204548773	0.085	0.368	2.88248092401912e-78
Snx6	1.41819881597919e-82	-0.245196077485703	0.088	0.372	2.89128192613677e-78
Mrpl48	1.62251028870884e-82	-0.360060099133144	0.08	0.359	3.30781172559072e-78
Psmd14	1.86586840134651e-82	-0.693647612653851	0.045	0.299	3.80394590982514e-78
Lamc1	2.05208057542376e-82	-0.884158084107119	0.143	0.439	4.18357666911642e-78
Nono	2.06223588086234e-82	-0.360039014117331	0.11	0.402	4.20428029031406e-78
Cript	2.16132604306781e-82	-0.737424965871475	0.036	0.283	4.40629540400235e-78
Srp19	2.2435089568305e-82	-0.194443378735256	0.145	0.463	4.57384171029034e-78
Syf2	2.28601372688183e-82	-0.665059938091036	0.085	0.366	4.66049618499398e-78
Id3	2.29721407756231e-82	-0.760469546153197	0.296	0.626	4.68333033992628e-78
Mtch2	3.19161639664069e-82	-0.585577576197119	0.078	0.354	6.50674834783138e-78
Ubxn4	3.34916102016368e-82	-0.329038531251647	0.137	0.444	6.8279345718077e-78
Phf5a	3.70765738964741e-82	-0.118356896660988	0.074	0.35	7.55880112027417e-78
Ergic3	3.87870454138823e-82	-0.404213963523926	0.207	0.535	7.90751494852819e-78
Prrc2c	3.92886928966275e-82	-0.500560436819201	0.229	0.561	8.00978582083546e-78
Mpc1	4.52843947905099e-82	-0.326243256939934	0.193	0.527	9.23212956594126e-78
Uqcrb	4.5309278179279e-82	-0.328760603505456	0.321	0.689	9.23720254240962e-78
Trappc4	5.34062976985038e-82	-0.293112031187196	0.08	0.359	1.0887941911794e-77
Rps3a1	5.58478185473883e-82	-0.440730376374874	0.79	0.913	1.13856947672561e-77
Ssu72	6.67922031447442e-82	-0.411959123442695	0.09	0.375	1.3616926455119e-77
Rtf1	6.93450125484843e-82	-0.35007385075358	0.095	0.381	1.41373677082595e-77
Ndfip1	7.73106041397478e-82	-0.360125502936228	0.311	0.66	1.57613128659704e-77
H2afy	1.00699723493817e-81	-1.05233372262497	0.073	0.339	2.05296526286846e-77
Lpp	1.13032247215603e-81	-0.870593060442022	0.137	0.435	2.30438842398451e-77
Hnrnpa3	1.28331851332466e-81	-0.346480383034299	0.266	0.612	2.61630145311498e-77
Nt5c	1.51128808101153e-81	-0.571247826333511	0.067	0.333	3.0810630107582e-77
Mrpl54	1.59059722264716e-81	-0.19158290684327	0.144	0.459	3.24275055781077e-77
Fxyd5	1.62072345532277e-81	-1.15422430541327	0.115	0.397	3.30416890836652e-77
Hnrnpu	2.00053028508811e-81	-0.417469448487976	0.254	0.59	4.07848109220913e-77
H3f3b	2.30502760243108e-81	-0.700451085405575	0.559	0.836	4.69925977307624e-77
Mbnl1	2.33000622057982e-81	-0.558092797020682	0.276	0.615	4.75018368189607e-77
Mtdh	2.38975772355799e-81	-0.405642231657759	0.224	0.557	4.87199907101767e-77
Ap3s1	2.73059321728973e-81	-0.620452448767985	0.096	0.38	5.56686039208857e-77
Rbm7	2.80163287224092e-81	-0.902919549394903	0.063	0.326	5.71168893663757e-77
Nr3c1	3.4249314327246e-81	-0.465684555381223	0.184	0.503	6.98240771189563e-77
Eif3l	3.44798219256404e-81	-0.146961525649196	0.075	0.35	7.02940129598032e-77
Mtpn	3.67971503598832e-81	-0.446681994990566	0.147	0.456	7.50183504386939e-77
Plgrkt	3.7176616617175e-81	-0.365687090917304	0.065	0.332	7.57919682974346e-77
H3f3a	3.91257533855891e-81	-0.537080919893787	0.574	0.829	7.97656734272004e-77
Gnai3	4.07080473358992e-81	-0.559168779736187	0.098	0.378	8.29914961036978e-77
Psmc3	4.7073611347853e-81	-0.223118152880803	0.189	0.516	9.59689714548679e-77
Phb2	4.91223420920059e-81	-0.411786731964888	0.135	0.439	1.00145718822973e-76
Hadha	5.13407877869197e-81	-0.542037597836631	0.073	0.343	1.04668464061193e-76
Ddx24	5.55062347237553e-81	-0.399994912553772	0.09	0.371	1.1316056073132e-76
Chrac1	6.40437480794348e-81	-0.602982559965591	0.056	0.314	1.30565989209544e-76
Wdr1	7.12066236458172e-81	-0.630973233026595	0.075	0.344	1.45168943626728e-76
Mrpl13	7.16296615493271e-81	-0.577687516590775	0.048	0.302	1.46031391000613e-76
Ogdh	7.19720805895924e-81	-0.750451221945277	0.082	0.353	1.46729480698002e-76
Tbrg1	7.75737737815657e-81	-0.156205311737503	0.184	0.509	1.58149652608478e-76
Selenoh	8.52736295083457e-81	-0.570439501530091	0.057	0.315	1.73847348478664e-76
Cops4	8.65693757383005e-81	-0.41245366701252	0.088	0.37	1.76488986317673e-76
Manf	8.99060395513277e-81	-0.335956276788773	0.212	0.542	1.83291442833292e-76
Map2k2	1.02437508940234e-80	-0.595158471555497	0.154	0.459	2.08839349476454e-76
Nbdy	1.1575912658996e-80	-0.580129107903201	0.043	0.291	2.35998131378952e-76
Abracl	1.28776716027924e-80	-0.479755610672136	0.093	0.374	2.62537090966129e-76
Arpc5l	1.65413528294683e-80	-0.376221893596396	0.078	0.352	3.3722856013437e-76
Eif3c	1.68607210425101e-80	-0.281853344609038	0.204	0.529	3.43739519893652e-76
Adh5	1.78118834427669e-80	-0.591550182013852	0.056	0.314	3.63130867747688e-76
Cox7a2	2.01211759116851e-80	-0.213987519658539	0.324	0.69	4.10210413311525e-76
Fmod	2.26843067977973e-80	0.634993285568727	0.88	0.753	4.62464962686693e-76
Ndufv1	2.90867844203349e-80	-0.368839821193298	0.084	0.361	5.92992273977368e-76
Klf3	3.42318470554532e-80	-0.924964505052589	0.101	0.376	6.97884665919525e-76
Ufm1	3.75509081653366e-80	-0.223388187312017	0.127	0.426	7.65550364766717e-76
Colec12	3.79616525782487e-80	-0.720930644111832	0.115	0.4	7.73924211112756e-76
Rab10	4.09117422991126e-80	-0.559169453167645	0.136	0.435	8.34067690252008e-76
Jpt1	4.14229255863432e-80	-1.15505842984893	0.047	0.294	8.44489183928778e-76
Pcbp1	4.74891411705913e-80	-0.335786499282361	0.241	0.574	9.68161121044844e-76
Mgat2	4.98463555739838e-80	-0.712049680605911	0.109	0.393	1.01621765108681e-75
Ehd2	5.15557890023979e-80	-0.600212249726024	0.132	0.43	1.05106787039189e-75
Rraga	5.24681120727596e-80	-0.591955485104197	0.076	0.346	1.06966740082735e-75
Commd6	5.29439012359366e-80	-0.629914736291491	0.059	0.317	1.07936731449704e-75
Ypel3	5.41741862853727e-80	-0.311780439312489	0.175	0.495	1.10444913579989e-75
Gpx8	5.84890256703594e-80	-0.303047817733116	0.194	0.518	1.19241576634162e-75
Cnn3	6.14282735804981e-80	-0.444496257532453	0.194	0.515	1.25233821348561e-75
Fmc1	6.68718197855733e-80	-0.501506042203166	0.05	0.302	1.36331578996848e-75
Ddost	7.47137174713499e-80	-0.379552936951026	0.243	0.565	1.52318855808841e-75
Slc25a39	1.01888053112715e-79	-0.869889105366982	0.059	0.314	2.07719173880893e-75
Anxa7	1.03155146545544e-79	-0.62083735662455	0.075	0.342	2.103023972624e-75
Eif1	1.04102195620364e-79	-0.503052611220344	0.704	0.901	2.12233146211236e-75
Rock1	1.09805463765422e-79	-0.440170142103343	0.15	0.455	2.23860398978566e-75
Pfdn1	1.38643364914358e-79	-0.108723499097662	0.145	0.457	2.82652228050901e-75
Pin1	1.38972293113803e-79	-0.178403016028361	0.07	0.337	2.83322813971111e-75
Mapre1	1.4212107420726e-79	-0.457354816316999	0.158	0.467	2.89742233986341e-75
Capza2	1.43265279456269e-79	-0.350156178745502	0.244	0.582	2.92074925227496e-75
Tnfrsf1a	1.46485333544389e-79	-0.517276523131375	0.107	0.389	2.98639649496946e-75
Mapk3	1.48423712953482e-79	-0.883470916524568	0.068	0.328	3.02591423598265e-75
Dync1i2	1.5332258779181e-79	-0.537132965878415	0.142	0.445	3.12578759731163e-75
Bnip2	1.61362601636318e-79	-0.351988298691548	0.125	0.425	3.28969935955961e-75
Lsm5	1.628359902924e-79	-0.401991724935773	0.083	0.355	3.31973733409116e-75
Hdac1	1.8603996902553e-79	-1.35957161958438	0.046	0.292	3.79279684852348e-75
Pnp	2.17310258886638e-79	-0.925410580845988	0.061	0.316	4.43030424792189e-75
Brd4	2.18086520647811e-79	-1.06026081168475	0.07	0.331	4.44612989644691e-75
Rdx	2.32811267445697e-79	-0.305555310599917	0.231	0.562	4.74632330941542e-75
Chp1	2.33630890002583e-79	-0.924801299813692	0.05	0.3	4.76303295448265e-75
Smarce1	2.41216669371743e-79	-0.502343505159506	0.068	0.331	4.91768423848172e-75
Immt	3.69493008521722e-79	-0.604970288319297	0.065	0.325	7.53285396473235e-75
Tpd52l2	4.45633700819778e-79	-0.185549698510909	0.093	0.374	9.08513425861282e-75
Mrps17	4.46783619508513e-79	-0.679057425446505	0.063	0.321	9.10857765092006e-75
Hmgb1	4.49727018111231e-79	-0.510080515315176	0.396	0.742	9.16858471823367e-75
mt-Nd4	5.13061094387705e-79	1.65752726092737	0.811	0.886	1.04597765312822e-74
Sirt2	5.22430062772047e-79	-0.585722046834093	0.086	0.358	1.06507816897337e-74
Ly6e	5.6061506797436e-79	-1.67521331404359	0.058	0.307	1.14292593907933e-74
Napa	5.63516861131283e-79	-0.341238644361942	0.122	0.417	1.14884182478835e-74
Psmd11	5.73137977213266e-79	-0.613419362388635	0.082	0.351	1.16845639414468e-74
Csde1	5.90039314383462e-79	-0.259558025540407	0.235	0.566	1.20291315023356e-74
Txndc9	6.17662743017595e-79	-0.419143803210351	0.066	0.327	1.25922903418997e-74
Timm17a	6.44310568563127e-79	-0.191634842337377	0.093	0.374	1.31355595612965e-74
Sept11	7.1005592406596e-79	-0.672035932974547	0.102	0.38	1.44759101239327e-74
Gdi2	8.26958933370357e-79	-0.423200433196719	0.306	0.632	1.68592117746215e-74
Pnkd	8.84036661124071e-79	-0.27383760796202	0.08	0.349	1.80228554103364e-74
Sar1b	9.07901084114771e-79	-0.425233587309354	0.076	0.346	1.85093794018478e-74
Gng12	9.23800704327441e-79	-0.465905327761442	0.09	0.363	1.88335249591235e-74
Siva1	1.03559116076891e-78	-0.256076524199044	0.105	0.392	2.11125969945958e-74
1810058I24Rik	1.05701350203693e-78	-0.211714954360408	0.227	0.557	2.15493342660269e-74
Col4a1	1.0583561152738e-78	-1.69880356755401	0.181	0.464	2.1576706122087e-74
Ube2k	1.08336564646482e-78	-0.445007500905783	0.116	0.407	2.20865754344782e-74
Zc3h15	1.12043672813647e-78	-0.153970016911841	0.094	0.374	2.28423435765183e-74
Eif4b	1.14106955943761e-78	-0.730629563597949	0.096	0.371	2.32629851082546e-74
Ehd1	1.23021811868789e-78	-0.691759300029092	0.098	0.376	2.508045678569e-74
Cldnd1	1.33808736078808e-78	-0.832248789297582	0.058	0.311	2.72795870243867e-74
Slc39a1	1.83017074475226e-78	-0.534553004639093	0.226	0.557	3.73116909732643e-74
Cr1l	1.91763270164181e-78	-0.853784719289503	0.075	0.338	3.90947778883715e-74
Hnrnpk	2.31969730966659e-78	-0.437514259420301	0.345	0.684	4.72916690521729e-74
Smim14	2.326486385666e-78	-0.348172070719644	0.253	0.588	4.74300779445726e-74
Acaa2	2.43313571200784e-78	-1.0182560079607	0.05	0.296	4.96043377607039e-74
Rps24	3.32506036866058e-78	-0.460937896908337	0.804	0.926	6.77880057358833e-74
Pgam1	3.62015167353902e-78	-0.380327257720478	0.161	0.469	7.380403216844e-74
Spcs2	4.31206368033886e-78	-0.217115804912449	0.199	0.529	8.79100422510684e-74
Arl4a	4.56335474689053e-78	-0.522452390977486	0.1	0.377	9.30331132248572e-74
Zcchc17	4.89198384566244e-78	-0.715135102628521	0.056	0.308	9.97328746615201e-74
Pfdn6	5.21043787726088e-78	-0.249217627844749	0.077	0.346	1.06225197003718e-73
Rbm25	5.6458124989735e-78	-0.318739308513527	0.194	0.517	1.15101179416573e-73
Add1	5.67995749039423e-78	-0.77475803384444	0.068	0.326	1.15797293356667e-73
Srp72	5.95398620894923e-78	-0.397493848083256	0.128	0.418	1.21383916841848e-73
Capn2	6.49929578394884e-78	-0.460316956056224	0.138	0.434	1.32501143147365e-73
Ift27	6.96991691021891e-78	-0.218936795190958	0.069	0.332	1.42095696048633e-73
Khdrbs1	6.99518151052292e-78	-0.439046081604847	0.112	0.399	1.42610765455031e-73
Tacc1	7.45866583981015e-78	-1.11346347412354	0.091	0.357	1.52059820476209e-73
Ddx6	9.6628563432992e-78	-0.32810383839576	0.16	0.467	1.96996652270841e-73
Zfp36l2	9.86039238370054e-78	-0.859726321891117	0.194	0.499	2.01023819526503e-73
Lsm7	1.18348505167651e-77	-0.6220708550108	0.073	0.336	2.41277097485289e-73
Ssrp1	1.25664920669852e-77	-0.873006607472068	0.062	0.315	2.56193073769626e-73
Ik	1.27603973009754e-77	-0.409500922282243	0.085	0.353	2.60146219774986e-73
Psmc2	1.35388821362615e-77	-0.412590857917602	0.08	0.349	2.76017190111964e-73
Copz1	1.81088573130082e-77	-0.319281693190831	0.077	0.342	3.69185274040299e-73
Calm3	1.89682747908695e-77	-0.30544334747632	0.204	0.529	3.86706218161457e-73
Erh	2.26535175346297e-77	-0.511038846429206	0.056	0.307	4.61837261978496e-73
Tusc3	2.33464532394272e-77	-0.88829150308078	0.068	0.326	4.75964142192203e-73
Tuba1a	2.59992066116678e-77	-0.570066365562537	0.403	0.72	5.30045825192071e-73
Ifitm2	3.01280672422492e-77	-0.512277186393836	0.538	0.822	6.14220906867735e-73
Mrps18c	3.10116572415891e-77	-0.506206483740312	0.06	0.312	6.32234656184276e-73
Gsk3b	3.31504782467878e-77	-0.533068980698486	0.167	0.474	6.75838800017263e-73
Atxn10	3.54592224713416e-77	-0.201941066100571	0.129	0.424	7.22907168523242e-73
Cox16	3.81344446861178e-77	-0.246552118547141	0.113	0.401	7.77446923815884e-73
Ly6a	4.58654514996812e-77	-1.71911904434497	0.126	0.386	9.35058959724001e-73
Gtf2a2	6.34935055396034e-77	-0.233445588805268	0.113	0.399	1.2944420974359e-72
Rab1a	6.47247258266402e-77	-0.33066587298216	0.222	0.546	1.31954298542771e-72
Psmd12	6.73303850703333e-77	-0.363051696112579	0.088	0.358	1.37266456042889e-72
Ctnna1	6.8446296952976e-77	-0.669260853042752	0.123	0.405	1.39541465598032e-72
Fnta	7.72578732913071e-77	-0.409074331601268	0.063	0.318	1.57505626278988e-72
Tkt	7.90201853650997e-77	-0.573471606192221	0.078	0.341	1.61098451903829e-72
Mgst3	8.08296097084622e-77	-0.75824773272108	0.056	0.305	1.64787325312642e-72
Fam104a	8.15058360271931e-77	-0.411725453363795	0.111	0.392	1.66165947908638e-72
Paics	8.97647007015848e-77	-0.606975758218657	0.051	0.296	1.83003295320321e-72
Cltb	9.32575957880548e-77	-0.384321145652068	0.167	0.475	1.90124260533107e-72
Bud31	1.01517386754785e-76	-0.183459941442161	0.073	0.337	2.0696349637698e-72
Slc1a5	1.12802180511169e-76	-0.785806297968588	0.073	0.332	2.2996980540812e-72
Tmem258	1.31502263981677e-76	-0.227604792726359	0.249	0.589	2.68093665579444e-72
Hexb	1.3450407535118e-76	-0.489997140573135	0.083	0.349	2.74213458418451e-72
Colgalt1	1.41887029743189e-76	-0.349909745532649	0.164	0.462	2.8926508753744e-72
Zeb2	1.97585648531205e-76	-1.74225039177597	0.043	0.278	4.02817861660567e-72
Mrfap1	1.97720078121412e-76	-0.328712963125285	0.333	0.668	4.03091923266123e-72
Rnaseh2c	2.08177894519124e-76	-0.354276804511328	0.084	0.353	4.24412273556138e-72
Mvb12a	2.18381607822236e-76	-0.546868726583077	0.081	0.347	4.45214583867192e-72
Tnfsf12	2.26797923321355e-76	-0.923795154480361	0.055	0.301	4.62372926275246e-72
Prpf40a	2.3837231956583e-76	-0.382731973378725	0.119	0.404	4.85969647898858e-72
Snhg6	2.470582544713e-76	-0.293158297318001	0.053	0.3	5.0367766339064e-72
Trim47	2.62491183314414e-76	-0.926326534502646	0.071	0.322	5.35140775423096e-72
Zmat2	2.63886250570046e-76	-0.431652309072246	0.061	0.314	5.37984899037153e-72
Dnajc10	2.71403522806583e-76	-0.465116184941611	0.07	0.325	5.53310361945782e-72
Pnrc2	2.79374062505107e-76	-0.668289858966147	0.057	0.305	5.69559901229162e-72
Cdkn1a	3.08303784334267e-76	-1.24824954598627	0.103	0.366	6.28538925122271e-72
Cops2	3.55084618759526e-76	-0.44648854737388	0.069	0.324	7.23911012265045e-72
Gltp	3.65875261991953e-76	-1.13802453174333	0.071	0.325	7.45909896622995e-72
Cct2	3.71188624408343e-76	-0.443522696897933	0.157	0.458	7.56742248581289e-72
Ube2b	4.31538693420018e-76	-0.205915283111024	0.23	0.567	8.79777934275392e-72
Hp1bp3	5.49789315188183e-76	-0.286152567618769	0.162	0.47	1.12085547687415e-71
Stx4a	5.75330402913274e-76	-0.748176570751777	0.079	0.339	1.17292609241929e-71
Atp5h	7.38882867554222e-76	-0.256976415811505	0.376	0.717	1.50636050208279e-71
Sertad1	7.54722260783119e-76	-0.908935444350071	0.088	0.351	1.53865227305854e-71
Uba1	8.42495113064074e-76	-0.448762500354938	0.092	0.362	1.71759478700373e-71
Rpl21	9.98151890117783e-76	-0.466542153328794	0.696	0.889	2.03493225838312e-71
Mrps16	1.04703111656434e-75	-0.15272827741127	0.11	0.394	2.13458233733971e-71
Aurkaip1	1.04819381408223e-75	-0.130267854962883	0.127	0.42	2.13695272876945e-71
Zfp207	1.0909747787837e-75	-0.312298754899749	0.107	0.388	2.22417028150633e-71
H2-K1	1.13630424254669e-75	-0.958524287341932	0.166	0.457	2.31658345927993e-71
Rnasek	1.16114674044004e-75	-0.200138155000197	0.266	0.602	2.36722985973511e-71
Tmod3	1.20754840337387e-75	-0.943878835372343	0.059	0.304	2.46182892995831e-71
Snapc5	1.30734146890971e-75	-1.44929451069301	0.032	0.258	2.66527705266622e-71
Ndn	1.36376376141127e-75	-0.421257221087645	0.12	0.397	2.78030518038916e-71
Tob2	1.43847637532987e-75	-1.68618197948265	0.071	0.318	2.93262178638502e-71
Arpc1a	1.56563617635309e-75	-0.423525746282683	0.104	0.379	3.19186247273104e-71
Adrm1	1.56872668431378e-75	-1.65278136689499	0.04	0.272	3.19816309131051e-71
Hadh	1.63314443818621e-75	-0.447482005196737	0.047	0.287	3.32949156613023e-71
Chmp2b	1.85715933809277e-75	-0.615044206252214	0.074	0.331	3.78619074256972e-71
Jtb	2.04608554031835e-75	-0.301481957641638	0.142	0.437	4.17135459104702e-71
Mocs2	2.47849161776755e-75	-0.411835550514239	0.117	0.398	5.05290086114271e-71
Bub3	2.48196834074639e-75	-0.730544697856697	0.068	0.32	5.05998885627967e-71
Sec13	2.54231923656448e-75	-0.252782011238773	0.156	0.455	5.183026227584e-71
Clic4	2.88349599278377e-75	-0.636742980094624	0.199	0.508	5.87858328048827e-71
Glul	2.92517275528339e-75	-1.72975371909304	0.041	0.273	5.96354969619625e-71
Stat3	2.98525835361097e-75	-0.80305673376917	0.098	0.365	6.08604620550668e-71
Wdr26	3.37615796430681e-75	-0.495640457848962	0.16	0.458	6.88297324183229e-71
Lsm6	3.50684583226963e-75	-0.184956780452049	0.116	0.402	7.14940659824809e-71
Glrx5	3.60241006982627e-75	-0.31867582198948	0.088	0.354	7.34423340935483e-71
Rpl7a	3.81624827356957e-75	-0.46185566143003	0.503	0.786	7.78018535532629e-71
Cacybp	3.96402470839234e-75	-0.315173106798959	0.083	0.348	8.08145717299947e-71
Camk1	4.05193307136719e-75	-0.413336381223455	0.116	0.398	8.26067595259628e-71
Alyref	4.27311140362694e-75	-0.32238130706953	0.065	0.317	8.71159221857425e-71
Mdh2	4.46810604020882e-75	-0.157961400017525	0.192	0.511	9.10912778417372e-71
Ppp1cc	4.84259104016261e-75	-0.458814876545957	0.149	0.444	9.87259035357952e-71
Tmem43	5.72073601952181e-75	-0.853015932198386	0.072	0.324	1.16628645229991e-70
Os9	6.18170596793643e-75	-0.458999176011638	0.114	0.391	1.2602643956832e-70
Tmsb4x	6.42611189458634e-75	-1.036343529035	0.879	0.96	1.31009143194932e-70
Mrpl58	6.43393973318131e-75	-0.640331572116902	0.045	0.282	1.31168729340367e-70
Tmem223	6.63629753613372e-75	-0.482686351169226	0.078	0.337	1.35294197869158e-70
Lsp1	7.25322764967775e-75	-1.11828931877527	0.102	0.366	1.4787155209398e-70
Trp53	7.53658072556006e-75	-0.801577585190681	0.057	0.3	1.53648271251993e-70
Tcea1	7.9407652705258e-75	-0.156437248029014	0.14	0.436	1.61888381570209e-70
Eif1a	8.41822753540025e-75	-0.679305174318724	0.078	0.337	1.71622404764205e-70
C1qbp	9.36620692741066e-75	-0.210703860084489	0.076	0.336	1.90948860629121e-70
Sap18	9.37072097155545e-75	-0.312103051569295	0.135	0.427	1.91040888447101e-70
Med21	1.01934363669047e-74	-0.601907411383059	0.059	0.305	2.07813587212085e-70
Hras	1.16252803980433e-74	-0.2600715604064	0.099	0.37	2.37004591474909e-70
Mrpl53	1.25869856283768e-74	-0.466894963884968	0.068	0.322	2.56610876005717e-70
Hnrnpd	1.34182470150347e-74	-0.356123067139028	0.137	0.428	2.73557801895511e-70
Prr13	1.37593836761705e-74	-0.741837573885258	0.075	0.33	2.80512555006087e-70
Ugp2	1.42821815307688e-74	-0.679375791382231	0.075	0.33	2.91170834867783e-70
Mettl9	1.77120966295051e-74	-0.383813708089572	0.128	0.413	3.6109651398572e-70
Vma21	1.78139046281031e-74	-0.423401730879106	0.072	0.326	3.63172073653138e-70
Tgfbr2	2.0127207529967e-74	-0.756944258252151	0.117	0.388	4.10333379913437e-70
Ube2e1	2.24379229198739e-74	-0.348592651465024	0.084	0.346	4.5744193456747e-70
Ddx1	2.31813839996143e-74	-0.361608173787896	0.074	0.331	4.72598875600137e-70
Tln1	2.60001844282966e-74	-0.441637213007681	0.184	0.49	5.30065759939682e-70
Lamtor3	2.67152891432049e-74	-0.507366121659287	0.066	0.316	5.44644599762519e-70
Jkamp	2.70132214887651e-74	-0.295577904259337	0.087	0.351	5.50718546491455e-70
Ddt	2.85022281925716e-74	-0.473285727944252	0.048	0.286	5.81074926161957e-70
Fam173a	3.02689887244219e-74	-0.670386610550527	0.048	0.287	6.1709387312479e-70
Uqcc3	3.17229991410752e-74	-0.170533572310243	0.085	0.352	6.46736783489099e-70
Ppp1cb	3.30636923575911e-74	-0.36894026530589	0.197	0.515	6.74069496094209e-70
Cyc1	3.94928165778384e-74	-0.126542008277965	0.114	0.395	8.05140051572392e-70
G3bp2	3.9744846905944e-74	-0.266935372615339	0.103	0.373	8.1027819387148e-70
Snrnp27	3.99689295232502e-74	-0.209262651020097	0.099	0.372	8.14846566190501e-70
Prnp	4.54026761972405e-74	-0.687859404231563	0.221	0.52	9.25624359633142e-70
Ddx46	5.04739005787738e-74	-0.49582270041244	0.074	0.329	1.02901141109946e-69
Ptp4a2	6.04437770766905e-74	-0.343264725759259	0.278	0.591	1.23226728326249e-69
Fscn1	6.34348955991582e-74	-0.789107513188638	0.073	0.324	1.29324721658004e-69
Rpl23	6.46901332555713e-74	-0.447581967169091	0.778	0.908	1.31883774668133e-69
Polr2c	6.83243977540125e-74	-0.464950795325656	0.061	0.306	1.39292949701105e-69
Nrp1	7.0645011902807e-74	-1.94722848595914	0.046	0.272	1.44023985766253e-69
Sod3	7.37667400673731e-74	-0.848330116566596	0.115	0.385	1.50388252975353e-69
Fdx1	7.421265951631e-74	-0.140399660995538	0.092	0.359	1.51297348955901e-69
Emc6	7.87958363576365e-74	-0.782174089837054	0.043	0.276	1.60641071582314e-69
Mff	8.33814431983305e-74	-0.174915340043175	0.107	0.381	1.69989748248436e-69
Rxylt1	1.01499006906468e-73	-0.338973341347059	0.076	0.331	2.06926025380217e-69
2610001J05Rik	1.0955539881727e-73	-0.451899854162823	0.063	0.31	2.23350591568769e-69
Spag7	1.16870617629534e-73	-0.647086637672745	0.063	0.309	2.38264128161331e-69
Emc4	1.25241373848403e-73	-0.622972611297845	0.056	0.297	2.5532958886474e-69
Ppp2r1a	1.26285528308019e-73	-0.618169534899084	0.081	0.339	2.57458306561558e-69
Snhg1	1.37499452071376e-73	-0.769846515703994	0.09	0.349	2.80320132937915e-69
Ptbp3	2.52634921949244e-73	-0.810703592982286	0.093	0.352	5.15046815377923e-69
Cap1	2.56127407969259e-73	-1.02676557517535	0.043	0.272	5.22166946626927e-69
Wbp4	2.57554148983951e-73	-0.609477179988031	0.077	0.331	5.25075643533582e-69
Slc3a2	2.59994733483122e-73	-0.534343234436005	0.15	0.44	5.30051263152041e-69
Smarca2	2.67408741788615e-73	-0.508260479662974	0.112	0.384	5.4516620188445e-69
Scpep1	2.70348306725994e-73	-0.37230512364366	0.087	0.346	5.51159092922284e-69
Hnrnpul1	2.8861255527382e-73	-0.858855509598651	0.093	0.354	5.88394416436737e-69
Lims1	2.99098820693431e-73	-0.790546463546213	0.097	0.359	6.09772765747698e-69
Cebpb	3.28169889070831e-73	-1.39071962537434	0.1	0.358	6.69039952848703e-69
Sypl	3.58251299451807e-73	-0.512334880686772	0.09	0.352	7.303669241924e-69
Pak2	3.98426407020361e-73	-0.409150370023857	0.128	0.409	8.1227191599241e-69
Selenot	4.42126825045132e-73	-0.440279766915473	0.094	0.358	9.01363958219511e-69
Mrps18a	4.42626188192193e-73	-0.698242736913203	0.041	0.272	9.02382009867425e-69
Ptpra	4.74449847326771e-73	-0.595210178721726	0.12	0.395	9.67260903745089e-69
Snx17	4.7881650452883e-73	-0.428711864063804	0.094	0.357	9.76163207782926e-69
Paip2	4.87357474791367e-73	-0.128181071264984	0.241	0.573	9.9357568385716e-69
Rtcb	5.08561541715039e-73	-1.11209761594987	0.061	0.303	1.03680441509445e-68
Metrnl	5.22889297574327e-73	-1.14265413482794	0.089	0.343	1.06601441096478e-68
Anp32e	5.25618169714436e-73	-0.637288457547374	0.068	0.316	1.07157776259682e-68
Pea15a	6.17538127979116e-73	-0.665828442234296	0.105	0.375	1.25897498151102e-68
Znrd1	6.36469087807696e-73	-0.20062712805262	0.063	0.31	1.29756952931355e-68
Zc3h13	6.47262814475792e-73	-0.748249073013929	0.05	0.285	1.3195746998718e-68
Lgals3	7.42261349352264e-73	-1.28945294064091	0.122	0.386	1.51324821292446e-68
Gatad1	7.8593418361466e-73	-0.249307243368985	0.106	0.379	1.60228402013521e-68
Ntan1	8.52863225163618e-73	-0.136745357522989	0.127	0.411	1.73873225714107e-68
Hprt	8.87127885079659e-73	-1.08530753960673	0.049	0.282	1.8085876193119e-68
Ube2s	9.12866487742504e-73	-0.234049518481193	0.203	0.516	1.86106090856064e-68
Zfp36	9.264069365414e-73	-1.14374020735971	0.231	0.526	1.88866582152695e-68
BC005537	9.49084313718941e-73	-0.436061004349647	0.161	0.455	1.9348981903788e-68
Cers2	9.57478065778803e-73	-0.271417516531098	0.116	0.396	1.95201053270325e-68
Sdha	9.81399240369517e-73	-0.696864536615764	0.088	0.345	2.00077863134133e-68
Csrp2	1.1386610864907e-72	-1.02546985305863	0.06	0.297	2.32138835702859e-68
Ndufa9	1.14480343221652e-72	-0.480605393376163	0.047	0.281	2.33391075725981e-68
Dynlt3	1.16286668203429e-72	-0.154399844323456	0.11	0.386	2.3707363046633e-68
Arl3	1.17226340020513e-72	-0.31024575534258	0.103	0.372	2.3898933939982e-68
Sgce	1.2441865517676e-72	-0.311049595137309	0.08	0.335	2.5365231230886e-68
Atp1b3	1.26146296940869e-72	-0.589087068014514	0.129	0.409	2.57174455573349e-68
Ctdsp2	1.57363733749444e-72	-0.404730692389614	0.159	0.452	3.20817443994992e-68
Ranbp1	1.58747324908443e-72	-0.264235146813459	0.227	0.549	3.23638171290843e-68
Msrb1	1.746196984214e-72	-1.07046716005461	0.033	0.254	3.55997179171708e-68
Fgfr1op2	1.8014851422088e-72	-0.314661350429587	0.118	0.396	3.67268775942109e-68
Dnajc3	1.81100614233505e-72	-0.24059297626114	0.187	0.494	3.69209822237847e-68
Rab6a	1.88010474887395e-72	-0.419106118854147	0.172	0.472	3.83296955152932e-68
Tsc22d3	2.02294243830162e-72	-0.528460116254385	0.184	0.484	4.12417274896552e-68
Tex261	2.20432403017263e-72	-0.548390878180332	0.102	0.368	4.49395540031294e-68
Hcfc1r1	2.21537735951917e-72	-0.145668770796983	0.226	0.55	4.51648982285173e-68
Vamp3	2.26422664987943e-72	-0.769433126709449	0.06	0.3	4.6160788711092e-68
Ccdc50	2.29614887830056e-72	-0.50238561058374	0.125	0.401	4.68115871819134e-68
Oxct1	2.57478878510318e-72	-0.487446486578364	0.109	0.377	5.24922189618985e-68
Mrpl12	2.60212422133162e-72	-0.142275344262908	0.08	0.338	5.30495065002877e-68
Snrpb2	2.97623451789642e-72	-0.554365498771361	0.056	0.293	6.06764931163543e-68
Mrpl57	3.11492540858018e-72	-0.146351783127489	0.1	0.37	6.35039843047241e-68
Eif4a2	3.13290104034119e-72	-0.233127149161578	0.182	0.49	6.38704535094358e-68
Epb41l2	3.51972448169655e-72	-0.446249034337274	0.14	0.42	7.17566230083476e-68
Anxa6	3.60324997027513e-72	-0.299438729992861	0.182	0.482	7.3459457143999e-68
S100a1	3.60494302827151e-72	-0.586709569001751	0.09	0.348	7.34939735173714e-68
Lsm1	3.84702275288061e-72	-0.515759147447006	0.046	0.278	7.8429252862977e-68
Phlda3	3.97678078656057e-72	-0.56554686678616	0.105	0.368	8.10746298956103e-68
Islr	4.00413419136908e-72	-1.16263451740553	0.088	0.336	8.16322837594414e-68
Mrpl36	4.12651721975469e-72	-0.468112352362687	0.048	0.282	8.41273065591389e-68
Itm2a	4.42226730574413e-72	-1.18589636406451	0.256	0.539	9.01567635622056e-68
Nsmce1	4.6748293834337e-72	-0.922394020650647	0.028	0.246	9.53057466400629e-68
Rcn2	4.95769381506135e-72	-0.280329921865442	0.191	0.497	1.01072503807656e-67
Rexo2	5.19429571378349e-72	-0.255632947735748	0.213	0.527	1.05896106716904e-67
Vasn	7.25579543883347e-72	-1.11342364500021	0.056	0.292	1.47923901611498e-67
Atp2a2	8.51969473140016e-72	-0.686007638413363	0.152	0.436	1.73691016489055e-67
Ciao2b	8.89181053534025e-72	-0.491081119167587	0.044	0.274	1.81277341383982e-67
Smad4	8.9179251188316e-72	-0.582256202053952	0.073	0.32	1.8180973939762e-67
Bsg	9.3619308945066e-72	-0.391089373975769	0.398	0.701	1.90861685146306e-67
Idh2	9.72244164555489e-72	-0.21921976507539	0.14	0.421	1.98211417827928e-67
Klf4	1.05435884035283e-71	-0.796803186383486	0.298	0.608	2.14952136782732e-67
Desi2	1.1256272513419e-71	-0.538067451631653	0.09	0.347	2.29481627731072e-67
Dpm1	1.13981534590765e-71	-0.38469967486614	0.113	0.387	2.32374154570192e-67
Mettl23	1.1575080477002e-71	-0.526301096036925	0.054	0.29	2.3598116568464e-67
Chchd7	1.1998426741919e-71	-0.483975802916274	0.046	0.277	2.44611925987503e-67
Ppp3ca	1.4293956096419e-71	-0.446009943769231	0.222	0.526	2.91410882937694e-67
Srrm1	1.46618670635538e-71	-0.286678482005157	0.175	0.478	2.98911483824671e-67
Anapc16	1.5011964506321e-71	-0.203219990628672	0.089	0.349	3.06048920390366e-67
Nars	1.62747546346252e-71	-0.178390187245415	0.142	0.434	3.31793422736105e-67
Glmp	1.67196279549647e-71	-0.633188940692099	0.063	0.304	3.40863055117866e-67
Maf1	1.74662517855934e-71	-1.05228936020059	0.042	0.268	3.56084475152892e-67
Zfand5	2.18086259696904e-71	-0.373341226832399	0.189	0.491	4.44612457644079e-67
Rplp1	2.19945677456461e-71	-0.366307366575072	0.879	0.946	4.48403252630488e-67
Emc10	2.40361824460924e-71	-0.371160690925243	0.205	0.515	4.90025651528486e-67
mt-Co3	2.8343288100876e-71	1.71193692080023	0.931	0.956	5.7783461451256e-67
Pet100	3.18831323685531e-71	-0.754247766291896	0.051	0.284	6.50001419597692e-67
Elavl1	3.53486623444584e-71	-0.502201166757963	0.083	0.337	7.20653179216473e-67
Csrp1	3.65753844740674e-71	-0.86873646853467	0.101	0.36	7.45662363272812e-67
Caprin1	3.74288456766712e-71	-0.347205245384775	0.125	0.401	7.63061876810297e-67
Pcnp	3.89494798110714e-71	-0.346838782200228	0.167	0.464	7.94063044908312e-67
Ubxn6	3.91777510354901e-71	-0.682880598561411	0.063	0.304	7.98716810360537e-67
Cdk2ap2	3.97427887474505e-71	-1.37824892912121	0.046	0.271	8.10236234194273e-67
Sptan1	4.80746219331008e-71	-0.337478953788519	0.148	0.433	9.80097317350127e-67
Emc2	4.81154326279709e-71	-0.361983394560252	0.053	0.288	9.80929324986442e-67
Cmtm3	5.13785914181522e-71	-1.09960714014321	0.034	0.253	1.04745534324187e-66
Chd4	5.5869291701024e-71	-0.287284251353544	0.187	0.489	1.13900724990878e-66
Blmh	5.7336131530612e-71	-0.519489734617669	0.069	0.314	1.16891171351459e-66
Pld3	6.42557314188815e-71	-1.1267193149462	0.043	0.268	1.30998159643674e-66
Zfp91	6.48588042196375e-71	-0.248892574777307	0.165	0.458	1.32227644162575e-66
Ube2d3	6.68019932067686e-71	-0.340391698407184	0.333	0.672	1.36189223550639e-66
Pabpn1	7.00521086010583e-71	-0.426789868625267	0.154	0.438	1.42815233804978e-66
Cks1b	7.34733915616877e-71	-0.714750628791654	0.061	0.297	1.49790203376813e-66
Ebna1bp2	8.51019813452962e-71	-0.306609092733877	0.068	0.313	1.73497409368655e-66
Ier5	8.51691987825684e-71	-0.970464586173857	0.146	0.416	1.73634445558022e-66
Tgoln1	8.61189535653681e-71	-0.379285865428477	0.113	0.383	1.75570710633716e-66
Galnt1	9.12966315588196e-71	-0.88992189906098	0.093	0.345	1.86126442758966e-66
Cttn	9.32345918049243e-71	-0.373027088014636	0.088	0.345	1.90077362312699e-66
Cdc42ep5	9.32736448955634e-71	-0.500735153070351	0.058	0.295	1.90156979848585e-66
Kras	1.04806649443597e-70	-0.560576859131331	0.098	0.357	2.13669316220662e-66
Top1	1.14673865828164e-70	-0.317013200497426	0.184	0.485	2.33785610263877e-66
Smarca5	1.21782741546829e-70	-0.22887840109442	0.149	0.435	2.48278475191521e-66
Praf2	1.31171031308596e-70	-0.443018126189441	0.08	0.331	2.67418381528836e-66
Rpl27a	1.35605938032716e-70	-0.376821769674308	0.776	0.904	2.76459825867297e-66
Mrpl15	1.51581213230978e-70	-0.109017542376304	0.056	0.292	3.09028619413995e-66
Pnrc1	1.57763582423108e-70	-0.466961507992625	0.271	0.591	3.2163261548599e-66
Cyfip1	1.9155831449722e-70	-0.784175189023941	0.08	0.324	3.90529935765483e-66
Vapb	1.97926113871791e-70	-0.350271436449083	0.115	0.388	4.0351196835042e-66
Erbin	1.9880350105134e-70	-0.754968888722421	0.081	0.331	4.05300697593366e-66
Arf6	2.09156376039362e-70	-0.736453987001502	0.095	0.352	4.26407103831447e-66
Dnajb11	2.29477242063892e-70	-0.189019457625329	0.122	0.398	4.67835253395656e-66
Cilp2	2.31469057590021e-70	1.06443084363958	0.62	0.5	4.71895967708775e-66
Tnxb	2.76998304346315e-70	-1.16115004647834	0.123	0.376	5.64716443070832e-66
Slc6a6	2.88830017922819e-70	-1.35321675071313	0.086	0.33	5.8883775753925e-66
Gpi1	3.26488198843617e-70	-0.238217377521578	0.137	0.418	6.65611490982482e-66
Commd7	3.52357156152124e-70	-0.798754581540403	0.041	0.263	7.18350534247336e-66
Rnf11	3.83182380830639e-70	-0.36650091352231	0.113	0.378	7.81193919799423e-66
Sh3gl1	3.90568425741968e-70	-0.343619284504095	0.095	0.354	7.96251849560151e-66
mt-Co2	3.93518473946011e-70	1.76891701935119	0.867	0.923	8.02266112833733e-66
Smim10l1	3.95843639711529e-70	-0.106747423558517	0.174	0.475	8.07006428279893e-66
Znhit1	4.08991833054165e-70	-0.35623758385926	0.069	0.312	8.33811650047526e-66
Atp5g1	4.41885375394204e-70	-0.194567993653071	0.313	0.645	9.00871714816164e-66
Tmed1	4.54961857438466e-70	-0.340289691474888	0.077	0.326	9.275307387598e-66
Idh3b	4.70397383674957e-70	-0.484120896080094	0.043	0.267	9.58999146098134e-66
Cdc5l	5.28087077719564e-70	-0.640045327704639	0.054	0.286	1.07661112534687e-65
Grn	5.51454841386235e-70	-0.564406164633676	0.275	0.592	1.12425098513412e-65
Etf1	6.67858722725327e-70	-0.772424472647864	0.066	0.304	1.36156357802012e-65
Sel1l	7.11707968137407e-70	-0.762207875618033	0.088	0.34	1.45095903464173e-65
March2	7.40527683615386e-70	-0.519038081697178	0.1	0.358	1.50971378858669e-65
Mesd	7.66681695535818e-70	-0.51064182967342	0.066	0.306	1.56303397268887e-65
Cd151	7.88687727533908e-70	-1.19101203305155	0.035	0.252	1.60789767012338e-65
Sntb2	9.65426402842189e-70	-0.330371407773127	0.154	0.437	1.96821480747437e-65
Fxr1	9.90212754747693e-70	-0.315383176214447	0.073	0.32	2.01874674310412e-65
Slc35b1	1.08326948605256e-69	-0.532520841213572	0.069	0.31	2.20846150121535e-65
Atp5d	1.21008681261438e-69	-0.262000644909337	0.314	0.64	2.46700398487693e-65
Mkrn1	1.26790771484157e-69	-1.87710147769648	0.051	0.274	2.58488345824752e-65
Ube2a	1.28098049938643e-69	-0.494012954263397	0.059	0.295	2.61153494409912e-65
Slc44a1	1.31004168715277e-69	-0.618801529926004	0.097	0.351	2.67078198759835e-65
Mrps7	1.34113218193396e-69	-0.103260838103643	0.05	0.28	2.73416617930877e-65
Ramac	1.38947000129977e-69	-0.472793712535592	0.07	0.311	2.83271249164983e-65
Tbl1x	1.40824584377749e-69	-0.523468730468785	0.1	0.361	2.87099080170917e-65
Zfr	1.84688134198853e-69	-0.360571530630356	0.139	0.415	3.76523699191201e-65
Acadm	1.87375493149956e-69	-0.644648329841366	0.066	0.304	3.82002417884814e-65
Atp6v1a	2.01424337770057e-69	-0.610662303175034	0.095	0.35	4.10643797411816e-65
Yy1	2.03100547803497e-69	-0.410606477926636	0.125	0.396	4.14061086806989e-65
Rsrc2	2.09202919437098e-69	-0.269746946429963	0.147	0.435	4.26501991856412e-65
mt-Cytb	2.10292902613043e-69	1.70176734548145	0.855	0.917	4.2872414055721e-65
Hikeshi	2.10764372572506e-69	-0.396904098974925	0.06	0.295	4.29685326363567e-65
Cox8a	2.11060252581005e-69	-0.380516453606769	0.469	0.771	4.30288536936896e-65
Celf2	2.12893773938305e-69	-1.00383302281036	0.064	0.296	4.34026536928021e-65
Saraf	2.187569073179e-69	-0.387769089861602	0.155	0.443	4.45979706949002e-65
Ndufb10	2.39299791895013e-69	-0.117920361730123	0.271	0.607	4.87860485736363e-65
Emp1	2.53853514154196e-69	-0.537486643454362	0.348	0.657	5.17531159306159e-65
Mmadhc	2.60992681181252e-69	-0.76028336992933	0.05	0.277	5.32085779124219e-65
Nudt21	2.64828658170215e-69	-0.596095226752179	0.056	0.287	5.39906185411618e-65
Gabarap	2.83541831036879e-69	-0.424518046194306	0.47	0.766	5.78056730934885e-65
Mapk1	2.84876685749637e-69	-0.371210507327044	0.1	0.36	5.80778099237785e-65
Pls3	2.911456498283e-69	-0.282418548982317	0.189	0.484	5.93558636304954e-65
Cltc	3.03970628407526e-69	-0.391875959949645	0.219	0.524	6.19704920134424e-65
Maged2	3.07135770699982e-69	-0.281738092573589	0.165	0.452	6.26157695726053e-65
Rpl27	3.50020605775199e-69	-0.41715663065394	0.582	0.85	7.13587008993899e-65
Hnrnpul2	4.05528851465647e-69	-0.317729932388349	0.166	0.457	8.26751669483015e-65
Riok3	4.07574735296564e-69	-0.337504174266491	0.093	0.348	8.30922612849106e-65
G3bp1	4.48630002301598e-69	-0.806105357349199	0.112	0.373	9.14621985692268e-65
Polr2g	4.74953883451073e-69	-0.420860471802418	0.059	0.293	9.68288482191702e-65
Plin3	4.82972835050492e-69	-0.49736785516504	0.068	0.309	9.84636718817439e-65
Cst3	5.56847814699646e-69	-0.753099764528542	0.766	0.928	1.13524563982817e-64
Pkig	6.19764058096511e-69	-0.626978838469295	0.066	0.302	1.26351298524136e-64
Cavin3	6.41264495451215e-69	-0.388577446526625	0.363	0.684	1.30734592687639e-64
Vti1b	6.81299751448018e-69	-0.574656371062276	0.078	0.322	1.38896580327707e-64
Xbp1	6.9980915491233e-69	-0.143961204573206	0.175	0.471	1.42670092411977e-64
Asap1	8.84004105826952e-69	-0.334418677449762	0.085	0.333	1.80221917054941e-64
Pole4	9.59204182073184e-69	-0.520018333867851	0.066	0.303	1.9555295659926e-64
Map4k4	1.07753629085871e-68	-0.51709470910651	0.158	0.433	2.19677323617365e-64
Elovl1	1.08576148185975e-68	-0.656763075376551	0.064	0.299	2.21354193306747e-64
Ppp1r11	1.12096202269162e-68	-0.396295031502472	0.056	0.286	2.2853052756614e-64
Acadl	1.22296056308515e-68	-0.551913369695058	0.047	0.271	2.49324969996169e-64
Lap3	1.27438654136196e-68	-0.458148662767068	0.043	0.266	2.59809184187464e-64
Naa50	1.32504064500796e-68	-0.164487684481283	0.151	0.436	2.70136036297774e-64
Echs1	1.33968788408969e-68	-0.377272480264806	0.056	0.286	2.73122168929366e-64
Gstm1	1.38939435358371e-68	-1.32085277068868	0.049	0.273	2.8325582686511e-64
Trappc3	1.50569064733462e-68	-0.175135943863526	0.083	0.33	3.0696515227211e-64
Agpat4	1.54149106453099e-68	-0.692582542888905	0.068	0.304	3.14263783325932e-64
Gtf3a	1.59617848956251e-68	-0.480609399441646	0.051	0.279	3.25412908667109e-64
Purb	1.67166485335555e-68	-0.244481290695513	0.157	0.44	3.40802313653597e-64
Ccnd3	2.28228631714502e-68	-0.542603234509374	0.102	0.358	4.65289711476355e-64
Cxcl12	2.28672103125262e-68	-1.6020504538843	0.074	0.307	4.66193816641472e-64
Utp11	2.30655359073141e-68	-0.695567234710106	0.059	0.289	4.70237080542413e-64
Ebp	2.52162156778846e-68	-0.267835888788699	0.064	0.301	5.14082989025033e-64
Krcc1	2.70467827259786e-68	-0.431331572329787	0.109	0.37	5.51402759434526e-64
Cdv3	2.77860896528102e-68	-0.10331950724158	0.16	0.454	5.66475009751841e-64
Tmbim1	2.83656853117947e-68	-0.488222412607212	0.129	0.398	5.78291226451559e-64
Hnrnph2	2.84058703273427e-68	-0.150382313458606	0.08	0.328	5.79110478363536e-64
Tpm3	2.8798349880839e-68	-0.258097665024343	0.242	0.561	5.87111959020664e-64
Fam32a	3.01816835139878e-68	-1.04635985751893	0.036	0.25	6.1531398179967e-64
Oaf	3.10254616380087e-68	-0.31053806718364	0.127	0.394	6.32516086414084e-64
Lama4	3.12493086036056e-68	-1.10004484308658	0.073	0.305	6.37079654501706e-64
U2surp	3.14985867358631e-68	-0.287467781195422	0.115	0.379	6.42161687784042e-64
Morf4l1	3.27324095656953e-68	-0.385005266616514	0.454	0.755	6.6731563381583e-64
Cdk2ap1	3.56413556498416e-68	-0.195049328727592	0.063	0.301	7.26620317633321e-64
Fbln2	3.57686525809393e-68	-1.24549562637411	0.068	0.298	7.2921552016761e-64
Mrpl28	3.70985446062641e-68	-0.672083403247053	0.064	0.298	7.56328028887907e-64
Yme1l1	4.16086239079406e-68	-0.311878867777661	0.125	0.397	8.48275015611186e-64
Zfyve21	4.32312540814153e-68	-0.255592350288925	0.068	0.306	8.81355576957813e-64
Pde6d	4.42048706387371e-68	-0.980798813080623	0.036	0.249	9.01204697711934e-64
Hnrnpr	4.46570200265101e-68	-0.33650189282855	0.113	0.378	9.10422667280461e-64
Pros1	5.23371506914296e-68	-0.623091810102671	0.055	0.281	1.06699749114618e-63
Fkbp8	5.63380995817627e-68	-0.137585149563728	0.152	0.44	1.1485648361734e-63
Aco2	5.70353400417129e-68	-0.383480788539014	0.088	0.338	1.1627794774304e-63
Mrps36	6.26187014487354e-68	-0.704868545037035	0.053	0.279	1.27660746643537e-63
Sec63	6.29498377564693e-68	-0.355087071585089	0.12	0.388	1.28335834234114e-63
Rnps1	6.54067217032066e-68	-0.375872418486683	0.074	0.314	1.33344683536327e-63
Aga	6.74721963161257e-68	-0.125556306106276	0.097	0.352	1.37555566629685e-63
Tmem134	7.55718083956575e-68	-0.140029222158024	0.145	0.429	1.54068245776227e-63
Bola3	7.59399436485508e-68	-0.1723720589055	0.103	0.363	1.548187631163e-63
Top2b	7.66444508951075e-68	-0.158441039441816	0.157	0.442	1.56255042039856e-63
Lsm2	9.14262955419475e-68	-0.588162034446944	0.041	0.257	1.86390788721368e-63
Rab12	9.57850990652585e-68	-0.545357084102295	0.097	0.349	1.95277081464343e-63
Mrpl4	9.79480558647253e-68	-0.51974858344753	0.04	0.256	1.99686701491415e-63
Mcts1	1.14427496851171e-67	-0.303251694365055	0.069	0.307	2.33283337830483e-63
Emd	1.19614531961316e-67	-1.02792825321291	0.038	0.251	2.43858146309536e-63
Bod1	1.28747215805501e-67	-0.255457420097788	0.061	0.292	2.62476948862675e-63
Mfge8	1.30797648930789e-67	-0.429447582272775	0.301	0.619	2.666571668752e-63
Hmgn2	1.38788412715606e-67	-0.436931827565821	0.082	0.325	2.82947937003306e-63
Nap1l4	1.42694171560986e-67	-0.370583214076189	0.083	0.329	2.90910607561382e-63
Hmg20b	1.59429385452011e-67	-0.33902758284224	0.095	0.347	3.25028688121014e-63
Atg3	1.59814463252594e-67	-0.233276830617422	0.077	0.319	3.25813746233063e-63
Man1a	1.94767664662206e-67	-1.28537414195197	0.041	0.253	3.9707283794684e-63
Slc50a1	2.03467078623427e-67	-0.469688553664926	0.146	0.422	4.14808333189581e-63
Creg1	2.1084557019342e-67	-0.777257029476336	0.056	0.282	4.29850863953326e-63
Cpne3	2.28592707433665e-67	-0.701624232211788	0.07	0.305	4.66031952645012e-63
Zmiz1	2.29657913908437e-67	-0.777661639825936	0.077	0.314	4.68203589085131e-63
Ctsd	2.32627550667339e-67	-0.475287427974794	0.3	0.614	4.74257787545504e-63
Ptbp1	2.43571746999241e-67	-0.241854036152607	0.136	0.411	4.96569720607353e-63
Sec62	2.58244153739858e-67	-0.357882798082025	0.339	0.658	5.26482356229448e-63
Ttc28	2.82711810796399e-67	-0.785861059889744	0.102	0.354	5.76364568670618e-63
Rab34	2.94168445905196e-67	-0.235274667218084	0.124	0.391	5.99721210666924e-63
Ccdc34	3.0318309815887e-67	-0.591214310868274	0.061	0.289	6.18099382216489e-63
Eri3	3.09440164191643e-67	-0.109964701822518	0.087	0.337	6.30855662737503e-63
Adprh	3.1323906212123e-67	-1.33666735704091	0.032	0.239	6.38600475946553e-63
Pafah1b1	3.23039079242149e-67	-0.291514303462655	0.245	0.556	6.5857977085097e-63
BC004004	3.35456447608511e-67	-0.299023987787335	0.085	0.333	6.83895059739471e-63
Rock2	3.44984709038421e-67	-0.355752936430959	0.196	0.489	7.03320326316629e-63
Ppp1r14b	3.4517507017047e-67	-0.222086107677212	0.208	0.504	7.03708415556537e-63
Uba2	3.74816629638997e-67	-0.644133638919801	0.076	0.314	7.64138662845023e-63
Xrn2	3.83499221222566e-67	-0.12632989565634	0.1	0.355	7.81839862306445e-63
Vmp1	4.32763456533155e-67	-0.741885487061597	0.058	0.284	8.82274858834144e-63
Ghitm	4.4258219300027e-67	-0.445566705818064	0.118	0.381	9.0229231686965e-63
Ybx3	4.7213934504844e-67	-0.187420321065213	0.235	0.541	9.62550482750255e-63
Mea1	4.76373871490704e-67	-0.794518828613541	0.046	0.264	9.71183411808098e-63
Dad1	4.92882860773062e-67	-0.249800866664731	0.34	0.661	1.00484028825804e-62
Mrpl21	5.06949216057643e-67	-0.422609903587462	0.052	0.277	1.03351736677672e-62
Rps26	5.17399936585578e-67	-0.405044896147188	0.59	0.86	1.05482325071702e-62
Eif3j1	5.44209719110441e-67	-0.274332214350657	0.095	0.348	1.10948035435046e-62
Fam76a	5.67069759260339e-67	-0.488871440627171	0.066	0.299	1.15608511820405e-62
Klhdc2	5.79594332956633e-67	-0.147743356874129	0.103	0.363	1.18161896659869e-62
Nfe2l2	6.60711515722319e-67	-1.16666854680506	0.041	0.253	1.34699256710309e-62
Lsm14a	6.6712202568548e-67	-0.518474509829798	0.078	0.316	1.36006167376499e-62
Iah1	7.77604045211175e-67	-1.13833215318609	0.027	0.231	1.58530136697202e-62
Ddx5	8.27870688712791e-67	-0.506750936659685	0.493	0.78	1.68777997307877e-62
Acin1	8.95327761714866e-67	-0.286516877290322	0.135	0.407	1.8253047078081e-62
Sbds	1.02256837351641e-66	-0.90558217433363	0.047	0.264	2.0847101430879e-62
Zfas1	1.48093107835994e-66	-0.70900123103002	0.064	0.293	3.0191741894524e-62
Map2k3	1.55477938166406e-66	-0.910930581150123	0.058	0.281	3.16972872539852e-62
Tfg	1.56176884557076e-66	0.135271987376366	0.137	0.415	3.18397814546511e-62
Ppp1r15a	1.58948411373887e-66	-0.745838589418759	0.141	0.407	3.24048126267943e-62
Nhp2	1.74344087578079e-66	-0.274716804776585	0.057	0.283	3.5543529134543e-62
Nipbl	1.7893918437593e-66	-0.304481981940638	0.138	0.411	3.64803315187208e-62
Zbtb7a	1.89285795244458e-66	-0.575246695818182	0.105	0.358	3.85896950764877e-62
Pdlim4	2.12063136383942e-66	-0.662693130924599	0.109	0.361	4.32333116145943e-62
Eci1	2.37373062364866e-66	-0.822179706703715	0.048	0.266	4.83932462243253e-62
Ppp1r12a	2.38750905781145e-66	-0.792510284714849	0.109	0.361	4.86741471616021e-62
Ccdc85b	2.40330056444139e-66	-0.448444109323216	0.113	0.373	4.89960886072666e-62
Dync1li2	2.43166023298199e-66	-0.595835961911113	0.069	0.303	4.95742571698039e-62
Gemin7	2.49229130447817e-66	-0.262515511917208	0.088	0.334	5.08103428243965e-62
Arid5b	2.55045584513716e-66	-0.554118261758699	0.08	0.317	5.19961433148112e-62
Tpt1	2.6696628061214e-66	-0.397003053415225	0.897	0.942	5.4426415628397e-62
Tnfaip1	2.70146267212174e-66	-0.80048384049287	0.045	0.26	5.50747194965458e-62
Cops5	2.75082391188234e-66	-0.530625018511958	0.061	0.289	5.60810470915453e-62
Ctcf	3.0072099245403e-66	-0.689486787387825	0.072	0.305	6.13079887316031e-62
Dnajb9	3.10924859911937e-66	-0.588118664399815	0.065	0.293	6.33882511902466e-62
Ywhag	3.23570259042413e-66	-0.731788688523558	0.055	0.276	6.59662687109768e-62
Cebpd	3.46106057301521e-66	-0.946872078465088	0.142	0.405	7.0560641902061e-62
Ptma	3.49962550083905e-66	-0.469274896322674	0.766	0.913	7.13468650856057e-62
Arid4b	3.53031057836569e-66	-0.551939384146783	0.108	0.361	7.19724417611414e-62
Lbp	3.62319478221096e-66	-0.947858002868795	0.104	0.345	7.38660720249349e-62
Axl	3.82141253614627e-66	-0.579780552171587	0.147	0.412	7.7907137374414e-62
Ppp2r2d	4.51733924718344e-66	-0.746359312968067	0.061	0.288	9.20949952323289e-62
Cox20	4.73400969061834e-66	-0.496202069936168	0.063	0.292	9.65122555626361e-62
Efr3a	4.77437958785143e-66	-0.491216139302108	0.108	0.363	9.73352766575271e-62
Psip1	4.89969306238923e-66	-0.619376066414141	0.067	0.296	9.98900424629293e-62
Tra2b	4.90784303698846e-66	-0.360715010899204	0.219	0.522	1.00056195995084e-61
Phlda1	5.36172869635824e-66	-1.3678509236394	0.075	0.302	1.09309562932655e-61
Aida	5.78988944194932e-66	-0.519203581557517	0.078	0.315	1.18038476053021e-61
Cmtm7	6.66478112026732e-66	-0.215233749233067	0.1	0.352	1.3587489269889e-61
Tut7	6.69588207924854e-66	-0.880719293790664	0.086	0.324	1.3650894794964e-61
Sod2	7.14792912941486e-66	-0.545825698673067	0.093	0.338	1.45724831161381e-61
Cul1	7.30562634692591e-66	-0.189270864568248	0.13	0.396	1.48939804334778e-61
Tns1	7.60821920046201e-66	-0.486136295836137	0.184	0.466	1.55108764839819e-61
Scamp2	7.83713978704941e-66	-0.678582784003665	0.078	0.315	1.59775768838576e-61
Commd2	7.8997848274146e-66	-0.348185280950308	0.053	0.275	1.61052913276501e-61
Hbp1	7.95039664357054e-66	-0.359179163466259	0.095	0.343	1.62084736372473e-61
Pgp	8.28322195898443e-66	-0.425153952213027	0.072	0.305	1.68870046077815e-61
Medag	9.02098551869909e-66	-0.55567198133696	0.083	0.321	1.83910831769718e-61
Wasl	9.10855540084743e-66	-0.277186947679015	0.099	0.349	1.85696118957077e-61
Idh1	1.02248529835977e-65	-0.436845719694884	0.095	0.341	2.08454077776605e-61
Pnn	1.04441008662616e-65	-0.317943651873981	0.115	0.373	2.12923884360475e-61
Hspa9	1.12091158726146e-65	-0.224660374354887	0.108	0.363	2.28520245294994e-61
Pdgfa	1.22572682914043e-65	-0.619421768507354	0.124	0.377	2.49888928656859e-61
Glrx2	1.28924739231761e-65	-0.282453946787885	0.066	0.297	2.62838865871791e-61
Mcee	1.31889776433093e-65	-0.581154793826753	0.038	0.249	2.68883687214147e-61
Tsc22d1	1.50086781188596e-65	-0.608027935998022	0.257	0.548	3.05981920809191e-61
Ugdh	1.50172860814352e-65	-1.11774913151406	0.074	0.302	3.06157411342219e-61
Lsm8	1.51745461287893e-65	-0.382323886792774	0.068	0.299	3.09363471927627e-61
Add3	1.57750215398123e-65	-0.375591329403134	0.155	0.424	3.21605364132153e-61
Emp2	1.9208424582818e-65	-0.759122817952721	0.067	0.294	3.9160215196991e-61
Upf3a	1.9222647966191e-65	-0.359205390585243	0.078	0.316	3.91892124086736e-61
Cd9	1.94683409750556e-65	-0.61169305167849	0.554	0.817	3.96901067458459e-61
Dld	2.07095452454765e-65	-0.619871851440638	0.053	0.273	4.2220549891953e-61
Pmepa1	2.09076585222981e-65	-0.53698525635349	0.168	0.438	4.26244434294091e-61
Ecm2	2.54717696245381e-65	-0.138601761761237	0.19	0.48	5.19292967335458e-61
Magt1	2.566617464804e-65	-0.337136848794068	0.075	0.308	5.2325630254959e-61
Pdcd4	2.95748316119661e-65	-1.00220758861371	0.054	0.273	6.02942092073154e-61
Gm16286	3.22219258075048e-65	-0.353746252152113	0.087	0.332	6.56908401437599e-61
Rtl8a	3.59192608520763e-65	-1.0404839891419	0.042	0.252	7.3228597099128e-61
Rpl30	3.61721584784129e-65	-0.437485457519196	0.647	0.835	7.37441794899403e-61
Pja2	3.74902587669655e-65	-0.274142380910061	0.112	0.369	7.64313905482126e-61
Rbm42	3.810820589964e-65	-0.531105544083412	0.075	0.309	7.76911993675961e-61
Dhrs7	4.46291218989901e-65	-0.307903528254629	0.102	0.353	9.09853908154711e-61
Prdx3	4.57927672760601e-65	-0.374744307776435	0.047	0.262	9.33577146457037e-61
Tmem219	4.59566059102771e-65	-0.327926308214595	0.069	0.301	9.3691732469282e-61
Mrpl32	5.51326083975815e-65	-0.480791685987184	0.042	0.254	1.12398848740149e-60
Ap2a2	5.53681316355683e-65	-0.663183877698758	0.095	0.337	1.12879009965433e-60
Irf2bp2	5.81001864198015e-65	-0.579233430029809	0.131	0.391	1.18448850054049e-60
Hnrnpa0	5.88127975573419e-65	-0.300428075029216	0.209	0.503	1.19901650380153e-60
Ubn1	6.0834993308891e-65	-0.517488388639325	0.103	0.355	1.24024300858836e-60
Stx8	6.09282202607972e-65	-0.534807668625005	0.057	0.28	1.24214362645687e-60
Mlf2	6.39051844703288e-65	-0.187675718250233	0.188	0.484	1.30283499579659e-60
Stag2	6.52888675578772e-65	-0.254333779350965	0.113	0.372	1.33104414290244e-60
Cbx3	6.75134661238904e-65	-0.299626189934381	0.289	0.614	1.37639703386775e-60
Idh3g	7.42770242808301e-65	-0.370213163301926	0.075	0.31	1.51428569401328e-60
Mprip	7.46991819771717e-65	-0.509082852028833	0.168	0.444	1.5228922229686e-60
Thap12	7.69112419815794e-65	-0.90099281865007	0.056	0.275	1.56798949027846e-60
Lrrfip1	7.93626238294311e-65	-0.975426611249881	0.065	0.287	1.61796581201061e-60
Rnf10	8.18043185613173e-65	-0.231305783845355	0.181	0.472	1.66774464250958e-60
Fbln5	8.90275077507446e-65	-0.72074402228713	0.109	0.353	1.81500380051443e-60
Yipf1	8.95302177782795e-65	-0.616570308739765	0.053	0.272	1.82525254984578e-60
Ppp2r2a	9.4283594855794e-65	-0.4319835795296	0.063	0.289	1.92215964832507e-60
Ppp4r3b	9.59652336004194e-65	-0.447092509057885	0.06	0.283	1.95644321741175e-60
Hmgn3	1.00113673229882e-64	-0.258511205829836	0.203	0.499	2.04101745613761e-60
Ctnnb1	1.02141226255917e-64	-0.304948046521629	0.235	0.533	2.08235317967938e-60
Ifi30	1.06838096201283e-64	-0.56146882587105	0.124	0.38	2.17810826725556e-60
Zfp560	1.11623978951859e-64	-0.366837010175606	0.061	0.286	2.27567805889155e-60
Csnk1a1	1.12939440120335e-64	-0.223286429418673	0.261	0.571	2.30249636573327e-60
Supt16	1.17530659939981e-64	-0.487986581524487	0.093	0.335	2.3960975641964e-60
Sucla2	1.23447916806609e-64	-0.700761906506228	0.052	0.27	2.51673267993634e-60
Txndc15	1.35779055432855e-64	-0.242305044591424	0.102	0.351	2.76812760310961e-60
Atp6ap2	1.38655259036661e-64	-0.291257517402968	0.18	0.467	2.8267647659804e-60
Abcf1	1.46308803983161e-64	-0.256289347270316	0.085	0.325	2.98279758680471e-60
Ppdpf	1.5336828181248e-64	-0.64135748413081	0.041	0.249	3.12671916131102e-60
Rab8a	1.54171717722694e-64	-0.427447586973928	0.046	0.259	3.14309880921257e-60
Eif4e	1.57377144542027e-64	-0.28785556925828	0.105	0.356	3.2084478457783e-60
Cfap20	1.58410591133085e-64	-0.189348850478605	0.091	0.337	3.2295167214302e-60
Kdm6b	1.66920747231096e-64	-0.877001834353479	0.145	0.406	3.40301327380036e-60
Loxl1	1.70187043127982e-64	-0.872293350939494	0.11	0.35	3.46960324825016e-60
Klf7	1.7072214791936e-64	-0.584630565447468	0.11	0.357	3.48051242963199e-60
Npm1	2.07465986633329e-64	-0.254171006958759	0.373	0.689	4.22960906949367e-60
Ctnnbip1	2.08022807144324e-64	-0.723465694501774	0.058	0.277	4.24096096925134e-60
Sdc2	2.08616661929097e-64	-0.212173347835983	0.172	0.454	4.2530678867485e-60
Bag3	2.16974121469813e-64	-0.608657271353586	0.056	0.275	4.42345141440507e-60
Bmpr2	2.23363976164578e-64	-0.34963658567501	0.136	0.402	4.55372138206726e-60
Ube2e3	2.54470795923679e-64	-0.389362157619987	0.093	0.336	5.18789611649604e-60
Odr4	2.78593985086353e-64	-0.315865698369002	0.073	0.306	5.67969557395547e-60
Pttg1	2.82942856777794e-64	-0.607117254248939	0.037	0.242	5.7683560211289e-60
Creb3l2	3.07634302123061e-64	-0.689537939845434	0.082	0.314	6.27174051738285e-60
Adk	3.13378132600064e-64	-0.123895009741802	0.147	0.419	6.3888399893175e-60
Abi1	3.34549580096995e-64	-0.791270840109581	0.066	0.288	6.82046228943743e-60
Ier2	3.63507378784671e-64	-0.629264568285814	0.236	0.524	7.41082493128309e-60
Cul3	4.03182275090578e-64	-0.124762396499607	0.105	0.357	8.21967704227161e-60
Cbx1	4.0863096089833e-64	-0.127787947807813	0.147	0.421	8.33075939983426e-60
Aamdc	4.2917278182508e-64	-0.430652290057978	0.053	0.272	8.74954550306791e-60
Zyx	4.55044352149661e-64	-1.14971788871808	0.041	0.247	9.27698920727515e-60
Sf3b1	4.96774572133658e-64	-0.253805009092523	0.251	0.55	1.01277432020889e-59
Fam162a	5.01584715404487e-64	-0.118679963224812	0.159	0.436	1.02258075929513e-59
Phactr2	5.26653905733191e-64	-0.714371361187748	0.059	0.279	1.07368931761826e-59
Hmox2	5.34517189824379e-64	-0.841670119739997	0.041	0.25	1.08972019489496e-59
Cyp20a1	5.69384063254442e-64	-0.336383402440149	0.076	0.309	1.16080328975683e-59
Rps20	5.75516500962666e-64	-0.367054766503812	0.754	0.888	1.17330549051259e-59
Anxa11	5.87825477703741e-64	-1.04881006363557	0.046	0.257	1.19839980139462e-59
Yipf4	6.36181191217123e-64	-0.150068803437378	0.178	0.469	1.29698259453435e-59
Htatsf1	6.58986257921909e-64	-0.244892120304402	0.069	0.299	1.3434752840254e-59
Gspt1	6.6062138354654e-64	-0.107004748747193	0.156	0.431	1.34680881463633e-59
Bcl10	7.26315088690562e-64	-0.878575627336619	0.061	0.282	1.48073857131345e-59
Serpine2	7.38911564771577e-64	-1.30305605757142	0.061	0.28	1.50641900709981e-59
Calm2	7.62807597843956e-64	-0.439225826830276	0.48	0.783	1.55513584972447e-59
Dpt	7.93465456826334e-64	-1.54085302654112	0.076	0.296	1.61763802683185e-59
Rab24	8.85710893682784e-64	-0.631432114577287	0.059	0.281	1.80569879895109e-59
Zfand6	9.7541870166358e-64	-0.18823115230474	0.114	0.372	1.98858610708154e-59
Nsmce4a	9.96465160838024e-64	-0.165542294926883	0.073	0.303	2.03149352340048e-59
Vasp	1.03677521849705e-63	-1.65619992305027	0.035	0.235	2.11367363794994e-59
Itih5	1.22766250849485e-63	-1.0363159961288	0.142	0.385	2.50283555606846e-59
Lix1l	1.25679574078586e-63	-0.257313040029336	0.092	0.332	2.56222947674013e-59
Smdt1	1.38063598709229e-63	-0.2443160555198	0.311	0.633	2.81470258688506e-59
Lsm3	1.46709917897244e-63	-0.563421803880839	0.043	0.252	2.99097509617112e-59
Trappc1	1.48841811404663e-63	-0.566781958074025	0.047	0.259	3.03443800910687e-59
Clptm1l	1.67056874036491e-63	-0.282183804024514	0.137	0.4	3.40578849098194e-59
Prpf19	1.76040557941567e-63	-0.301358087821387	0.069	0.296	3.58893885475474e-59
Txnl4a	1.77955506686871e-63	-0.281599617408676	0.073	0.303	3.62797891482523e-59
Tsc22d4	1.80451441594003e-63	-0.494583273011017	0.113	0.363	3.67886353977693e-59
Pitpnb	1.98875319940385e-63	-0.14100901501288	0.076	0.309	4.05447114762462e-59
Sgta	2.07319575437384e-63	-0.38674997714521	0.092	0.334	4.22662418444195e-59
Smarcb1	2.36534661686901e-63	-0.357603510037306	0.055	0.272	4.82223214781084e-59
Cyth3	2.56108871952434e-63	-0.795583259050451	0.054	0.268	5.22129157249427e-59
Unc50	2.76274138996133e-63	-0.304186928672608	0.127	0.389	5.63240087171416e-59
Snrpa	3.20803420141567e-63	-1.02324857709403	0.031	0.229	6.54021932642612e-59
Clptm1	3.44680178774861e-63	-0.288060553369383	0.063	0.286	7.02699480468308e-59
Nabp2	3.5555391870968e-63	-0.16980714398583	0.074	0.305	7.24867774073425e-59
Akap13	3.62528915394574e-63	-0.292272313645272	0.186	0.468	7.39087699814917e-59
Rbm39	4.19651494498201e-63	-0.394633685642018	0.37	0.688	8.55543501833483e-59
Washc3	4.20076202809348e-63	-0.19532895774342	0.052	0.267	8.56409354667419e-59
Akr1b3	5.09838472880896e-63	-0.506854344180622	0.093	0.331	1.03940769466228e-58
Pum2	5.19766945967719e-63	-0.313374127454345	0.13	0.393	1.05964887274439e-58
Matr3	5.24910658701062e-63	-0.262623895339806	0.144	0.411	1.07013535989385e-58
Cir1	5.31166038838369e-63	-0.619590330378573	0.063	0.284	1.08288820337978e-58
Capza1	5.37000076470041e-63	-0.497612780271268	0.073	0.301	1.09478205589947e-58
Dctn6	5.4160536564398e-63	-0.654168066893416	0.05	0.261	1.10417085893838e-58
Ube2m	5.47126720905855e-63	-0.257152202364193	0.147	0.414	1.11542724591077e-58
Strap	6.13007178573441e-63	-0.138103788182631	0.135	0.402	1.24973773495768e-58
Phax	6.25278978671045e-63	-0.32359454926902	0.049	0.262	1.27475625381666e-58
Polr2m	6.70745939284495e-63	-0.143141219065136	0.155	0.433	1.3674497464193e-58
Dynll2	7.46565172888983e-63	-0.396542236819413	0.1	0.342	1.52202241796877e-58
Csnk1e	7.5381819935228e-63	-1.033447354389	0.044	0.251	1.53680916301949e-58
Dut	7.69355359153258e-63	-0.105295188534963	0.1	0.343	1.56848477070575e-58
Dusp3	8.44338897030017e-63	-0.633321920653926	0.146	0.409	1.7213537093751e-58
Setd3	8.48996225626642e-63	-0.498333994286752	0.062	0.283	1.73084860518504e-58
Snx5	8.99583877159766e-63	-0.626829696336886	0.075	0.301	1.83398165036562e-58
Wnk1	9.07813407142825e-63	-0.339809183392747	0.256	0.562	1.85075919314208e-58
Kdelr1	9.10030206358823e-63	-0.297191823077908	0.258	0.551	1.85527858170373e-58
Mageh1	9.60848757749851e-63	-0.316373318771532	0.067	0.291	1.95888236242462e-58
Uap1	9.88857587005122e-63	-0.565673451191187	0.118	0.367	2.01598396262734e-58
B4galt1	1.01019053895585e-62	-0.677489571254028	0.059	0.275	2.05947545176929e-58
Pgk1	1.02272643791115e-62	-0.227088381038283	0.187	0.472	2.08503238896946e-58
Poglut3	1.06272394075565e-62	-0.706772446465659	0.048	0.257	2.16657529801855e-58
Pop5	1.22482044263683e-62	-0.709025850370877	0.032	0.23	2.49704143640371e-58
Ube2h	1.23952575877159e-62	-0.431627549956197	0.096	0.335	2.52702116440764e-58
Fam92a	1.2799999894306e-62	0.207211198327075	0.097	0.343	2.60953597845216e-58
Prkacb	1.31573595067202e-62	-0.476535827940232	0.098	0.337	2.68239088263505e-58
Prelp	1.3719750613737e-62	-0.927117777837058	0.127	0.378	2.79704555762256e-58
Zdhhc20	1.38160455211458e-62	-0.453866816506966	0.096	0.337	2.81667720039599e-58
Arl2bp	1.40751805148759e-62	-0.602528812357862	0.076	0.303	2.86950705156774e-58
Ndufaf8	1.43568818361485e-62	-0.413582402477899	0.061	0.281	2.92693749993559e-58
mt-Nd2	1.46705531764363e-62	1.60131230040805	0.728	0.844	2.99088567608007e-58
Mtx2	1.53541653784355e-62	-0.965648520365372	0.033	0.232	3.13025369570165e-58
Snx1	1.62033275427677e-62	-0.757339481249929	0.038	0.24	3.30337238614404e-58
Ppp2r5a	1.76589934184111e-62	-0.834856411343494	0.053	0.263	3.60013898821148e-58
Otub1	1.86806589869575e-62	-0.588026350508095	0.058	0.273	3.80842594767104e-58
Kctd12	2.16734929601804e-62	-0.886976553286307	0.129	0.373	4.41857500979199e-58
Mob1a	2.19630378727567e-62	-0.729556938548326	0.083	0.314	4.47760453111891e-58
Fgfr1	2.25933488641305e-62	-0.469650036387631	0.229	0.512	4.60610603293028e-58
Aip	2.27523211270367e-62	-0.318693307096722	0.053	0.266	4.63851570816897e-58
Pon2	2.3876217427874e-62	-0.623184644722942	0.05	0.26	4.86764444702067e-58
Rnf13	2.54168237262529e-62	-0.342912168210024	0.102	0.343	5.18172785307118e-58
Fuca1	2.59518065571296e-62	-0.162287129351377	0.218	0.511	5.29079480280201e-58
Pcna	2.66840018366334e-62	-0.517959937206572	0.066	0.285	5.44006745443446e-58
Akirin2	2.67747329516058e-62	-0.46835157006627	0.07	0.294	5.45856480684386e-58
Dnajb1	2.72201265311105e-62	-1.11397199411898	0.044	0.249	5.5493671958975e-58
Pim1	2.81239052310962e-62	-1.60505854242609	0.125	0.36	5.73362055946358e-58
Nasp	2.8826463158094e-62	-0.785941290988742	0.059	0.273	5.87685104404062e-58
Lgmn	2.88553541582644e-62	-2.20189940935034	0.038	0.235	5.88274105224536e-58
Tmf1	2.92164336050112e-62	-0.422142988094942	0.152	0.42	5.95635431905363e-58
Ext2	3.10288083312516e-62	-0.270898715816591	0.071	0.297	6.32584315449227e-58
Dhx15	3.21452292615717e-62	-0.321795452210612	0.082	0.314	6.55344788955662e-58
Tmed10	3.24525604513789e-62	-0.252460632716332	0.354	0.661	6.61610349922262e-58
Luc7l3	3.3792276144722e-62	-0.489233881798072	0.116	0.364	6.88923133762447e-58
Gna13	3.60201442966457e-62	-1.09184898831672	0.053	0.263	7.34342681775716e-58
Tor1aip1	3.92718954726504e-62	-0.226620779902156	0.152	0.42	8.00636133000923e-58
Tmem176b	4.18992248725408e-62	-0.952372179602623	0.113	0.35	8.54199497476489e-58
Rassf1	4.21915744717935e-62	-0.747784442286652	0.095	0.333	8.60159628756454e-58
Creb3	4.87396040580287e-62	-0.287049188304047	0.081	0.314	9.93654307931031e-58
9130401M01Rik	4.95343325632744e-62	-0.945333592638208	0.036	0.235	1.00985643796747e-57
Puf60	4.97529682974855e-62	-0.485837757130374	0.093	0.331	1.01431376468084e-57
Cox6c	5.17129648196473e-62	-0.320245205217881	0.481	0.795	1.05427221377815e-57
Cops7a	5.21470076810521e-62	-0.404155492186652	0.103	0.345	1.06312104559361e-57
Pigyl	5.30112079128563e-62	-0.583756156732104	0.058	0.273	1.0807394957194e-57
Clint1	5.31347976335856e-62	-0.17722083830554	0.146	0.41	1.08325911935591e-57
Tubb2a	5.42317345081179e-62	-0.253308977274156	0.229	0.519	1.105622371417e-57
Ppp6c	5.81085996417079e-62	-0.89368341137256	0.041	0.244	1.1846600208955e-57
Ten1	6.29494085054818e-62	-0.663719314273511	0.041	0.245	1.28334959120126e-57
Rbis	6.68361309022077e-62	-0.270167569944316	0.063	0.285	1.36258820070331e-57
Dnlz	6.70724186513257e-62	-0.138719686125705	0.08	0.312	1.36740539904458e-57
Wipi1	6.9525461415266e-62	-0.220189744964741	0.12	0.374	1.41741558187303e-57
Hnrnpl	7.29313369953649e-62	-0.275020339707586	0.161	0.434	1.4868511673245e-57
Ctsh	7.43361001261725e-62	-0.675062190544694	0.098	0.333	1.51549007327228e-57
Med30	7.74811530501227e-62	-0.214398379790029	0.051	0.263	1.57960826723285e-57
Vamp4	7.8053888942458e-62	-0.622176811290248	0.061	0.277	1.59128463386989e-57
Rbbp6	8.18747643137939e-62	-0.311679099982681	0.134	0.394	1.66918082006532e-57
Elf2	8.4718400546069e-62	-0.353910894195071	0.095	0.333	1.72715403193271e-57
Gmfb	8.71138728387821e-62	-0.72245704436127	0.07	0.293	1.77599052556425e-57
Appbp2	8.73342113640325e-62	-0.717303688126277	0.073	0.298	1.78048256707853e-57
Nr4a1	8.81439040153975e-62	-1.09243561393726	0.12	0.357	1.79698977116191e-57
Zfp326	1.15502046256497e-61	-0.812056128467879	0.066	0.284	2.35474021703121e-57
Ubtf	1.18539598245663e-61	-0.22327427023101	0.125	0.379	2.41666678943433e-57
Eif2a	1.194716335363e-61	-0.613782325365569	0.059	0.274	2.43566819290454e-57
Gcsh	1.21152336385398e-61	-0.440183188731087	0.049	0.257	2.4699326818891e-57
Spg21	1.22654369450127e-61	-0.761404924174031	0.041	0.242	2.50055462997973e-57
Zcchc24	1.33610210376558e-61	-0.71967395336465	0.058	0.272	2.72391135894689e-57
Tm2d1	1.38576634237996e-61	-0.362001070905019	0.071	0.294	2.82516184221002e-57
Eci2	1.39203960002595e-61	-0.27567953855275	0.071	0.296	2.8379511325729e-57
Smim15	1.403909397874e-61	-0.284519677228084	0.059	0.274	2.86215008944572e-57
Pacsin2	1.57504502242359e-61	-0.590228356597666	0.046	0.25	3.21104428721497e-57
Smpd1	1.60637598743213e-61	-1.07806562332559	0.04	0.241	3.27491872557789e-57
Apopt1	1.72458242719046e-61	-0.434367085760771	0.058	0.275	3.51590619431319e-57
Cryab	1.73310673221248e-61	-0.246112270277428	0.233	0.526	3.53328469496157e-57
Cnot6	1.93946967202148e-61	-0.632877864732175	0.076	0.3	3.95399682035019e-57
Reep5	2.01808245472368e-61	-0.341135111742369	0.376	0.677	4.11426470044517e-57
Ahcyl1	2.05395459705089e-61	-0.140562412317942	0.099	0.338	4.18739723700765e-57
Mpst	2.16690567989882e-61	-1.21188430921346	0.026	0.215	4.41767060960972e-57
Dpy30	2.24741058515975e-61	-0.362693326049553	0.053	0.264	4.58179595996517e-57
Cox7c	2.28328284657622e-61	-0.240331375293831	0.463	0.782	4.65492873931494e-57
Tmem165	2.30860582929494e-61	-0.348922564049536	0.135	0.393	4.70655470418359e-57
Tsg101	2.33281685913735e-61	-0.369455212804777	0.08	0.311	4.75591373072331e-57
Fbxw2	2.38611242630139e-61	-0.758103983175116	0.048	0.255	4.86456740350065e-57
mt-Nd4l	2.42351682514532e-61	1.80720492970345	0.578	0.586	4.94082375142377e-57
Rad23a	3.16894554872802e-61	-0.546698445050186	0.068	0.288	6.46052929019182e-57
Samm50	3.22878623922904e-61	-0.461017915799645	0.084	0.316	6.58252650591625e-57
Mrpl11	3.31085225446779e-61	-0.63224847061889	0.044	0.248	6.74983449118349e-57
Rasa1	3.3401119318358e-61	-0.488237894675957	0.09	0.324	6.80948619543364e-57
Spr	3.97172935935677e-61	-0.976439704594873	0.04	0.24	8.09716464492066e-57
Ctsf	4.13241100784744e-61	-0.341807213028288	0.071	0.291	8.42474632169857e-57
Efemp2	4.14568237092669e-61	-0.199028024942783	0.132	0.387	8.45180264960824e-57
Foxp1	4.32604801168866e-61	-0.428200093138839	0.202	0.479	8.81951408142968e-57
Cggbp1	4.55467883859642e-61	-0.418316490529385	0.16	0.426	9.28562374824652e-57
Borcs7	4.69009041632602e-61	-0.662199918238803	0.051	0.26	9.56168733176385e-57
Pdrg1	4.69305653332472e-61	-0.359572058871239	0.073	0.298	9.56773435448911e-57
Ramp2	4.87356410673412e-61	-1.83947033219686	0.031	0.221	9.93573514439886e-57
Spred1	5.03092713278597e-61	-0.6081430979493	0.09	0.319	1.02565511456108e-56
Ccar1	5.25673860179482e-61	-0.269789225020942	0.111	0.358	1.07169129874791e-56
Tgfb1	5.92940656902363e-61	-1.19794684314808	0.046	0.247	1.20882811722685e-56
Appl1	6.03710833859479e-61	-0.270398496816345	0.086	0.317	1.23078527698932e-56
Pin4	6.1305471884978e-61	-0.403815078119496	0.061	0.276	1.24983465531905e-56
Syncrip	6.29865014299979e-61	-0.133075984029485	0.191	0.474	1.28410580465337e-56
Rpp21	7.17691386599736e-61	-1.16699033344051	0.027	0.216	1.46315742986088e-56
Rbm17	7.86571746878705e-61	-0.126828037366775	0.066	0.285	1.60358382036162e-56
Twist1	7.92155951759053e-61	-0.298009505540451	0.128	0.38	1.61496833885118e-56
Ptpmt1	8.26855854274901e-61	-0.208170828089807	0.047	0.253	1.68571103011024e-56
2210016L21Rik	8.31643011407062e-61	-0.495825580676674	0.036	0.233	1.69547060735558e-56
4930523C07Rik	8.72707286456311e-61	-0.94673542833569	0.061	0.271	1.77918834489848e-56
Stx7	9.08766396221308e-61	-1.43635005260243	0.045	0.245	1.85270205197638e-56
Twf1	9.69992808734948e-61	-0.216687328562429	0.118	0.365	1.97752433916794e-56
Wwp1	1.02652517456211e-60	-0.800871376458485	0.053	0.259	2.09277687337978e-56
mt-Atp6	1.05182481634211e-60	1.47143290983438	0.934	0.967	2.14435525307666e-56
Ost4	1.06180144185075e-60	-0.129204141705593	0.34	0.661	2.16469459950113e-56
Kxd1	1.14046065296972e-60	-0.442076428210445	0.041	0.242	2.32505713320937e-56
Elob	1.2203881935595e-60	-0.339171936534644	0.444	0.756	2.48800541020975e-56
Fam129a	1.32686869861119e-60	-0.494250954599043	0.155	0.415	2.70508721585863e-56
Ccdc47	1.38451159094788e-60	-0.4495615882475	0.088	0.318	2.82260378046545e-56
Tmem128	1.42302659825816e-60	-0.620004112130387	0.046	0.25	2.90112432586892e-56
Itgb1bp1	1.48535935861114e-60	-0.281355098810844	0.048	0.254	3.02820212440053e-56
Tubb6	1.88084589578455e-60	-0.973264313211892	0.037	0.233	3.83448052773597e-56
Rab5a	1.92438523331851e-60	-0.343300576918609	0.155	0.421	3.92324417516645e-56
Arl8a	1.95948293430933e-60	-0.561776677584568	0.071	0.291	3.99479785817643e-56
Kif2a	2.06667451482888e-60	-0.963231241749258	0.043	0.243	4.21332933338164e-56
Sgk1	2.07482882016653e-60	-0.562789024514614	0.136	0.384	4.22995351567351e-56
Tmem59	2.2806627854615e-60	-0.305542786160816	0.37	0.67	4.64958722072036e-56
Myof	2.60565167318667e-60	-0.575582921165681	0.105	0.34	5.31214206612567e-56
Lage3	2.79128334270693e-60	-0.171907840465906	0.066	0.283	5.69058935077661e-56
Yipf5	2.95368721561645e-60	-0.172234771910272	0.168	0.435	6.02168212647726e-56
Clcn4	3.22828308446244e-60	-0.409908728166429	0.114	0.36	6.58150072429357e-56
Snap23	3.42028863344608e-60	-0.612719510988253	0.063	0.278	6.97294243700651e-56
Snrnp70	3.76367315046494e-60	-0.144508685791258	0.185	0.469	7.67300045185288e-56
Ccnl1	3.78732602766343e-60	-0.521256246189521	0.187	0.457	7.72122157259743e-56
Ppt1	4.04603672617872e-60	-0.760075632625684	0.066	0.281	8.24865507366056e-56
Dda1	4.43727009982685e-60	-0.436265378768145	0.059	0.271	9.04626255251701e-56
Ly6c1	4.62162910029236e-60	-1.43997976714485	0.109	0.334	9.42211524676604e-56
Eea1	4.82946776322734e-60	-0.126484077479853	0.122	0.372	9.84583592889159e-56
Sdhaf4	4.89061142370737e-60	0.124273806547885	0.058	0.273	9.97048950951221e-56
Mapre2	5.06877418345024e-60	-0.185951893608575	0.098	0.335	1.03337099278e-55
Acadvl	5.12280882234696e-60	-0.28491981769897	0.063	0.276	1.04438703461188e-55
Zc3h14	5.46494191282516e-60	-0.734182702791083	0.056	0.264	1.11413770776767e-55
2310009B15Rik	5.47283249216536e-60	-0.318895319311552	0.048	0.251	1.11574636017775e-55
Txndc12	5.71307108855826e-60	-0.866731467614777	0.032	0.223	1.16472380282437e-55
Ctdsp1	5.76489169362348e-60	-0.288213094577058	0.069	0.288	1.17528846957902e-55
Surf1	6.19595115318545e-60	-0.703805216348626	0.038	0.234	1.26316856159992e-55
Ctsl	6.58437793526835e-60	-0.474685493835488	0.434	0.694	1.34235712966316e-55
Prss23	6.96581736908489e-60	-1.98846364146678	0.024	0.208	1.42012118703534e-55
Dhx9	7.24231279369506e-60	-0.259562694212367	0.089	0.319	1.47649030925061e-55
Wdr45b	8.2186738864322e-60	-0.432321290508285	0.06	0.271	1.67554104522693e-55
Smu1	9.27786460808893e-60	-0.553101317577124	0.04	0.237	1.89147825765109e-55
Eif2s3x	9.75438662308958e-60	-0.364249507443148	0.072	0.291	1.98862680084927e-55
Rab28	9.81871954447356e-60	-0.17447768690008	0.079	0.304	2.00174235353182e-55
Nnmt	9.83872564636916e-60	-0.423658078777871	0.063	0.276	2.00582099752528e-55
Ak3	9.93324897236243e-60	-0.615501983967712	0.045	0.245	2.02509146799553e-55
Mpp6	1.02755947098409e-59	-0.65268471186428	0.071	0.287	2.09488549349526e-55
Scaf11	1.03827709726748e-59	-0.173204958321986	0.17	0.443	2.11673551819921e-55
Plekhj1	1.11669693767241e-59	-0.99459555889694	0.033	0.225	2.27661004683275e-55
Eapp	1.36286388083811e-59	-0.379379042525016	0.06	0.271	2.77847059386465e-55
Tle5	1.39403205318489e-59	-0.171621787679858	0.281	0.569	2.84201314682804e-55
Fibp	1.3941389141581e-59	-0.427765621840551	0.057	0.265	2.84223100429412e-55
Pkn2	1.48853021025475e-59	-0.289155572646427	0.132	0.384	3.03466653964635e-55
Tnfaip6	1.49443284356383e-59	-1.57767859507009	0.054	0.255	3.04670023817359e-55
Psmd9	1.56799080194961e-59	-0.707834088135812	0.041	0.238	3.19666284793466e-55
Wwtr1	1.62854799120259e-59	-0.34263223391892	0.192	0.461	3.32012078966472e-55
Kifap3	1.64264189269863e-59	-0.56999096421902	0.053	0.259	3.34885402664469e-55
Hadhb	1.7620707167977e-59	-0.669321807622507	0.065	0.277	3.59233357033546e-55
Litaf	1.78417358528756e-59	-1.07554341652988	0.036	0.227	3.63739468832576e-55
Paxx	1.98075854703953e-59	-0.268541263120143	0.064	0.278	4.03817244984949e-55
Nsfl1c	2.02263119161405e-59	-0.4465592257012	0.058	0.268	4.12353821034356e-55
Slc25a11	2.06890339696467e-59	-0.114957580861629	0.085	0.314	4.21787335539186e-55
Fam174a	2.07574349896006e-59	-0.73826179591742	0.087	0.313	4.23181827132988e-55
Dnajc7	2.1285151666737e-59	-0.564480334345784	0.065	0.278	4.33940387029768e-55
Gpc3	2.16817302735906e-59	-1.0432791775669	0.077	0.292	4.42025435087692e-55
Osgep	2.22740302253794e-59	-0.87125254894994	0.035	0.226	4.5410065420481e-55
Med29	2.28364687723319e-59	-0.625247819824321	0.04	0.237	4.65567088861531e-55
Ewsr1	2.48794934962516e-59	-0.209886474821651	0.155	0.419	5.07218233908081e-55
Elf1	2.5113113247455e-59	-1.25611108422011	0.044	0.241	5.11981039775866e-55
Mmp2	2.56849369727776e-59	-0.588806682891283	0.251	0.522	5.23638810064017e-55
Polr2a	2.65539322393605e-59	-0.744696341708434	0.053	0.259	5.41355016563843e-55
Col5a1	2.66036830403592e-59	-0.967902231913594	0.172	0.413	5.42369286143803e-55
Urod	2.68236876005268e-59	-0.299050955649425	0.036	0.23	5.4685451911194e-55
Mtfr1l	2.70447879128843e-59	-0.181684914447527	0.071	0.288	5.51362091179972e-55
Igbp1	2.81537384176464e-59	-0.349387966296907	0.041	0.239	5.73970265120557e-55
Selenof	2.85305344811948e-59	-0.318930933351438	0.441	0.725	5.81652006468119e-55
Pfdn4	2.94239828125053e-59	-0.342040653297744	0.042	0.24	5.99866737598546e-55
1110038F14Rik	3.25768073954234e-59	-0.358767398787324	0.053	0.258	6.64143372370496e-55
Cul5	3.33281124955867e-59	-0.34974809892923	0.078	0.299	6.79460229447526e-55
Crk	3.42900780128281e-59	-0.368598159629957	0.122	0.368	6.99071820447526e-55
Eif2s1	3.5834002558289e-59	-0.308261539642668	0.047	0.248	7.30547810155837e-55
Osbpl9	3.75051588487164e-59	-0.605723038904172	0.081	0.303	7.64617673448781e-55
Eno1	3.76364658318162e-59	-0.117839549270576	0.153	0.416	7.67294628913237e-55
Nrd1	3.84852849206653e-59	-0.355655737570255	0.076	0.297	7.84599503677604e-55
Tmem33	3.93772620400347e-59	-0.419435555688288	0.066	0.28	8.02784241210188e-55
Commd4	3.98387426469818e-59	-0.634363693085567	0.039	0.234	8.12192446344018e-55
Tmem9	4.03142333496787e-59	-0.454015695757955	0.031	0.22	8.21886275299899e-55
Mpv17l2	4.1146167032902e-59	-0.492151734300233	0.034	0.226	8.38846907299773e-55
Tmed5	4.16067117571514e-59	-1.16271376072088	0.041	0.236	8.48236032593046e-55
Tmem106b	4.32280202332245e-59	-0.374643715968068	0.11	0.352	8.81289648494748e-55
Pdlim1	4.36837586144574e-59	-1.49954853694912	0.036	0.226	8.90580786872944e-55
Rab9	4.38010526440373e-59	-0.441184134160504	0.056	0.263	8.92972060253989e-55
Tnfaip8	4.44694318081386e-59	-1.11653158878854	0.051	0.251	9.06598306272521e-55
Mien1	4.64429268688014e-59	0.148244579889475	0.126	0.378	9.46831950074254e-55
Snx4	4.69956326001359e-59	-0.396938981474325	0.085	0.311	9.5809996181897e-55
Guk1	5.11183599879944e-59	0.123271151378031	0.136	0.393	1.04215000507524e-54
Cpd	5.22027177525085e-59	-0.485913146612402	0.099	0.33	1.06425680682039e-54
Ciao2a	5.7141493883617e-59	-0.67737825898847	0.041	0.236	1.1649436358053e-54
Id2	5.89684535649487e-59	-0.608890152394696	0.21	0.481	1.20218986282861e-54
Gclm	5.96742723507908e-59	-0.979289239965457	0.041	0.235	1.21657939041557e-54
Lpar1	6.13144795628881e-59	-0.461987668371866	0.172	0.428	1.2500182948486e-54
Dpm2	6.25865884274985e-59	-0.461833261613623	0.056	0.262	1.27595277827141e-54
Actr1a	6.53602544006787e-59	-0.57607647711466	0.053	0.256	1.33249950646664e-54
Prdx4	6.74412473070636e-59	-0.130939591452624	0.262	0.548	1.37492470884911e-54
Tmem205	7.13005979366543e-59	-1.06280294517437	0.033	0.221	1.45360529013457e-54
Tshz2	7.36077811234981e-59	-0.876429141237847	0.076	0.289	1.50064183376476e-54
Mafb	7.53703357737114e-59	-1.04344535423357	0.094	0.315	1.53657503541866e-54
Klhl9	8.5228866077776e-59	-0.364416304435355	0.115	0.356	1.73756089272762e-54
Ppp4c	8.58426133068562e-59	-0.593479602120408	0.057	0.263	1.75007335748688e-54
Prpf38b	8.8748349600573e-59	-0.176102557611861	0.092	0.321	1.80931260330688e-54
Sec11c	8.92424507308354e-59	-0.429177201919809	0.103	0.337	1.81938584304954e-54
Gtf2i	9.02854059759537e-59	-0.500597852000879	0.098	0.329	1.84064857163177e-54
Psmg4	9.20164552814882e-59	-0.221422622624396	0.045	0.244	1.8759394738237e-54
Ssbp2	9.80893934007559e-59	-0.916313344118096	0.052	0.253	1.99974846326121e-54
Dnajc21	9.88810703069546e-59	0.142490711091767	0.062	0.274	2.01588838034788e-54
Armc1	9.96866873186678e-59	-0.675390198284007	0.051	0.252	2.03231249436568e-54
Rnf187	1.03092972205047e-58	-0.105644243511011	0.168	0.438	2.1017564243443e-54
Slc35b2	1.09100141717791e-58	-0.273384035314564	0.092	0.32	2.22422458920061e-54
Oaz2	1.12223081426722e-58	-0.501930334218763	0.131	0.379	2.28789196104658e-54
Tex264	1.13041066305993e-58	-0.401064178415971	0.07	0.286	2.30456821878028e-54
Golga7	1.13283317849161e-58	-0.388847569138374	0.08	0.301	2.30950700099085e-54
Srp9	1.16251057409558e-58	-0.172259607949992	0.305	0.608	2.37001030740867e-54
Clmp	1.16437629871589e-58	-0.340548224933394	0.091	0.318	2.37381396019209e-54
Srrm2	1.21964331734031e-58	-0.310656514811566	0.326	0.643	2.48648683106169e-54
Swi5	1.36961784583451e-58	-0.174639213881948	0.33	0.633	2.79223990230281e-54
Fut11	1.43689495487765e-58	-0.40607594831537	0.06	0.268	2.92939774450906e-54
Gng11	1.6212306877893e-58	-0.359775428622035	0.299	0.591	3.30520300319605e-54
Fip1l1	1.638204187627e-58	-0.442098665114159	0.078	0.298	3.33980687731517e-54
Dhrs1	1.75286934645145e-58	-0.484532105520971	0.034	0.224	3.57357473661058e-54
U2af2	1.80260189870379e-58	-0.689846805276606	0.063	0.271	3.67496449088741e-54
Dars	1.84527743446913e-58	-0.778230719120304	0.041	0.234	3.76196710565222e-54
Spats2l	1.85651380962726e-58	-0.19176018265274	0.095	0.325	3.7848747036871e-54
Pten	1.8574432644916e-58	-0.303181153623273	0.175	0.445	3.78676958331902e-54
Cd34	2.00841473518861e-58	-1.3774453565832	0.076	0.286	4.09455512062902e-54
Rps10	2.07418899145734e-58	-0.416718327299462	0.699	0.851	4.22864909688407e-54
Btbd1	2.11169722127601e-58	-0.343830474733351	0.087	0.314	4.30511712501539e-54
Ilkap	2.12676186452365e-58	-0.450247897515646	0.073	0.29	4.33582941320436e-54
Rps27rt	2.14868004593723e-58	-0.71070404501022	0.047	0.245	4.38051400965223e-54
Cib1	2.17329171929906e-58	-0.333682522005778	0.053	0.256	4.43068982813499e-54
Gna11	2.26628189612886e-58	-0.164234433122754	0.137	0.39	4.6202689016379e-54
Pold4	2.4593128302788e-58	-0.458622697345806	0.071	0.286	5.01380106708939e-54
Bst2	2.54015793730491e-58	-0.728629713559371	0.066	0.275	5.17861998678353e-54
Tmed7	2.66118676403042e-58	-0.289784417616811	0.157	0.421	5.42536145582882e-54
Mgst1	2.719760937607e-58	-0.751355050722214	0.082	0.301	5.5447766234994e-54
Prrc2b	2.76368012514873e-58	-0.47213096198768	0.1	0.332	5.63431467114071e-54
Pdgfra	3.1251146742774e-58	-0.997767831952175	0.082	0.293	6.37117128644935e-54
Cers5	3.41314189748073e-58	-0.320322184932904	0.08	0.302	6.95837238639396e-54
Timm17b	3.4307123471431e-58	-0.138543112087011	0.08	0.303	6.99419326212064e-54
Cd109	3.55115451263698e-58	-1.17022043287652	0.058	0.259	7.239738704913e-54
Sfr1	3.69858349950349e-58	-0.16454112735809	0.328	0.632	7.54030218043777e-54
Bicc1	4.27695259703312e-58	-0.46067727983512	0.16	0.413	8.71942325957141e-54
Dguok	4.47046531455068e-58	-0.451553574123541	0.063	0.272	9.11393763677446e-54
Fbl	4.69838576651702e-58	-0.305342426325756	0.067	0.279	9.57859906219825e-54
1110038B12Rik	4.89088291838442e-58	-0.912965757857106	0.036	0.224	9.97104300571031e-54
Ctbp1	4.97482571796664e-58	-0.141267515850978	0.176	0.447	1.01421771912186e-53
Dnajc15	5.43711316189846e-58	-0.86914665657531	0.032	0.219	1.10846426031624e-53
Irf2bpl	5.788392269025e-58	-0.398030998311247	0.087	0.308	1.18007953188613e-53
Exoc3	6.10001274749201e-58	-0.370954180487654	0.063	0.273	1.2436095988312e-53
Sf3b4	6.69150663584653e-58	-1.02698141551473	0.026	0.208	1.36419745785003e-53
Gtf2b	6.90037598900561e-58	-0.88535043799823	0.044	0.241	1.40677965287857e-53
Arf5	7.20715711145892e-58	-0.256016915897816	0.402	0.711	1.46932312031313e-53
Rsrc1	7.41384374805642e-58	-0.231086948314785	0.11	0.348	1.51146032491626e-53
Adss	7.44009577714346e-58	-0.5031690400873	0.043	0.238	1.51681232608624e-53
Chchd3	7.76929685553386e-58	-0.225816718384162	0.075	0.292	1.58392654993769e-53
Arl5a	7.80780532665531e-58	-0.279188883825719	0.11	0.347	1.59177727194522e-53
Plaat3	7.9576698209228e-58	-0.464809359204449	0.056	0.258	1.62233014639153e-53
Rtf2	8.12023554484358e-58	-0.232970629732245	0.048	0.248	1.65547242052726e-53
Bloc1s1	8.38662699399574e-58	-1.0950725986251	0.041	0.233	1.70978164526591e-53
Aph1a	8.43784709714917e-58	-0.212792705096133	0.113	0.352	1.7202238876958e-53
1700025G04Rik	8.9920253114124e-58	-0.511974080481205	0.071	0.283	1.83320420023765e-53
Fkbp4	9.84366529867209e-58	0.106790977459237	0.127	0.379	2.00682804444028e-53
Fosb	1.07187856416455e-57	-0.792412428751452	0.222	0.48	2.18523882876226e-53
Stx12	1.13178682151141e-57	-0.495387279157658	0.063	0.27	2.30737379301531e-53
Usp1	1.18461123894017e-57	-0.349664333681766	0.07	0.282	2.41506693282732e-53
Ubald2	1.20229635353983e-57	-0.476608107656278	0.051	0.251	2.45112157596165e-53
Ssbp1	1.29288082569851e-57	-0.295360967313479	0.075	0.292	2.63579613935155e-53
Rpl38	1.29938000632184e-57	-0.31264346327003	0.752	0.91	2.64904601888833e-53
Trappc5	1.35792378936315e-57	-0.791877201688896	0.036	0.225	2.76839922937465e-53
Dgcr6	1.38639272622038e-57	-0.17963272712839	0.063	0.271	2.8264388509455e-53
Galnt2	1.46836455554609e-57	-0.2841025970944	0.085	0.305	2.99355481939181e-53
Stoml2	1.67445616638757e-57	-0.360191609330986	0.043	0.237	3.41371378641433e-53
Cbr1	1.71596421916199e-57	-0.311853017636843	0.043	0.238	3.49833625360554e-53
Med10	1.72036128280975e-57	-0.157898175246303	0.048	0.247	3.50730054726423e-53
Leprotl1	1.73961562561863e-57	-0.284547623502422	0.099	0.329	3.5465543759487e-53
Ncbp2	1.8911551638304e-57	-0.465096861146604	0.042	0.236	3.85549803250104e-53
Srsf5	1.99707889399926e-57	-0.221204366743053	0.245	0.538	4.07144474119629e-53
Pbrm1	2.12690831642757e-57	-0.220803453371858	0.231	0.515	4.33612798470088e-53
Rgs10	2.17668793122267e-57	-1.97194793200688	0.028	0.208	4.43761368538366e-53
Chtop	2.26757916291023e-57	-0.336441018165148	0.086	0.309	4.62291363942509e-53
Wac	2.4116310658292e-57	-0.298078768169164	0.125	0.371	4.91659225390599e-53
Abhd14a	2.42635570029487e-57	-0.153854915089572	0.088	0.313	4.94661136619116e-53
Oat	2.5043148215642e-57	-0.214938494597482	0.274	0.555	5.10554662672294e-53
Glod4	2.75448680271204e-57	-0.383883453388673	0.043	0.236	5.61557224468903e-53
Laptm4b	3.14890683765141e-57	-0.462435128108837	0.031	0.216	6.41967636991993e-53
Snx18	3.29186090531879e-57	-0.424649878030835	0.099	0.325	6.71111682767343e-53
Ppp3cb	3.44665938657552e-57	-0.282301979075181	0.097	0.325	7.02670449141151e-53
Srpx	3.5104720517712e-57	-1.02027310947947	0.043	0.234	7.15679937194594e-53
Pigk	3.67579902789723e-57	-0.703176830065372	0.073	0.287	7.49385147817408e-53
Pds5b	3.74343313153908e-57	-0.536670086849048	0.071	0.281	7.63173712526873e-53
Ralb	3.95466415588191e-57	-0.651315350663549	0.046	0.242	8.06237381459644e-53
Mrpl2	4.03846682977196e-57	-0.288552647897606	0.042	0.235	8.2332223258561e-53
Samd4b	4.26084784673156e-57	-0.628286659565082	0.067	0.276	8.68659050513163e-53
Kpnb1	4.78108589568391e-57	-0.380889408898823	0.09	0.313	9.74719981553078e-53
Tm9sf1	4.89173351351461e-57	0.164041986918449	0.092	0.321	9.97277711400224e-53
Vbp1	5.11510478485544e-57	-0.283414974243027	0.061	0.265	1.04281641248848e-52
Kdm5b	5.32248312483066e-57	-0.410330366637644	0.091	0.314	1.08509463465923e-52
Snx9	5.53726021555129e-57	-0.128626065080919	0.137	0.386	1.12888124014444e-52
Nudcd2	5.60917243307068e-57	-0.291846226210566	0.104	0.337	1.14354198393012e-52
Gde1	5.68553803297348e-57	-0.110532052005942	0.101	0.334	1.1591106387823e-52
Dhrs4	6.41604805499667e-57	-1.14457468613844	0.029	0.21	1.30803971697217e-52
Tapbp	8.0720381573382e-57	-0.62372741224378	0.099	0.323	1.64564641913654e-52
Uri1	8.64776719963638e-57	-0.170076841061843	0.074	0.288	1.76302029898987e-52
Smpdl3a	9.5318407161159e-57	-1.32385884846211	0.023	0.198	1.94325636679455e-52
Fhl1	9.99461814510034e-57	-0.264710450197388	0.162	0.415	2.03760280124161e-52
Ubl3	1.08751386353367e-56	-0.326312985118856	0.176	0.441	2.2171145135861e-52
Gps1	1.15687313409075e-56	0.139913149378449	0.101	0.333	2.35851725847082e-52
Atp6v1d	1.16266423523024e-56	-0.55697895146105	0.063	0.268	2.3703235763639e-52
Papss1	1.23633218164716e-56	-0.182124499791038	0.084	0.303	2.52051041872407e-52
Pak1ip1	1.27535604103376e-56	-0.34892772310826	0.047	0.242	2.60006836085553e-52
Trim35	1.32367152254314e-56	-0.371302160879704	0.092	0.314	2.69856913300869e-52
Zeb1	1.35914316162165e-56	-0.351345910258907	0.118	0.354	2.77088516359805e-52
Kdm1a	1.36451655245092e-56	-0.387799329252416	0.078	0.294	2.78183989548169e-52
Ube2w	1.36476883913948e-56	-0.862758636376814	0.055	0.253	2.78235423235366e-52
Pura	1.52438474769626e-56	-0.315416655521022	0.219	0.495	3.10776318512836e-52
Trappc6a	1.53885199445352e-56	-0.129580649753685	0.085	0.305	3.13725756109239e-52
Ndfip2	1.60996095337836e-56	-0.345571339942571	0.088	0.31	3.28222739565247e-52
Il6st	1.65832480873516e-56	-0.488221303373014	0.201	0.469	3.38082678756837e-52
Josd2	1.7222664781122e-56	-0.500084407556748	0.038	0.225	3.51118466892734e-52
Fam50a	1.7397580094437e-56	-0.93743276919905	0.035	0.22	3.54684465385287e-52
Tmem30a	1.81174761384783e-56	-0.193618987707922	0.196	0.47	3.69360986035157e-52
Sf1	1.83839712483904e-56	-0.377125312157924	0.083	0.302	3.74794021840935e-52
Rab4b	1.87880694908683e-56	0.197409191370404	0.103	0.336	3.83032372710332e-52
Cfap36	1.92524033905526e-56	-0.565442944510351	0.036	0.223	3.92498747923195e-52
Pik3r1	2.12783474789901e-56	-0.400571229389413	0.181	0.443	4.33801670054171e-52
Dync1li1	2.13003340194356e-56	-0.192876536784444	0.058	0.26	4.34249909654233e-52
Grb2	2.16104560579933e-56	-0.486901454681142	0.075	0.287	4.4057236765431e-52
Rad21	2.3260531828645e-56	-0.287490274835688	0.12	0.36	4.74212462390586e-52
Nans	2.38994742288023e-56	-0.139140150944161	0.098	0.325	4.87238581102592e-52
Sae1	2.4547439010034e-56	-0.407979724558192	0.061	0.263	5.00448639097563e-52
Rnf14	2.57602457926029e-56	-0.263216451809298	0.069	0.277	5.25174130973795e-52
Syap1	2.62156616598082e-56	-0.46527179857536	0.044	0.236	5.34458694258511e-52
Rit1	2.8244961865599e-56	-1.19530985943117	0.026	0.203	5.75830037553968e-52
Zfp637	2.8688731886216e-56	-0.356760438736436	0.041	0.232	5.84877176964285e-52
Cnep1r1	3.15170410323796e-56	-0.688593656783618	0.053	0.25	6.42537915527124e-52
Sde2	3.60249936532609e-56	-1.01499127780677	0.048	0.239	7.3444154560903e-52
Bmyc	3.65321148802062e-56	-0.723598300261036	0.047	0.24	7.44780226062763e-52
Dnpep	3.7570916704518e-56	-0.818132082031331	0.05	0.243	7.65958278855009e-52
Meox2	3.82348250789712e-56	-0.26967907232237	0.139	0.381	7.79493378884987e-52
Prxl2c	3.91176010907397e-56	-0.112082371936213	0.097	0.323	7.9749053343691e-52
Bod1l	3.96810769156505e-56	-0.467349517253215	0.119	0.353	8.08978115079367e-52
Ssbp3	4.09298688841056e-56	-0.8683183307207	0.05	0.244	8.3443723694026e-52
Hoxc10	4.36985107082062e-56	-0.347433862273576	0.073	0.282	8.90881537808201e-52
Cs	4.42827663453184e-56	-0.530342575146796	0.06	0.261	9.02792757482005e-52
Cd200	4.62346287599901e-56	-1.53109359596061	0.053	0.245	9.42585376529919e-52
Snd1	4.72165309828764e-56	-0.9100403702593	0.059	0.259	9.62603417147902e-52
Far1	4.85588276767478e-56	-0.746223351881985	0.078	0.29	9.89968819845857e-52
Cops3	5.18618310983751e-56	-0.176923941671838	0.075	0.289	1.05730715060257e-51
Creb5	5.49885592777092e-56	-1.22517696578536	0.055	0.248	1.12105175799466e-51
Ppm1a	5.52683467157266e-56	-0.203310697358425	0.125	0.366	1.12675578449352e-51
Lasp1	5.54175460745686e-56	-0.573855479647908	0.106	0.332	1.12979751182223e-51
Nudt9	5.63597589467401e-56	-0.333850910102034	0.051	0.248	1.14900640564719e-51
Cnot6l	6.66615533820156e-56	-0.551497233194926	0.063	0.266	1.35902908879915e-51
Rragc	7.70314135076589e-56	-0.311499670176779	0.092	0.316	1.57043942718064e-51
Senp6	7.71839686062601e-56	-0.11222951921241	0.182	0.448	1.57354956797582e-51
Ssbp4	7.81155227747788e-56	-0.614724775786899	0.066	0.269	1.59254116280942e-51
Klf9	8.30605143900621e-56	-0.460738406781996	0.277	0.563	1.6933547068702e-51
Rack1	8.3463430796774e-56	-0.345006707055317	0.499	0.744	1.70156896365383e-51
Limd1	8.39796644068586e-56	-0.758356282749857	0.067	0.27	1.71209341826263e-51
Hspb1	8.47591077185996e-56	-1.52563585830999	0.043	0.23	1.72798392905909e-51
Eif4ebp2	9.84712876754658e-56	-0.776431597274604	0.07	0.277	2.00753414183972e-51
Flot1	1.02362288839449e-55	-0.469865198481782	0.053	0.25	2.08685998256984e-51
Carhsp1	1.1272298001892e-55	-0.55297433000222	0.051	0.245	2.29808339364572e-51
Kif1b	1.14945196120827e-55	-0.495887771761179	0.137	0.377	2.3433877133153e-51
Tmpo	1.22698154497968e-55	-0.622325427616835	0.07	0.275	2.50144727575007e-51
Snapin	1.29989713075878e-55	-0.226067601479674	0.08	0.296	2.65010028047792e-51
Cisd2	1.3786277823538e-55	-0.155541427498187	0.142	0.391	2.8106084598847e-51
Sparcl1	1.40380534134067e-55	-1.65392823598659	0.095	0.302	2.86193794939122e-51
Gabarapl1	1.41128016979928e-55	-0.691003003870374	0.052	0.246	2.87717688216979e-51
Mmp14	1.43929708272607e-55	-0.361590982268916	0.208	0.467	2.93429496255364e-51
Errfi1	1.46685716712604e-55	-1.64943125893654	0.029	0.205	2.99048170661987e-51
Hmgb2	1.47996003150935e-55	-0.801174526853806	0.093	0.309	3.01719451623811e-51
Tipin	1.63126947974144e-55	-0.125064092107788	0.058	0.258	3.32566908834888e-51
Rbfa	1.73793294154477e-55	-0.677560298704416	0.036	0.219	3.54312388792732e-51
Maea	1.7402735949998e-55	-0.244995264806392	0.071	0.279	3.54789577812608e-51
Pmpcb	1.75519553301293e-55	-0.183528119760889	0.039	0.227	3.57831713315346e-51
Stk38	1.78912383094353e-55	-0.584852685810368	0.071	0.277	3.64748675414458e-51
Pcif1	1.80861983323013e-55	-0.368143567772863	0.053	0.25	3.68723325400626e-51
BC005624	1.84840655900295e-55	-0.450598028260333	0.06	0.26	3.76834645183932e-51
Cat	2.01801100238481e-55	-0.830456107905262	0.026	0.202	4.11411903056191e-51
Mob2	2.0911199087149e-55	-0.717191495052097	0.051	0.244	4.26316615789707e-51
Tor1a	2.11502315048955e-55	-1.06691517176551	0.037	0.221	4.31189769690305e-51
Fam204a	2.24439994574263e-55	-0.156824246449388	0.058	0.259	4.57565816938551e-51
Ppp3r1	2.25697330220997e-55	-0.169988796636454	0.086	0.304	4.60129147121546e-51
Klhl24	2.30038359140748e-55	-0.344551441913743	0.073	0.281	4.68979202780242e-51
Prcp	2.32360754372639e-55	-1.72514419870322	0.024	0.196	4.73713869939499e-51
Cdc123	2.39896612881381e-55	-0.258633109724283	0.081	0.297	4.89077224681271e-51
mt-Nd5	2.48013152256872e-55	1.75423104487862	0.593	0.654	5.05624413506085e-51
Ncor1	2.51889859638969e-55	-0.128070842573301	0.208	0.486	5.13527856845967e-51
2310009A05Rik	2.5863572762713e-55	0.118031566999065	0.074	0.285	5.27280657913429e-51
M6pr	2.83273756750943e-55	-1.12809371201117	0.028	0.205	5.77510207888148e-51
Tpgs1	2.85174572219844e-55	-0.691495910677899	0.053	0.248	5.81385400384596e-51
Nucks1	2.9549893711699e-55	-0.167102634072533	0.213	0.489	6.02433683100408e-51
Rps21	2.95763139251223e-55	-0.334257050603271	0.714	0.871	6.02972311991468e-51
Aldoa	3.47082090542701e-55	-0.131217149375559	0.349	0.659	7.07596257989406e-51
Ykt6	3.62706850264004e-55	-0.111367293974923	0.081	0.297	7.39450455633225e-51
Btbd7	3.7007023229545e-55	-0.300895226611493	0.111	0.342	7.54462182580734e-51
Smchd1	3.80272077085734e-55	-0.318170606926284	0.101	0.325	7.75260683554686e-51
Scamp3	3.87631325399564e-55	-0.516540919650753	0.066	0.268	7.90263983092092e-51
Ift43	4.16592370434938e-55	-0.279631590340581	0.069	0.276	8.49306865605709e-51
Cdh13	4.19108172031875e-55	-0.937530497231073	0.083	0.29	8.54435830321384e-51
H13	4.19826514448907e-55	-0.16345645676582	0.212	0.485	8.55900315006987e-51
Tab2	4.20503518122806e-55	-0.135503042054208	0.119	0.356	8.57280522396965e-51
Tmed4	4.21848949472287e-55	-0.100465935232247	0.08	0.293	8.60023453289151e-51
Diaph1	4.47806454051634e-55	-1.36576612386022	0.045	0.231	9.12943017875066e-51
Dtnbp1	4.51362028723125e-55	-0.771071920693834	0.032	0.211	9.20191767957834e-51
Rbms3	4.55317226488106e-55	-0.499544803229117	0.093	0.31	9.28255229641302e-51
Ncstn	5.22167176667148e-55	-0.676509181125468	0.062	0.262	1.06454222307132e-50
Cfl2	5.5174595673731e-55	-0.157880619313007	0.108	0.337	1.12484448200035e-50
Irf2	5.75575316781307e-55	-0.708602431264404	0.048	0.239	1.17342539832205e-50
Usp25	5.97281043196811e-55	-1.17171210539328	0.041	0.225	1.21767686276534e-50
Eif3b	6.91217037318703e-55	-0.191826807673402	0.118	0.352	1.40918417398164e-50
Zfp703	7.18003856546157e-55	-0.79535550131785	0.058	0.253	1.46379446234065e-50
Rpl36al	7.19853374100903e-55	-0.230326164763261	0.429	0.74	1.46756507377951e-50
Cdc42se1	7.55424982150841e-55	-1.32611786763424	0.021	0.191	1.54008491111092e-50
Lgalsl	7.66172832798991e-55	-0.347743351613095	0.085	0.298	1.5619965542273e-50
Ccny	7.78954454516076e-55	-0.403142562948051	0.09	0.308	1.58805444642192e-50
Mrps15	8.54113058662292e-55	-0.131069545170423	0.066	0.269	1.74128029269482e-50
Lamb1	8.66360202839711e-55	-1.60481942133157	0.027	0.2	1.76624854552932e-50
Ergic2	8.80105697909283e-55	-0.279801971948166	0.098	0.321	1.79427148632766e-50
Midn	9.31021215918789e-55	-0.986278404769522	0.051	0.241	1.89807295289364e-50
Olfml3	9.33233863728861e-55	-0.327282109076549	0.217	0.478	1.90258387798403e-50
Ccdc28b	1.00556623319248e-54	-0.402109377470603	0.044	0.232	2.0500478796095e-50
Naa15	1.05793934321442e-54	-0.513830988914909	0.062	0.262	2.15682093901123e-50
Ssr2	1.11779230894949e-54	-0.211556204388981	0.292	0.57	2.27884318025532e-50
Bex3	1.28135169396293e-54	-0.522697464106926	0.044	0.231	2.61229169848222e-50
Nfu1	1.33476328437532e-54	-0.771731501885699	0.044	0.231	2.72118190785596e-50
Scarb2	1.35263498444033e-54	-0.412280958585919	0.079	0.289	2.7576169427785e-50
Ifngr2	1.41511224777532e-54	-0.755174323110873	0.036	0.217	2.88498933953955e-50
Pbxip1	1.43960167628014e-54	-0.55973625174128	0.083	0.293	2.93491593743231e-50
Svbp	1.49303872187207e-54	0.254828999478955	0.182	0.455	3.04385804228059e-50
Hint2	1.50043253295319e-54	-0.449772373256624	0.046	0.234	3.05893180493167e-50
Wtap	1.79313404985413e-54	-0.336789991484613	0.092	0.309	3.65566238743761e-50
Mnat1	1.84501301415529e-54	-0.645652354724142	0.038	0.222	3.7614280319584e-50
Abce1	1.855339725949e-54	-0.361316960333687	0.058	0.255	3.78248109929222e-50
Tars	1.97800134929129e-54	-0.283723067208415	0.09	0.308	4.03255135080014e-50
Gatad2b	2.06872413763351e-54	-0.334000014176297	0.114	0.344	4.21750789939343e-50
Ackr3	2.08428560789113e-54	-1.57426865399357	0.039	0.219	4.24923306880764e-50
Wapl	2.09298458485232e-54	-0.173998127927105	0.105	0.332	4.26696767313843e-50
Acap2	2.22825486036117e-54	-0.117167350369468	0.101	0.325	4.54274318381832e-50
Tmem65	2.24391544707359e-54	-0.160863261377286	0.101	0.325	4.57467042194892e-50
Lysmd2	2.33204679330487e-54	-0.807701907781988	0.038	0.219	4.75434379751064e-50
Col5a3	2.34864309723938e-54	-1.09986708622593	0.049	0.235	4.78817868234193e-50
Npm3	2.40366123537195e-54	-0.325652476400774	0.041	0.225	4.90034416055279e-50
Tor1aip2	2.59086468115479e-54	-0.47677102326882	0.063	0.263	5.28199582547026e-50
Csnk1d	2.65139964850342e-54	-0.512592953403115	0.058	0.255	5.40540846340393e-50
Fam102b	2.65933182847116e-54	-0.241279713529549	0.135	0.375	5.42157979870415e-50
Ago2	2.68907262467424e-54	-0.497811578016664	0.083	0.296	5.48221235992338e-50
Max	2.8194970306667e-54	-0.600110113933479	0.065	0.264	5.74810859642019e-50
Pcolce2	2.85794564107773e-54	-0.83546859840032	0.233	0.475	5.82649377846516e-50
Rars	2.90729882360692e-54	-0.582831373965761	0.031	0.207	5.92711011168743e-50
Pam16	3.0317294311592e-54	-0.324132011076814	0.058	0.255	6.18078679130427e-50
1500011B03Rik	3.45370669324587e-54	-0.923385237896426	0.031	0.208	7.04107183552035e-50
S100a6	3.56362482911932e-54	-0.486360767347593	0.875	0.956	7.26516193912556e-50
Slc25a4	3.63558771463759e-54	-0.284123824718097	0.426	0.702	7.41187267383165e-50
Adam10	4.12516952781272e-54	-0.778275085889206	0.067	0.264	8.40998311635178e-50
Ppp1r10	4.13203653984171e-54	-0.511446913337957	0.078	0.284	8.42398289377529e-50
Necap2	4.15253180512511e-54	-0.558395744728385	0.071	0.274	8.46576659110857e-50
Bfar	4.38232485636175e-54	-0.624139723125925	0.081	0.291	8.9342456846647e-50
Serp1	4.57260389375255e-54	-0.140003553437603	0.243	0.526	9.32216755819333e-50
Sigmar1	4.57614771705361e-54	-0.299472973370309	0.04	0.223	9.32939235075719e-50
Utp3	4.58629626582583e-54	-0.502388940022643	0.053	0.246	9.35008219713912e-50
Commd8	4.75196401668229e-54	-0.524691611408014	0.051	0.242	9.68782904081019e-50
Hsd17b12	4.90376318220765e-54	-0.73291986142736	0.036	0.214	9.99730199956674e-50
Zfp503	5.53129787410736e-54	-1.06300048672606	0.051	0.239	1.12766569759427e-49
Dnajc5	5.61925385137573e-54	-0.435815168055084	0.082	0.292	1.14559728267997e-49
Dcaf12	5.79950507128413e-54	-0.849916823453853	0.039	0.22	1.1823450988827e-49
Slk	5.90003794056916e-54	-0.231177167276164	0.112	0.339	1.20284073494383e-49
Cited2	6.36396372184758e-54	-0.713302400088566	0.079	0.284	1.29742128397307e-49
Faf2	6.43685808241412e-54	-0.390855071605395	0.055	0.249	1.31228225726177e-49
Nek7	6.4415295558456e-54	-0.324810261517587	0.126	0.36	1.31323463055024e-49
Srsf7	6.44399401591928e-54	-0.287236716587096	0.207	0.478	1.31373706002546e-49
Ergic1	6.52228244979413e-54	-0.163784557037692	0.115	0.346	1.32969772303953e-49
Rab31	6.69609772895833e-54	-1.04118121683195	0.036	0.213	1.36513344400273e-49
Parl	7.19467923156164e-54	-0.278015526176622	0.05	0.24	1.46677925493847e-49
Abhd17a	7.80197957108117e-54	-0.13798043430428	0.136	0.379	1.59058957515632e-49
Tcaf1	8.02809937223243e-54	-0.373179205101292	0.059	0.255	1.63668861901703e-49
Cdkn1b	8.10611767006467e-54	-0.367043244293388	0.141	0.381	1.65259420939608e-49
Sp3	8.66383247728441e-54	-0.123814935704327	0.105	0.329	1.76629552714397e-49
Hpf1	9.39306526557848e-54	-0.16024582723789	0.05	0.241	1.91496421569349e-49
4833439L19Rik	9.50357068583116e-54	-0.561357012953385	0.06	0.255	1.9374929557204e-49
Tgfb2	9.77818338208948e-54	-0.370869038541263	0.148	0.39	1.99347824610658e-49
Myl6	1.09942327112761e-53	-0.47644480894561	0.653	0.865	2.24139422284785e-49
Spry1	1.17718544305276e-53	-0.913840596924438	0.047	0.231	2.39992796275166e-49
Naa10	1.21032003650444e-53	-0.620165060886483	0.024	0.193	2.46747945842159e-49
Ufd1	1.26729249563303e-53	-0.115810278171182	0.053	0.245	2.58362921084706e-49
Vcl	1.44072487106975e-53	-0.584481601638509	0.092	0.302	2.93720579464989e-49
Acot13	1.50146966608709e-53	-0.221229163779505	0.053	0.247	3.06104620825175e-49
Mpv17	1.51886393268927e-53	-0.713808130735075	0.054	0.244	3.09650789957362e-49
Mif	1.54986818104033e-53	-0.134406286695652	0.251	0.53	3.15971626068692e-49
Acot9	1.57485679290731e-53	-0.50398811202893	0.046	0.233	3.21066054370014e-49
Samhd1	1.58798851355237e-53	-1.50980238950836	0.033	0.206	3.23743218257922e-49
Wsb1	1.59428606536892e-53	-0.259464533068619	0.155	0.402	3.25027100146761e-49
Plscr3	1.59678037615726e-53	-0.57785297290546	0.042	0.224	3.25535615287181e-49
Clk1	1.68822284769707e-53	-0.176739226074103	0.204	0.472	3.44177991960001e-49
Aspn	1.69473692288678e-53	-1.24707511533694	0.135	0.354	3.45506016468927e-49
1700123O20Rik	1.86461742115141e-53	-0.456216452381275	0.043	0.228	3.80139553650138e-49
Irak1	2.18989891627609e-53	-0.340151163756921	0.073	0.275	4.46454692061206e-49
Rap2a	2.27421595577019e-53	-0.31068237334204	0.071	0.273	4.63644406902868e-49
Gns	2.3101841618006e-53	-0.579918038301915	0.087	0.296	4.70977245066288e-49
Emc8	2.36035719687088e-53	-0.169454333238782	0.048	0.236	4.81206021726066e-49
Prpf8	2.42249587902878e-53	-0.41633428479277	0.071	0.272	4.93874234857597e-49
Ahnak2	2.50125099317839e-53	-0.753236342956153	0.044	0.226	5.09930039979278e-49
Vps4a	2.53333059369216e-53	-0.555189649053167	0.043	0.226	5.1647010813602e-49
Ctnnd1	2.58974847451472e-53	-0.731697330856299	0.049	0.235	5.27972021499315e-49
B3gnt9	2.64459573553585e-53	-0.344777315562546	0.075	0.281	5.39153732603693e-49
Prrx2	2.6542593858789e-53	-1.22302161063564	0.021	0.187	5.41123860999132e-49
Stard3nl	2.76450107334482e-53	-0.912176863791602	0.03	0.203	5.63598833822809e-49
Fmr1	2.93556930154913e-53	-0.280947230516315	0.101	0.322	5.98474513506821e-49
Cux1	2.9477094765943e-53	-1.73778035766908	0.021	0.186	6.00949530993281e-49
Elp5	3.19787592675575e-53	-0.635772831746248	0.031	0.206	6.51950965187695e-49
mt-Co1	3.28503697530236e-53	1.43688231324123	0.902	0.953	6.69720488154893e-49
Lum	3.32597046632286e-53	-0.904582056038558	0.182	0.412	6.78065598969242e-49
Cebpz	3.37448826217687e-53	-0.462403229293252	0.068	0.268	6.87956922009998e-49
Htra3	3.47991055198589e-53	-0.321709189773026	0.194	0.448	7.09449364233364e-49
Tcerg1	3.55207506549282e-53	-0.633331651864532	0.056	0.247	7.2416154360202e-49
Erlec1	3.59985026917794e-53	0.228443835071557	0.184	0.442	7.33901474377306e-49
Polr3k	4.43027765425609e-53	-0.629569829914852	0.034	0.211	9.03200705373189e-49
Larp4	4.45002031120847e-53	-0.580543568282999	0.088	0.297	9.07225640846071e-49
Tor2a	4.79935011247055e-53	-0.616998756223911	0.03	0.203	9.78443507429371e-49
Rpl10-ps3	4.97716956398465e-53	-0.572718812006518	0.052	0.24	1.01469555900955e-48
Zmat5	5.13287029116256e-53	-0.766080163230801	0.026	0.195	1.04643826625931e-48
Dusp11	5.21886430560846e-53	0.11569891790579	0.153	0.402	1.0639698659844e-48
Acaa1a	5.58802305923119e-53	-0.207051362332916	0.11	0.335	1.13923026108546e-48
Ppp2r5c	5.75260945204083e-53	-0.176672042891807	0.127	0.361	1.17278448898756e-48
Nras	5.85622426531995e-53	-0.355500264618996	0.103	0.322	1.19390844097078e-48
Mrpl35	5.88920339406111e-53	-0.447760749387183	0.036	0.213	1.20063189594724e-48
Anapc2	6.30791103594386e-53	-0.46149119059306	0.059	0.253	1.28599382289787e-48
Serinc1	6.48293979717927e-53	-0.201276522580531	0.276	0.568	1.32167693645094e-48
Nfkb1	6.55463539867898e-53	-0.963191486991972	0.085	0.288	1.33629351872868e-48
Api5	7.04549692143675e-53	-0.214207658200596	0.067	0.266	1.43636545737331e-48
Taok3	7.07531721527705e-53	-1.0582813754713	0.028	0.199	1.44244492067853e-48
[truncated: 9,639 more rows]
