# Supplementary material for: Single-nucleus transcriptional and chromatin accessibility analyses of maturing mouse Achilles tendon uncover the molecular landscape of tendon stem/progenitor cells
Source: eLife. 2026 Feb 2;14:RP104768. doi: 10.7554/eLife.104768 (PMC12863719; doi:10.7554/eLife.104768)
Supplement: Supplementary file 5. [file elife-104768-supp5.csv]

	p_val	avg_log2FC	pct.1	pct.2	p_val_adj
Ly6a	0	2.32960682420726	0.946	0.316	0
Mfap5	0	3.70000668758547	0.877	0.268	0
Cd248	0	3.79207861341088	0.737	0.142	0
Cd34	0	2.93983033518096	0.811	0.223	0
Clec3b	0	2.12475139266205	0.912	0.326	0
Dpt	0	2.43658432002546	0.814	0.232	0
Ly6c1	0	1.67934993563755	0.833	0.272	0
Scara5	0	4.39098604300254	0.602	0.047	0
Pi16	0	5.37067252866041	0.615	0.061	0
Ecm1	0	1.95218229169536	0.88	0.328	0
Tnxb	0	2.42969793033048	0.849	0.313	0
Tmem100	0	3.65253031987459	0.629	0.097	0
Cd55	0	4.2678443021761	0.636	0.122	0
Emilin2	0	3.30430991409505	0.585	0.081	0
Creb5	0	3.1369055267072	0.667	0.195	0
Cadm3	0	3.92044439742116	0.496	0.032	0
Ugdh	0	2.98758619638431	0.71	0.247	0
Ackr3	0	3.00092730583669	0.63	0.168	0
Aspn	0	2.13175960660999	0.753	0.3	0
Fbln2	0	1.98790632664079	0.686	0.245	0
Lrrn4cl	0	3.07015339214916	0.528	0.087	0
Ccn3	0	3.29967983823481	0.6	0.162	0
Man1a	0	2.46663707995619	0.637	0.201	0
Anxa3	0	3.02838529420963	0.583	0.162	0
Efhd1	0	3.63361497536479	0.468	0.066	0
Efemp1	0	4.11746926540697	0.438	0.036	0
Heg1	0	2.29425804894878	0.55	0.15	0
Islr	0	2.50871516547811	0.682	0.285	0
Ebf2	0	2.37764605422	0.473	0.094	0
Ace	0	2.63372710551944	0.46	0.087	0
Adgrd1	0	3.5298300390067	0.407	0.036	0
Gfpt2	0	3.24478599463121	0.457	0.09	0
Sfrp4	0	3.73680218792421	0.393	0.039	0
1700019D03Rik	0	4.64351475616768	0.347	0.016	0
Nova1	0	3.15161474269503	0.391	0.062	0
Col6a6	0	2.73521797643973	0.389	0.064	0
Zfp385a	0	3.14097969869566	0.4	0.075	0
Gap43	0	4.01624213429065	0.366	0.049	0
Fbn1	0	3.14053098274485	0.831	0.519	0
Osr2	0	3.18414565294434	0.339	0.041	0
Arsi	0	2.86675971027528	0.339	0.049	0
Ackr1	0	2.21324029831634	0.296	0.023	0
Fstl1	0	2.46371867033799	0.939	0.667	0
Tek	0	2.57755983197001	0.304	0.04	0
Fn1	0	2.00955647405649	0.953	0.697	0
Adamts19	0	3.71479799616811	0.266	0.024	0
Aldh1a3	0	4.32658242329672	0.248	0.019	0
Dact2	0	5.78452274647443	0.218	0.006	0
Islr2	0	4.70247536927176	0.216	0.009	0
Wnt2	0	4.72694578790082	0.212	0.008	0
Krtdap	0	5.85026888253275	0.208	0.007	0
Duoxa1	0	4.6505903204519	0.176	0.007	0
Wnt10b	0	4.95212995048064	0.172	0.004	0
Stmn4	0	5.22909054322407	0.161	0.004	0
Rorb	0	5.23200729916204	0.151	0.005	0
Col3a1	0	1.94214867665326	0.978	0.863	0
Tppp3	1.00883509082967e-307	2.13493226233209	0.778	0.314	2.05671209967444e-303
Prss23	1.92352804093436e-294	2.12586803875511	0.569	0.161	3.92149661705288e-290
Igfbp6	5.21109940032165e-294	1.46856785316428	0.964	0.666	1.06238683474357e-289
Opcml	3.57605911718883e-292	3.832502598627	0.2	0.017	7.29051172221287e-288
Duox1	1.25503001540324e-291	4.97753806421355	0.124	0.004	2.55862969240258e-287
Pi15	3.79012997225155e-290	2.24645364435465	0.372	0.069	7.72693797442923e-286
Thbd	4.09781608521048e-289	2.06833281929022	0.479	0.116	8.35421765291861e-285
Engase	2.36863468371258e-286	3.12358533557237	0.408	0.091	4.82893552968485e-282
Col14a1	3.90541956399896e-286	1.89926372416796	0.694	0.278	7.96197886512469e-282
Axl	5.94497082165429e-286	2.23864023191427	0.734	0.361	1.21200120141066e-281
Ebf1	1.05159266665659e-283	1.65423217223101	0.798	0.373	2.14388196951279e-279
Gm15675	6.86777586638113e-279	4.17326978375971	0.153	0.009	1.40013346587912e-274
Adamtsl4	1.51333462280073e-275	2.57115176010771	0.429	0.103	3.08523529550385e-271
Itgb3	3.76528428781253e-275	2.74561921815711	0.244	0.029	7.6762850775634e-271
AW551984	2.5263042035637e-274	2.49746633855851	0.372	0.074	5.15037637980532e-270
Gsn	5.81499238683315e-272	1.10433298528828	0.987	0.774	1.18550249790367e-267
Sema3c	3.92174127143818e-271	2.54614223694506	0.74	0.405	7.99525393008102e-267
Col5a1	8.30438707582238e-271	2.06965753069378	0.734	0.365	1.69301539314791e-266
Il13ra1	1.00479522550046e-269	2.29672780322308	0.398	0.086	2.04847602622778e-265
Qpct	1.02586410980454e-268	2.52201471297702	0.421	0.097	2.09142916065852e-264
Adamts5	2.06856400789453e-267	2.63596685617765	0.675	0.31	4.21718144289458e-263
Loxl1	1.8786247257246e-266	2.3206422532991	0.675	0.301	3.82995222833474e-262
Sbsn	5.04616416637346e-265	3.80108073146905	0.377	0.083	1.02876148859856e-260
Tmeff2	3.00836791343598e-259	3.09801658336258	0.231	0.028	6.13315966512194e-255
Pcdh20	8.53892868484498e-259	4.23150013057902	0.137	0.007	1.74083139097935e-254
Epdr1	1.47663469912913e-256	2.62001880097646	0.371	0.078	3.01041516111456e-252
Lrrc17	5.05584605563287e-256	2.47783050338512	0.329	0.061	1.03073533536187e-251
Pdgfra	8.9832248780297e-254	1.78793203754937	0.644	0.245	1.83141005588392e-249
Osr1	4.62231204345752e-251	2.45662274624369	0.269	0.04	9.42350756299686e-247
Tmem158	5.78312365894643e-249	2.23923914121472	0.432	0.108	1.17900542034941e-244
Col5a3	8.90362266697317e-247	1.81747544638434	0.575	0.19	1.81518155311582e-242
Anxa1	3.90904031914632e-246	1.55355838739312	0.877	0.547	7.96936049864361e-242
Uchl1	2.44624880196832e-244	3.47162569644057	0.309	0.058	4.98716743257282e-240
Dbn1	5.54574444805808e-244	2.63873463391104	0.476	0.147	1.1306109206256e-239
Sv2c	2.54538088230389e-239	4.04808296569315	0.155	0.012	5.18926800475294e-235
Lamb1	2.10720785169738e-237	1.86398780308892	0.519	0.158	4.29596464725545e-233
Medag	3.55453125868247e-236	1.94717788183028	0.637	0.273	7.24662287707596e-232
Ntn1	5.33488854273426e-235	2.01563132010906	0.527	0.171	1.08762372720723e-230
Pde8a	7.56489408969469e-235	2.27713610958964	0.339	0.07	1.54225495806606e-230
Serping1	6.19936097157927e-234	1.63824354757169	0.826	0.461	1.26386372127587e-229
Aif1l	3.43542603734648e-228	2.92516310536358	0.2	0.023	7.00380306233827e-224
Lbp	2.30869196911665e-226	2.17910188170517	0.648	0.298	4.70673031743812e-222
Antxr2	4.97749028680686e-226	2.20333234581594	0.51	0.173	1.01476094477131e-221
Serpinb6a	1.30257694387481e-224	1.57413042642182	0.807	0.537	2.65556361547758e-220
Ston2	3.19475217872317e-224	2.79506740203122	0.286	0.053	6.51314126676292e-220
Gstm1	1.18610956564815e-222	1.35789923966149	0.621	0.223	2.41812157148688e-218
Adamts16	7.01641161165247e-221	4.93520335036877	0.11	0.005	1.43043583526759e-216
Vcan	1.81293787037719e-220	1.9049706508243	0.689	0.333	3.69603643633798e-216
Naaa	2.07925100031606e-216	1.78009473243296	0.434	0.123	4.23896901434434e-212
Ramp2	4.00581795150757e-215	1.27063130470829	0.552	0.176	8.16666105773849e-211
Pcdh19	4.58862669253154e-215	2.05359721166747	0.356	0.082	9.35483323806405e-211
Tmod2	8.2363614261574e-214	1.78984222883711	0.418	0.111	1.67914700395071e-209
Ahnak	4.80189702516148e-213	1.08726595946906	0.911	0.762	9.78962746519672e-209
S100a10	3.65174035167165e-211	1.21152417325905	0.948	0.797	7.444803054953e-207
Ifi204	5.43703976859483e-211	1.67746893233781	0.348	0.076	1.10844929762343e-206
Gpr1	3.46008832418315e-209	4.22153692764038	0.087	0.002	7.05408206651220e-205
Igfbp5	2.02083684486358e-206	2.25450277186959	0.783	0.498	4.11988007562337e-202
Txn1	2.23281020882036e-206	1.36048574491962	0.877	0.686	4.55203017272208e-202
Rnase4	5.5257697072676e-206	1.52423052626328	0.8	0.521	1.12653867022064e-201
Adamtsl5	6.57095813603033e-204	2.31806832165735	0.237	0.038	1.3396212351925e-199
Itih5	7.71081338336422e-203	1.69743181055643	0.687	0.338	1.57200352446646e-198
Ahnak2	2.57571185367793e-202	1.64320849776605	0.527	0.185	5.2511037560932e-198
Nbl1	4.95176952324652e-201	1.61100017860745	0.804	0.471	1.00951725270427e-196
Fgf18	7.11715857251803e-201	2.99882316391591	0.261	0.049	1.45097511817925e-196
Pla1a	1.45711725637134e-200	4.44792344861591	0.131	0.01	2.97062495056425e-196
Smpd3	3.62338112858508e-199	3.64827785839039	0.256	0.048	7.3869871068464e-195
Fmod	9.86972620302691e-199	-3.03315313825545	0.613	0.776	2.0121410810111e-194
Lama4	2.1879028640801e-198	2.01206305443807	0.587	0.26	4.4604775690001e-194
Sdk1	6.62200391912118e-198	3.04190957337325	0.174	0.021	1.35002793899124e-193
S100a11	1.38399167353889e-195	1.11639578965615	0.908	0.753	2.82154382484373e-191
Adam33	2.35243968009177e-194	2.43533950158134	0.351	0.088	4.79591877580309e-190
Lsp1	3.55033817924411e-193	1.81738871262876	0.643	0.319	7.23807444602497e-189
Prdm8	8.09998543195365e-193	3.31343255322109	0.168	0.02	1.65134403001239e-188
Lgi2	1.72544457008038e-189	2.84115390216035	0.164	0.019	3.51766384502286e-185
Pthlh	4.67561045778811e-189	2.63463248714825	0.193	0.027	9.53216704029263e-185
Nid1	1.25022637166447e-188	1.90879761368425	0.716	0.449	2.54883650391236e-184
Fyn	3.13800409688746e-188	1.9358301835809	0.474	0.165	6.39744895232446e-184
Nhsl1	4.00608063854231e-188	3.00271404884244	0.303	0.071	8.16719659779621e-184
Pir	5.54773997374275e-183	2.11840923955728	0.225	0.038	1.13101774844694e-178
Plpp3	9.52952793627241e-178	1.6767652732966	0.815	0.571	1.94278486036786e-173
Lgals9	1.33750769529987e-177	1.59596965206259	0.379	0.106	2.72677693840785e-173
Ablim1	1.42088936015016e-174	1.64513243680469	0.554	0.237	2.89676713853814e-170
Galnt16	4.38878085527057e-173	2.10676948845291	0.262	0.055	8.9474075296401e-169
Serpinb1a	2.81924432246768e-172	1.12778747945414	0.269	0.057	5.74759340021486e-168
Entpd2	2.09832682666439e-171	1.3438198859242	0.399	0.115	4.2778589015207e-167
D630033O11Rik	9.96920346316213e-171	2.94242137505945	0.138	0.015	2.03242151003486e-166
Gas7	1.39065365672712e-170	1.63167240628271	0.383	0.109	2.83512560996959e-166
Lims2	4.30911768065878e-169	1.37800708469851	0.306	0.072	8.78499821555906e-165
Cmah	1.33584173880667e-168	2.61823334113937	0.155	0.019	2.72338055290517e-164
Jpt1	1.41532177576393e-166	1.44864641880085	0.575	0.248	2.88541650424992e-162
Ugp2	3.57317549098163e-166	2.36890405446376	0.568	0.287	7.28463287346425e-162
Pdpn	2.34765775054358e-163	1.29103360480827	0.595	0.268	4.7861698560332e-159
Glipr2	2.6060165928393e-157	1.60688157496186	0.342	0.096	5.31288602782148e-153
Klf4	9.79017084507482e-157	1.44994681912825	0.809	0.563	1.9959221301854e-152
Tubb4a	2.5683368854193e-156	3.22006620826734	0.125	0.013	5.23606840830433e-152
Wnt5a	1.07834290525557e-154	2.2266000078942	0.355	0.111	2.19841768094453e-150
Procr	6.81953598651114e-154	2.30362904183344	0.339	0.098	1.39029880157003e-149
Gprc5b	8.00055406849462e-153	1.61288582065793	0.269	0.062	1.631072957944e-148
Anpep	1.83195881335746e-152	1.75662798883597	0.341	0.098	3.73481443279184e-148
Atp1b1	2.76196693468947e-152	2.19048858447277	0.224	0.045	5.63082198975142e-148
Dmrt2	3.9498134443706e-152	3.80396622039541	0.124	0.013	8.05248466903835e-148
Efna5	1.82140168448014e-151	3.39915865895715	0.16	0.023	3.71329161414967e-147
Anxa2	4.29122851581884e-150	1.07298632489178	0.88	0.735	8.74852757519987e-146
Mustn1	7.73362776729301e-150	1.19488587654607	0.499	0.189	1.57665469291803e-145
Celf2	1.20632214998356e-149	1.28873254401564	0.568	0.252	2.45932896717148e-145
Cilp2	3.87414003136473e-149	-3.10113633305796	0.198	0.536	7.89820928194326e-145
Cdc42ep2	3.95214931251211e-149	1.42820879677525	0.286	0.072	8.05724680341845e-145
Dpp4	4.81699376545674e-149	2.329417378291	0.424	0.161	9.82040518963665e-145
Mgst1	1.03190742813553e-148	1.16683711746329	0.594	0.257	2.1037496737399e-144
Adra1b	1.04028690817578e-148	3.55934510877584	0.114	0.011	2.12083291969795e-144
Lum	8.69292099376452e-148	1.12551865300597	0.712	0.366	1.77222580299877e-143
Steap3	7.82864185376869e-147	1.85587341951948	0.488	0.213	1.59602521472782e-142
Olfml2a	1.54364045569887e-145	2.17279831288354	0.259	0.062	3.14701979703328e-141
S100a6	4.50763754644104e-145	0.770308443690747	0.992	0.945	9.18972066592936e-141
Ppp1r14b	1.43966384856223e-144	1.50562934502333	0.682	0.463	2.93504268806382e-140
Postn	1.93745093854972e-144	1.82609921469132	0.581	0.291	3.94988122842132e-140
Cd47	3.39335939203932e-144	1.07389132281607	0.808	0.607	6.91804179255056e-140
Lamc1	1.37603808567395e-143	1.51424323117569	0.661	0.393	2.80532884526348e-139
P4ha2	2.00319816982457e-143	1.43401364618303	0.386	0.125	4.08392010882135e-139
Clip4	3.45016728374255e-143	2.35091090150852	0.175	0.029	7.03385604136593e-139
Lpar1	2.36296946539991e-142	1.59880812006496	0.635	0.388	4.8173858491108e-138
Htra3	1.9589633637362e-141	1.58728753175458	0.665	0.407	3.99373860964899e-137
Bdh2	7.49208106301099e-141	2.17178422331729	0.265	0.067	1.52741056631605e-136
Arl4d	9.12271610031518e-140	2.76045312088992	0.166	0.027	1.85984813137126e-135
Spsb1	3.72817080343299e-139	2.16378093065779	0.353	0.119	7.60062181695883e-135
S100a16	8.09653953362957e-138	1.30772064902481	0.714	0.463	1.65064151472106e-133
Lgi3	4.19067288295601e-137	4.02670054032768	0.091	0.007	8.54352480648242e-133
Ndn	5.81469816831035e-136	1.55992636190729	0.611	0.354	1.18544251557343e-131
Tnmd	1.11155808004009e-134	-3.54070227102895	0.403	0.625	2.26613345777772e-130
Has1	1.1531696137416e-134	1.89939159823916	0.24	0.056	2.35096689153501e-130
Ddah2	1.57234100295206e-132	1.33106192571154	0.666	0.422	3.20553160271836e-128
H19	2.2175173783313e-131	2.44644439309757	0.469	0.215	4.52085267920403e-127
Fez1	3.82762248220844e-131	1.42452554753195	0.384	0.132	7.80337395447834e-127
P4ha3	7.87128794003576e-131	2.29327173124107	0.273	0.076	1.60471947233509e-126
Kcp	5.82244802347468e-130	3.42581965263658	0.12	0.015	1.18702247854578e-125
Sdc2	3.55530291811813e-129	1.66962231355245	0.644	0.412	7.24819605916743e-125
Plat	5.6548833140504e-129	2.03824812696062	0.349	0.118	1.15286106123546e-124
Uap1	1.92391603279357e-128	2.19270395611962	0.581	0.327	3.92228761605625e-124
Has2	9.66680737526436e-128	2.01929780811551	0.241	0.061	1.97077201959515e-123
Pygl	1.09843533813114e-127	2.69482422861803	0.193	0.04	2.23938012384795e-123
Pcolce2	4.58677216179637e-127	1.61952825994993	0.7	0.434	9.35105240625426e-123
Mmp2	9.00133319932216e-126	1.12134817021712	0.727	0.48	1.83510179934581e-121
Dclk1	7.88024025302025e-125	1.34557401261143	0.453	0.192	1.60654458038324e-120
Rarres2	3.22127306091609e-124	1.17900167243659	0.71	0.448	6.56720938928963e-120
Lysmd2	2.92073444659081e-123	1.43606410080544	0.446	0.184	5.95450131626468e-119
C430049B03Rik	4.74154369172468e-123	2.10149341261694	0.25	0.067	9.6665851243191e-119
Camk2n1	5.62093627679991e-123	1.63276487757897	0.375	0.135	1.1459402787512e-118
Gm10369	2.0533124195079e-122	3.59125022159303	0.076	0.005	4.18608802965075e-118
Rab7b	3.57827601525196e-122	0.904792642450976	0.311	0.092	7.29503131229417e-118
St3gal1	3.84814590654013e-122	1.51029522588087	0.33	0.108	7.84521505966336e-118
Il18	7.58751387209612e-122	3.07123806307664	0.125	0.017	1.54686645310424e-117
Arhgap20	1.16872608458986e-121	1.8309950512876	0.401	0.16	2.38268186865335e-117
Gpc3	3.31144974730389e-121	1.02978318098156	0.532	0.252	6.75105259982845e-117
Igf2	6.14886123460218e-121	2.02928851346184	0.537	0.293	1.25356833989835e-116
B4galt1	1.30091602765373e-120	1.1738867971281	0.514	0.236	2.65217750557766e-116
Hic1	2.31841244506725e-120	1.74155707180874	0.235	0.059	4.72654745175861e-116
Fhl1	9.21769077405579e-120	1.44166421068119	0.625	0.374	1.87921061810675e-115
Flnc	2.52866600817589e-119	1.81600058465985	0.284	0.085	5.15519139086818e-115
Gnpnat1	3.70397810407261e-119	2.0924757864109	0.407	0.174	7.55130016077282e-115
Fxyd1	4.73549162210227e-119	0.985052686385283	0.706	0.429	9.6542467699799e-115
Gstm2	5.0864349035679e-119	1.27434981118002	0.275	0.077	1.03697148379039e-114
Thbs4	6.18433637684513e-119	-2.31442546575555	0.431	0.63	1.26080065714742e-114
Akap12	6.22292974553256e-119	1.82976192237313	0.481	0.236	1.26866868722172e-114
Wnt11	6.50252887091438e-119	1.55920826928454	0.208	0.048	1.32567056091332e-114
Ptgs2	1.06578744568503e-118	3.75784074285411	0.175	0.036	2.17282086551808e-114
S100a13	2.59927931571379e-118	1.09573202835446	0.79	0.577	5.2991507409457e-114
Lama2	5.96563160847081e-117	1.51066795140456	0.439	0.187	1.21621331601894e-112
Scara3	6.65154447046689e-117	1.50998527143947	0.533	0.268	1.35605037119408e-112
Triobp	8.96142655522248e-117	1.47619441629863	0.401	0.161	1.82696603181321e-112
Abca6	1.10117796130047e-115	2.50198996355445	0.14	0.023	2.24497150970328e-111
Tspo	1.89895470187363e-114	1.15658685201626	0.747	0.471	3.87139895070976e-110
Fst	4.56761336889348e-114	0.954375543094304	0.359	0.121	9.31199337516315e-110
Tubb2b	7.8819083108558e-114	1.37457310460976	0.323	0.107	1.60688464733417e-109
Col5a2	1.08823279804975e-112	1.11540481952568	0.763	0.619	2.21858020538403e-108
Poglut3	5.4394431299564e-112	1.65172590711494	0.46	0.221	1.10893927090421e-107
Esr1	6.52493970172121e-111	1.99112079285729	0.34	0.128	1.3302394569899e-106
Zyx	1.62432363522477e-110	1.45154312427374	0.462	0.211	3.31150859513273e-106
Cavin3	5.22262858171114e-110	0.85132120103732	0.83	0.642	1.06473728895345e-105
Csf1	6.37812775246879e-110	1.4167498145758	0.467	0.216	1.30030890489581e-105
Col11a1	4.51223439095928e-109	-3.59409541971973	0.343	0.55	9.19909225284868e-105
Srgap1	5.62511741087621e-109	2.16967996484846	0.207	0.051	1.14679268655533e-104
Tspan5	1.07336105016805e-108	1.49745612960665	0.283	0.089	2.1882611729776e-104
Ecrg4	1.25485426791884e-108	-2.40077237052513	0.575	0.7	2.55827139600613e-104
C3	1.4160594649438e-108	2.5242198658292	0.309	0.109	2.88692043118093e-104
Zeb2	4.28997538433691e-107	0.358630336077276	0.556	0.233	8.74597281604766e-103
Uqcc2	6.12888023937649e-107	1.24333412215664	0.731	0.526	1.24949481440169e-102
Lgi4	1.00344003239473e-106	2.08531372330724	0.18	0.041	2.04571319404313e-102
Vegfd	1.00536511830755e-106	2.77642550749661	0.128	0.021	2.04963786669361e-102
Sulf1	2.79024591330419e-106	1.70020961142051	0.536	0.311	5.68847434345326e-102
Vat1	7.40096415645198e-106	1.27708648256556	0.598	0.365	1.50883456257587e-101
Aldh2	3.87112684984708e-105	1.02362610969072	0.649	0.395	7.89206630878324e-101
Sytl2	5.1709576288877e-105	1.71701255522682	0.205	0.051	1.05420313180133e-100
Comp	2.49567452074051e-103	-1.78601398767648	0.371	0.616	5.08793164543367e-99
Rpl13	2.88808819437947e-101	0.499650469293816	0.979	0.94	5.88794540188143e-97
Slc1a5	2.99082297437063e-101	1.26653920345458	0.532	0.291	6.09739079784941e-97
Gm10115	3.0754175233217e-101	2.27310405013519	0.137	0.025	6.26985370479595e-97
Prelp	4.11753762322359e-101	0.350719343742568	0.676	0.33	8.39442395246593e-97
Sdc3	8.83586516457863e-101	-3.1343493155705	0.056	0.343	1.80136783110264e-96
Ifi205	1.21698194246964e-100	1.81006821196441	0.201	0.051	2.48106108611285e-96
Rcan2	1.58141214551275e-100	1.17181138774926	0.183	0.042	3.22402494105684e-96
Abca8a	5.88419632113265e-100	1.31573782837526	0.267	0.082	1.19961110398931e-95
Pcsk6	2.17892871407003e-99	2.31062720752831	0.447	0.238	4.44218196937457e-95
Scx	4.34819151603259e-99	-3.56594332595642	0.115	0.388	8.86465804373563e-95
Mturn	1.6648037143916e-98	1.77038864770475	0.222	0.063	3.39403533253015e-94
Mylk	2.15544906112999e-98	-3.01067886574621	0.078	0.371	4.39431400092571e-94
Capg	3.95012963058647e-98	0.896480336864826	0.62	0.334	8.05312927787664e-94
Akr1b8	5.36408541744755e-98	1.44256329068195	0.217	0.059	1.09357609405503e-93
Dlk1	1.22474957578956e-97	1.34721433576707	0.342	0.13	2.49689696016218e-93
Col11a2	1.54285521458863e-97	-4.49660746928317	0.129	0.391	3.14541892598183e-93
Sptbn1	3.92915955455213e-97	0.930881552391044	0.732	0.593	8.01037758386542e-93
Glud1	1.05721242788307e-96	1.12414360242991	0.663	0.446	2.15533897672521e-92
Col12a1	1.11419590985971e-96	-2.6448636206351	0.362	0.55	2.27151120143099e-92
Fgf16	1.35880632728744e-96	3.63732411486567	0.075	0.007	2.7701984594409e-92
Klf3	1.14460207312642e-95	1.3315110998598	0.554	0.336	2.33350024648284e-91
Fgfr1	3.26756628418245e-95	1.03898651137539	0.675	0.473	6.66158738356276e-91
Carhsp1	3.56640836430119e-95	1.24345071291521	0.442	0.211	7.27083673230084e-91
Tubb6	5.03310807368403e-95	0.929521600555663	0.435	0.198	1.02609974298196e-90
Marcks	5.26222579182084e-95	1.11077381201105	0.768	0.632	1.07280997217852e-90
Trio	6.60452773428037e-95	1.69295295699147	0.438	0.225	1.34646506918774e-90
Ifitm3	1.57221719707287e-94	0.715073976989461	0.892	0.654	3.20527919967246e-90
Negr1	2.19936909019476e-93	2.74556990639825	0.138	0.028	4.48385376418006e-89
Sntb2	4.44756159974839e-93	1.2735901468983	0.602	0.397	9.06724383340704e-89
C1s1	7.67847358149611e-93	1.23744114747611	0.384	0.156	1.56541040905961e-88
Adamts12	1.17990234671313e-92	0.863653127935705	0.297	0.101	2.40546691424405e-88
Ddr2	1.53389883475256e-92	1.30562704206603	0.61	0.398	3.12715955441003e-88
Nrk	1.59177338769544e-92	1.88823186194347	0.396	0.187	3.24514840549469e-88
Cpxm2	1.4891295477082e-91	-2.83900594791483	0.168	0.421	3.03588840891271e-87
Rps4x	1.92551294921759e-91	0.527457262977428	0.944	0.892	3.92554324956991e-87
Slc44a1	1.40546049942371e-90	1.3334093188045	0.53	0.313	2.86531232017511e-86
Ctsl	1.48849328714427e-90	0.827606475652155	0.822	0.659	3.03459126450103e-86
Ackr2	1.64012319951175e-90	2.48168793358717	0.105	0.016	3.3437191668446e-86
Filip1l	2.73589288638084e-90	0.676761551023226	0.419	0.186	5.57766482746463e-86
Eef1a1	2.9568534321016e-90	0.422674894827843	0.98	0.937	6.02813709202553e-86
Podn	3.15033576653072e-90	1.12399921858138	0.248	0.078	6.42258952722617e-86
Cast	6.44608135385362e-90	1.17796769491887	0.627	0.442	1.31416260561014e-85
Tgfbr2	7.10440649494477e-90	1.38475529708764	0.562	0.349	1.44837535212439e-85
Fam126a	1.44521030425551e-89	1.80477557802242	0.308	0.12	2.94635024728571e-85
Mkx	2.77345205268972e-89	-3.00250583658497	0.049	0.313	5.65423669981853e-85
Fibin	4.91599047589447e-89	-2.31938480011329	0.177	0.443	1.00222297832061e-84
Serpina3c	4.98565309097849e-89	2.89044825239954	0.085	0.011	1.01642509565778e-84
Slc44a5	1.23874374151619e-87	6.61315593647647	0.03	0	2.52542686582906e-83
Plxdc1	2.32413240937421e-87	1.8990092112207	0.155	0.036	4.73820874299121e-83
Irak3	2.52498204823247e-87	1.62576847216151	0.205	0.059	5.14768090173154e-83
Tmsb4x	8.28993650778784e-87	0.244729000604797	0.984	0.951	1.69006935584271e-82
Wif1	8.63357288103969e-87	-4.07641897852924	0.105	0.354	1.76012650325756e-82
Hsd3b7	9.91351016003123e-87	1.54455557207201	0.331	0.136	2.02106731632557e-82
C1qtnf7	1.74778658144188e-86	1.85327028203354	0.199	0.057	3.56321250358555e-82
Crispld2	2.008613514402e-86	-2.89882319185758	0.057	0.321	4.09496037181135e-82
Rpl39	3.65591874402449e-86	0.437065459977083	0.953	0.905	7.45332154344273e-82
Kera	4.99681250789599e-86	-2.52605509652315	0.262	0.487	1.01870016598475e-81
Il4ra	1.81190029204455e-85	1.53973018924563	0.207	0.061	3.69392112539122e-81
Hdac7	1.90188339685986e-85	1.45382499878975	0.377	0.172	3.8773696811782e-81
Dact1	3.07555883080586e-85	1.9855835593406	0.269	0.099	6.27014178836391e-81
Cyp21a1	3.89348597098146e-85	4.90917037342021	0.036	0.001	7.93764984903991e-81
Necab3	4.47357544836056e-85	3.70057925134914	0.074	0.009	9.12027826657267e-81
Nav1	1.1987539736289e-84	1.2295239295772	0.424	0.202	2.44389972603724e-80
Rab32	1.21565807098719e-84	1.84289852760199	0.22	0.07	2.47836210932159e-80
Ppp1r9a	3.96801418839442e-84	1.74560297192914	0.232	0.076	8.08959052587969e-80
Dpep1	7.19279781856874e-84	1.95550662162864	0.209	0.063	1.46639569127161e-79
Cmtm3	8.48384996294443e-84	1.07142054899473	0.439	0.217	1.72960249194548e-79
Crabp2	1.08547240883945e-83	3.37802718062863	0.158	0.04	2.21295259990099e-79
Robo1	1.2474492360342e-83	2.15221307271631	0.257	0.093	2.54317475750292e-79
Gm9780	1.729583161228e-83	1.54236564878877	0.311	0.121	3.52610119079553e-79
Vim	4.96760666668699e-83	0.5005301110994	0.949	0.902	1.01274597113748e-78
Acan	7.46546790171041e-82	-3.61222459092441	0.061	0.308	1.5219849411217e-77
Ammecr1	8.59614521283481e-82	1.72901631323353	0.266	0.099	1.75249612454063e-77
Calu	9.82394397622106e-82	0.867383943649158	0.717	0.568	2.00280745843219e-77
Rpl24	2.08390985652162e-81	0.439494495236487	0.935	0.85	4.24846702449063e-77
Itga1	2.31777078465115e-81	-2.76331083969332	0.077	0.335	4.7252392986683e-77
Ifi27l2a	2.35809998165178e-81	1.00787239903504	0.416	0.189	4.80745843259347e-77
Rps24	3.46038960135016e-81	0.421506206462081	0.944	0.913	7.05469628027258e-77
Il1r2	4.26891266980183e-81	3.31709823235124	0.081	0.011	8.70303225992499e-77
Fgf7	1.1933504090767e-80	1.66282128302003	0.196	0.058	2.43288347898466e-76
Itm2a	1.85507066155286e-80	1.31075688782539	0.663	0.503	3.78193255770781e-76
Ar	4.38795034649685e-80	1.44919848843846	0.483	0.277	8.94571437140313e-76
Bmp1	8.16014361068137e-80	1.11685195536798	0.644	0.457	1.66360847790961e-75
Cnrip1	1.23882730291561e-79	1.45875161778898	0.217	0.068	2.52559722245406e-75
Cyb5a	6.12303073905543e-79	0.825932305129231	0.71	0.514	1.24830227677123e-74
Ifi211	6.90756450662353e-79	1.16625239410354	0.175	0.047	1.40824517596534e-74
Nfe2l2	7.50106891377264e-79	0.83101036552437	0.445	0.218	1.52924291945083e-74
Dmkn	4.2687331429967e-78	4.33099419794254	0.05	0.004	8.70266625862736e-74
Sirpa	6.86198706938877e-78	0.824804059469143	0.356	0.157	1.39895330383629e-73
Ccdc80	1.12068728934959e-77	0.907318569430143	0.692	0.51	2.28474517679702e-73
Myh10	1.16874468543813e-77	1.45349153292831	0.385	0.191	2.38271979020272e-73
Rpl23	1.63905798239523e-77	0.410265746475851	0.943	0.893	3.34154750870916e-73
Adprh	1.83523076816197e-77	1.16405191113582	0.414	0.206	3.74148496705182e-73
Anxa8	1.86765821898031e-77	1.93394708346894	0.325	0.139	3.80759481103516e-73
Snx18	2.12089921332008e-77	1.2636062652001	0.488	0.291	4.32387722619565e-73
Xdh	2.45303953205688e-77	1.56021188801782	0.172	0.047	5.00101169400435e-73
Hspa12b	2.96879961475344e-77	1.5118256684301	0.148	0.036	6.05249177459785e-73
Tshz2	3.84314608891304e-77	0.913653211690118	0.48	0.254	7.83502193146701e-73
Palm	4.36334140485953e-77	1.27146529878625	0.383	0.188	8.89554412208712e-73
Ltbp4	1.04859849517004e-76	1.10933711641535	0.606	0.431	2.13777775210317e-72
Abca8b	1.23206628689854e-76	1.57645236252519	0.187	0.054	2.51181353910005e-72
Arsj	2.78266240845541e-76	1.6666617785383	0.194	0.06	5.67301385211804e-72
Lrp1	3.14213068829894e-76	0.790793025835723	0.747	0.574	6.40586183423506e-72
Acta2	4.22227655607769e-76	-3.52643805254576	0.228	0.464	8.60795521487558e-72
Ybx3	7.51534300680359e-76	1.04464991137917	0.649	0.504	1.53215297879705e-71
Dtnbp1	4.92243503267809e-75	1.42128559245416	0.372	0.181	1.00353683011208e-70
Cpm	9.07841514816621e-75	-2.9688812154378	0.038	0.268	1.85081649625665e-70
Myadm	1.13802294624072e-74	1.0778381889335	0.631	0.445	2.32008738050095e-70
Pbx1	1.82474653988539e-74	1.30275217422463	0.506	0.316	3.72011077086434e-70
Rps26	2.00741607854793e-74	0.457836158823702	0.9	0.832	4.09251915933567e-70
Calcrl	3.2391601770972e-74	1.20084970132833	0.204	0.064	6.60367585304806e-70
Zcchc24	4.36132204558489e-74	1.08198433390362	0.446	0.238	8.89142725433391e-70
Epb41l2	4.96496429382923e-74	0.905935471955507	0.578	0.381	1.01220727058297e-69
Qprt	8.57674966506383e-74	1.77585682727271	0.091	0.015	1.74854195421656e-69
Cst3	1.00748450996115e-73	-1.24568804456084	0.914	0.914	2.05395867045779e-69
Tuba1a	2.71674695319578e-73	0.705986256661264	0.818	0.683	5.53863201348023e-69
Rpl21	3.51649892393698e-73	0.446075588007185	0.921	0.869	7.16908635623033e-69
Lrrc8c	4.02127983358619e-73	1.11287097922393	0.274	0.107	8.19818319673217e-69
Ece1	9.6430892387985e-73	0.701097522472371	0.371	0.165	1.96593660311385e-68
Gm765	1.15581204893019e-72	1.75509270829408	0.115	0.024	2.35635402415397e-68
Timp3	1.78643941454081e-72	0.719674665690602	0.726	0.554	3.64201403442434e-68
Tmem176b	2.29603211294089e-72	-2.48145482179754	0.103	0.349	4.68092066865259e-68
Mmp14	2.56506535257727e-72	0.874956881045252	0.63	0.43	5.22939873429928e-68
Tnc	2.58797867701565e-72	-2.16162668299723	0.115	0.353	5.27611212883181e-68
Ebf3	3.44643580979308e-72	1.41982435740318	0.286	0.117	7.02624868542515e-68
Frmd6	4.45139555128915e-72	1.09373136644157	0.552	0.361	9.0750601104132e-68
Ptgs2os2	1.42669874636306e-71	3.10671012033704	0.083	0.013	2.90861073421036e-67
Dnm1	1.4354200590361e-71	1.2967176526786	0.481	0.288	2.9263908743569e-67
Ccn4	2.07680968335741e-71	-2.88129252850793	0.059	0.288	4.23399190146075e-67
Ociad2	2.45547549761647e-71	1.91090655942202	0.157	0.043	5.0059778969907e-67
Cd164	4.0383880548013e-71	1.06086677033713	0.612	0.444	8.23306172732341e-67
Gxylt2	4.52970789946212e-71	1.55902616716278	0.335	0.157	9.23471549463341e-67
Plac8	5.51020369346759e-71	2.08700548715641	0.129	0.03	1.12336522698724e-66
Rps5	6.98610974291517e-71	0.459398761266561	0.93	0.868	1.42425819328811e-66
Arap1	7.08788318443524e-71	1.36762355339717	0.28	0.113	1.44500674481081e-66
Cavin1	8.11284913086597e-71	0.644031386352762	0.822	0.65	1.65396655230964e-66
Fzd10os	1.15872749992947e-70	3.73881815581219	0.05	0.004	2.36229775410621e-66
Sod3	2.05999547126704e-70	0.763579212206366	0.582	0.344	4.19971276727211e-66
Colec10	5.31714930151414e-70	4.45157105533144	0.025	0	1.08400722809969e-65
Daglb	6.68489698948587e-70	1.60966510348821	0.208	0.07	1.36284994924648e-65
Add3	8.58857995087311e-70	0.983614681421633	0.575	0.387	1.7509537945845e-65
Mcf2l	1.10377162736516e-69	1.18177534929519	0.102	0.02	2.25025921670936e-65
Csrp2	2.02344054785134e-69	1.06692128395191	0.464	0.261	4.12518824490452e-65
Card14	2.30137986751628e-69	3.37274216368414	0.044	0.003	4.69182313590545e-65
Kank2	2.35733062497486e-69	1.22586146412614	0.432	0.241	4.80588994513625e-65
Smim14	2.93710220221949e-69	0.836398532005898	0.695	0.548	5.98787025966487e-65
Insyn1	3.21449175455473e-69	2.01863255031041	0.216	0.077	6.55338434001072e-65
Asap2	3.43362042428706e-69	1.00578276898624	0.286	0.116	7.00012195899404e-65
Rpl17	4.41682010936461e-69	0.400671027421677	0.925	0.866	9.00457115696162e-65
Ccnd3	5.4057416659873e-69	1.10113095456832	0.51	0.322	1.10206855344483e-64
Crip1	6.96808166560417e-69	0.879155151361472	0.976	0.914	1.42058280916672e-64
Phactr2	7.04480058577905e-69	1.37048083862185	0.435	0.246	1.43622349542278e-64
Olfml2b	1.32920766174948e-68	1.00681659863733	0.59	0.403	2.70985566000866e-64
Cyb561	1.97901951522475e-68	1.83563594086512	0.157	0.044	4.0346270856887e-64
Rap1b	3.0524598502353e-68	0.72415664132227	0.689	0.526	6.22304989667472e-64
Rhoj	3.97130327707662e-68	0.911706781637209	0.555	0.351	8.0962959909761e-64
Car8	6.02207258775606e-68	2.65436599842859	0.177	0.057	1.22771993846583e-63
Slc43a3	6.35480713272411e-68	2.02323374089948	0.237	0.089	1.29555453014847e-63
Vasn	6.49215199866996e-68	1.29030206823849	0.455	0.257	1.32355502796884e-63
Timp2	6.86808479872712e-68	0.621440768843778	0.897	0.761	1.4001964479165e-63
Flrt2	9.20883319778503e-68	1.4905633844638	0.349	0.172	1.87740482403243e-63
Itgbl1	1.0092414089817e-67	-1.84847765637579	0.29	0.476	2.057540460491e-63
St3gal2	1.39310859416872e-67	1.43473711597928	0.34	0.163	2.84013049093178e-63
Tnfaip2	2.25922534125489e-67	1.08901634930029	0.189	0.059	4.60588270321635e-63
Itm2b	2.95293173072146e-67	0.396261471602615	0.949	0.862	6.02014191942185e-63
Rap1a	8.60423916529822e-67	0.726090166899382	0.644	0.46	1.75414623862935e-62
Kazn	1.00613943299937e-66	1.88502440384501	0.149	0.041	2.05121646205581e-62
Npy2r	1.2700789213487e-66	3.01102727243301	0.065	0.009	2.58930989695359e-62
Rhoa	2.12222709169381e-66	0.6021087401017	0.842	0.729	4.32658437183616e-62
Pdgfrl	2.46514160834882e-66	-2.0397933980698	0.3	0.477	5.02568419694074e-62
Ccl11	4.8551290249093e-66	1.32606959942092	0.2	0.066	9.89815154308258e-62
Rhoc	6.1708708637057e-66	0.865423504672591	0.648	0.494	1.25805544298368e-61
Anxa7	6.8761298016213e-66	0.793110275749465	0.512	0.304	1.40183658265653e-61
C1ra	6.93802908824281e-66	1.28424815550719	0.312	0.136	1.41445599022006e-61
Trim35	1.13469935333897e-65	1.22641292326563	0.468	0.281	2.31331157165216e-61
Rps8	2.05486896390481e-65	0.368309073414212	0.953	0.909	4.18926135671273e-61
Ptgr1	2.3379983575103e-65	1.50365751844598	0.169	0.052	4.76647725145624e-61
Psd3	2.77612927863492e-65	1.29131887606017	0.345	0.169	5.65969476035302e-61
Igsf1	3.3445901212421e-65	4.85456932455603	0.041	0.003	6.81861588017628e-61
Zfp185	5.88146051040132e-65	-3.15589034302641	0.042	0.251	1.19905335425552e-60
Clu	7.50628055562044e-65	-1.79768468207261	0.227	0.462	1.53030541687434e-60
Hsd11b2	9.09468917904708e-65	1.97399030937312	0.088	0.016	1.85413428293233e-60
Kcnma1	1.24602755479328e-64	-2.66689308722268	0.054	0.269	2.54027637595706e-60
Gstt1	1.26665467392418e-64	1.12737607315334	0.246	0.094	2.58232888372923e-60
Acaa2	2.99445513976096e-64	1.11333711357214	0.45	0.26	6.10479569343066e-60
Asphd2	3.75635418689103e-64	3.37944016291901	0.068	0.01	7.65807928081475e-60
Dapk1	4.44390401216156e-64	1.35193171136855	0.355	0.175	9.05978710959377e-60
Cbr3	5.2081794615242e-64	1.27082338797824	0.26	0.108	1.06179154682094e-59
Nsg1	6.44780987665031e-64	1.19046536684142	0.189	0.062	1.3145149995527e-59
Pdlim2	7.87017182044361e-64	1.15082537948889	0.343	0.16	1.60449192903384e-59
Fsd1l	1.31185661013211e-63	1.79413493722834	0.154	0.045	2.67448207107634e-59
Gm11747	1.5695644608278e-63	3.23142627417128	0.077	0.013	3.19987106628963e-59
Ooep	1.66364057256271e-63	-3.1674210280108	0.024	0.223	3.3916640352836e-59
Crabp1	1.74490117306542e-63	-3.74725423800512	0.044	0.245	3.55733002152846e-59
Kcnk1	1.98118255029175e-63	-2.99829349852694	0.019	0.215	4.03903686527979e-59
Il1rl2	2.46728774161654e-63	2.11304533388435	0.12	0.029	5.03005951883364e-59
Plxdc2	3.19577177874323e-63	1.06942647436056	0.593	0.42	6.51521992532382e-59
Plac9b	3.480186622607e-63	1.72195813738832	0.168	0.053	7.09505646750889e-59
Rpl35	5.53927621044389e-63	0.438996180202775	0.861	0.784	1.1292922410232e-58
Tpm1	9.30524001290531e-63	-2.12348888506406	0.4	0.54	1.89705928143101e-58
Dlx3	1.13981571359572e-62	4.99868557015842	0.03	0.001	2.3237422953076e-58
Plekho2	2.47563781583299e-62	0.828500408385183	0.255	0.101	5.04708281513872e-58
Fgf2	6.15592835813487e-62	1.87217940972945	0.264	0.115	1.25500911437296e-57
Col2a1	6.30010919845467e-62	-4.68461363246896	0.306	0.459	1.28440326228895e-57
Angptl7	1.17661329930328e-61	-2.61129091705444	0.342	0.516	2.39876153328961e-57
Scg3	1.42394311897074e-61	3.21859983698793	0.081	0.014	2.90299283664566e-57
Tmem43	1.53416316368338e-61	1.20894148503974	0.469	0.288	3.1276984418013e-57
Tacc2	2.08115007861048e-61	1.22713194070595	0.342	0.174	4.24284066526319e-57
Stk38	4.23700335476086e-61	1.16235677713422	0.425	0.246	8.63797873935096e-57
Mgst3	7.50668663821559e-61	0.871318087354848	0.475	0.268	1.53038820493301e-56
Foxd1	1.13803362464932e-60	2.69496343201192	0.064	0.009	2.32010915057256e-56
Fer	1.17654744643349e-60	1.27693728961308	0.309	0.145	2.39862727904395e-56
Fam20a	1.25380613847306e-60	1.64521422449767	0.201	0.072	2.55613457450502e-56
Ifitm2	1.63280865901375e-60	0.489382937806697	0.872	0.792	3.32880701313132e-56
Ank2	1.694152174019e-60	0.938277274632547	0.447	0.254	3.45386803717254e-56
Rpl15	1.73732114012294e-60	0.372962047597543	0.909	0.841	3.54187660836863e-56
Rps20	1.88753088705392e-60	0.381180656855019	0.916	0.873	3.84810921943682e-56
Unc13c	2.20818110804702e-60	3.00357767345136	0.047	0.005	4.50181882497546e-56
Cybrd1	2.23518348002805e-60	-2.56993316260491	0.053	0.254	4.55686856073319e-56
Car9	2.3689759361587e-60	-4.67995854366866	0.02	0.207	4.82963124104673e-56
Adamtsl1	4.37241094471742e-60	1.67815337095652	0.328	0.168	8.91403419299541e-56
Chad	5.46972014770903e-60	-2.63806838902851	0.189	0.398	1.11511184651344e-55
Clcn5	5.64501000025365e-60	1.5267979947225	0.344	0.18	1.15084818875171e-55
Zmiz1	7.19997171265038e-60	0.907918097671504	0.471	0.28	1.46785823305803e-55
Plagl1	8.23588039063445e-60	1.66841667758936	0.387	0.221	1.67904893523865e-55
Lox	8.32807723455854e-60	-1.79874338445431	0.422	0.542	1.69784510580945e-55
Trip10	1.04344930748822e-59	1.08699709210745	0.36	0.187	2.12728010317624e-55
Atox1	1.08501829009666e-59	0.763515495478835	0.795	0.651	2.21202678802005e-55
Nqo2	1.1002526523364e-59	1.57440971493047	0.193	0.068	2.24308508231822e-55
Rock2	1.54595399110062e-59	0.914404951669683	0.605	0.453	3.15173640165684e-55
Matn4	1.58634568255201e-59	-1.79203310775063	0.061	0.268	3.23408294301878e-55
Rps15	1.70209878066436e-59	0.473735844381186	0.923	0.847	3.47006878414043e-55
Dlgap4	1.85888545941752e-59	1.24173120407962	0.474	0.298	3.7897097861145e-55
Trnp1	2.34666279955336e-59	1.71363340608344	0.113	0.028	4.78414144944944e-55
Enpp3	2.39523696083648e-59	1.22261594058217	0.118	0.029	4.88316959205734e-55
Stxbp6	2.55799366153403e-59	1.16504104279662	0.41	0.235	5.21498167776944e-55
Peli2	3.3587468430528e-59	1.09203122798356	0.234	0.091	6.84747718893174e-55
Rnd3	3.39188115742149e-59	0.999131338817688	0.391	0.209	6.91502811563519e-55
Rtl3	6.74833024859599e-59	1.72516247906885	0.171	0.056	1.37578208778126e-54
Adamts18	6.90230406076975e-59	2.61707819306448	0.044	0.004	1.40717272886913e-54
Tns1	6.91276960586069e-59	0.783557027634322	0.6	0.43	1.40930633954682e-54
Pdlim1	1.20405018676948e-58	0.840276860580838	0.384	0.195	2.45469711576694e-54
Plscr4	1.24405842216789e-58	1.248847104654	0.178	0.059	2.53626190527367e-54
Sash1	1.31402784482305e-58	1.0943008596571	0.562	0.402	2.67890856724075e-54
Fam111a	1.31922417720247e-58	0.824744460684703	0.252	0.102	2.68950233006268e-54
Adamts15	1.49578165776419e-58	1.83034407851757	0.201	0.075	3.04945006568386e-54
Calml4	1.68942673679369e-58	1.46292557866655	0.184	0.064	3.4442342883013e-54
Tmem65	1.95505795012754e-58	1.19318099832675	0.464	0.293	3.98577664292502e-54
Gas2	2.75271416658019e-58	-2.59332191056321	0.072	0.272	5.61195837140704e-54
Dcbld2	3.38680177763948e-58	1.62099714044433	0.271	0.123	6.90467278407361e-54
Tmem132b	6.01778319010712e-58	7.2612712121861	0.022	0	1.22684545896714e-53
Dennd2a	6.83552782230045e-58	1.1808721297793	0.208	0.078	1.39355905713239e-53
Prrx1	8.10450118557309e-58	0.746236719118876	0.679	0.496	1.65226465670279e-53
Lrrc15	1.5790804840109e-57	2.96449223941412	0.072	0.012	3.21927138275301e-53
Fth1	3.85403155223253e-57	0.361918844681355	0.983	0.929	7.85721412553645e-53
Ppp2r2b	3.90912082967356e-57	1.59192917374287	0.112	0.028	7.96952463545548e-53
Sh3gl1	6.58945701946966e-57	1.07116327598652	0.488	0.319	1.34339260255928e-52
Disp1	7.22320858799281e-57	1.73384399955004	0.203	0.078	1.47259553483409e-52
Rpl10a	7.27697617070281e-57	0.407989244351079	0.886	0.811	1.48355713192118e-52
Jak1	9.66880637089118e-57	0.910173085463045	0.575	0.418	1.97117955483358e-52
Rpl14	9.71238390953565e-57	0.39413335604031	0.918	0.844	1.98006370763703e-52
Nmt2	1.20828833352214e-56	1.11862961238503	0.33	0.165	2.46333742555158e-52
Scube2	1.26613456468489e-56	-3.65573302947561	0.017	0.196	2.58126853702309e-52
Igsf8	1.50253434897939e-56	1.24839337204415	0.318	0.157	3.06321677726428e-52
4930404H11Rik	1.71484966804368e-56	3.49537508872597	0.03	0.002	3.49606401824065e-52
Prrt4	2.36847032604565e-56	2.44255717950994	0.052	0.006	4.82860045370927e-52
Daam1	2.42994489359814e-56	0.979663776129775	0.318	0.154	4.95392865457853e-52
Igfbp7	2.65242360354745e-56	-0.750460221653137	0.825	0.837	5.40749600055219e-52
Ptgs1	3.0506327051009e-56	2.15789301419427	0.16	0.053	6.21932489588921e-52
Rras	3.19640545274047e-56	0.883493583971771	0.522	0.347	6.51651179650199e-52
Zfp575	3.93494347217409e-56	2.35210058166078	0.083	0.017	8.02216925672133e-52
Tmod3	4.6027490305865e-56	0.734265333388661	0.453	0.269	9.3836244486567e-52
Ccdc3	5.14129080250044e-56	-1.64723753004788	0.127	0.348	1.04815495590577e-51
Epb41l3	5.21394479699603e-56	1.34821216866028	0.298	0.144	1.06296692576358e-51
Capns1	7.02078320359081e-56	0.639950276191779	0.757	0.627	1.43132707171606e-51
Cgref1	1.08212658615955e-55	-2.04498052410205	0.15	0.341	2.20613147120347e-51
Diaph1	1.43075682231293e-55	0.858445590628585	0.376	0.202	2.91688393364938e-51
Ppm1l	1.46178886965652e-55	-3.24909861220919	0.036	0.219	2.98014896856874e-51
Slc16a9	1.4967172795316e-55	2.63102764220064	0.113	0.03	3.05135751778108e-51
Fam102b	1.73420673397329e-55	1.01652564633896	0.512	0.342	3.53552726855135e-51
Sult5a1	2.73210389301846e-55	1.67655941921122	0.162	0.053	5.56994020669674e-51
Rps3a1	6.93121597944212e-55	0.351838413242801	0.95	0.899	1.41306700172887e-50
Nenf	7.60697108344528e-55	0.563328521146889	0.787	0.642	1.55083319478199e-50
Ctdsp2	9.472652864188e-55	0.896933856701777	0.573	0.415	1.93118973942201e-50
Nptn	1.0917759246625e-54	0.777515173484698	0.659	0.511	2.22580357760943e-50
Fcgrt	1.97802021329907e-54	0.711180877467571	0.658	0.488	4.03258980885282e-50
Ndufa4l2	2.26457152600735e-54	-1.68553298959709	0.389	0.537	4.61678197007118e-50
Atp1a2	2.82048735442372e-54	-2.99367156297864	0.043	0.228	5.75012756946363e-50
Rpl11	2.86628596214357e-54	0.306121415652873	0.937	0.878	5.8434971910221e-50
Prlr	3.03023180338278e-54	1.29823087610603	0.147	0.045	6.17773357755647e-50
Igf1	3.85338060207155e-54	1.80214425945419	0.623	0.546	7.85588703344327e-50
Stard9	4.42187882502112e-54	1.17490065257379	0.23	0.093	9.01488436057055e-50
Tmem176a	7.26777084161817e-54	-3.03933987977623	0.037	0.219	1.4816804414807e-49
P3h2	8.44559265924753e-54	-2.23663317818855	0.026	0.203	1.72180297544079e-49
Shc2	1.12842154240698e-53	1.79483310657864	0.095	0.022	2.30051299850512e-49
Cfb	1.33050224821197e-53	1.28902403697233	0.191	0.07	2.71249493342973e-49
Unc119	1.34793021258745e-53	-3.06310179814477	0.042	0.223	2.74802532440204e-49
Bicc1	1.42256645792553e-53	0.838580922703138	0.551	0.378	2.90018623777279e-49
Fcgr3	1.42527351708734e-53	-3.92528215807871	0.021	0.192	2.90570511928596e-49
Fxyd6	1.4918469198449e-53	-1.38511475967349	0.37	0.518	3.0414283154878e-49
Cnn2	1.56002913454278e-53	-1.63659008577929	0.149	0.352	3.18043139659236e-49
Xpnpep2	2.73108584216855e-53	1.89883186502834	0.074	0.014	5.56786470642903e-49
Ntng1	3.39752701748348e-53	-3.79202025389233	0.021	0.193	6.92653833054356e-49
1500009L16Rik	3.73186881550982e-53	0.958524938406319	0.177	0.062	7.60816095417987e-49
Rpl23a	5.54264553589507e-53	0.492325556335382	0.953	0.859	1.12997914540293e-48
Man2a1	5.71216816239529e-53	1.15795104541585	0.477	0.32	1.16453972326753e-48
Sgce	6.27897257677774e-53	0.992271281780178	0.47	0.301	1.28009413922768e-48
Rftn1	7.99733949618582e-53	1.0559107522033	0.163	0.054	1.6304176030874e-48
Slfn5	9.92427133768428e-53	0.625170665170768	0.304	0.136	2.02326119761369e-48
Tpm2	1.18545823212122e-52	-2.50405384267868	0.251	0.438	2.41679369782553e-48
Glyat	1.46275744810079e-52	5.18799827550691	0.022	0.001	2.98212360944307e-48
Serpinb7	1.59316214431524e-52	3.71178635483747	0.037	0.003	3.24797966361547e-48
Lynx1	1.60444646284203e-52	1.36420729050979	0.155	0.05	3.27098500379604e-48
Naca	1.68687049293602e-52	0.423707273752955	0.83	0.728	3.43902287394867e-48
Mrpl33	2.16641300026623e-52	0.752749275528806	0.676	0.537	4.41666618364277e-48
Gadd45b	3.00853075489756e-52	-1.55845403218012	0.313	0.495	6.13349165000966e-48
Prex1	3.2061188411222e-52	-1.99760932726599	0.078	0.266	6.53631448139584e-48
Runx1t1	5.08269876018272e-52	1.02966818714159	0.286	0.133	1.03620979623845e-47
Rpl19	6.6637113593975e-52	0.315567682778385	0.93	0.879	1.35853083484037e-47
Cyp1b1	1.18417358597226e-51	1.50380073508434	0.089	0.02	2.41417468972164e-47
Rpl36a	1.64228195084724e-51	0.432055203093738	0.891	0.805	3.34812021319227e-47
Igf2r	1.80743342828764e-51	0.95304517939769	0.473	0.307	3.68481453025002e-47
Aida	2.81521623023512e-51	0.96373791908003	0.446	0.282	5.73938132858033e-47
Irx3	3.24337330454333e-51	1.98258567513735	0.085	0.019	6.61226515597248e-47
Plpp1	3.3771509740969e-51	-1.36010412263564	0.345	0.497	6.88499769089134e-47
Wnt1	4.50004515355751e-51	7.03820925900934	0.016	0	9.1742420545577e-47
Col1a1	4.89222728134151e-51	-1.88759287947441	0.988	0.971	9.97378375847094e-47
Emp3	5.00285374406727e-51	0.704093497423023	0.837	0.72	1.01993179280299e-46
Pfkp	6.1943229720974e-51	1.09006832902693	0.321	0.165	1.2628366243215e-46
Thbs3	6.30936805027643e-51	0.946995712052687	0.57	0.405	1.28629086440986e-46
Sema6a	6.50096305650694e-51	-2.24921865969426	0.082	0.271	1.32535133833007e-46
Dpysl2	1.03498961051899e-50	0.714775828686243	0.661	0.496	2.11003331896506e-46
Fap	1.11021476364336e-50	1.12678485183253	0.415	0.251	2.26339483863972e-46
Tns3	1.29823063519417e-50	-2.1030380180893	0.082	0.271	2.64670279597035e-46
Rtn3	1.42102349714926e-50	0.807149684117082	0.575	0.428	2.8970406036382e-46
Ralbp1	1.51076812968521e-50	0.84126460742017	0.543	0.374	3.08000298598923e-46
Galnt1	2.37360591846709e-50	1.1119957525615	0.468	0.312	4.83907038597887e-46
Rtn4rl1	4.67313857725827e-50	1.63649285414424	0.167	0.06	9.52712761745644e-46
Kctd9	5.36595366632444e-50	1.12981056898916	0.254	0.118	1.09395697395356e-45
Clec11a	5.93851967526099e-50	-1.4603670038978	0.281	0.446	1.21068600619546e-45
B3galnt1	6.556632036648e-50	1.43738811415936	0.218	0.093	1.33670057331143e-45
Fndc1	7.31686297842428e-50	0.600453573539271	0.741	0.525	1.49168885541136e-45
Rpl18a	8.34254551656174e-50	0.364207349438631	0.955	0.895	1.70079475446144e-45
Rpl30	9.26096986426539e-50	0.36105563957471	0.878	0.814	1.88803392622778e-45
Npc2	9.68455698180658e-50	0.641754289906658	0.757	0.613	1.97439063188091e-45
Golim4	1.2400967484997e-49	0.83846057434929	0.595	0.456	2.52818524116635e-45
Pla2g5	1.66580525563596e-49	-1.94353241845909	0.029	0.197	3.39607717466503e-45
Prrx2	1.66775250413566e-49	0.811849842497682	0.325	0.161	3.40004703018137e-45
Itga2b	1.84200266288605e-49	1.32164170757968	0.148	0.049	3.75529082882579e-45
Maged2	2.77585470542552e-49	1.10759419325086	0.541	0.418	5.65913498795101e-45
Dpysl3	3.68616258240595e-49	0.955833724718867	0.54	0.382	7.51497965675101e-45
Rps15a	4.36138595505077e-49	0.325308142373578	0.927	0.869	8.89155754656201e-45
Gng10	4.48794912246041e-49	0.753390412642994	0.609	0.46	9.14958187596004e-45
Gm45397	4.57262376429954e-49	3.39974109580771	0.027	0.002	9.32220806827748e-45
Pdgfa	5.98042017715742e-49	-1.44140324413913	0.17	0.371	1.21922826151708e-44
Cpne8	6.18500426876776e-49	1.16793281479353	0.231	0.099	1.26093682027368e-44
Gpm6b	8.24542953276603e-49	-1.6655432183081	0.198	0.388	1.68099571884501e-44
Cers6	9.60781082261501e-49	1.24740305624312	0.191	0.076	1.95874439240652e-44
2610016A17Rik	1.02130887029943e-48	3.68624003378968	0.036	0.004	2.08214239387944e-44
Abca9	1.21603894681706e-48	1.15805084356273	0.217	0.091	2.47913860087593e-44
Umps	1.26104876015127e-48	1.21470126199793	0.171	0.063	2.5709001073204e-44
Akr1c18	1.44254431995958e-48	4.7737370921632	0.021	0.001	2.9409151051016e-44
Ret	1.4752403734246e-48	2.09774523050459	0.117	0.034	3.00757254930073e-44
Bmp7	1.64707560247763e-48	3.84480808532373	0.056	0.009	3.35789303077114e-44
Col8a2	2.26134458680139e-48	-1.67126286925114	0.078	0.265	4.610203209112e-44
Egfl6	3.54671165653302e-48	-1.89800904099641	0.105	0.292	7.23068105417386e-44
Atp8b1	3.92762006253781e-48	1.13118127666778	0.151	0.051	8.00723902149583e-44
Atp2b1	4.29556085878146e-48	0.658219901759254	0.651	0.521	8.75735992279776e-44
Rpl29	4.37399042221048e-48	0.361844283470264	0.852	0.771	8.91725427376051e-44
Fgf1	5.29433927649146e-48	1.15567817768207	0.132	0.041	1.07935694829831e-43
Shisa5	5.36082678870051e-48	0.754549117816581	0.533	0.367	1.09291175741237e-43
Lmx1a	5.41025721803162e-48	2.87304000775971	0.066	0.012	1.10298913904011e-43
Tgfb2	1.20613599661411e-47	1.04506262757368	0.507	0.358	2.45894945629718e-43
Calm1	1.2690386332759e-47	0.567915193298847	0.86	0.758	2.58718906165957e-43
Arhgap29	1.38893314404348e-47	0.783596412577149	0.379	0.216	2.83161800076145e-43
Tcf7l1	1.5202805073044e-47	0.961837550297299	0.258	0.121	3.09939587024148e-43
Rcan1	1.55358981526753e-47	0.932250086910575	0.318	0.167	3.16730355638592e-43
Abl1	2.15667640094267e-47	1.09189241095498	0.333	0.182	4.39681617860183e-43
Tmem198b	2.62322409646635e-47	1.17816692086811	0.144	0.049	5.34796696546595e-43
Myo1d	2.68790047131878e-47	-2.45327757964132	0.021	0.179	5.4798226908776e-43
Il17d	4.47682691324014e-47	1.14922213821703	0.273	0.132	9.12690702802268e-43
Hspb8	4.48931498094097e-47	1.47239288369509	0.3	0.158	9.15236645164436e-43
Slc38a1	4.69820408064084e-47	-2.19393579027998	0.048	0.218	9.57822865920249e-43
Fbxl7	4.72408895652268e-47	1.2649028287521	0.217	0.092	9.63100015566278e-43
Rpl32	6.04658843488203e-47	0.267345782536535	0.948	0.909	1.2327179842194e-42
Thbs2	6.64943964081181e-47	-1.59690986028362	0.463	0.533	1.3556212595723e-42
Cyp3a13	6.71411707855662e-47	1.91124748840189	0.026	0.002	1.36880704880534e-42
Npepl1	6.8307011637353e-47	1.34771694624079	0.356	0.208	1.39257504625072e-42
Bmpr1b	1.14708314704884e-46	-2.67759971579325	0.021	0.176	2.33855841188847e-42
Agpat4	1.22901149538841e-46	1.0597113010968	0.431	0.272	2.50558573564835e-42
Apoe	1.23718621563528e-46	-2.52470693276773	0.286	0.474	2.52225153781566e-42
Bag1	1.33433699358769e-46	0.891330439351673	0.615	0.485	2.72031282882723e-42
Sdc1	1.35380702629493e-46	-1.56260020915935	0.223	0.392	2.76000638450747e-42
Sh3d19	1.48305310420393e-46	1.0524462084312	0.435	0.279	3.02350036354054e-42
Ucma	1.52187859096934e-46	-3.45265876712409	0.023	0.178	3.1026538834092e-42
Taok3	1.55621989563327e-46	0.629897028995799	0.33	0.173	3.17266550122755e-42
Kif2a	1.76247303940102e-46	1.3391925056014	0.362	0.215	3.59315378542687e-42
Ptx4	1.78387447031696e-46	-3.8684460231872	0.01	0.158	3.63678488263519e-42
Dynlt1f	2.20800613530922e-46	0.927688126961626	0.229	0.1	4.5014621080549e-42
Meis3	2.81934545175197e-46	1.22232744740211	0.127	0.04	5.74779957248674e-42
Slit3	3.06273913866216e-46	1.22153248031592	0.319	0.174	6.24400628199055e-42
Cyb5r3	4.00114265064566e-46	0.71064756646397	0.651	0.507	8.1571295218713e-42
Errfi1	4.10772297848366e-46	1.6121788704713	0.331	0.179	8.37441483623464e-42
Bmp4	7.30761113242653e-46	1.28252774730887	0.292	0.15	1.4898026815678e-41
Cryzl2	7.56649221002607e-46	-3.31190987666012	0.016	0.165	1.54258076685801e-41
Cd24a	1.01264226069611e-45	-2.03225853158853	0.059	0.231	2.06447377688115e-41
Zim1	1.22632020598155e-45	1.05686755299775	0.189	0.075	2.50009900393458e-41
P4ha1	1.29560279210487e-45	-1.95021890351267	0.439	0.522	2.64134541226421e-41
Rps7	1.58642293345146e-45	0.349867025724127	0.906	0.855	3.23424043442748e-41
Rps11	1.73873324267093e-45	0.265552862868112	0.939	0.875	3.54475546183323e-41
Sh3pxd2b	2.11057715251182e-45	0.96316503457125	0.289	0.145	4.30283364082585e-41
Selenow	2.2589112731984e-45	0.44032181786426	0.828	0.723	4.60524241266958e-41
Lepr	2.6542505244026e-45	-1.91720965568051	0.029	0.187	5.41122054409958e-41
Sh3gl2	3.4633388571965e-45	2.91377269036537	0.035	0.004	7.0607089281665e-41
Fermt2	3.51849482271763e-45	0.777025963701041	0.598	0.459	7.17315539507444e-41
Wdr60	3.56955521214525e-45	1.44758769299229	0.198	0.083	7.27725221100052e-41
Hsp90ab1	4.51827620133669e-45	0.376422118815232	0.848	0.777	9.21140969166511e-41
Myorg	6.30007680985983e-45	1.95359337054865	0.107	0.031	1.28439665922612e-40
Pde5a	7.51225997302324e-45	0.621161042212184	0.175	0.066	1.53152444070025e-40
Fam129a	8.96824125032384e-45	0.90186867513318	0.536	0.382	1.82835534370352e-40
Nnmt	1.01541290041526e-44	1.01499958713798	0.398	0.247	2.07012228007658e-40
Prss12	1.01839062150742e-44	1.51942826871248	0.083	0.02	2.07619296006718e-40
Pla2g4a	1.02738507896581e-44	1.51265252184933	0.246	0.121	2.09452996048759e-40
Tsku	1.24654890332498e-44	1.14495312636257	0.196	0.08	2.54133924920863e-40
Zbtb20	1.42651620838044e-44	0.492423351964329	0.792	0.663	2.90823859402521e-40
Retreg1	1.61808773374634e-44	-1.82050287171788	0.089	0.263	3.29879546278867e-40
Rpl37a	1.63293349616384e-44	0.350373756521777	0.967	0.927	3.32906151862922e-40
Lmbr1	2.756774643897e-44	1.36355883573216	0.196	0.083	5.62023646651281e-40
Hebp2	2.81591685778361e-44	1.65667003618396	0.207	0.091	5.74080969796344e-40
Rpl18	3.54763739101231e-44	0.300438458787286	0.887	0.822	7.2325683490568e-40
Fbln5	3.79429789824755e-44	0.832881380436896	0.475	0.321	7.73543512515729e-40
Uts2r	4.49133068924408e-44	-1.98899879632238	0.015	0.16	9.15647587616191e-40
Rpl26	7.51771075834786e-44	0.309059114862698	0.939	0.883	1.53263569230438e-39
Lgr4	7.63090696448306e-44	1.60245451631506	0.214	0.096	1.55571300284916e-39
Zeb1	7.63186213184284e-44	0.959285953029485	0.473	0.323	1.5559077328188e-39
Acly	9.65556707819577e-44	1.10306347081336	0.345	0.196	1.96848046023177e-39
Jag1	1.13636954628724e-43	0.584946841396616	0.239	0.106	2.31671659401579e-39
Btg2	1.32682724644383e-43	-1.12629170675404	0.352	0.532	2.70500270732504e-39
Ltbp1	1.52166013610701e-43	1.01205048424041	0.52	0.372	3.10220851948135e-39
Klf2	1.60509222501613e-43	0.704101068818666	0.706	0.537	3.27230151914039e-39
Map2	1.63178081543175e-43	-2.36056422438766	0.026	0.176	3.32671154842072e-39
Plau	1.86631381033512e-43	0.660059636822607	0.257	0.117	3.80485396513022e-39
Serpine2	1.94797434383873e-43	0.230018048859764	0.449	0.246	3.97133529478402e-39
Pde4b	2.21939971676168e-43	-1.83202049547479	0.099	0.276	4.52469020256203e-39
C1qtnf3	2.56604852928268e-43	-1.87090507401758	0.188	0.353	5.2314031366486e-39
Lamc2	5.45770026454835e-43	2.24346344219402	0.057	0.01	1.11266135293347e-38
Phldb1	5.84509504297224e-43	0.964978250721988	0.398	0.251	1.19163952641075e-38
Tnfaip6	5.98042408902918e-43	1.52983327028065	0.375	0.227	1.21922905903038e-38
Rgs2	6.11388383752684e-43	-2.8152422804707	0.042	0.196	1.2464374979566e-38
Pgf	6.30647567233315e-43	2.46515121379515	0.089	0.023	1.28570119531856e-38
Arl4a	8.30169716663498e-43	0.875848300827904	0.496	0.342	1.69246700136187e-38
Lmcd1	1.19577028814345e-42	-3.098748649182	0.022	0.166	2.43781688643805e-38
Plin3	1.21838485410877e-42	0.902168127092208	0.429	0.277	2.48392120207154e-38
Tbx5	1.29899641928615e-42	2.68354044685344	0.04	0.005	2.64826399999867e-38
Bcl7c	1.39575155543105e-42	0.771525267767675	0.533	0.394	2.84551869605729e-38
Prnp	1.80837197962299e-42	0.790621749943631	0.648	0.482	3.6867279548574e-38
Ttyh2	1.9749317785854e-42	1.55318112554575	0.21	0.094	4.02629341700205e-38
Ehd1	2.75553532194884e-42	0.655318764818508	0.491	0.341	5.6177098608571e-38
Tpt1	3.87919724717731e-42	0.311771066431984	0.954	0.937	7.90851942782038e-38
Zc3hav1	3.96848284692629e-42	0.69622664381715	0.313	0.164	8.09054598002863e-38
Efcc1	4.13326645367752e-42	1.85235313312677	0.088	0.023	8.42649031911236e-38
Slco3a1	4.83081882479783e-42	1.28631674634917	0.38	0.236	9.84859033811533e-38
Flnb	4.97393239362036e-42	1.15593622388043	0.29	0.156	1.01403559708738e-37
Col6a5	9.78451255935411e-42	2.17087549931507	0.04	0.005	1.99476857547552e-37
Rflnb	1.0131226452214e-41	-1.52802073978897	0.184	0.355	2.06545313681286e-37
Arfgef3	1.22658013688712e-41	-3.91751950114634	0.013	0.149	2.50062892507178e-37
Chic2	1.69145461073065e-41	0.784416766009257	0.502	0.353	3.44836851489659e-37
Rpl37	1.70099160592177e-41	0.343523465947966	0.956	0.886	3.46781158699272e-37
Rpl7	1.89057935627195e-41	0.333980805893583	0.903	0.832	3.85432413363163e-37
Cpd	1.91206187208385e-41	0.878389728673264	0.446	0.299	3.89812053861735e-37
Mcc	2.01657307690762e-41	1.35529291913597	0.245	0.124	4.11118753189156e-37
Btf3	2.06258952063459e-41	0.388691090044725	0.79	0.694	4.20500125571775e-37
Dpp6	2.17408861453578e-41	2.52897351821235	0.04	0.005	4.4323144584541e-37
Synpo	2.44218043874408e-41	-1.46390866360897	0.075	0.241	4.97887326046755e-37
Acvr2a	3.07192898878404e-41	0.836149898723394	0.235	0.111	6.26274162943403e-37
Hsp90b1	3.44293507068949e-41	0.537719609512104	0.757	0.64	7.01911172861467e-37
Nckap1	3.81233824567712e-41	0.925153513448196	0.47	0.326	7.77221398146194e-37
Clip1	4.6318834762741e-41	0.954723436904833	0.466	0.323	9.44302084308e-37
Eif3e	4.93958798903381e-41	0.611155832348622	0.644	0.516	1.00703380332432e-36
AI661453	4.98495555043779e-41	2.74478904567493	0.039	0.005	1.01628288806775e-36
Cygb	5.28846348115675e-41	0.144707618909342	0.328	0.168	1.07815904990343e-36
Epb41	5.83698143357294e-41	-2.20802264767854	0.053	0.208	1.18998540486252e-36
Nid2	6.78520580276036e-41	0.671337775144344	0.273	0.135	1.38329990700875e-36
Oaf	7.67356029093918e-41	0.852537918987841	0.504	0.361	1.56440873651377e-36
Agtr1a	8.78740297542602e-41	1.38451713740386	0.171	0.07	1.7914878446001e-36
Adam9	8.93374487444566e-41	1.14001519158578	0.375	0.229	1.82132256755324e-36
Fgf10	9.15888300452317e-41	2.3353609816386	0.057	0.011	1.86722147813214e-36
Fam117a	1.64185091582565e-40	0.971334451657538	0.186	0.079	3.34724146209376e-36
Acvrl1	2.19920629491649e-40	0.893569382211322	0.307	0.169	4.48352187344626e-36
Gan	2.47899076101316e-40	1.83636192865485	0.191	0.085	5.05391846447753e-36
Hacd1	2.75699994640342e-40	0.931947593418446	0.284	0.148	5.62069579073264e-36
Arhgef26	3.24714245372789e-40	-3.05065011138136	0.014	0.147	6.61994932041506e-36
Pdia6	3.29917003306097e-40	0.6622692033918	0.623	0.51	6.72601794640139e-36
Cachd1	5.10162523126706e-40	1.36203234870112	0.18	0.076	1.04006833589842e-35
Pgd	5.34817281116843e-40	0.948320120861865	0.312	0.175	1.09033199101291e-35
Tagln2	5.69068323026682e-40	0.369262387335288	0.684	0.534	1.1601595901545e-35
Emc9	6.20927924884465e-40	1.12518745677816	0.173	0.071	1.26588576046196e-35
Rps19	6.8344192096531e-40	0.287394750054288	0.952	0.892	1.39333304427198e-35
Aard	7.15064261955672e-40	-2.39514951423172	0.04	0.186	1.45780151084903e-35
Hmcn1	7.56266910764199e-40	1.52936892915804	0.141	0.051	1.54180135097497e-35
Emp1	1.04034767566835e-39	0.645430467940385	0.73	0.623	2.12095680638506e-35
Tnfsf12	1.14795995154958e-39	0.838509245437648	0.415	0.269	2.34034595322413e-35
Mmp27	1.23076190967371e-39	3.81432689215481	0.023	0.001	2.50915430525179e-35
Hbegf	1.435431697694e-39	-0.339079775943749	0.097	0.267	2.92641460208876e-35
Lnpep	1.50036291539832e-39	0.763774972389422	0.517	0.373	3.05878987562256e-35
Dctn2	1.56408838023006e-39	0.712443957232067	0.545	0.415	3.18870698077502e-35
Nr4a2	1.63010624212185e-39	-1.57179171664978	0.134	0.308	3.32329759581382e-35
Crip2	1.72626773727219e-39	0.684892878838349	0.727	0.577	3.51934203597682e-35
Kcnn3	2.1636387741298e-39	2.29825737189453	0.06	0.012	4.41101036881842e-35
Sorl1	2.26895457156582e-39	-3.94565647479923	0.006	0.131	4.62571768505123e-35
Actn1	2.2837126006666e-39	-1.52638454908024	0.123	0.296	4.65580487897899e-35
Cxcl14	2.68273432081158e-39	-2.42147731587633	0.089	0.25	5.46929045983857e-35
Nexn	2.80598558465883e-39	-2.37899910238543	0.071	0.227	5.72056281144396e-35
Gjb5	2.83574006918579e-39	1.79713579462074	0.04	0.005	5.78122327904907e-35
Cdon	3.17053637766916e-39	1.05282160755097	0.481	0.34	6.46377251315412e-35
Miat	3.21865956257614e-39	2.19389041050263	0.054	0.01	6.56188125022398e-35
Eif3f	3.32252177102203e-39	0.457233542241632	0.738	0.621	6.77362513458262e-35
Ywhab	3.32609718163701e-39	0.555543653750611	0.638	0.521	6.78091432420337e-35
Camkk1	4.75831969801574e-39	1.79607577499874	0.172	0.074	9.70078636834469e-35
Scn1b	4.78122427093953e-39	0.778307043676211	0.286	0.149	9.74748192116442e-35
Ap2a2	5.21465859814006e-39	0.576359406319495	0.46	0.304	1.06311244840281e-34
2600006K01Rik	5.43293320881098e-39	2.39060634133144	0.043	0.007	1.1076120932803e-34
Ank	5.70318652104669e-39	-1.43783611348062	0.124	0.296	1.16270863604579e-34
Sigmar1	6.20803414377352e-39	0.793588891884143	0.337	0.197	1.26563192089111e-34
Chp1	6.29814018102098e-39	0.992189182944004	0.41	0.268	1.28400183870475e-34
Glul	7.55464785025934e-39	0.782808379800156	0.405	0.241	1.54016605723237e-34
Abi1	7.86243557122778e-39	0.685870984733764	0.408	0.258	1.60291473990621e-34
Gm28320	8.43552198187842e-39	3.46882458846159	0.027	0.002	1.71974986644555e-34
Enc1	1.06490799383021e-38	-2.26367789365352	0.033	0.173	2.17102792702164e-34
Tiam1	1.30752060592958e-38	1.02928436323066	0.125	0.043	2.66564225930864e-34
Cep170	1.3255598022906e-38	0.910223341778615	0.374	0.236	2.70241876892985e-34
Ptprj	1.65612953239057e-38	0.828851609433925	0.183	0.078	3.37635127768465e-34
Itgav	1.75486653684324e-38	0.821102521363361	0.456	0.317	3.5776464086623e-34
Tgfb1i1	2.04670203671783e-38	0.903274299736025	0.356	0.213	4.17261144225664e-34
Lpar4	2.49796553292658e-38	1.04026382673215	0.294	0.162	5.09260233197742e-34
Samd4b	2.55760415900157e-38	1.03348790512191	0.384	0.248	5.2141875989565e-34
Mettl24	2.55808725462588e-38	-2.11642382523987	0.04	0.182	5.21517248600578e-34
Slco2a1	2.95212207037271e-38	0.568451883280914	0.151	0.057	6.01849126486884e-34
Nectin3	3.19392281255146e-38	1.1778436251385	0.305	0.175	6.51145043794867e-34
Tmem56	3.95923861314432e-38	-2.04440765030663	0.025	0.16	8.07169976061732e-34
Sema3b	4.39436990473522e-38	-1.74214113721943	0.225	0.362	8.95880192478369e-34
Magt1	6.4763629359038e-38	0.931076127850438	0.411	0.278	1.32033611174271e-33
Stk26	6.62074421306361e-38	-2.35629249395885	0.033	0.172	1.34977112271728e-33
Rbms3	7.43480892477088e-38	0.993074244892757	0.418	0.282	1.51573449549304e-33
Rpl7a	8.13559685450345e-38	0.354268375330668	0.834	0.757	1.65860413072762e-33
Tox3	8.24822183920819e-38	2.6572921394846	0.049	0.009	1.68156498635937e-33
Rps13	8.39625568796344e-38	0.283501748592776	0.902	0.852	1.71174464710511e-33
Nr3c1	8.48560060419617e-38	0.649122171223181	0.587	0.467	1.72995939517747e-33
Mill2	9.8039324650941e-38	1.45155747282723	0.106	0.033	1.99872771165873e-33
Tceal3	1.07495030545522e-37	-2.34296621920562	0.029	0.165	2.19150118773157e-33
Pde4d	1.1067292061884e-37	-2.23489102182552	0.037	0.177	2.2562888326563e-33
Arnt2	1.19229544413682e-37	2.49142557458864	0.059	0.012	2.43073272196173e-33
Galm	1.55118035629217e-37	1.56844722466201	0.095	0.028	3.16239139237284e-33
Rpl22	1.58202072807167e-37	0.332452162797737	0.832	0.752	3.22526565831971e-33
Reck	1.67373755078784e-37	0.850745168623271	0.447	0.304	3.41224874479117e-33
Tnfrsf11b	2.39867984964643e-37	1.88012966936448	0.139	0.053	4.89018860947418e-33
Ptgs2os	2.46807922863288e-37	5.07823465303224	0.042	0.007	5.03167312341386e-33
Kcnk5	2.8998672034468e-37	1.97131261632583	0.054	0.011	5.91195926766699e-33
Rps18	3.07792199950956e-37	0.252781717038944	0.931	0.877	6.27495958040013e-33
Nupr1	3.22723155368634e-37	0.792749996492726	0.824	0.612	6.57935696850034e-33
Ccdc74a	3.24296460775881e-37	1.5996482098701	0.106	0.034	6.61143194583788e-33
Tmtc2	4.10602282846401e-37	1.66828100054074	0.204	0.098	8.37094874038959e-33
Igfbp4	4.42254460508657e-37	0.604573210506183	0.738	0.585	9.01624168638999e-33
Rpl31	4.99272703275941e-37	0.438537060456554	0.898	0.787	1.01786726016866e-32
Adgra2	5.79931358273547e-37	1.03297016661472	0.205	0.094	1.18230606011228e-32
Antxr1	6.2557932221723e-37	0.627573620048873	0.636	0.458	1.27536856420427e-32
Has2os	6.51365251254882e-37	2.55486748872489	0.116	0.041	1.32793833773333e-32
Ptp4a2	6.54883656279125e-37	0.567998261838437	0.658	0.557	1.33511131005625e-32
Mat2a	6.61782421772377e-37	0.649722219467193	0.541	0.398	1.34917582326735e-32
Gabra2	7.13125400400269e-37	4.60293340767201	0.014	0	1.45384875379603e-32
Mst1r	7.37146590934799e-37	2.10196595818471	0.068	0.016	1.50282075493877e-32
Gda	7.66921188867967e-37	0.503786286790554	0.161	0.064	1.56352222774513e-32
Dennd4a	7.95664513876228e-37	-1.55873885622991	0.119	0.281	1.62212124443947e-32
Adgrl2	9.87820860022277e-37	-1.43823507946471	0.17	0.335	2.01387038732742e-32
Vwa5a	1.12934105183449e-36	0.735603958827448	0.342	0.204	2.30238760237498e-32
Atp6v0a4	1.13854669981298e-36	-2.2169489357689	0.025	0.156	2.32115515690873e-32
Spink2	1.23809576901476e-36	2.23599123979697	0.127	0.047	2.5241058442904e-32
Etfa	1.24814811880641e-36	0.722439569320002	0.498	0.356	2.54459956981063e-32
Pdlim7	1.58646030977066e-36	0.752120469927319	0.331	0.188	3.23431663352945e-32
Dtx2	1.68831085729993e-36	1.64148713818819	0.139	0.054	3.44195934477737e-32
Gnai3	1.71869689450912e-36	0.79019770877295	0.478	0.344	3.50390735883575e-32
Fli1	2.09929712677049e-36	-2.72041204421226	0.018	0.142	4.27983705234699e-32
Klhl13	2.2664238835956e-36	1.23005202122855	0.278	0.157	4.62055837148635e-32
Blvrb	2.55737212057541e-36	0.512882688104404	0.517	0.37	5.21371454221709e-32
Calr	2.5865617470214e-36	0.488656449762931	0.755	0.651	5.27322343365253e-32
Parp3	3.00964504264699e-36	1.08617028823985	0.283	0.157	6.13576334844443e-32
Phka2	3.84259703183141e-36	1.52986199413442	0.163	0.069	7.8339025687947e-32
Sp3	4.58889474650612e-36	0.805750910357966	0.438	0.3	9.35537971970204e-32
Glt8d2	4.62740837947161e-36	1.16077727939124	0.277	0.156	9.43389746322878e-32
Itgb5	4.81159115706008e-36	0.862594915084626	0.488	0.353	9.80939089189839e-32
Rps12	5.72316143065281e-36	0.311511058683328	0.914	0.883	1.16678092086719e-31
Smurf1	7.13075131432488e-36	1.09752320608513	0.189	0.087	1.45374627045141e-31
Add1	7.7497940875133e-36	0.798724655007527	0.43	0.293	1.57995052062134e-31
Tcn2	8.83491905023243e-36	0.568755607195375	0.232	0.111	1.80117494677089e-31
Smpdl3b	9.22604611833506e-36	-2.13891461439201	0.035	0.168	1.88091402214497e-31
Rpl35a	1.12203676107118e-35	0.261598114916728	0.94	0.896	2.28749634479581e-31
Ube2r2	1.18300219073057e-35	0.750460419522914	0.539	0.413	2.41178656624241e-31
Klf7	1.28545761038931e-35	0.60871228292602	0.476	0.325	2.62066243030069e-31
Mir99ahg	1.31806922371754e-35	0.92090923717332	0.511	0.386	2.68714772639296e-31
Sqor	1.48000131708006e-35	1.24599973860621	0.18	0.081	3.01727868513111e-31
Syne2	1.52124591294983e-35	0.711359481395198	0.229	0.109	3.10136404273081e-31
D430019H16Rik	1.71483270119493e-35	1.97683044604418	0.074	0.019	3.4960294279261e-31
Pappa2	1.82106436437782e-35	1.95021474364437	0.064	0.015	3.71260391965706e-31
Nfib	2.10709908110226e-35	0.492137192470068	0.71	0.599	4.29574289664317e-31
Ndrg4	2.41418662188339e-35	1.12622493337949	0.34	0.208	4.92180226603366e-31
Kremen1	2.47493369734448e-35	1.2317820864677	0.193	0.089	5.0456473287762e-31
Ccdc42	2.65759601027111e-35	3.4935576501976	0.03	0.004	5.41804098613971e-31
Dnajc10	3.40979952930037e-35	0.84940894248112	0.425	0.293	6.95155830038465e-31
Suox	3.73130240821671e-35	2.08600337891645	0.11	0.038	7.60700621963141e-31
Slc7a11	4.00144133196511e-35	-3.40845127266208	0.012	0.128	8.15773844347727e-31
Rpl28	4.87485160698353e-35	0.282696170806271	0.876	0.836	9.93835997115732e-31
Mef2c	5.20902992949707e-35	-1.72024121575615	0.231	0.386	1.06196493172657e-30
Smim3	5.24555631583739e-35	-1.4395863585652	0.054	0.195	1.06941156610977e-30
Krt80	5.29624354522497e-35	2.05817888255725	0.08	0.022	1.07974517156502e-30
Gale	6.75521568663333e-35	-1.68688580266555	0.047	0.184	1.37718582203394e-30
Akap13	7.21646917143648e-35	0.522307295439578	0.568	0.434	1.47122156998076e-30
Fndc5	7.57322602306577e-35	-1.66100162868421	0.07	0.213	1.54395358932242e-30
Rps10	7.96316008672715e-35	0.270919485015954	0.876	0.836	1.62344944688106e-30
S1pr2	1.24598222804388e-34	0.977237856591632	0.236	0.121	2.54018396831305e-30
6330411D24Rik	1.24858106294556e-34	2.56942305267675	0.061	0.014	2.54548221302712e-30
Tprkb	1.30141150038673e-34	0.866115457614408	0.253	0.134	2.65318762583842e-30
Rps14	1.65411113637223e-34	0.256771913549906	0.966	0.918	3.37223637372206e-30
Zfp945	2.06698542224512e-34	0.98663883942671	0.245	0.127	4.21396318033112e-30
Rbms1	2.14136323744346e-34	0.58886802728993	0.616	0.503	4.36559723217598e-30
Adamts14	2.20685215294845e-34	1.92123830167785	0.08	0.023	4.49910948421601e-30
Hspg2	2.21141487615034e-34	0.505791538674066	0.686	0.554	4.5084115080077e-30
Sestd1	2.60929869122086e-34	0.953290497777196	0.3	0.177	5.31957724179197e-30
Gas6	2.9453277840811e-34	-0.732411081100621	0.373	0.534	6.00463975340613e-30
Lamp2	3.1871762152402e-34	0.570042581198903	0.674	0.564	6.4976961500102e-30
Pde3b	3.25731386609176e-34	-1.63332376979173	0.064	0.206	6.64068577880127e-30
Scd1	3.43322530190933e-34	0.728873869287587	0.373	0.24	6.99931642300255e-30
4930523C07Rik	4.31188002688483e-34	0.614089412769469	0.396	0.242	8.79062981081011e-30
Strbp	5.27623866650775e-34	-1.54491762886409	0.118	0.272	1.07566677694093e-29
Gm31378	6.07228470043948e-34	2.43386158022052	0.088	0.027	1.2379566818786e-29
Ms4a4d	6.77347154249274e-34	1.37359216549459	0.1	0.033	1.380907643368e-29
Actg1	7.1619174691109e-34	0.35733660443869	0.9	0.852	1.46010011442764e-29
Rpl10	7.32141984675487e-34	0.3019442317071	0.937	0.872	1.49261786415791e-29
Sfr1	8.71956276772606e-34	0.511646209091041	0.696	0.599	1.77765726145631e-29
Tle5	1.06298666836672e-33	0.512841370101978	0.644	0.537	2.16711092079923e-29
Specc1	1.12973079544714e-33	-2.19250619851422	0.038	0.166	2.30318217267809e-29
Tmem26	1.26842245994697e-33	1.45336512385491	0.082	0.024	2.58593286909388e-29
A4galt	1.3957166524272e-33	1.0459608806396	0.146	0.059	2.84544753930333e-29
Stx4a	1.41849685621144e-33	0.718386142666148	0.44	0.306	2.89188954075826e-29
Clec3a	1.44544426156176e-33	-4.97217637064488	0.007	0.115	2.94682721604595e-29
Itm2c	1.58954282651494e-33	-0.873530816395306	0.498	0.564	3.240600960416e-29
Rplp1	1.78477997943817e-33	0.227473906461647	0.96	0.938	3.63863094408059e-29
Lnx1	1.80738628419999e-33	1.20322138120145	0.12	0.044	3.68471841759852e-29
Hook3	1.81775536543469e-33	0.641958553628516	0.555	0.442	3.70585786351171e-29
Efemp2	1.84132155011039e-33	0.917994264103797	0.484	0.355	3.75390224421005e-29
Lsamp	1.87543366151094e-33	1.25915817442127	0.238	0.128	3.82344660572235e-29
Abca1	1.93975268786499e-33	0.622093107956801	0.341	0.205	3.95457380475036e-29
Baiap2	1.96057319333385e-33	1.00609790264998	0.29	0.165	3.99702056924972e-29
Tent5c	2.08975185010714e-33	-3.25036733251745	0.024	0.143	4.26037709681342e-29
Kctd11	2.21939388897315e-33	1.27147775163404	0.13	0.05	4.52467832144956e-29
Sulf2	2.22219064536267e-33	0.847551711592194	0.426	0.29	4.53038006870087e-29
Slurp1	2.3703470406364e-33	1.5086547482917	0.168	0.074	4.83242651174543e-29
Rps23	2.41635469898028e-33	0.297352195639844	0.954	0.915	4.92622232481109e-29
Tnks1bp1	2.45239554814819e-33	0.966317698562051	0.286	0.165	4.99969880400972e-29
Sdcbp	2.6336782885179e-33	0.348046590167983	0.555	0.399	5.36927992680145e-29
Ehbp1	2.99183386851874e-33	1.29992606081048	0.228	0.121	6.09945170774916e-29
Gng11	3.00306795480131e-33	-1.16651910220665	0.497	0.573	6.12235463945343e-29
Afap1	3.84741098159944e-33	0.843293926724392	0.33	0.201	7.84371676818678e-29
Tlr4	4.27313179336196e-33	0.94433237435502	0.139	0.056	8.71163378712702e-29
Smarcd2	4.34507133888924e-33	1.04425617579903	0.293	0.172	8.85829693859349e-29
Rnh1	4.45133069921233e-33	0.561908876852527	0.599	0.478	9.07492789648417e-29
Cxcl13	4.48214976050656e-33	2.05649017363028	0.095	0.031	9.13775871674473e-29
Ubxn1	4.58639010785203e-33	0.507336086372735	0.579	0.446	9.35027351287793e-29
Zfp503	4.65267656124269e-33	0.852258760399992	0.345	0.213	9.48541170540548e-29
Mov10	4.66661125261722e-33	1.9880000216277	0.08	0.023	9.51382036071073e-29
Fam167a	4.79709138878691e-33	1.70716313044633	0.155	0.068	9.77983021431987e-29
Tll1	5.14172322076953e-33	1.9085975042456	0.079	0.023	1.04824311301828e-28
Mt1	5.90133692893537e-33	-0.319712895189619	0.756	0.47	1.20310555970205e-28
Rpl36	5.95372057486775e-33	0.299894152495654	0.924	0.861	1.21378501359829e-28
Colgalt2	5.98551408396889e-33	1.88922390984311	0.085	0.026	1.22026675629874e-28
Nectin1	6.44540772154201e-33	1.05989880854714	0.127	0.049	1.31402527219077e-28
Slc29a1	8.25240474481072e-33	0.61202246146761	0.512	0.379	1.68241775532456e-28
Abhd5	9.15853303081504e-33	1.07485429660925	0.288	0.17	1.86715012899226e-28
Camk2d	1.04596758129117e-32	0.816349039502048	0.451	0.315	2.13241410797831e-28
Vstm2b	1.11136940372547e-32	1.87016600504226	0.042	0.007	2.26574880337511e-28
Galnt5	1.22663482409398e-32	-1.98081307111419	0.046	0.176	2.50074041588039e-28
Numbl	1.27286638793936e-32	1.01115178290118	0.311	0.189	2.59499270509197e-28
Dynlrb1	1.31369775599107e-32	0.50385001530252	0.717	0.6	2.67823561513899e-28
Pttg1ip	1.46169592806408e-32	0.648521430140264	0.574	0.458	2.97995948854425e-28
Vldlr	1.4677487141195e-32	1.7150852743549	0.145	0.061	2.99229930347543e-28
Rpl6	1.64696181547363e-32	0.236327950797159	0.915	0.87	3.35766105320608e-28
Rspo3	2.43304648482766e-32	1.3464241520397	0.074	0.021	4.96025186861815e-28
Itga9	2.47765841221381e-32	1.03057336295816	0.22	0.113	5.0512022049803e-28
Tshz1	2.7100214847055e-32	0.986633701414351	0.32	0.198	5.5249208008691e-28
Rps9	2.78337288326563e-32	0.235058767625696	0.922	0.878	5.67446229711363e-28
Nat8f5	2.87704477925626e-32	3.32355749637504	0.032	0.004	5.86543119146974e-28
Zfp36l1	3.08769017715399e-32	0.443181370573089	0.689	0.551	6.29487396416384e-28
Rps3	3.54688382241077e-32	0.251872336800311	0.898	0.837	7.23103204874884e-28
Radil	4.30438979588804e-32	1.12039071623646	0.122	0.047	8.77535947687694e-28
Reep3	4.84427824544919e-32	0.747755670973663	0.564	0.443	9.87603005899727e-28
Manea	5.19117651460216e-32	1.24732306089344	0.25	0.14	1.05832515603194e-27
Adam10	5.28241132594543e-32	0.612124259476761	0.375	0.237	1.0769251970205e-27
Ctso	5.39505363282907e-32	0.941751603629333	0.2	0.096	1.09988958412486e-27
Sept9	6.78898563052588e-32	-1.33346304727821	0.079	0.219	1.38407050049531e-27
Mxra8	8.05499661424708e-32	0.600719076927122	0.641	0.49	1.64217215974655e-27
Agtrap	8.48608705218203e-32	0.935144019447864	0.211	0.106	1.73005856732835e-27
Gnai1	9.23258888355372e-32	-2.06857227394706	0.036	0.158	1.8822478956901e-27
Canx	9.53839397984075e-32	0.469893298168371	0.666	0.558	1.94459238067013e-27
Mfap4	1.0575720334089e-31	-1.6715339878368	0.394	0.479	2.15607210451073e-27
Anxa5	1.16385413588146e-31	0.575022023950552	0.783	0.738	2.37274942682154e-27
Sfxn3	1.20371718445977e-31	0.820508208789395	0.318	0.193	2.45401822395814e-27
Ext2	1.30762513119907e-31	0.814839996030663	0.394	0.268	2.66585535497555e-27
Casp12	1.31649018630433e-31	1.11766641036661	0.232	0.122	2.68392854281863e-27
Dock7	1.49695464410303e-31	0.711796506999584	0.377	0.248	3.05184143293285e-27
Erlin2	1.52167489244699e-31	1.04911703714578	0.2	0.099	3.10223860323168e-27
Gpsm2	1.72774083140634e-31	1.06521246567976	0.338	0.219	3.52234523298811e-27
Ywhag	2.02892391736221e-31	0.603440155729457	0.379	0.248	4.13636719032634e-27
Snx2	2.22592485973617e-31	0.452145490173977	0.446	0.312	4.53799301154413e-27
Bin1	2.34483913393111e-31	0.371523298313378	0.367	0.231	4.78042354234535e-27
Meox1	2.43854227851938e-31	-1.22554043883557	0.064	0.201	4.97145614321746e-27
Rtn4	2.5654052388945e-31	0.439343941752546	0.682	0.577	5.23009166053422e-27
Rala	2.58939732724493e-31	0.710898856937965	0.475	0.354	5.27900433105425e-27
Tdh	2.60017964152655e-31	-3.13943137472418	0.006	0.107	5.30098623518018e-27
Plekha5	2.72432366891086e-31	1.09841136999568	0.28	0.165	5.55407866380857e-27
Igfbp2	2.75647979533563e-31	-3.17612437034981	0.032	0.148	5.61963535875075e-27
Txndc5	3.33176375688434e-31	0.580457335251694	0.628	0.495	6.79246677116011e-27
Fam32a	3.49447672142893e-31	0.769486846238619	0.352	0.222	7.12418969197715e-27
Tpd52l2	3.54254355935421e-31	0.771752078239345	0.464	0.34	7.22218355445543e-27
Gngt2	3.73679546790777e-31	0.355952303911055	0.158	0.067	7.61820492042357e-27
Epha4	5.65825821255429e-31	-2.84386375877043	0.028	0.142	1.15354910179344e-26
Cdh2	5.66910415018697e-31	-2.80394009149928	0.023	0.134	1.15576026309862e-26
Myof	5.82973094051028e-31	0.740491301276489	0.438	0.31	1.18850724684183e-26
Anks1	7.11361091591095e-31	1.10077008850946	0.154	0.068	1.45025185742677e-26
Prg4	7.54660378126876e-31	-0.490949690045348	0.329	0.475	1.53852611288726e-26
Matn3	8.66389768508605e-31	-3.6031107732485	0.029	0.143	1.76630882105849e-26
Eef1b2	1.38748199869614e-30	0.366376654739938	0.748	0.66	2.82865955074183e-26
Naprt	1.49535006040892e-30	1.35649685713033	0.123	0.049	3.04857016815566e-26
Wwp1	1.6645482207138e-30	0.356956588799731	0.364	0.232	3.39351445756923e-26
Tmem107	1.81105169173844e-30	1.00472613423411	0.297	0.181	3.69219108394716e-26
Cc2d2a	1.8446550656721e-30	1.06236030656881	0.234	0.129	3.76069828238571e-26
Stx1b	1.8738417122562e-30	1.94205751930394	0.05	0.011	3.82020109877671e-26
Pik3r2	1.89165771369106e-30	1.18073538675533	0.278	0.168	3.85652258090197e-26
Tapbp	1.98230516118182e-30	0.727672588431888	0.43	0.293	4.04132553210138e-26
Gm49313	2.06595550414477e-30	5.47439706444379	0.01	0	4.21186348629994e-26
Arhgap21	2.13622724454246e-30	0.833899396166372	0.411	0.287	4.35512648344872e-26
Fam131b	2.51967915964489e-30	3.19534571311245	0.02	0.002	5.13686990276803e-26
Rgs20	2.79300017175245e-30	3.81033724590731	0.018	0.001	5.69408945015173e-26
Neo1	2.82613938122601e-30	1.02965056107427	0.38	0.263	5.76165035650546e-26
Prss23os	3.2217453713111e-30	3.90427791891183	0.015	0.001	6.56817228849194e-26
Fat3	3.30105637415231e-30	-4.11405276932127	0.005	0.103	6.72986362998431e-26
Olfm1	3.3190107511078e-30	0.731645867176302	0.25	0.135	6.76646721828347e-26
Rps17	3.40859676980975e-30	0.305574725489099	0.897	0.823	6.94910623461114e-26
Col13a1	3.55013432722333e-30	-2.68883436833176	0.02	0.129	7.2376588529102e-26
Phlda3	3.68720158077898e-30	0.797663509474667	0.461	0.337	7.5170978627341e-26
Rassf4	3.88585493731815e-30	-3.14475721809746	0.01	0.111	7.92209246071052e-26
Pard3b	4.39565760232899e-30	0.971169050186651	0.268	0.156	8.9614271538681e-26
Gprc5a	4.55737134209672e-30	2.10799262380383	0.046	0.009	9.29111295513259e-26
Nat8f3	4.71961260320342e-30	1.98689930780411	0.054	0.013	9.62187421415081e-26
Lamp1	4.7253213136977e-30	0.425192030203544	0.777	0.667	9.6335125622355e-26
Mcub	5.49994128423868e-30	0.762730672301131	0.198	0.097	1.12127302961774e-25
Runx1	6.48562839238857e-30	-1.67125260068309	0.109	0.246	1.32222506035626e-25
Adamts9	6.79518756396883e-30	-2.0757393592399	0.059	0.185	1.38533488866632e-25
Poc1a	7.71660611527355e-30	-1.5918414296857	0.029	0.141	1.57318448872082e-25
Arhgdib	7.83368255011574e-30	-2.15283007263521	0.056	0.178	1.5970528614921e-25
Rab10	8.0008814904184e-30	0.602047213882319	0.521	0.401	1.6311397094516e-25
Fig4	8.82574064961269e-30	1.18156443262672	0.144	0.062	1.79930374623654e-25
Cadm2	1.00048225832264e-29	-5.00121904533594	0.003	0.097	2.03968318004237e-25
Smarca2	1.07748962198917e-29	0.716282582951556	0.472	0.352	2.19667809234932e-25
Myo10	1.10991238047258e-29	-1.83902382761682	0.058	0.184	2.26277837006945e-25
Snx6	1.31207990835968e-29	0.584878949018065	0.463	0.339	2.67493730917288e-25
AI506816	1.31250878149277e-29	-1.07287673824226	0.226	0.369	2.67581165282932e-25
Dock11	1.32038451851465e-29	1.02083803624394	0.289	0.175	2.69186791789582e-25
Mrgprf	1.37357232132258e-29	1.08142506158163	0.212	0.11	2.80030189148034e-25
Selenbp1	1.47762257886866e-29	0.619251637975647	0.167	0.076	3.01242915153955e-25
Ccdc12	1.50588456446576e-29	0.510536270797476	0.485	0.364	3.07004686157634e-25
Kctd17	1.53289980458172e-29	0.869724739388574	0.336	0.218	3.12512283160075e-25
A730020M07Rik	1.94104792129411e-29	3.34381299067758	0.018	0.001	3.9572143971423e-25
Iah1	1.9683544933926e-29	0.712256965898889	0.325	0.205	4.0128843056795e-25
Mpdz	1.98709616212188e-29	0.947969795429644	0.384	0.271	4.05109294571787e-25
Thy1	2.09641654211475e-29	0.963032770487926	0.503	0.382	4.27396440440934e-25
Myoc	2.15279665918654e-29	0.120125866090255	0.434	0.265	4.38890654908359e-25
Myo7a	2.20821249636187e-29	-2.56038781682817	0.03	0.14	4.50188281633294e-25
Rac1	2.24253937519954e-29	0.394141171754825	0.674	0.57	4.57186502421931e-25
Cox4i2	2.26154203101922e-29	-3.24588339559605	0.023	0.129	4.61060573863887e-25
Cacnb2	2.39212368396129e-29	-3.6602921891219	0.009	0.107	4.87682255449188e-25
Rpl8	2.83635709769603e-29	0.239528628419569	0.891	0.847	5.7824812150729e-25
Lgmn	3.46667870428635e-29	-0.725950647860726	0.359	0.206	7.06751787442858e-25
Cyfip1	3.73732593300948e-29	0.553528522382798	0.422	0.294	7.61928637962643e-25
Ppfibp2	4.73813875588904e-29	-1.60268728920128	0.044	0.163	9.65964348163098e-25
Nin	5.22814312121261e-29	0.836941166414049	0.283	0.167	1.06586153812161e-24
Ano3	5.29079966623712e-29	3.7774224666883	0.016	0.001	1.07863532795576e-24
Eps15	5.83772101741406e-29	0.461253330605738	0.316	0.193	1.1901361838202e-24
Ptgfrn	6.18429553309592e-29	0.728357325654929	0.549	0.401	1.26079233033226e-24
Trabd2b	6.66257643406378e-29	-1.65138623692979	0.057	0.18	1.35829945761258e-24
Brinp3	6.83235986585271e-29	-2.84727565690783	0.014	0.114	1.39291320585139e-24
Rps27	6.84392708861617e-29	0.319212900395097	0.94	0.881	1.39527141555618e-24
Acap3	7.50108687884241e-29	1.17355676603953	0.161	0.075	1.5292465819896e-24
Sptan1	9.13022778896568e-29	0.558620547692354	0.515	0.4	1.86137953933643e-24
Cfl2	9.44784422291815e-29	0.595474852179597	0.439	0.308	1.92613200172632e-24
Rpl4	9.4754252154995e-29	0.328309627788566	0.864	0.772	1.93175493868388e-24
Metrnl	1.03104901167679e-28	0.839295906656342	0.432	0.312	2.10199962010548e-24
Fzd9	1.39009727855449e-28	-3.08579155713993	0.009	0.104	2.83399132178905e-24
Hapln1	1.45369612412416e-28	-2.99777322233602	0.04	0.154	2.96365028825193e-24
Aldh1l2	1.76001540119882e-28	-1.52410277574051	0.091	0.221	3.58814339842404e-24
Bambi	2.05806573635182e-28	-1.62949337384682	0.114	0.25	4.19577861670045e-24
Grb10	2.12499544454366e-28	0.710627344678874	0.493	0.375	4.33222821279116e-24
Prkca	2.22154922809155e-28	1.10202562298524	0.337	0.225	4.52907241131024e-24
Cldn3	2.50736080932739e-28	3.51591090848979	0.053	0.013	5.11175648197574e-24
Fam171b	2.57549629931021e-28	1.11149659195201	0.29	0.181	5.25066430540373e-24
Fau	2.91170254109894e-28	0.161852039343986	0.936	0.889	5.9360879705384e-24
Mtss1	2.97576623899388e-28	-1.50872728273354	0.107	0.242	6.06669463143682e-24
Nfix	3.05253755819196e-28	0.44469637668145	0.703	0.574	6.22320831988595e-24
Ddah1	3.07366878956369e-28	-1.67539884850296	0.041	0.154	6.26628856128349e-24
Pgls	3.45685619011928e-28	0.570612479422713	0.574	0.462	7.04749271479617e-24
Ndfip1	3.60471559420431e-28	0.476380224302828	0.735	0.622	7.34893368190432e-24
Tmem184a	3.67467347604864e-28	2.40934899588368	0.02	0.002	7.49155681562036e-24
Coro2b	3.78135842613932e-28	1.57053488585497	0.182	0.092	7.70905542337024e-24
Fhod3	3.81451717315937e-28	-2.08012253447114	0.019	0.121	7.77665616092002e-24
Mrpl23	3.85958165037367e-28	0.553678899155746	0.543	0.429	7.8685291106168e-24
Ang	3.90216806789805e-28	1.29508963552174	0.186	0.093	7.95535004002375e-24
Htra1	5.06333443178942e-28	-0.697800469976357	0.61	0.63	1.03226199060891e-23
Sema3a	5.25867263120606e-28	-0.912729320459894	0.134	0.273	1.07208558932398e-23
Orai1	7.14207427440576e-28	0.737533145214954	0.255	0.148	1.4560546823231e-23
Klc1	7.97392136668589e-28	0.899872117359336	0.366	0.247	1.62564334902625e-23
Rpl5	8.09614578236667e-28	0.29131099761408	0.836	0.757	1.65056124065109e-23
Rab3d	8.57022040809782e-28	1.05280727983967	0.137	0.059	1.7472108345989e-23
Itga11	8.58966898117519e-28	1.38015294881179	0.22	0.123	1.75117581519219e-23
Fmnl3	8.65546356392446e-28	-2.29140195170923	0.045	0.159	1.76458935677728e-23
Tex264	9.03000721234621e-28	0.858140273487944	0.377	0.259	1.84094757038102e-23
Tbca	9.041191864325e-28	0.434505042085798	0.679	0.561	1.84322778537994e-23
Kctd1	1.05775231041103e-27	-1.48661333936184	0.086	0.214	2.15643963523497e-23
Npr1	1.255478897236e-27	1.32021921323419	0.217	0.12	2.55954482779503e-23
Tpd52	1.25561676385462e-27	-1.91497620021399	0.035	0.144	2.55982589647042e-23
Mertk	1.43406835162138e-27	-2.05027940187973	0.047	0.161	2.9236351484505e-23
Cd81	1.4554365195863e-27	0.323153877658598	0.853	0.772	2.96719843248059e-23
Dusp22	1.47756910122361e-27	0.824185176906218	0.22	0.119	3.01232012666457e-23
Ptx3	1.49831444154375e-27	1.09160005905105	0.134	0.057	3.05461365197525e-23
Ino80c	1.50664582289167e-27	1.07824849857043	0.184	0.093	3.07159883912925e-23
Pdzd2	1.55701281135281e-27	0.827740761579984	0.184	0.091	3.17428201850498e-23
Vdac3	1.79067916667927e-27	0.558742165362487	0.554	0.442	3.65065761710903e-23
Eef2	2.20995537396845e-27	0.33232378615147	0.843	0.751	4.50543602090947e-23
Pacsin2	2.23937244614655e-27	0.590225912229065	0.345	0.223	4.56540860595898e-23
Bicd2	2.34857155585006e-27	1.10927700398536	0.288	0.18	4.78803283091151e-23
Dnaja1	2.43478989055333e-27	0.359068857905447	0.639	0.534	4.96380614987107e-23
Rpl34	2.45001087280061e-27	0.223635182223117	0.918	0.878	4.9948371663786e-23
Romo1	2.52287784195859e-27	0.53211671097463	0.678	0.553	5.14339105640099e-23
Prrc2c	2.56840350366294e-27	0.477799496579121	0.631	0.525	5.23620422291763e-23
Smim1	2.72101686653209e-27	1.21742947375837	0.148	0.067	5.54733708579897e-23
Exosc7	2.8887098967641e-27	0.961196318299351	0.223	0.121	5.88921286653297e-23
Sparc	3.01078694338455e-27	-1.1312642857186	0.991	0.959	6.13809134147808e-23
Rsu1	3.46443261334327e-27	0.474266058352874	0.498	0.369	7.06293876882293e-23
Col15a1	3.4804380326855e-27	-0.843468774745455	0.331	0.474	7.09556901723594e-23
Samhd1	3.50542972352056e-27	0.899970881193149	0.299	0.183	7.14651957734137e-23
Cbfa2t3	4.23689991708646e-27	-3.29449325186514	0.012	0.106	8.63776786096417e-23
Megf9	4.34161550422453e-27	1.31397756763761	0.189	0.099	8.85125152846254e-23
Plxna1	4.46020718619381e-27	1.31689162814201	0.241	0.142	9.09302439049331e-23
Arvcf	4.61486139539047e-27	1.46390696989783	0.113	0.046	9.40831792678254e-23
Plscr3	5.1034304084277e-27	0.825133259345823	0.315	0.2	1.04043635736616e-22
2200002D01Rik	5.30291285644068e-27	1.54416358151133	0.106	0.041	1.08110484404256e-22
Kif13b	6.18584328721071e-27	1.00150157720406	0.265	0.161	1.26110787096365e-22
Cmtm6	7.1012419891247e-27	0.697865385139156	0.305	0.188	1.44773020432285e-22
Kras	7.23025440735303e-27	0.655628647667842	0.439	0.326	1.47403196602706e-22
Itga5	7.56121420845953e-27	0.665815900432465	0.315	0.198	1.54150474067864e-22
Alms1	7.95984387982633e-27	1.10151704168227	0.104	0.04	1.62277337178019e-22
Plekhg1	9.67524343346845e-27	0.788448954941444	0.148	0.067	1.97249187878121e-22
Ttc39c	9.76745114967011e-27	1.66738790733428	0.114	0.047	1.99129026588324e-22
Smurf2	1.03155812635187e-26	1.04119622573735	0.3	0.192	2.10303755219356e-22
Avp	1.0591821637845e-26	-3.13655582475391	0.012	0.105	2.15935467730747e-22
Tns2	1.12270530665808e-26	0.834461119151846	0.304	0.194	2.28885930868382e-22
Adgrg6	1.15588688145228e-26	-2.79701933383639	0.019	0.115	2.35650658521677e-22
Elmo1	1.20552436568325e-26	-1.2940854637294	0.137	0.271	2.45770252431845e-22
Edem2	1.26369643175227e-26	1.25512999756292	0.197	0.105	2.57629791541336e-22
Zfp217	1.33371065026338e-26	1.13727943911075	0.1	0.038	2.71903590269196e-22
Dhrs3	1.36938621797505e-26	-1.52083241018298	0.079	0.201	2.79176768258572e-22
Scrg1	1.41553998050961e-26	-3.66013759350866	0.012	0.103	2.88586135826494e-22
C1qtnf1	1.43272489682479e-26	0.813177663448124	0.307	0.199	2.92089624715671e-22
C4b	1.51681515294226e-26	1.07805465596614	0.141	0.062	3.09233105230339e-22
Bnc2	1.62232369755647e-26	0.942162601993993	0.151	0.071	3.30743132220837e-22
Frmd4b	1.76305067500166e-26	-1.01187350281322	0.114	0.249	3.59433141112588e-22
Galnt17	1.83731838062837e-26	1.05296351448388	0.168	0.083	3.74574098258706e-22
Ephx1	1.91462198692962e-26	0.920582302226779	0.307	0.197	3.90333984475341e-22
Adora2b	1.96560482197715e-26	1.32759924164986	0.047	0.011	4.00727855056482e-22
Id2	2.00855006641228e-26	-1.04496431946677	0.333	0.468	4.09483102039471e-22
Lrrc75b	2.03334509542276e-26	-2.35907350558532	0.026	0.126	4.14538064603839e-22
Tgfbr3	2.05954629117003e-26	0.641838416051762	0.505	0.384	4.19879702380835e-22
Afdn	2.12320038279706e-26	0.465324920413171	0.284	0.169	4.32856862040837e-22
Lvrn	2.193528212928e-26	2.33573557049004	0.054	0.014	4.4719459676963e-22
Pxn	2.22546545329896e-26	0.771965188724816	0.216	0.116	4.5370564196406e-22
Arhgef12	2.23604697849259e-26	0.695611763120787	0.484	0.373	4.55862897505284e-22
Cd302	2.25847006657933e-26	0.599378110427843	0.526	0.403	4.60434292473528e-22
Tspan2	2.29354820563527e-26	-1.48087843864269	0.061	0.176	4.67585672682862e-22
Kif1b	2.40863283937908e-26	0.698505689140494	0.463	0.348	4.91047976964212e-22
Ndufa4	2.41958342865283e-26	0.292031732815786	0.724	0.629	4.93280473599453e-22
Col1a2	2.98934102869048e-26	-1.70278935529568	0.97	0.943	6.09436955519128e-22
Efnb1	3.01339053834186e-26	0.703313462326263	0.164	0.078	6.14339929051755e-22
Raver2	3.06592497479156e-26	-1.78837568682353	0.05	0.162	6.25050124610756e-22
Psme1	3.09920812839465e-26	0.333664763592906	0.398	0.266	6.31835561135817e-22
Hebp1	4.36788312447443e-26	0.891042923485264	0.246	0.144	8.90480332586603e-22
Unc5b	4.57680100212457e-26	-2.67852516272313	0.019	0.113	9.33072420303137e-22
Nap1l1	4.63878613317888e-26	0.445984620797252	0.583	0.469	9.45709328971177e-22
Gm16364.1	4.68648811340276e-26	2.27727191468	0.045	0.01	9.55434331679421e-22
Cyp26a1	4.78768456903328e-26	-2.68734537153626	0.008	0.095	9.76065253088815e-22
Abhd11	4.8120392551263e-26	1.0804516341333	0.256	0.153	9.81030442942598e-22
Spint2	5.62450204927599e-26	-3.21731846329381	0.006	0.092	1.1466672327859e-21
Tspan18	5.90064254649286e-26	0.509392421118712	0.12	0.049	1.2029639959535e-21
Insc	6.54570004421207e-26	-2.92114841383621	0.009	0.097	1.33447186801351e-21
Atp2c1	6.57754294013864e-26	0.869473136005139	0.265	0.157	1.34096367920607e-21
Grb14	7.18219990245234e-26	-2.90035551815198	0.017	0.11	1.46423509411296e-21
Emx2	7.66218108367556e-26	1.85117007527401	0.047	0.011	1.56208885752894e-21
Txnip	7.76856073558239e-26	0.413139853080705	0.594	0.468	1.58377647716318e-21
Oxt	7.87264935960231e-26	-2.01416658586116	0.014	0.105	1.60499702494212e-21
Rack1	8.16053273022872e-26	0.287510967062201	0.773	0.719	1.66368780771173e-21
Tmed5	8.43921662625174e-26	0.519894388901629	0.332	0.21	1.72050309359394e-21
Cap1	8.78141822653397e-26	0.385082192832299	0.366	0.243	1.79026773384348e-21
Slc25a24	8.94807570425043e-26	1.02316373559729	0.273	0.17	1.82424419382553e-21
Panx1	8.9989185212962e-26	1.17156688853428	0.065	0.02	1.83460951893666e-21
Rps6	9.35365616953831e-26	0.265699166516865	0.906	0.834	1.90692988328377e-21
Nox4	9.45790668520885e-26	1.80286666464289	0.097	0.037	1.92818343591353e-21
Cd82	9.63174840091367e-26	-2.69061154410449	0.037	0.14	1.96362454649427e-21
Col16a1	9.86886073939887e-26	-1.38708744916004	0.37	0.44	2.01196463894125e-21
Snx4	9.9246241618371e-26	0.702302571120405	0.394	0.284	2.02333312787373e-21
Nxph4	1.02110704358246e-25	-2.66344222637116	0.009	0.097	2.08173092975156e-21
Ptpra	1.14280883230282e-25	0.599504107347582	0.474	0.363	2.32984436641576e-21
Plce1	1.2776509293864e-25	0.922565063330477	0.279	0.172	2.60474694974006e-21
Cck	1.28747550736187e-25	-4.06014046779099	0.007	0.092	2.62477631685865e-21
Usp24	1.33075718530447e-25	1.00065015516822	0.238	0.139	2.71301467368022e-21
Pfdn5	1.39311730955108e-25	0.332129780853966	0.799	0.689	2.84014825898178e-21
Mpzl1	1.43174186345576e-25	-1.24962851753998	0.235	0.361	2.91889213702726e-21
Inf2	1.55705415226442e-25	-1.20939195532835	0.073	0.192	3.17436630022148e-21
Dapk2	1.59263051765532e-25	-3.50145020841085	0.007	0.092	3.24689583634391e-21
Sipa1	1.60042150911489e-25	0.806037672330636	0.172	0.084	3.26277933063252e-21
Tlnrd1	1.72867335617248e-25	0.933573328429707	0.201	0.108	3.52424637122884e-21
Fry	1.82274798083722e-25	-2.69887775655117	0.03	0.129	3.71603630853284e-21
Sgsm2	2.05071725843177e-25	1.28417113428978	0.175	0.089	4.18079727476485e-21
Rhd	2.27216077904847e-25	-3.31231252006179	0.008	0.093	4.63225418024612e-21
Bglap2	2.32526722138282e-25	1.36291077431689	0.036	0.007	4.74052228423315e-21
Smim15	2.35404353306754e-25	0.624771254619747	0.36	0.247	4.7991885508648e-21
Rbp1	2.37027352366693e-25	0.576585800739599	0.234	0.131	4.83227663269977e-21
Dkk3	2.60668980933117e-25	-0.837561356007064	0.263	0.387	5.31425851428345e-21
Micos10	2.70663799297499e-25	0.495430918259301	0.725	0.61	5.51802287627811e-21
Ilk	2.73379914301613e-25	0.514940573501984	0.478	0.366	5.57339631286699e-21
Plod1	2.94515964967639e-25	-0.908704750600154	0.341	0.443	6.00429697779525e-21
Fam180a	3.09928344394969e-25	-0.432403196037703	0.07	0.19	6.31850915718022e-21
Ehd2	3.39840152227138e-25	0.333334005890982	0.515	0.395	6.92832118345466e-21
Fam171a1	3.61944918178355e-25	1.13734325644913	0.203	0.113	7.37897104690213e-21
Arhgef19	3.73300087298861e-25	-1.84057827783379	0.03	0.128	7.61046887976187e-21
Adam19	3.97372062603283e-25	0.638128207750424	0.242	0.138	8.10122424029313e-21
Cdc42	3.99263704008e-25	0.305116845920091	0.72	0.647	8.1397891336111e-21
Rabgap1l	4.07548822280698e-25	0.899652706647859	0.354	0.249	8.3086978398366e-21
Cox6b1	4.67358197298139e-25	0.33416393229465	0.761	0.655	9.52803156831715e-21
Ggt1	5.33824621065253e-25	-4.43307333475693	0.002	0.082	1.08830825496573e-20
Ndst1	6.30122610289624e-25	0.950952881842167	0.338	0.227	1.28463096559746e-20
Aebp1	6.30175298596902e-25	0.469414836431225	0.691	0.525	1.2847383812495e-20
C1qtnf2	6.53213819046118e-25	0.621163188562123	0.438	0.317	1.33170701288932e-20
Sox6	6.57141119581082e-25	-1.7666261770099	0.033	0.133	1.33971360048995e-20
Ninj1	6.69241658185425e-25	-0.991138253560057	0.217	0.353	1.36438296854263e-20
Tax1bp3	6.76966266555094e-25	0.624910291452437	0.411	0.29	1.38013112762587e-20
Chst5	7.13887979553157e-25	-3.61557937457992	0.007	0.09	1.45540342391502e-20
Rnf19a	7.32304714274029e-25	0.847231833627095	0.257	0.157	1.49294962099046e-20
Ywhae	7.46050047508798e-25	0.345576522817706	0.693	0.61	1.52097223185619e-20
Ltbp2	7.65526501430061e-25	2.41612540825613	0.09	0.034	1.56067887846547e-20
Il3ra	8.12006671427534e-25	1.01722359004819	0.113	0.046	1.65543800103931e-20
Ces1d	8.71137188663212e-25	3.71566549645668	0.013	0.001	1.77598738652769e-20
Epha3	8.98727167632613e-25	-1.43804253765441	0.051	0.16	1.83223507665261e-20
Erg	9.06329809284466e-25	-4.07699921501574	0.01	0.095	1.84773458218824e-20
Nalcn	9.28328156753353e-25	-3.39576135856387	0.007	0.089	1.89258261317306e-20
Mpp7	9.72387959413041e-25	-0.917059789596167	0.126	0.258	1.98240733285537e-20
Cox7a2l	1.01814947662073e-24	0.308322067228335	0.643	0.527	2.07570133798669e-20
Evc	1.19691679653797e-24	1.2123922106051	0.186	0.1	2.44015427310196e-20
B4gat1	1.22041731785887e-24	0.698533427766673	0.279	0.174	2.48806478591888e-20
Ubtd2	1.22951471506393e-24	1.16018035879819	0.22	0.128	2.50661164960083e-20
Gng5	1.23596217546258e-24	0.290440358485583	0.774	0.683	2.51975608711556e-20
Gm12840	1.32735761370866e-24	3.46189418378915	0.048	0.012	2.70608396706785e-20
Polr2h	1.38994694144707e-24	0.676704808797159	0.292	0.185	2.83368482952815e-20
Tsen34	1.41309003293537e-24	0.572693829067068	0.516	0.407	2.88086665014533e-20
Dag1	1.47705674160198e-24	0.475066842601623	0.488	0.374	3.01127557910395e-20
Lurap1l	1.52108060615183e-24	1.42148238891971	0.268	0.17	3.10102703176173e-20
Adh7	1.68897079366886e-24	1.537607150264	0.075	0.025	3.4433047570527e-20
Hpgd	1.74401636235154e-24	-1.92380835772467	0.068	0.18	3.55552615792608e-20
Usp18	1.88598232936321e-24	2.19896159369886	0.053	0.014	3.84495217487278e-20
Nt5dc2	1.91337735998172e-24	-1.17797161834809	0.085	0.205	3.90080242379474e-20
Agfg1	2.0734978899254e-24	0.759359446855072	0.326	0.216	4.22724014819092e-20
Myl9	2.20161244585071e-24	-3.04789651511303	0.161	0.288	4.48842729335584e-20
Cd36	2.22013977536638e-24	-2.25981315969393	0.054	0.158	4.52619896003943e-20
Btc	2.23548543418127e-24	1.74311005054955	0.03	0.005	4.55748415466535e-20
Spon2	2.24419494360343e-24	0.682576020303266	0.32	0.198	4.57524023152431e-20
Fam234a	2.29731006869472e-24	0.713579180139971	0.237	0.137	4.68352603704793e-20
Prr13	2.36470051215338e-24	0.911931219298302	0.417	0.3	4.8209149341271e-20
Kctd12	2.40941948647307e-24	0.29990272147398	0.47	0.342	4.91208350707265e-20
Dock8	2.43767041290453e-24	-0.917687468120912	0.052	0.16	4.96967867078846e-20
Wnk1	2.53374376403265e-24	0.426952795475873	0.634	0.528	5.16554341173337e-20
Flywch2	2.56064633387436e-24	0.862155336898868	0.108	0.045	5.22038968086965e-20
Olfml1	2.67156348898329e-24	1.1082229687756	0.231	0.137	5.44651648499024e-20
Naaladl2	2.72368150957825e-24	1.24543698014656	0.175	0.092	5.55276949357717e-20
Egfr	2.78518428122676e-24	0.905368885432867	0.38	0.274	5.67815519413699e-20
Lrp3	2.88286852449248e-24	1.41215257131318	0.13	0.06	5.87730406088281e-20
Sidt2	2.91813944786423e-24	0.869071739532993	0.372	0.27	5.9492108923608e-20
Id1	2.96520200216726e-24	-1.43381184986901	0.158	0.287	6.04515732181839e-20
9530068E07Rik	3.15656106983901e-24	0.537455487181835	0.537	0.44	6.43528105308079e-20
Sarnp	3.15728165252446e-24	0.493026683244706	0.54	0.43	6.43675010500162e-20
Dnpep	3.43764432193388e-24	0.862290382790468	0.325	0.219	7.00832547912659e-20
Selenon	3.99699193068228e-24	1.0321646440421	0.339	0.235	8.14866744908196e-20
Rnf13	3.99952696737834e-24	0.754092849777266	0.427	0.314	8.15383562839422e-20
Tuba1b	4.09069770639617e-24	0.229352358755791	0.639	0.51	8.33970541402988e-20
Twsg1	4.22910035030253e-24	0.743737593728546	0.466	0.353	8.62186688416177e-20
Gnb2	4.31541914265516e-24	0.356420840101606	0.696	0.626	8.79784500613108e-20
Cyth3	4.59252381360127e-24	0.343621914456905	0.363	0.241	9.36277829878891e-20
Gm13889	4.59339849763804e-24	-3.72441934000443	0.02	0.109	9.36456151713468e-20
Rhod	4.83823937815673e-24	-2.52377450447615	0.019	0.108	9.86371862024812e-20
Idh1	5.24050632137532e-24	0.663274962827597	0.419	0.312	1.06838202373879e-19
Car5b	5.54706632416198e-24	1.07795263798603	0.123	0.054	1.1308804115069e-19
Stk32c	5.88176295165966e-24	-1.20432346069748	0.053	0.159	1.19911501295485e-19
Cct8	6.94897335093679e-24	0.405892418104376	0.522	0.411	1.41668719705548e-19
Fam189b	7.00114494923338e-24	1.17012688292861	0.188	0.102	1.42732342080021e-19
Jund	7.31056914685835e-24	0.293958937138936	0.823	0.733	1.49040573197001e-19
Slc12a2	7.3173196025337e-24	-1.04381503004439	0.152	0.282	1.49178194736855e-19
Rpl3	7.34644570778231e-24	0.233824718397878	0.893	0.833	1.49771988644558e-19
Cpe	7.81947264951166e-24	-1.9659203057254	0.116	0.236	1.59415588905594e-19
Zfp703	7.97530250398196e-24	0.696953060262455	0.337	0.228	1.6259249214868e-19
Rpsa	8.43941993736726e-24	0.20175461332417	0.883	0.831	1.72054454263106e-19
Mgll	9.33506424760887e-24	0.610837172666583	0.304	0.193	1.90313954816002e-19
Clec2d	1.00971391337982e-23	0.373930856094843	0.185	0.093	2.05850375520744e-19
Pakap.1	1.01618714376542e-23	-1.30495236522889	0.134	0.26	2.07170072999456e-19
Pcdh7	1.05609298761713e-23	0.889173303051883	0.203	0.112	2.15305677385505e-19
Rflna	1.09089669587762e-23	-2.52162997495446	0.016	0.102	2.22401109388571e-19
Hmgn3	1.23744305352717e-23	0.517640592547147	0.575	0.465	2.52277515322585e-19
Nadk	1.24978305814334e-23	0.664097162225305	0.328	0.221	2.54793272063682e-19
Wfdc1	1.35062631894823e-23	-1.36966500206935	0.149	0.268	2.75352187643977e-19
Rps27l	1.37557503304915e-23	0.3614783167805	0.762	0.654	2.8043848198773e-19
Nefm	1.43269020695999e-23	2.35096761570798	0.029	0.005	2.92082552492933e-19
Irf2bp2	1.58287048940736e-23	0.409304792773881	0.479	0.36	3.22699806675478e-19
Xaf1	1.59184744945049e-23	0.771436755532584	0.113	0.047	3.24529939519472e-19
Lpp	1.59554177005155e-23	0.398430109667528	0.512	0.401	3.2528310066041e-19
Cldnd1	1.6176908858668e-23	0.695428324432408	0.39	0.281	3.29798640901664e-19
Zadh2	1.70230175175829e-23	1.16722891897574	0.224	0.133	3.47048258130962e-19
Ski	1.74668304587164e-23	0.511294672153628	0.613	0.508	3.5609627256185e-19
Rian	1.98994371034265e-23	0.658271035008648	0.5	0.39	4.05689824227555e-19
Sptssa	2.01051672557953e-23	0.379124746951733	0.511	0.393	4.098840448439e-19
Galr2	2.12014042129523e-23	-2.20283607861935	0.009	0.09	4.32233027689458e-19
Clic1	2.16143086835586e-23	0.359728181075929	0.703	0.613	4.40650911131708e-19
Uba1	2.18868972319689e-23	0.634708468190668	0.436	0.331	4.4620817386815e-19
Tmem52	2.51672497194318e-23	-2.86914811227538	0.025	0.114	5.13084720030057e-19
St6gal1	2.60152781939997e-23	0.33380740158259	0.099	0.039	5.30373476541071e-19
A730046J19Rik	2.76139256117589e-23	2.62317639477324	0.022	0.003	5.62965101446928e-19
Stk17b	2.77626652616102e-23	-2.380729968724	0.049	0.15	5.65997456688447e-19
Tmem50a	2.83236193519366e-23	0.420079936382811	0.655	0.555	5.77433627727932e-19
Cmip	2.96416272028981e-23	0.831795652613646	0.193	0.105	6.04303853785484e-19
Pnp	3.03370650022693e-23	0.470019259032569	0.404	0.286	6.18481744201263e-19
1700025G04Rik	3.04077657248394e-23	0.792227293263565	0.363	0.257	6.19923119832301e-19
Txndc17	3.34882463344814e-23	0.380596630732657	0.627	0.527	6.82724878021072e-19
Cobll1	3.52162385457368e-23	-2.38153188982199	0.035	0.128	7.17953455231937e-19
Adamts2	3.6403825210282e-23	0.49288006549953	0.585	0.45	7.42164784562019e-19
Mmp23	3.84358485953455e-23	0.726213178689717	0.487	0.358	7.83591645313308e-19
Best1	3.88873997342744e-23	1.69326623592601	0.047	0.012	7.92797418382652e-19
Kcns3	4.10798570108083e-23	1.96467384839734	0.04	0.009	8.37495044879349e-19
Prkg1	4.2459516852529e-23	-1.74469613678242	0.036	0.132	8.65622170072509e-19
Ifngr1	4.45813552320736e-23	0.186814359825316	0.439	0.302	9.08880089116285e-19
Atl3	4.45889592010206e-23	0.592416962432871	0.446	0.34	9.09035111231206e-19
Sept8	4.62621902567508e-23	0.837098125485097	0.369	0.266	9.43147272764378e-19
Mt2	4.64489119958513e-23	-0.296195468029965	0.575	0.361	9.4695396885942e-19
Cnot6	4.66622476230027e-23	0.638969477744505	0.383	0.273	9.51303242290157e-19
Glrx3	4.77534218117201e-23	0.466399069260047	0.518	0.409	9.73549010475537e-19
Rhog	4.81522567768663e-23	0.447514929577504	0.248	0.147	9.81680058909973e-19
Ak3	4.86382635102503e-23	0.582710191884622	0.328	0.22	9.91588278183474e-19
Fam3c	4.95658365162937e-23	-0.735793846641986	0.325	0.43	1.01049870905768e-18
Tinagl1	4.96133549214231e-23	-3.35094691307736	0.023	0.109	1.01146746678305e-18
Mthfd2	5.04013223679013e-23	-0.872740215798026	0.148	0.276	1.0275317591144e-18
Gm45187	5.31423082607762e-23	3.38622751526615	0.019	0.002	1.08341223851244e-18
Apol7a	5.62001568782597e-23	4.57107129200627	0.016	0.001	1.14575259827708e-18
Morrbid	5.65509563147454e-23	0.793348441861658	0.126	0.057	1.15290434638871e-18
Cat	5.94738553211563e-23	0.565972925390643	0.287	0.179	1.21249348843241e-18
Wnt9a	6.1128696744084e-23	1.86698252528096	0.126	0.058	1.24623074052164e-18
Sri	6.27422012326117e-23	0.408776112645118	0.564	0.461	1.27912525652926e-18
Ncstn	6.5229144843589e-23	0.72437555151159	0.34	0.237	1.32982657592625e-18
Inpp1	7.13011375278153e-23	1.07736975625453	0.293	0.195	1.45361629077957e-18
Atxn10	7.17383577198241e-23	0.627528291783021	0.495	0.391	1.46252989883405e-18
Comt	8.08092548295983e-23	0.51200324600225	0.483	0.371	1.64745827821102e-18
Gm49708	8.09234631287081e-23	-4.32164798275735	0.005	0.079	1.64978664280497e-18
Ppm1a	8.17576269988358e-23	0.59269993377128	0.444	0.338	1.66679274162527e-18
Kcnq1ot1	8.19209990921496e-23	0.672440087717357	0.462	0.357	1.67012340849165e-18
Tomm5	8.97346766453711e-23	0.53517010709091	0.528	0.433	1.82942085276918e-18
Hdac4	9.55754943495016e-23	0.926176226394639	0.296	0.196	1.94849760330329e-18
Ildr2	9.57007650762968e-23	1.45942317278641	0.092	0.036	1.95105149761046e-18
Psmc6	1.00534610152364e-22	0.587934389206724	0.48	0.372	2.04959909717625e-18
Nsa2	1.03332301920537e-22	0.364400923680223	0.549	0.436	2.10663563925398e-18
Gabrb2	1.04578177216698e-22	3.09322025476706	0.012	0.001	2.13203529891682e-18
Gpc4	1.04613370164178e-22	1.09858293556519	0.252	0.158	2.1327527775371e-18
Chst7	1.07380563809065e-22	1.09702116788457	0.122	0.055	2.1891675543754e-18
Fam122b	1.08379058100646e-22	1.38474258209065	0.066	0.022	2.20952385749787e-18
Pts	1.12310122082119e-22	0.832500216530125	0.238	0.145	2.28966645888816e-18
Cited1	1.17047756061355e-22	-1.70846903577987	0.024	0.112	2.38625260282285e-18
Ptpre	1.19849228413074e-22	-1.81058877587276	0.033	0.124	2.44336621965734e-18
Mgat2	1.29322910245941e-22	0.56037950451693	0.467	0.361	2.636506171184e-18
Nkx6-1	1.37717239808116e-22	2.6630340494671	0.023	0.003	2.80764136796806e-18
Atp11a	1.44864671384913e-22	0.986069995888707	0.239	0.148	2.95335605552421e-18
Scarb1	1.4756061677278e-22	-3.7740102215936	0.019	0.102	3.00831829414667e-18
Adamtsl2	1.64706787540992e-22	-3.31083941721015	0.01	0.088	3.35787727759821e-18
Peg10	1.71864775948167e-22	1.03686541994931	0.161	0.084	3.50380718725528e-18
Washc3	1.84659444343268e-22	0.759003790616334	0.346	0.24	3.7646520918262e-18
Sh2d6	2.10281061976374e-22	2.58684398067779	0.027	0.005	4.28700001051234e-18
Psma7	2.11502539829745e-22	0.356183152978816	0.665	0.565	4.31190227950902e-18
Asap3	2.12375404194931e-22	1.39423313893168	0.105	0.045	4.32969736532206e-18
4833415N18Rik	2.27806757955778e-22	2.25829047344216	0.022	0.003	4.64429637444444e-18
Pmp22	2.37544969481023e-22	-0.160780154515889	0.731	0.633	4.84282929280962e-18
Bmp3	2.39061773636993e-22	-0.988782783867217	0.063	0.167	4.87375237913737e-18
Calhm2	2.39129274243047e-22	1.0043423099762	0.172	0.091	4.87512851399299e-18
Pros1	2.47713794750704e-22	0.34519815686065	0.369	0.253	5.0501411335826e-18
Slc17a9	2.59883931077066e-22	-3.27209302122989	0.006	0.081	5.29825370286815e-18
Slc9a1	2.66542586942137e-22	0.817296934942955	0.171	0.09	5.43400371998936e-18
Arhgap10	2.81776728721231e-22	0.5009826720899	0.285	0.182	5.74458216843973e-18
Plxnd1	3.593185583016e-22	-2.60001668743713	0.048	0.143	7.32542744809471e-18
Stard8	3.63229211658898e-22	-2.64328461008702	0.026	0.112	7.40515393808995e-18
Plekha6	3.66570483007089e-22	1.06269044288731	0.053	0.015	7.47327243706551e-18
Csnk1e	3.95707826163911e-22	0.605561419390173	0.332	0.225	8.06729545200366e-18
Edn1	4.18708842238935e-22	1.76984231876479	0.061	0.02	8.53621716672517e-18
Kctd8	4.27592505113953e-22	-2.98904589280242	0.009	0.084	8.71732840175817e-18
Elovl5	4.51727284838527e-22	0.447249225631161	0.271	0.169	9.20936415600305e-18
Atf5	4.62156717927661e-22	0.584024319993133	0.532	0.401	9.42198900839122e-18
Dync1h1	4.71998131477324e-22	0.550964131138578	0.49	0.39	9.6226259064282e-18
Prokr1	4.99417472538856e-22	2.67547079846439	0.026	0.004	1.01816240126497e-17
Capn5	5.06263280898312e-22	1.55731283966182	0.137	0.067	1.03211895076739e-17
Fus	5.08384723563962e-22	0.381798413052664	0.639	0.553	1.03644393592985e-17
Hmcn2	5.4803632028869e-22	1.27883058023959	0.096	0.039	1.11728164617255e-17
Cd151	5.60578618127645e-22	0.577509838177754	0.342	0.225	1.14285162877683e-17
Spr	5.72806034476897e-22	0.814118297666396	0.319	0.215	1.16777966248805e-17
Capn2	5.7956753155597e-22	0.549345580123372	0.501	0.401	1.18156432658316e-17
Chsy3	6.45453848988372e-22	-1.1239563705987	0.095	0.209	1.31588676193259e-17
Mrps18a	6.87300714615591e-22	0.754784735514221	0.349	0.244	1.4011999668868e-17
Pvr	7.17025129301576e-22	0.907029928661315	0.121	0.055	1.46179913110712e-17
Adss	7.61938663544271e-22	0.611548982471739	0.32	0.214	1.55336435336771e-17
Abcd2	9.53671232399248e-22	0.984943895077861	0.069	0.024	1.94424954149235e-17
Ifit2	9.78068490435853e-22	1.51191520376197	0.141	0.07	1.99398823145157e-17
Dctn3	1.10438523960856e-21	0.592806718764671	0.456	0.353	2.25151018798997e-17
Fyttd1	1.13648497748575e-21	0.616334066951702	0.388	0.284	2.31695192360021e-17
Rasl11b	1.13654437445022e-21	-1.35202403810867	0.116	0.228	2.31707301619167e-17
Gm44040	1.14481700380748e-21	5.22409239321791	0.011	0.001	2.3339384256623e-17
Mlkl	1.14693418564201e-21	1.0076012815211	0.049	0.014	2.33825472426836e-17
Cacna2d2	1.15104857053288e-21	-1.97188278705515	0.019	0.1	2.34664272074539e-17
Mchr1	1.18610578037469e-21	4.32733615145413	0.012	0.001	2.41811385444989e-17
Vps13a	1.22912774794312e-21	0.82696009582713	0.2	0.113	2.50582273973165e-17
Adam17	1.27910921667207e-21	0.755376156585331	0.284	0.186	2.60771996002935e-17
Limk1	1.29440487794704e-21	0.922150534115703	0.11	0.049	2.63890322467063e-17
Bcar1	1.30089771432168e-21	-0.959623011945773	0.077	0.184	2.65214017018761e-17
Evi5l	1.46444866768605e-21	1.45139695739685	0.123	0.058	2.98557149881156e-17
Ism1	1.46538564384972e-21	-1.04876975471848	0.094	0.207	2.98748171211641e-17
St13	1.48008348995791e-21	0.451243083198903	0.571	0.465	3.01744621097719e-17
Cgnl1	1.48731796698893e-21	1.06073380833425	0.347	0.252	3.03219513930032e-17
Rps29	1.49894212996617e-21	0.172256202008089	0.967	0.941	3.05589332036203e-17
Papss1	1.52825592887364e-21	0.710470840070681	0.375	0.277	3.11565536219468e-17
Ogn	1.53819328975429e-21	0.394697552121498	0.69	0.554	3.13591465982208e-17
Sh3bp4	1.57544627660389e-21	0.973175325263514	0.113	0.05	3.21186232411235e-17
S100a1	1.59723374143291e-21	-0.605127934070149	0.2	0.337	3.25628042865927e-17
Nat8	1.68273343725904e-21	2.82113149224854	0.028	0.005	3.43058865854001e-17
Bmpr2	1.79143404775401e-21	0.503290216765989	0.477	0.371	3.6521965931561e-17
Eva1b	1.9728875955912e-21	-0.795667286144106	0.421	0.502	4.02212594113178e-17
Esd	1.9846432106437e-21	0.435341376126371	0.599	0.508	4.04609211353931e-17
Appl1	2.08065598780416e-21	0.507775770489982	0.394	0.29	4.24183336233635e-17
Bcam	2.18364773654269e-21	-2.61682175778498	0.012	0.088	4.45180264048959e-17
Snrpg	2.24517722275006e-21	0.33218971102493	0.72	0.616	4.57724280402056e-17
Arpc1b	2.81858857045367e-21	0.207046587190652	0.759	0.663	5.74625651858389e-17
Ctsb	2.94303247426791e-21	-0.154920863853923	0.768	0.679	5.99996030528999e-17
Spag7	3.38339548573457e-21	0.575787932622539	0.382	0.281	6.89772837676708e-17
Cd9	3.40161149383523e-21	0.46510537002718	0.863	0.789	6.93486535248188e-17
Cct6a	3.59103139554043e-21	0.462979071389751	0.503	0.4	7.32103570608828e-17
Zfp638	3.64638654126847e-21	0.570093294517331	0.388	0.284	7.43388824168402e-17
Kif5b	4.17044639682878e-21	0.450287361753612	0.612	0.526	8.50228906921483e-17
Cct4	4.35293191461624e-21	0.414854959342404	0.502	0.397	8.87432229432813e-17
Psme2	4.70191170530929e-21	0.503483047219191	0.436	0.329	9.58578739361404e-17
Me2	4.93294478619841e-21	0.60229155295715	0.138	0.068	1.00567945356227e-16
Srxn1	5.11361137691837e-21	0.966614171560458	0.195	0.112	1.04251195141235e-16
Vash2	5.19549407827445e-21	1.52794702915156	0.076	0.028	1.05920537773781e-16
Hdgfl3	5.21987557785367e-21	0.478445151781101	0.323	0.218	1.06417603405703e-16
Arhgap28	5.48558834936056e-21	1.21071037734473	0.12	0.056	1.11834689678414e-16
Erlin1	5.63356313352924e-21	0.938655957464695	0.129	0.062	1.14851451603261e-16
Snx10	6.14187785265162e-21	0.553340107900849	0.141	0.07	1.25214463782009e-16
Notch2	6.24797148470068e-21	0.412572316766406	0.449	0.328	1.27377394658593e-16
Msx1	6.40010710019669e-21	1.25547173736876	0.122	0.057	1.3047898345171e-16
Nrd1	6.51162431960061e-21	0.554156415561968	0.376	0.27	1.32752485003698e-16
Pmepa1	6.53828001332186e-21	0.521577903724779	0.517	0.407	1.33295914631593e-16
Tvp23a	7.12833580412121e-21	2.52595685690265	0.039	0.01	1.45325382038619e-16
Flot2	7.41487565349428e-21	0.708842377952032	0.307	0.21	1.51167069947788e-16
Ces2g	7.42418274274583e-21	1.42280464853633	0.047	0.013	1.51356813576359e-16
Exph5	7.75970193084998e-21	2.15312881418028	0.016	0.002	1.58197043264238e-16
Jam2	8.26268191780623e-21	-0.826734347872247	0.131	0.25	1.68451296258316e-16
Prss35	8.57702830688628e-21	-3.50279336324508	0.011	0.084	1.74859876092491e-16
Spg21	8.69396371252138e-21	0.548262653654686	0.32	0.217	1.77243838207173e-16
Fkbp1a	8.75800675416003e-21	0.307354568561354	0.711	0.613	1.7854948369706e-16
Cks1b	8.81484950592628e-21	0.427663813793892	0.376	0.269	1.79708336877319e-16
Rab6b	9.04500437899853e-21	0.878141899782072	0.186	0.104	1.84400504274643e-16
Taok1	9.07611490025713e-21	0.547659414410576	0.464	0.364	1.85034754471542e-16
Cadm4	9.39652419295446e-21	-2.80213301798757	0.02	0.099	1.91566938721763e-16
Ranbp3l	9.41365125893594e-21	-3.6419951675128	0.006	0.076	1.91916108215927e-16
Gm35290	9.50934088283265e-21	4.03962775590707	0.014	0.001	1.93866932578309e-16
Prkd3	9.59639718709642e-21	0.695119110235217	0.317	0.218	1.95641749453335e-16
Lasp1	9.89080278735375e-21	0.557653852393757	0.408	0.305	2.01643796425781e-16
Gdf10	1.05064140405319e-20	0.382956430311521	0.172	0.089	2.14194263044325e-16
Hint1	1.05672294213181e-20	0.287191434233886	0.759	0.664	2.15434106212413e-16
Zfyve21	1.06649289059637e-20	0.838143571433266	0.375	0.278	2.17425905605881e-16
Fgfrl1	1.06830527657166e-20	-1.30013574516954	0.071	0.172	2.17795396734665e-16
Myl12b	1.19460550280752e-20	0.381010122430039	0.537	0.439	2.43544223857369e-16
Sphk1	1.20689783331244e-20	-0.928006769949144	0.031	0.117	2.46050261277407e-16
Inhba	1.2182932107622e-20	-0.53625240933015	0.15	0.275	2.4837343687809e-16
Gpx4	1.22148062041973e-20	0.355403994169428	0.75	0.665	2.49023254084971e-16
Fzd4	1.22488996398205e-20	0.264551312712869	0.24	0.142	2.49718316957021e-16
Lcp1	1.24799109882869e-20	-3.37917818585861	0.008	0.078	2.54427945318206e-16
Tnfsf9	1.32661492115465e-20	0.362334812555546	0.133	0.063	2.70456983975799e-16
Hpcal1	1.4730496915457e-20	0.359954302134417	0.221	0.13	3.00310640615423e-16
Tstd3	1.47876947867525e-20	1.09821158548654	0.073	0.027	3.01476733617523e-16
Syt11	1.49190916491652e-20	1.04056760039883	0.154	0.081	3.04155521451531e-16
Eea1	1.4995385234838e-20	0.634562178855355	0.436	0.344	3.05710918782642e-16
Emc2	1.62715454831665e-20	0.579770799925656	0.362	0.261	3.31727997765316e-16
Tcf7l2	1.70907924869886e-20	0.715420543258798	0.363	0.262	3.48429986432236e-16
Slc7a10	1.74197703943081e-20	2.94085028170385	0.019	0.002	3.5513685902876e-16
Stard3nl	1.8252005581856e-20	0.627946570957856	0.277	0.181	3.72103637797299e-16
Pstpip1	1.8459357253191e-20	-0.701390981223148	0.053	0.149	3.76330916320805e-16
Per3	1.85562144564034e-20	0.913168860281185	0.273	0.18	3.78305544122696e-16
Pim1	1.89283602946659e-20	-1.28379624959014	0.221	0.35	3.85892481327354e-16
Ggh	2.14801730159678e-20	0.640404145542982	0.431	0.331	4.37916287276536e-16
Klf6	2.26237883259887e-20	0.149752919395213	0.594	0.47	4.61231172601931e-16
Ndufv3	2.26859744106087e-20	0.489932570022623	0.614	0.505	4.6249896030908e-16
Slc41a3	2.71791823211116e-20	0.834309064471523	0.176	0.099	5.54101989980502e-16
Sdk2	2.75703439652486e-20	-0.98815219885107	0.093	0.201	5.62076602419524e-16
Kifc3	2.80477145030824e-20	-1.11012331182381	0.04	0.129	5.71808755574341e-16
Atp5f1	3.09476839504468e-20	0.360598415219598	0.654	0.561	6.30930432697759e-16
Sesn1	3.25774956206794e-20	0.745888638566216	0.245	0.154	6.6415740321879e-16
Cdkl2	3.33897846935176e-20	1.36267632772207	0.065	0.023	6.80717540546744e-16
Nfia	3.60479478773404e-20	0.313648770904854	0.702	0.61	7.34909513375338e-16
Abl2	3.67784445989945e-20	0.606789067065082	0.196	0.113	7.498021500397e-16
Atic	3.76619087098371e-20	0.892551051137644	0.238	0.149	7.67813332867448e-16
Lhfp	3.84773804258248e-20	-0.828768153471782	0.506	0.535	7.84438354741289e-16
Ccdc162	3.86002842345871e-20	2.47984117379075	0.031	0.007	7.86943994690528e-16
Vegfa	4.0576390237708e-20	0.920458786837496	0.287	0.195	8.27230867776153e-16
Sept10	4.12285372463146e-20	0.317384514308316	0.246	0.148	8.40526188840617e-16
Rbpj	4.4865009447797e-20	0.493708634830593	0.532	0.434	9.14662947612237e-16
Eya4	4.86587672799967e-20	-0.445038413457573	0.059	0.157	9.92006288537293e-16
Pnp2	4.87768186023124e-20	2.04351137233706	0.04	0.01	9.94413000845343e-16
Rgs3	4.93035096873264e-20	-0.782038638881824	0.141	0.261	1.00515065199552e-15
Card10	5.0991896464555e-20	0.922820427238292	0.082	0.032	1.03957179322288e-15
Lamb2	5.18108465136425e-20	0.474178554440338	0.551	0.445	1.05626772787363e-15
Tmem237	5.18924884318779e-20	0.762739221093458	0.209	0.124	1.05793216166069e-15
Snx21	5.70842278450399e-20	1.15637614832922	0.267	0.177	1.16377615307683e-15
Plscr1	5.73988069157712e-20	0.67778730817332	0.092	0.039	1.17018947659183e-15
Msn	5.92783510002984e-20	0.312878208666751	0.582	0.479	1.20850774184308e-15
Prmt2	6.03447028918573e-20	0.810943327214878	0.16	0.086	1.2302474578563e-15
Ywhaq	6.04952245762095e-20	0.346319678975149	0.634	0.533	1.23331614343518e-15
Atxn7l3b	6.34505019709876e-20	0.54378713063846	0.55	0.465	1.29356538368252e-15
Irx5	6.40889334973373e-20	2.27683328587508	0.048	0.014	1.30658108721022e-15
Tent2	6.62054960088722e-20	0.642239484421252	0.294	0.199	1.34973144713288e-15
Tfpi2	7.11837328300332e-20	1.17536922955789	0.054	0.017	1.45122276120589e-15
Cltb	7.12158161474714e-20	0.616444389612111	0.537	0.442	1.4518768437985e-15
Col8a1	7.29507714932279e-20	-0.45854127489515	0.153	0.276	1.48724737843244e-15
Asap1	7.70732107506897e-20	0.417228652809418	0.408	0.304	1.57129154757431e-15
Vapb	7.77318511356086e-20	0.535734112631991	0.452	0.357	1.58471924910165e-15
Stx2	7.95833122553913e-20	0.941040347919395	0.231	0.143	1.62246498695066e-15
Meg3	8.01635185485795e-20	0.491102534374528	0.669	0.589	1.63429365264989e-15
mt-Co3	8.05176553538474e-20	-0.531409095941834	0.97	0.952	1.64151343969889e-15
Sipa1l1	8.35269843902385e-20	-1.81220131344706	0.047	0.136	1.70286463076379e-15
Myo9a	8.5836252411423e-20	0.582415515328729	0.367	0.267	1.74994367791168e-15
Ptpn18	8.73788417961722e-20	-2.45864434230144	0.018	0.092	1.78139244769856e-15
Ift27	8.74475253661108e-20	0.576172660910178	0.403	0.302	1.7827926996389e-15
Ptgfr	9.64738438783762e-20	-1.3262567467508	0.051	0.142	1.96681225514846e-15
Rpl12	9.73956254373133e-20	0.229814947481947	0.83	0.79	1.98560461579051e-15
Fcf1	9.99398865917661e-20	0.784732514502096	0.274	0.179	2.03747446794634e-15
Mpc2	1.0127958670036e-19	0.421446106304221	0.614	0.518	2.06478693406024e-15
4933400C23Rik	1.01670283974408e-19	-1.6874619257771	0.023	0.1	2.07275207938625e-15
Sik3	1.06331036085059e-19	0.543470733100017	0.249	0.159	2.16777083266609e-15
Fbln7	1.127933267636e-19	-2.48028430999073	0.031	0.111	2.29951755272951e-15
Ndufs4	1.17168647207841e-19	0.509070986165478	0.474	0.379	2.38871721062626e-15
Ppp3cb	1.21600124516493e-19	0.656102398874384	0.391	0.299	2.47906173851774e-15
Agmo	1.23016336605443e-19	0.806607505821565	0.13	0.065	2.50793405437516e-15
Chmp3	1.28931789855837e-19	0.518620091764355	0.464	0.369	2.62853239979095e-15
Ubtf	1.34801571289533e-19	0.694149222499373	0.439	0.351	2.7481996338797e-15
Smarcc2	1.36906149812951e-19	0.66398118109939	0.321	0.223	2.79110567623664e-15
Gnb1	1.38315349450837e-19	0.245185246413748	0.703	0.61	2.81983502925421e-15
Tbc1d12	1.40200034911994e-19	0.912002171208513	0.21	0.128	2.85825811175082e-15
Farp1	1.45854086742512e-19	0.785822195122523	0.218	0.133	2.97352726641959e-15
Ccdc85a	1.50263914311187e-19	-6.84220094947675	0	0.06	3.06343042106218e-15
Zfand3	1.52749928091243e-19	0.88605105351862	0.346	0.256	3.11411278399616e-15
Lrrc49	1.58140181818731e-19	1.08934472995421	0.127	0.063	3.22400388673847e-15
Gpatch4	1.64960488562676e-19	0.718379553010079	0.133	0.066	3.36304948032727e-15
Hopx	1.67173443239399e-19	-0.915480504812557	0.172	0.287	3.40816498732164e-15
Kifap3	1.71304144580431e-19	0.715826096418389	0.329	0.235	3.49237759556124e-15
Arl3	1.72215340322548e-19	0.448255974365096	0.44	0.341	3.51095414315579e-15
Ankrd13c	1.72357445208523e-19	0.868115619952728	0.236	0.148	3.51385123546616e-15
Rpl9	1.7483303763343e-19	0.195664962705888	0.881	0.842	3.56432113823274e-15
Slc22a18	1.75690302369506e-19	1.66683440899039	0.034	0.008	3.58179819440711e-15
Tmem106b	1.76936685461094e-19	0.653564598941733	0.422	0.324	3.60720820649532e-15
Efna1	1.8315222459642e-19	-2.80182810574674	0.03	0.111	3.73392440284722e-15
Mbtps1	1.91628122237458e-19	0.585958995693392	0.398	0.301	3.90672252805505e-15
Fam171a2	1.96455898347146e-19	1.02195811164813	0.15	0.079	4.00514639960327e-15
Ucp2	2.00761016542556e-19	-2.77174443666611	0.065	0.153	4.09291484425308e-15
Ap1m1	2.01732903814706e-19	0.561263617504805	0.239	0.152	4.11272871007042e-15
Rab8b	2.04837244202926e-19	0.4184391728315	0.249	0.155	4.17601689756506e-15
Fcer1g	2.05618585732719e-19	-3.03816336153068	0.053	0.137	4.19194610733293e-15
Parvaos	2.09266871734557e-19	1.63255553776635	0.021	0.003	4.2663237140524e-15
Mafb	2.23779771635216e-19	-1.35439605268124	0.191	0.305	4.56219820432715e-15
Dmpk	2.36068311955403e-19	0.813901771909143	0.201	0.118	4.81272467583481e-15
Dbndd2	2.38296101026746e-19	0.520718007360089	0.231	0.139	4.85814261163226e-15
Igf2bp2	2.393781112735e-19	1.02144332308344	0.175	0.1	4.88020155453285e-15
Plxna4	2.64794115333593e-19	-2.84293595350809	0.017	0.089	5.39835762930595e-15
Aifm2	2.83306268875498e-19	1.12403452300926	0.096	0.042	5.77576490356477e-15
Rps28	2.89888908653577e-19	0.257857442933835	0.967	0.915	5.90996518072047e-15
Mtch2	3.00773376157574e-19	0.64694457790483	0.422	0.323	6.13186681972445e-15
Trib2	3.0146400055688e-19	-1.52984699381874	0.084	0.183	6.14594657935311e-15
Mapre1	3.08583191432355e-19	0.453674386727199	0.527	0.434	6.29108552373141e-15
Edil3	3.16099954367614e-19	-2.47548300786699	0.012	0.08	6.44432976969254e-15
Smad5	3.17965772644747e-19	0.66246872747255	0.313	0.218	6.48236820690845e-15
Ets2	3.18348342671524e-19	-1.49225072087515	0.106	0.21	6.49016766204437e-15
Esam	3.22409537526026e-19	-3.40630393691369	0.013	0.082	6.5729632415431e-15
Klf13	3.37509533744659e-19	0.259922834939855	0.487	0.37	6.88080686445236e-15
Cavin2	3.42812276787269e-19	-0.784393584296737	0.259	0.149	6.98891388686205e-15
Pdcd4	3.53594718028222e-19	0.382620098328101	0.35	0.246	7.20873551644137e-15
Cav2	3.54187188070146e-19	-0.961024172486919	0.156	0.272	7.22081420318606e-15
C130073E24Rik	3.70281107046445e-19	-4.42236427230809	0.002	0.062	7.54892092935588e-15
Selenop	3.79566322748307e-19	-0.372811714633369	0.66	0.54	7.73821862186973e-15
Pdia3	3.95296915558434e-19	0.345071355845101	0.729	0.645	8.0589182174898e-15
Ptpn9	3.97391947926505e-19	0.775290106095372	0.277	0.187	8.10162964237766e-15
Gmfg	4.08580833938153e-19	-3.57834019881877	0.01	0.077	8.32973746149712e-15
Pfkl	4.11182856365709e-19	-1.28121088544343	0.067	0.162	8.38278489272771e-15
Eif4g2	4.29057224499433e-19	0.395057678184985	0.694	0.616	8.74718963586994e-15
Rps27a	4.59762714899033e-19	0.177168812400597	0.953	0.916	9.3731824686466e-15
Gng12	4.72893079487069e-19	0.648133421528706	0.428	0.332	9.64087121150288e-15
Fdx2	4.79857793423102e-19	0.523216876213286	0.277	0.184	9.78286083451678e-15
Mitf	4.81368069209306e-19	0.717711892120032	0.144	0.075	9.81365082697011e-15
Smc6	4.90285888769651e-19	0.481947619011157	0.519	0.425	9.99545841434687e-15
Hspb2	4.98124888912911e-19	-0.722810157117626	0.086	0.188	1.01552721102675e-14
Thap12	5.27175718737761e-19	0.638214338729295	0.341	0.249	1.07475313779067e-14
Slk	5.7259919587345e-19	0.657021107201579	0.405	0.312	1.1673579806272e-14
Spag9	5.77202557669102e-19	0.415317045169832	0.585	0.499	1.17674285432e-14
Ccdc34	5.90575444339163e-19	0.572243647535984	0.36	0.262	1.20400615837425e-14
Etnk2	5.96567662461459e-19	1.64075054836302	0.032	0.007	1.21622249346018e-14
C1qtnf4	6.18186316696043e-19	-1.07443514676217	0.074	0.172	1.26029644384822e-14
AA467197	6.36562056816327e-19	1.67654065063274	0.054	0.017	1.29775906523145e-14
Snx1	6.38243617191176e-19	0.629130080841308	0.311	0.216	1.30118726236765e-14
Slc48a1	6.57839412289822e-19	-0.443676692630181	0.211	0.336	1.34113720983526e-14
Fam13c	6.98242072803022e-19	0.88681297411544	0.128	0.064	1.42350611382352e-14
Dok1	7.05127805739816e-19	-0.961749618731883	0.204	0.315	1.43754405756176e-14
Tmem255b	7.3954268805586e-19	-3.29785572966892	0.012	0.081	1.50770567813948e-14
Crtc3	7.445016049402e-19	0.565045997724581	0.302	0.206	1.51781542199158e-14
Gpd1l	7.46796964432322e-19	1.18117390044192	0.122	0.06	1.52249497138817e-14
Psma4	7.48093288907676e-19	0.421155102705647	0.588	0.512	1.52513778809608e-14
Mcam	7.57761760687375e-19	-3.45097677897243	0.016	0.086	1.54484890151335e-14
Foxf1	8.33870926917407e-19	2.10506862627522	0.029	0.006	1.70001265870652e-14
Sept4	8.42889965018072e-19	-3.06039533507464	0.012	0.079	1.71839977168234e-14
Calhm5	8.47341118463687e-19	-0.865615567112929	0.125	0.233	1.72747433821192e-14
Pld1	8.71418674634364e-19	0.918918002486511	0.141	0.073	1.77656125197708e-14
Ppfibp1	8.97066940598878e-19	0.511263313764213	0.436	0.339	1.82885037179893e-14
Sec14l1	9.5535307306938e-19	0.54866913931205	0.38	0.286	1.94767831006655e-14
Rps2	9.73994744199102e-19	0.204206894299953	0.941	0.877	1.98568308499871e-14
Mex3c	9.86287991361483e-19	0.663458475329722	0.26	0.174	2.01074532798866e-14
Ccdc6	9.88535342578866e-19	0.797794486199574	0.323	0.232	2.01532700291553e-14
Laptm5	1.00984530603136e-18	-3.42471873604432	0.012	0.079	2.05877162540613e-14
Fmo1	1.01446468435581e-18	0.526167040709385	0.158	0.083	2.06818915199618e-14
Elf1	1.0841529893652e-18	0.508178409417928	0.318	0.217	2.21026269941884e-14
Cd59a	1.09369647677156e-18	-3.11205380415677	0.016	0.086	2.22971900719417e-14
Clasp1	1.09996737944452e-18	0.802579377380087	0.255	0.168	2.24250349647353e-14
Nefl	1.1214447161265e-18	4.09896817005378	0.011	0.001	2.28628934276709e-14
Trim2	1.17035967777642e-18	0.705300456927714	0.324	0.23	2.3860122750828e-14
Sgip1	1.23976113100011e-18	-2.74537803845366	0.009	0.075	2.52750101776992e-14
Ccdc50	1.26805977881925e-18	0.419533692997148	0.464	0.371	2.5851934710788e-14
Fgf9	1.32263423724783e-18	-1.22732417577542	0.034	0.114	2.69645441947716e-14
Ldb2	1.3234513779414e-18	0.171064792919385	0.203	0.116	2.69812032420913e-14
Adamtsl3	1.33848939780205e-18	1.1641714031461	0.27	0.187	2.72877833529903e-14
Ahcyl1	1.34361344777644e-18	0.519429234568465	0.402	0.311	2.73922473598183e-14
Prxl2a	1.42895851714062e-18	-3.86108147987134	0.013	0.08	2.91321772889459e-14
Cntln	1.44247181140183e-18	0.694599922473272	0.3	0.208	2.94076728190492e-14
Rorc	1.44475986430955e-18	-6.04681838850954	0	0.057	2.94543193536788e-14
Bad	1.47424018211282e-18	0.634184413114951	0.385	0.294	3.00553345927341e-14
Basp1	1.60470611671031e-18	0.463397628573316	0.238	0.149	3.27151436013731e-14
Atrnl1	1.61799371334973e-18	1.20263306906305	0.194	0.117	3.29860378340609e-14
Prdx1	1.67480869435415e-18	0.234640905611027	0.793	0.703	3.41443248517981e-14
Eif1	1.69112562640879e-18	0.190575949662689	0.943	0.88	3.44769781455961e-14
Hook1	1.71475743384527e-18	-2.93360217272886	0.005	0.066	3.49587598038035e-14
Angptl1	1.71507898816054e-18	0.566853017882873	0.499	0.388	3.49653153316289e-14
Rpl13a	1.73397900844185e-18	0.214354650451048	0.939	0.887	3.5350630045104e-14
Mfsd7a	1.74493697352603e-18	1.39949034326017	0.047	0.014	3.55740300792752e-14
Ntrk3	1.77274473418799e-18	0.861474741628176	0.067	0.025	3.61409468958906e-14
Nagk	1.78747963663865e-18	0.757989192282559	0.231	0.144	3.64413473521522e-14
Bcat1	1.79272228205894e-18	-1.16393550335069	0.091	0.191	3.65482291643356e-14
Tnpo1	1.7946291620334e-18	0.659176953479272	0.362	0.275	3.65871047263749e-14
Arrdc3	1.91894893436079e-18	0.606500417346198	0.275	0.182	3.91216119248135e-14
Rnf112	2.04590827309919e-18	-1.60086587785112	0.033	0.112	4.17099319636732e-14
Lgals7	2.0463956447118e-18	2.47071314464868	0.026	0.005	4.17198680087394e-14
Dstn	2.08525983657843e-18	0.328081846264709	0.777	0.67	4.25121922883244e-14
Ccdc8	2.42023099494552e-18	0.957632987823579	0.195	0.119	4.93412492939544e-14
Pafah1b2	2.51126907977603e-18	0.488675270233947	0.426	0.331	5.11972427293938e-14
Pdk1	2.52942988287422e-18	-0.867487007473254	0.086	0.186	5.15674870221568e-14
Tmem234	2.6494738762521e-18	0.426724718899892	0.578	0.497	5.40148239151516e-14
Fmc1	2.72770514260361e-18	0.606624882454025	0.367	0.274	5.56097247422598e-14
Sec62	2.73736256502563e-18	0.355424243261504	0.727	0.623	5.58066106131776e-14
Tmx3	2.77138368887817e-18	0.575272465261481	0.345	0.249	5.65001992651593e-14
Mpnd	2.80135941619752e-18	-0.432599153366346	0.191	0.308	5.71113144180189e-14
Lrch3	2.86597301055334e-18	0.834234515762593	0.269	0.182	5.84285917661509e-14
Psmb3	3.1174802626418e-18	0.394785988822017	0.619	0.519	6.35560701144785e-14
2210408F21Rik	3.31824008462196e-18	1.56041444983664	0.06	0.021	6.76489606051879e-14
Tyrobp	3.36049211899347e-18	-2.61847483492548	0.047	0.126	6.85103528299198e-14
Golm1	3.41545366689374e-18	0.700874082863016	0.129	0.065	6.96308539069628e-14
Nhsl2	3.60006056415357e-18	0.785058628475926	0.174	0.098	7.33944347213988e-14
Sec22c	3.69884435346518e-18	0.964236108383735	0.075	0.03	7.54083398340945e-14
Mpp6	3.7113782377634e-18	-0.748149516643657	0.16	0.278	7.56638681332825e-14
Wasf2	3.89790034712989e-18	0.422123995714541	0.522	0.43	7.94664943769372e-14
Avpr1a	3.91854144805223e-18	0.360930259429837	0.062	0.022	7.98873045014409e-14
Itpr1	3.96931481519785e-18	-1.21264415009274	0.137	0.247	8.09224211374385e-14
Rab12	4.07508579440045e-18	0.573679780877708	0.413	0.321	8.30787740904419e-14
Pitpnc1	4.07960097947066e-18	-1.09013797510215	0.063	0.153	8.31708251684683e-14
Irf7	4.42321655419715e-18	1.17945775009573	0.072	0.028	9.01761158904174e-14
Pdlim4	4.45110961520223e-18	0.603833425586893	0.431	0.332	9.07447717251278e-14
Arhgdig	4.61973614869162e-18	1.58336988938057	0.036	0.009	9.4182560863376e-14
Sept7	4.80490444780008e-18	0.234815822871202	0.679	0.599	9.79575869773002e-14
Il6st	4.88478585931685e-18	0.252065561157014	0.54	0.439	9.95861293138925e-14
Dusp6	4.95496959135626e-18	-1.98645272205352	0.061	0.148	1.0101696505898e-13
Vcp	5.58614925601694e-18	0.342524082683428	0.63	0.547	1.13884824882417e-13
Gsta4	5.77854333968091e-18	1.30090728736237	0.057	0.02	1.17807163066075e-13
Phlda1	5.86565325233196e-18	0.596624255324924	0.383	0.275	1.19583072855292e-13
Fbn2	5.90391993483146e-18	-1.08806689844975	0.171	0.283	1.20363215711409e-13
Carnmt1	6.00483529771489e-18	0.665068264714087	0.312	0.22	1.22420577214513e-13
Ier3	6.61833867395959e-18	-0.705439486611738	0.445	0.537	1.34928070546014e-13
Shisa2	6.87146988434186e-18	-1.12108244381275	0.033	0.111	1.40088656532077e-13
Atraid	7.15475915206139e-18	0.449626915451198	0.585	0.497	1.45864074833076e-13
Mrpl52	7.28224641598298e-18	0.322723181611589	0.615	0.524	1.48463157682645e-13
Slc5a7	7.58027493098088e-18	3.08093295007892	0.012	0.001	1.54539065017907e-13
Npepps	8.08342316846236e-18	0.596790908025995	0.398	0.303	1.64796748135442e-13
Pkm	8.93723501651941e-18	-0.466256326974738	0.593	0.617	1.82203410281781e-13
Chst2	9.01740445955414e-18	1.32019632744886	0.183	0.111	1.8383782471693e-13
Myl12a	9.21957630243042e-18	0.220825526047214	0.771	0.675	1.87959502077649e-13
Rhbdf1	9.33934428785455e-18	0.918633661185506	0.212	0.132	1.90401211996491e-13
Mndal	9.8715012653087e-18	0.153249879476613	0.167	0.089	2.01250296295848e-13
Tshz3	1.00130603637505e-17	0.669384444267691	0.137	0.07	2.04136261635782e-13
Nisch	1.00323619108917e-17	0.416113748904673	0.563	0.481	2.0452976227735e-13
Alkbh7	1.01308560341849e-17	0.734734512457268	0.18	0.106	2.06537761968928e-13
1700003F12Rik	1.0237760763093e-17	2.71015676028015	0.046	0.014	2.08717228677176e-13
Eppk1	1.06087809638085e-17	2.93389313822206	0.016	0.002	2.16281217509163e-13
Tbrg1	1.07393186659604e-17	0.367159518082792	0.564	0.475	2.18942489642935e-13
Ccn2	1.1112897409743e-17	-1.12694931665051	0.277	0.381	2.26558639492431e-13
Alox5ap	1.12299465392736e-17	-2.71101243554645	0.021	0.09	2.28944920096172e-13
Rpl27a	1.13260280479265e-17	0.155807127408608	0.924	0.891	2.30903733813077e-13
Morf4l2	1.14477992590501e-17	0.33000650759207	0.665	0.572	2.33386283494255e-13
Rbfox3	1.1826776389867e-17	3.2044345600991	0.015	0.002	2.4111249026022e-13
Pik3ip1	1.19029894760658e-17	1.03100029131316	0.182	0.108	2.42666246448554e-13
Polr2f	1.19256197211652e-17	0.400346939342379	0.534	0.438	2.43127609255396e-13
Pf4	1.20349770219407e-17	-3.33849607070295	0.06	0.141	2.45357076546305e-13
Ago2	1.29013549498906e-17	0.607096729871414	0.364	0.271	2.63019923363419e-13
Gpx7	1.31246488263157e-17	0.418024347803434	0.543	0.43	2.67572215622097e-13
Ptges	1.31733753456552e-17	1.08609802904556	0.112	0.055	2.68565603171872e-13
Cdk2ap2	1.34226682840748e-17	0.633402471904662	0.342	0.245	2.73647938307433e-13
Spred1	1.40656306138619e-17	0.437742407930841	0.39	0.292	2.86756011324803e-13
Frg1	1.43968391928784e-17	0.529155531168975	0.307	0.217	2.93508360625213e-13
Nkd2	1.52568590287035e-17	-1.65812763559041	0.019	0.086	3.11041585018179e-13
Psma6	1.56569449350264e-17	0.467188025119232	0.501	0.416	3.19198136390383e-13
Mfap3l	1.58136591073033e-17	1.07042010635714	0.091	0.04	3.22393068220592e-13
Eef1g	1.58841248967405e-17	0.291535985709698	0.721	0.642	3.23829654269848e-13
Arhgap17	1.60720658768395e-17	0.400590241734715	0.306	0.211	3.27661207031127e-13
Psmb1	1.62884500007793e-17	0.308844190140527	0.675	0.574	3.32072630165887e-13
Hnrnpul1	1.6603978545845e-17	0.367170365874783	0.424	0.324	3.38505310614143e-13
Sem1	1.7037771415369e-17	0.215968044599108	0.787	0.719	3.47349045845127e-13
Ctss	1.81683986076372e-17	-2.72335641651199	0.024	0.093	3.70399142413899e-13
Pafah1b1	1.83680812399839e-17	0.310338889587438	0.604	0.524	3.74470072239551e-13
Fam172a	1.8503888745435e-17	0.612089720081336	0.298	0.209	3.77238779853182e-13
Sspn	1.86631788915606e-17	0.616216996910684	0.443	0.347	3.80486228062245e-13
Magee1	1.96167562553059e-17	1.26143828044744	0.136	0.073	3.99926809776921e-13
Trerf1	1.98500618252798e-17	0.635054140210473	0.176	0.102	4.04683210431979e-13
Magi3	2.03936947864608e-17	0.827941318535873	0.248	0.167	4.15766255611577e-13
Arl6ip5	2.04431889288074e-17	0.369320450770572	0.578	0.478	4.16775292691596e-13
Shisa4	2.05015880009202e-17	-1.18824094742705	0.091	0.185	4.17965874574761e-13
Ptms	2.07671001800516e-17	0.305883311362934	0.763	0.676	4.23378871370713e-13
Sparcl1	2.10981450589336e-17	-1.73794872553288	0.189	0.292	4.3012788331648e-13
Plp2	2.31592740068332e-17	0.612312788326312	0.458	0.367	4.72148119177309e-13
Syt7	2.32928969788451e-17	-1.73455914863061	0.015	0.08	4.74872290707714e-13
Stim2	2.3920290693845e-17	0.506343364298195	0.242	0.156	4.87662966375419e-13
Dync1i2	2.46897873098933e-17	0.305713715562816	0.514	0.411	5.03350693886795e-13
Stat6	2.4969023487067e-17	0.706194654477168	0.251	0.166	5.09043481830835e-13
Rasa3	2.49779639832201e-17	-1.07013963511987	0.055	0.139	5.09225751725907e-13
Plag1	2.50012504080825e-17	1.74622906397815	0.047	0.015	5.09700492069577e-13
Clstn1	2.68675353332871e-17	0.761428575339333	0.436	0.352	5.47748442839724e-13
Sf3b6	2.70963021482103e-17	0.351269707808945	0.519	0.428	5.52412311895562e-13
Bzw1	2.74784947253014e-17	0.339460285876543	0.562	0.489	5.60204071964719e-13
Nsmaf	2.84693215109008e-17	0.701267347053695	0.179	0.105	5.80404057642734e-13
Aldh1a2	2.86150946852194e-17	0.728251506489313	0.043	0.013	5.83375935347568e-13
E2f1	2.87262319403084e-17	0.75558191479202	0.135	0.072	5.85641690567068e-13
Diablo	2.97402350930122e-17	0.73435036020703	0.24	0.154	6.0631417284124e-13
Cd93	3.07811950760933e-17	-3.73909022806871	0.012	0.074	6.27536224016313e-13
Cdc40	3.1840736926863e-17	0.702131301386454	0.279	0.191	6.49137103727957e-13
Cct5	3.26427047168526e-17	0.274868554192124	0.522	0.43	6.65486821062474e-13
Il33	3.268669574201e-17	0.701612605677777	0.196	0.118	6.66383666092358e-13
Arl6ip1	3.29377257243059e-17	0.123362771746349	0.457	0.351	6.71501414341424e-13
Creld1	3.31634082372372e-17	0.661329969181942	0.194	0.118	6.76102403732556e-13
Mtss2	3.39014852936882e-17	-1.08307683429701	0.057	0.141	6.91149580682422e-13
Odc1	3.60693226223512e-17	-0.724805927218949	0.244	0.351	7.35345280301875e-13
Piezo2	3.75398033636595e-17	-0.854036730479942	0.124	0.229	7.65323971174925e-13
Kif26a	3.79393237500252e-17	-3.55209483923089	0.008	0.067	7.73468993291763e-13
Cd80	3.82493384697791e-17	1.47353510096363	0.029	0.007	7.79789263383387e-13
Hmgn1	3.84873606988762e-17	0.277059193081307	0.668	0.571	7.84641822567989e-13
Igf2os	3.87822807831806e-17	2.10022452058464	0.022	0.004	7.90654358326702e-13
Lztfl1	3.9127115890496e-17	0.671461869713764	0.354	0.269	7.97684511659541e-13
Palmd	3.94154602079397e-17	-1.32961847625442	0.095	0.191	8.03562987259267e-13
Phyhip	3.95508098929705e-17	-1.48679010721219	0.005	0.063	8.0632236128799e-13
Zdhhc3	4.06336000117518e-17	0.765802066930953	0.29	0.206	8.28397203439584e-13
Sap30	4.08652284343309e-17	-1.76826258757374	0.023	0.092	8.33119412090705e-13
Lman2	4.53185189796809e-17	0.366886305390231	0.428	0.331	9.23908646438754e-13
Gja1	4.55016250287954e-17	-0.878946288585597	0.416	0.463	9.27641629462051e-13
Paics	4.59090188304341e-17	0.489283395102291	0.363	0.268	9.3594716689606e-13
Slit2	4.70068951590631e-17	-2.63842727577884	0.007	0.065	9.58329571607818e-13
Mob3b	4.73406519296006e-17	-1.62604293779903	0.015	0.079	9.65133870888768e-13
2700081O15Rik	4.80586179770772e-17	0.711592902093339	0.241	0.159	9.79771044698672e-13
Rcor2	4.95255841287944e-17	-1.18654026261492	0.029	0.101	1.00967808363373e-12
Gm46323	4.97408547819408e-17	2.54274473889648	0.011	0.001	1.01406680643943e-12
Cnih1	5.0609140064149e-17	0.478043438118731	0.496	0.413	1.03176853848781e-12
Desi2	5.14894441497052e-17	0.462793277881642	0.409	0.318	1.04971529788004e-12
Creb3l2	5.29188387266629e-17	0.505607442701708	0.384	0.287	1.07885636512048e-12
Tmem140	5.41372311850693e-17	0.774672552571471	0.119	0.059	1.10369573217001e-12
Tcea3	5.41982212483008e-17	-0.77954132174095	0.27	0.361	1.10493913658911e-12
Tmsb10	5.48552597487995e-17	0.23730999992092	0.923	0.865	1.11833418049878e-12
Hsd17b11	5.49245497934929e-17	0.620182173518906	0.25	0.166	1.11974679663994e-12
2610001J05Rik	5.78154801593761e-17	0.414049092735835	0.38	0.281	1.1786841940092e-12
Efr3a	5.84020572820839e-17	0.513613726585177	0.421	0.335	1.19064274180984e-12
Rab40b	6.05277954238971e-17	1.76448097380284	0.106	0.052	1.23398016530699e-12
Capza2	6.16171656399432e-17	0.314242817795746	0.633	0.547	1.25618915590152e-12
Atp6v1b2	6.23629746227338e-17	0.270253406884404	0.253	0.166	1.27139396363367e-12
Il6ra	6.28546501995309e-17	0.282501243558747	0.09	0.039	1.28141775361784e-12
Gsg1l	6.34702991321256e-17	-3.64628043854558	0.003	0.058	1.29396898840664e-12
Tm2d2	6.37676251684725e-17	0.453361641143149	0.478	0.391	1.30003057430965e-12
Top2b	6.59707203839754e-17	0.420558774208001	0.502	0.411	1.34494507646811e-12
Hspa12a	6.65057742008217e-17	0.530047022289488	0.094	0.042	1.35585321863215e-12
Rplp2	6.71137165180075e-17	0.185253665530758	0.918	0.87	1.36824733865262e-12
Ift57	7.01583511556808e-17	0.590967716618058	0.175	0.102	1.43031830501086e-12
Ppib	7.30326010302374e-17	0.24363736173855	0.795	0.713	1.48891563720345e-12
Gpatch8	7.35722262228748e-17	0.598090792318776	0.337	0.246	1.49991697600575e-12
Fzd2	7.76621774959115e-17	0.816763476246652	0.276	0.193	1.58329881260915e-12
Arhgdia	8.0926073183427e-17	0.332300574798241	0.658	0.579	1.64983985399053e-12
Acap2	8.40153953638735e-17	0.470963345778111	0.387	0.3	1.71282186528329e-12
Fip1l1	8.50719855674261e-17	0.508232840899789	0.363	0.272	1.73436256976312e-12
Shoc2	8.64617984114294e-17	0.761082936235402	0.287	0.201	1.76269668421381e-12
Aplp1	9.04875374856043e-17	-2.45689626188108	0.012	0.074	1.84476942671902e-12
Lbh	9.26917987413072e-17	-2.08266910050208	0.065	0.148	1.88970770093903e-12
Tango2	9.30978239659194e-17	0.935196063576368	0.158	0.09	1.8979853371932e-12
Pigx	9.5666754856368e-17	0.612090902823501	0.266	0.181	1.95035813125677e-12
Rnf145	9.93309071445661e-17	0.780978268234581	0.237	0.156	2.02505920395627e-12
Gas5	9.93646480307509e-17	0.213342703019451	0.772	0.683	2.02574707940292e-12
Gm47283	1.02510665725108e-16	0.30561990608971	0.321	0.225	2.08988494213778e-12
Pmm1	1.04458738707805e-16	0.499989565816179	0.249	0.164	2.12960030603603e-12
Pla2g12b	1.05746883822061e-16	-3.08034233205108	0.005	0.061	2.15586172048036e-12
Serpinb9	1.07807720001706e-16	0.473577486975744	0.096	0.044	2.19787598767478e-12
Sav1	1.07981250220912e-16	0.518924208549499	0.335	0.246	2.20141374825374e-12
Arl6	1.0846247969308e-16	1.19422465845885	0.143	0.078	2.21122457350282e-12
Nrp2	1.09519139009183e-16	-1.31951096115099	0.089	0.178	2.23276668698021e-12
Rab22a	1.1397123173241e-16	0.654486118946542	0.359	0.275	2.32353150132865e-12
Tbc1d2b	1.16100477720739e-16	0.735383228662052	0.201	0.125	2.3669404392927e-12
Flii	1.19271951467852e-16	0.622434628554717	0.321	0.233	2.43159727457509e-12
Snca	1.28679233559863e-16	-4.58459078201862	0.007	0.063	2.62338353458493e-12
AI427809	1.37661501899134e-16	1.14017900088152	0.029	0.007	2.80650503921765e-12
Ssbp2	1.39494393701492e-16	0.610859979086086	0.319	0.229	2.84387220439232e-12
Inmt	1.40221938262684e-16	1.06632098824088	0.033	0.008	2.85870465536133e-12
Cracr2b	1.43404060827588e-16	-2.95240287897295	0.016	0.078	2.92357858809203e-12
Atrx	1.44283323649119e-16	0.362810219190319	0.554	0.47	2.94150411923458e-12
Hs3st1	1.47799558412013e-16	0.898292693920377	0.095	0.044	3.0131895973457e-12
Cdc42ep4	1.48854290690974e-16	0.591602752589724	0.196	0.118	3.03469242431689e-12
Nedd4	1.49767184400067e-16	0.284181375936544	0.718	0.632	3.05330358836416e-12
Iglon5	1.50180585026548e-16	1.56534775295468	0.034	0.009	3.06173158693624e-12
Rtraf	1.5514349249047e-16	0.373990347293946	0.618	0.536	3.16291038140322e-12
Eya2	1.56804265331734e-16	-1.13868965772306	0.011	0.071	3.19676855731806e-12
Nefh	1.60208977834054e-16	-4.01215989666731	0.003	0.056	3.26618043110285e-12
Fam120a	1.62889976450116e-16	0.590222859416076	0.43	0.345	3.32083794988851e-12
G6pdx	1.63975019088276e-16	0.940344960057188	0.13	0.069	3.34295871415267e-12
Ghr	1.67268280998199e-16	0.57626404496811	0.327	0.238	3.41009844471029e-12
Cops5	1.69915440645357e-16	0.604088033920209	0.352	0.263	3.4640660884369e-12
Mt3	1.7200422262553e-16	-2.70020133861814	0.031	0.1	3.50665008666669e-12
Cul5	1.72628256712986e-16	0.555682495984089	0.363	0.273	3.51937226960764e-12
Dsel	1.75949068537442e-16	0.622756665993091	0.393	0.303	3.58707366027284e-12
Dhrs7	1.78926289480236e-16	0.741646032048811	0.408	0.325	3.64777026363357e-12
Smap1	1.95462662694814e-16	0.483804040537057	0.509	0.432	3.98489730435917e-12
Yjefn3	2.00586396316826e-16	-0.812234703745847	0.04	0.116	4.08935486171113e-12
Glce	2.02122120022301e-16	1.29518264873735	0.234	0.159	4.12066366089465e-12
Commd1	2.12295316247318e-16	0.487626878036741	0.494	0.414	4.32806461233407e-12
Hspb6	2.14896242694706e-16	-1.29827120608319	0.03	0.099	4.38108969981697e-12
Epha2	2.15185436716954e-16	-4.30147200324614	0.004	0.057	4.38698549834855e-12
Nuak1	2.30786895558348e-16	-1.20344799588106	0.082	0.171	4.70505243974804e-12
Mesd	2.41893439910457e-16	0.623820650789405	0.367	0.279	4.9314815594545e-12
Emx2os	2.46387591425154e-16	2.52831944746049	0.016	0.002	5.02310382638462e-12
Krt19	2.56751004923832e-16	1.79611609315479	0.024	0.005	5.23438273738215e-12
Olfml3	2.65401057338756e-16	-0.850404300367153	0.372	0.463	5.41073135596522e-12
Fads1	2.69469035594899e-16	-0.806634383228605	0.164	0.27	5.49366522867321e-12
Ppp1r12b	2.70595946732065e-16	0.461467372503906	0.221	0.139	5.51663956602661e-12
Abca5	2.77765977758589e-16	1.16512726107828	0.116	0.059	5.66281498856435e-12
Babam2	2.84355104930147e-16	0.618696826610283	0.222	0.143	5.7971475242109e-12
Apbb2	3.03262778371799e-16	0.823271281535324	0.354	0.275	6.18261826266587e-12
Tbx15	3.11218059433489e-16	0.778953894975768	0.272	0.192	6.34480257767054e-12
Notch3	3.12914641458673e-16	-3.76696921416998	0.024	0.088	6.37939079541797e-12
Lefty1	3.13745954074784e-16	1.0789824200104	0.168	0.1	6.39633876572262e-12
Hspe1	3.14631711352158e-16	0.278088956216561	0.589	0.503	6.41439669933645e-12
Bzw2	3.38800025969418e-16	0.434469985250457	0.251	0.166	6.90711612943852e-12
Tspan4	3.417368171238e-16	0.399353001047587	0.411	0.319	6.96698849070292e-12
Cyp26b1	3.42844204857685e-16	-1.84259601479369	0.026	0.094	6.98956480443362e-12
Rasgrp2	3.46526321430407e-16	-2.91988814651094	0.009	0.065	7.06463211500171e-12
Tmem169	3.48673617175033e-16	-2.7544755615653	0.008	0.064	7.10840903334741e-12
Atp2a3	3.54041291050355e-16	-3.11768098437229	0.009	0.065	7.21783980064358e-12
Sgk1	3.5963847671471e-16	-0.920986054797267	0.263	0.371	7.3319496247828e-12
Rxylt1	3.6774909025639e-16	0.575452807878624	0.389	0.303	7.49730070305702e-12
B2m	3.78403144419504e-16	0.131423973464932	0.859	0.744	7.71450490528043e-12
Gm2000	3.81112781948814e-16	0.464815878943138	0.479	0.374	7.76974628559048e-12
Lrrc8b	3.86081163042647e-16	1.2606028861037	0.114	0.059	7.87103667095043e-12
Fos	3.90508392992528e-16	-0.50744972163931	0.696	0.738	7.96129460793868e-12
Tmem117	3.91497289281393e-16	-2.0088847585811	0.013	0.073	7.98145523657977e-12
Ext1	4.08901871002199e-16	0.771070383707714	0.349	0.271	8.33628244412183e-12
Adgrg2	4.21876603739635e-16	0.743302792451681	0.346	0.258	8.60079832043994e-12
A730035I17Rik	4.28792611118398e-16	3.53165183990376	0.014	0.002	8.74179496287078e-12
Kansl3	4.36384804412427e-16	0.735797889260758	0.227	0.148	8.89657700755616e-12
Btbd7	4.43787030732065e-16	0.392517722068788	0.407	0.315	9.0474861955346e-12
Large1	4.50597017079751e-16	0.783512332665839	0.167	0.099	9.18632138720489e-12
Upf3b	4.54298354019733e-16	-0.898036498175495	0.083	0.173	9.2617805434003e-12
Tm6sf1	4.72397777542486e-16	-5.0178797890111	0.008	0.063	9.63077349075866e-12
Sec11c	4.72568830273594e-16	-0.647946596602899	0.214	0.326	9.63426074278777e-12
Tmbim1	4.75876286811067e-16	0.591412158898029	0.451	0.369	9.70168985921723e-12
Gnas	4.77700961155306e-16	0.254306225526357	0.88	0.823	9.73888949507323e-12
Ccser1	4.91070179452243e-16	-3.04133266746476	0.007	0.062	1.00114477484929e-11
Slain2	4.92825522986683e-16	0.63105785240809	0.337	0.251	1.00472339371295e-11
Trim12a	5.03731854896301e-16	1.01293272788688	0.103	0.05	1.02695813257709e-11
Mrpl50	5.06774025264451e-16	0.51948593324281	0.245	0.163	1.03316020530664e-11
Mpv17	5.26851167787102e-16	0.594074668252705	0.307	0.222	1.07409147576756e-11
Cdk19	5.38415472853514e-16	0.659054242892804	0.143	0.079	1.09766762450646e-11
Alkal2	5.53912566768966e-16	2.58044588184747	0.03	0.008	1.12926154987189e-11
Sgtb	5.63399055847387e-16	1.86262301196395	0.042	0.013	1.14860165515607e-11
Piezo1	5.71942203000945e-16	-0.568681787154046	0.172	0.282	1.16601856925803e-11
Msrb1	5.87353296294642e-16	0.224663889242039	0.321	0.229	1.19743716515589e-11
Ldhb	5.91734945228661e-16	-2.14721206544452	0.045	0.12	1.20637003283767e-11
Tmem132a	5.92059075315148e-16	-0.991636972345237	0.082	0.17	1.20703083684499e-11
Ube2l3	5.95241734526221e-16	0.389624792365555	0.515	0.427	1.21351932417861e-11
Alcam	6.00176823680291e-16	-1.74732245091014	0.028	0.096	1.22358049043701e-11
Lancl1	6.0163208369828e-16	0.937610751711377	0.169	0.101	1.22654732903568e-11
Mmp19	6.09657217284714e-16	0.227060602632469	0.078	0.033	1.24290816887835e-11
Nfu1	6.12072727904611e-16	0.550403441553871	0.295	0.208	1.24783267037913e-11
Rev3l	6.12964270205533e-16	0.748626670320496	0.339	0.256	1.24965025766802e-11
Cd53	6.48600123543567e-16	-3.72025945491802	0.007	0.061	1.32230107186827e-11
Leprot	6.61642256555395e-16	0.491434902157055	0.495	0.415	1.34889006843948e-11
Kctd20	6.81602924940319e-16	0.770540911214794	0.246	0.166	1.38958388307583e-11
Arpc2	6.90405692806146e-16	0.128441718052927	0.7	0.61	1.40753008592389e-11
Ezh1	7.15377893831609e-16	0.844993693702137	0.162	0.094	1.4584409121545e-11
Zfp90	7.28149226229274e-16	0.740851656163047	0.109	0.055	1.48447782751362e-11
Slc43a2	8.13721434032124e-16	-2.44824626661736	0.024	0.089	1.65893388756129e-11
Psmd11	8.13877786028427e-16	0.474646047773105	0.408	0.321	1.65925264237615e-11
Lyrm9	8.17102624832945e-16	2.19766691750373	0.043	0.014	1.66582712124692e-11
Trip12	8.56609255126858e-16	0.460609203535948	0.429	0.346	1.74636928842713e-11
Xrn1	8.81798760031743e-16	0.538081204880299	0.349	0.263	1.79772313207672e-11
mt-Nd4	8.91613477033615e-16	-0.464216591830715	0.928	0.875	1.81773239562843e-11
Gsdmd	9.20785141407182e-16	0.359823447981119	0.103	0.05	1.87720466778682e-11
Itih2	9.38091137405909e-16	-1.68571929748472	0.016	0.076	1.91248640182943e-11
Thop1	9.59581793426963e-16	0.975574001924159	0.138	0.076	1.95629940225955e-11
Synm	9.6069713258046e-16	-0.592657292139386	0.129	0.23	1.95857324419178e-11
Csf1r	9.79979568819909e-16	-3.12845419083144	0.013	0.071	1.99788434695315e-11
Eln	9.81322495892978e-16	0.521912070444351	0.465	0.376	2.00062217237701e-11
Psma5	9.88573601955616e-16	0.420152727282332	0.5	0.416	2.01540500230691e-11
B4galt6	1.00482408279943e-15	-1.47547259074138	0.057	0.137	2.04853485760319e-11
Ubl5	1.03415033826755e-15	0.267275593886607	0.652	0.573	2.10832229462605e-11
Cask	1.10440141120374e-15	0.573131935981346	0.357	0.276	2.25154315702107e-11
Calhm6	1.10596205947205e-15	-1.39033144333521	0.012	0.071	2.25472485064566e-11
Spi1	1.12789088571075e-15	-3.26107784754078	0.009	0.063	2.29943114869851e-11
Hspb7	1.1704712338869e-15	-3.4463513055641	0.006	0.059	2.38623970452523e-11
Cox5b	1.171237575778e-15	0.221426588274636	0.707	0.617	2.38780204573861e-11
Tmem178b	1.30192038008218e-15	2.17140495378067	0.023	0.005	2.65422507887353e-11
Stk3	1.32619024556518e-15	0.831513930726243	0.22	0.146	2.70370405363374e-11
Prdx6	1.35472757937834e-15	0.551147181394213	0.482	0.395	2.76188311607861e-11
Ankrd46	1.38686528491932e-15	0.884381164981036	0.242	0.166	2.82740225636501e-11
Nrn1	1.40163209400901e-15	-0.640301040384929	0.063	0.144	2.85750735005617e-11
Fam174b	1.41674455157754e-15	-1.32809248266334	0.042	0.116	2.88831711730113e-11
Ppp3cc	1.4661559170857e-15	0.803905588284159	0.083	0.037	2.98905206816261e-11
Ggta1	1.4740063392259e-15	-2.02637257211896	0.038	0.108	3.00505672377984e-11
Mrps16	1.47676830214951e-15	0.461835362672894	0.449	0.363	3.01068753759221e-11
Rpn2	1.48505527565797e-15	0.491609121454854	0.643	0.541	3.02758219048391e-11
Bcar3	1.4923024061879e-15	-1.98290887938607	0.014	0.072	3.04235691549526e-11
Lhfpl2	1.53343884040433e-15	-0.89810004755926	0.199	0.303	3.1262217639323e-11
S100b	1.53480954964497e-15	-0.212498669701517	0.101	0.048	3.12901622886119e-11
Sf3b2	1.54558226089351e-15	0.338121852602546	0.545	0.461	3.1509785552836e-11
Zfp451	1.54734507409512e-15	0.662680057035382	0.314	0.229	3.15457240255772e-11
Mfap2	1.56079568703339e-15	0.381675850688625	0.549	0.448	3.18199416715498e-11
Atp6v0e2	1.56458747940953e-15	0.952821945533058	0.112	0.057	3.1897244942722e-11
Cped1	1.61508542958296e-15	0.34407555329986	0.373	0.28	3.29267466529078e-11
Acadsb	1.6648713450476e-15	0.689139846029872	0.312	0.231	3.39417321114853e-11
Socs3	1.68372912409715e-15	-0.667886728629746	0.374	0.468	3.43261856529686e-11
Adgrl3	1.69630785164493e-15	1.28680353945188	0.079	0.035	3.45826281714852e-11
Rab1a	1.76102657216306e-15	0.334274017231869	0.595	0.512	3.59020487266883e-11
Gjb3	1.76149292660589e-15	2.49684845459047	0.012	0.001	3.59115562947143e-11
Fads2	1.77328488694988e-15	-0.666742240935214	0.147	0.246	3.61519589902473e-11
Srp14	1.81502547726903e-15	0.352775778929317	0.578	0.49	3.70029244050838e-11
Clmp	1.8713876640838e-15	0.591394804384559	0.377	0.292	3.81519803076765e-11
Cxxc5	1.93420690941244e-15	0.6781967446787	0.412	0.334	3.94326762621915e-11
Ptafr	1.94018942111095e-15	-2.77285130027012	0.013	0.07	3.95546417281889e-11
Tsen15	1.98462242281844e-15	0.656484156120916	0.197	0.123	4.04604973339995e-11
Mical1	1.99002206781545e-15	0.743888953969781	0.28	0.198	4.05705798965535e-11
Epas1	2.03327487468464e-15	-2.8304200902966	0.071	0.149	4.14523748701958e-11
Psma2	2.18899997755402e-15	0.357641512268324	0.602	0.516	4.46271425423938e-11
Plec	2.1952643671398e-15	0.495026530427173	0.54	0.471	4.47548546528791e-11
Kitl	2.24719788161452e-15	0.125552854576822	0.186	0.108	4.58136232124752e-11
Ccl9	2.26337985026821e-15	-3.1027272871953	0.023	0.084	4.61435250074181e-11
Med15	2.27647322089576e-15	0.528650844242322	0.252	0.172	4.64104595544018e-11
Lsm7	2.32140201857605e-15	0.41593682400766	0.392	0.307	4.73264229527099e-11
Krt10	2.40688276526938e-15	0.816951008223316	0.221	0.147	4.90691189355468e-11
Stx16	2.58276477888824e-15	0.672425571521017	0.266	0.184	5.26548255471945e-11
Tmbim6	2.58432837774917e-15	0.312058417200895	0.588	0.507	5.26867026371724e-11
Gm10855	2.64133509683205e-15	1.94659109756536	0.017	0.003	5.3848898619115e-11
Mrps24	2.68693218395911e-15	0.416795707950491	0.53	0.443	5.47784864343744e-11
Tmem131	2.70280090033236e-15	0.581224005459212	0.255	0.174	5.51020019550757e-11
Tril	2.76159606411909e-15	0.298843322808388	0.215	0.134	5.6300658959196e-11
Sel1l	2.87420270058157e-15	0.508131767921328	0.392	0.313	5.85963704567564e-11
Cuedc1	2.87866031765765e-15	-1.05283415018007	0.314	0.386	5.86872478960864e-11
Entpd7	2.88872374880649e-15	-0.998495933068998	0.072	0.155	5.8892411066918e-11
Slc35a2	3.0316269259903e-15	-0.724454829888408	0.189	0.291	6.18057781401643e-11
Fbxo2	3.05431175790411e-15	-2.10031261211062	0.018	0.078	6.2268253808391e-11
Vps29	3.15764213540434e-15	0.320448200677111	0.468	0.38	6.43748502144882e-11
Camsap3	3.20937687722639e-15	1.92784970522213	0.03	0.008	6.54295663960144e-11
Selenom	3.34658601990531e-15	0.278124744144028	0.742	0.63	6.82268491878095e-11
Pop4	3.36164097384749e-15	0.805689021827294	0.189	0.118	6.85337745338287e-11
Fmnl2	3.4758746143511e-15	0.676243593875783	0.22	0.145	7.08626557627758e-11
Samd14	3.63124591727803e-15	1.12411005302356	0.134	0.075	7.40302105155472e-11
Ctf1	3.64165732452783e-15	-1.23415385973206	0.019	0.079	7.42424678751489e-11
Pamr1	3.74864088386177e-15	0.507634307738637	0.433	0.333	7.642354169929e-11
Fhdc1	3.7631456503875e-15	2.02937194606365	0.032	0.009	7.67192503744501e-11
Ncoa7	3.80456607347296e-15	0.492839587164695	0.236	0.158	7.75636885398933e-11
Ubap1	4.04219310686462e-15	1.0995220046632	0.186	0.117	8.2408190869649e-11
Eci2	4.16292174368795e-15	0.545080582364992	0.357	0.271	8.48694855885661e-11
Pfn2	4.55664632033865e-15	0.980739026104411	0.248	0.175	9.2896348532744e-11
Prag1	4.57571200768892e-15	-2.92674473396886	0.008	0.06	9.32850407007540e-11
Uba52	4.63991746383714e-15	0.188291041784383	0.675	0.581	9.45939973352477e-11
Kcnk2	4.6783139973905e-15	-0.899992873444608	0.02	0.081	9.53767874648002e-11
Rpl27	4.77848487671668e-15	0.137341030421517	0.871	0.823	9.74189711816229e-11
Heca	4.8773308586428e-15	0.784990673635193	0.259	0.182	9.94341442151508e-11
Trim29	4.94351846229836e-15	2.53299222250361	0.013	0.002	1.00783510890877e-10
Rab28	4.98354854271145e-15	0.463649975468084	0.363	0.279	1.01599604140258e-10
Fndc4	5.19980415548513e-15	-0.47660588061494	0.135	0.234	1.06008407317875e-10
Arcn1	5.22006262417817e-15	0.447502977639364	0.528	0.441	1.0642141671912e-10
2310081O03Rik	5.2714432773995e-15	2.99358381633215	0.011	0.001	1.07468914096344e-10
Smad4	5.4097940574923e-15	0.601311196995864	0.374	0.293	1.10289471450096e-10
Etfb	5.44443978486125e-15	0.304214242388554	0.543	0.458	1.10995793893966e-10
Emid1	5.4595832664924e-15	-4.75858878993622	0.004	0.053	1.1130452405398e-10
Chmp2a	5.61588857556899e-15	0.270889368350918	0.604	0.518	1.14491120390125e-10
Kif3a	5.62096381761275e-15	0.776650366889027	0.19	0.119	1.14594589349671e-10
Creb3l3	5.66929275037999e-15	-1.89706630480637	0.012	0.067	1.15579871301997e-10
Adcy2	5.67028023943552e-15	-0.585566735003194	0.048	0.122	1.15600003241372e-10
Eif3a	5.68195422197636e-15	0.339083918153094	0.573	0.503	1.15838000723432e-10
Syap1	5.77679266952339e-15	0.651534157575186	0.293	0.214	1.17771472153573e-10
Ivns1abp	5.84490461521099e-15	-0.720458101339522	0.214	0.315	1.19160070390306e-10
Arhgap12	5.9749955837388e-15	0.717774081549768	0.193	0.122	1.21812234965683e-10
Lyst	6.36424089124671e-15	0.696740873872224	0.184	0.114	1.29747779049847e-10
Psma3	6.41888069984746e-15	0.303223800733781	0.649	0.567	1.3086172082779e-10
Asah1	6.46152663285844e-15	0.424710484867881	0.458	0.369	1.31731143464085e-10
Eno3	6.58947604642797e-15	-1.76008740435864	0.047	0.119	1.34339648158527e-10
Epb41l4a	6.6311413025425e-15	-3.71743490952732	0.004	0.053	1.35189077734934e-10
Slc39a13	6.8090256157798e-15	-0.828417768712928	0.318	0.388	1.38815605228903e-10
Jph2	6.88002324652441e-15	-3.45154634580509	0.004	0.053	1.40263033926893e-10
Gm4117	7.35040946368884e-15	-1.51405623271936	0.019	0.079	1.49852797736224e-10
Ist1	7.70942194935447e-15	0.6977095564563	0.241	0.162	1.57171985281489e-10
Chchd6	7.90254220660268e-15	0.776598256604372	0.16	0.096	1.61109127966009e-10
Snapin	8.01532705544667e-15	0.675935449195409	0.352	0.271	1.63408472679391e-10
C1qc	8.27581440296554e-15	-3.16404762484862	0.038	0.103	1.68719028233258e-10
Mbd4	8.68816462105908e-15	-1.56974548781817	0.034	0.101	1.77125612129531e-10
Srsf5	8.95185172344746e-15	0.337337098644385	0.598	0.506	1.82501401085923e-10
Coro1a	8.9598170262746e-15	-2.89855102031545	0.012	0.066	1.8266378971466e-10
Pja2	9.18775220733759e-15	0.48946622108797	0.423	0.341	1.87310704250992e-10
[truncated: 9,717 more rows]
