# Supplementary material for: Single-nucleus transcriptional and chromatin accessibility analyses of maturing mouse Achilles tendon uncover the molecular landscape of tendon stem/progenitor cells
Source: eLife. 2026 Feb 2;14:RP104768. doi: 10.7554/eLife.104768 (PMC12863719; doi:10.7554/eLife.104768)
Supplement: Supplementary file 6. [file elife-104768-supp6.csv]

	p_val	avg_log2FC	pct.1	pct.2	p_val_adj
Fcer1g	0	3.87423987674632	0.732	0.08	0
Tyrobp	0	4.00060400074819	0.7	0.071	0
Lyz2	0	3.57529963909847	0.778	0.159	0
Cd74	0	5.45340196696455	0.618	0.079	0
Ctss	0	4.13160051444628	0.536	0.051	0
H2-Aa	0	5.17695278995684	0.507	0.05	0
H2-Ab1	0	5.26647445827241	0.502	0.059	0
Ifi27l2a	0	3.02096174300232	0.602	0.174	0
Ccl9	0	4.61926305159961	0.468	0.047	0
C1qb	0	3.4279074320328	0.493	0.077	0
H2-Eb1	0	5.10613409338662	0.459	0.045	0
Ccl6	0	4.57522038669048	0.443	0.042	0
Wfdc17	0	3.93601424030542	0.446	0.051	0
C1qa	0	3.36480045263419	0.471	0.081	0
Cd52	0	4.66370205706902	0.42	0.034	0
Alox5ap	0	3.87502110249162	0.438	0.055	0
Pf4	0	2.94603071476925	0.483	0.106	0
C1qc	0	3.2642565063411	0.443	0.069	0
Ptafr	0	4.70935670326768	0.402	0.038	0
Cxcl2	0	3.70261325438742	0.449	0.088	0
Cd83	0	4.39051589603188	0.393	0.05	0
Laptm5	0	3.54694802107443	0.382	0.048	0
Spi1	0	3.98654233405835	0.331	0.036	0
Lcp1	0	3.45622775461399	0.332	0.051	0
Coro1a	0	3.9713641165655	0.317	0.04	0
Cd53	0	4.16026861780106	0.307	0.036	0
Lilrb4a	0	4.074802218967	0.288	0.032	0
Col1a2	0	-3.08973454383735	0.725	0.964	0
Lilr4b	0	4.27417318765194	0.253	0.027	0
Il1b	0	5.18179458072047	0.234	0.015	0
Sparc	0	-2.55223164497217	0.769	0.978	0
Bcl2a1b	0	5.49954030078887	0.213	0.013	0
Tnip3	0	5.5263186044472	0.198	0.009	0
Cytip	0	5.08720601838645	0.174	0.01	0
Bcl2a1d	0	5.87374019511382	0.151	0.006	0
Tmsb4x	0	1.99120050729593	0.988	0.95	0
Ftl1	0	2.17673358757553	0.959	0.922	0
Actb	0	2.31229576404012	0.994	0.962	0
Srgn	8.21230130415591e-290	3.72347579743082	0.404	0.089	1.67424186687827e-285
Pld4	4.4323690844655e-289	4.10605512241329	0.252	0.031	9.03627085249981e-285
Rps29	5.59283198365301e-275	1.24858114974532	0.959	0.942	1.14021065650734e-270
Col6a1	9.75294815746382e-271	-2.23230632720606	0.229	0.753	1.98833354086215e-266
Cd68	4.64243142129859e-269	3.64394380883774	0.319	0.057	9.46452493860144e-265
Slfn2	1.11332976307426e-267	3.46024894261093	0.302	0.05	2.26974538797949e-263
Bgn	5.1861555811052e-266	-2.10784710134484	0.325	0.809	1.05730153831992e-261
Napsa	1.94695348894182e-263	5.83032907468588	0.122	0.005	3.96925407790569e-259
Lgals3	7.57678857155137e-260	2.4659401340829	0.708	0.336	1.54467988608218e-255
Rgs1	8.48513054553646e-260	5.07188572190551	0.187	0.017	1.72986356431852e-255
Pim1	1.3317677259359e-259	3.35124001901736	0.642	0.315	2.71507486286552e-255
Serpinh1	3.24488126254729e-254	-1.85249548157348	0.282	0.801	6.61533942995516e-250
Plek	3.50507453067849e-250	3.65036586050293	0.261	0.039	7.14579544569424e-246
Fstl1	2.32598449206594e-248	-2.45525703964398	0.177	0.73	4.74198458397482e-244
Clec4b1	8.43096385035164e-244	5.25613768863073	0.129	0.007	1.71882060017119e-239
Hspg2	7.52775319967037e-242	-2.85036310839159	0.066	0.606	1.5346830448168e-237
Col1a1	4.97257427272856e-241	-2.66768088967677	0.866	0.981	1.01375871698117e-236
Crip1	1.34108291012375e-240	1.42135448870241	0.952	0.916	2.73406572886929e-236
Col6a2	3.8013564255448e-236	-2.10674089586131	0.19	0.712	7.74982534475819e-232
H2-DMb1	1.15954621166533e-233	4.85146382919743	0.197	0.023	2.3639668617221e-229
Meg3	1.29851592996716e-233	-3.12292013861796	0.121	0.634	2.64728442642405e-229
Cfp	1.48061267436794e-232	3.88210594183676	0.238	0.035	3.01852505923392e-228
Col5a2	2.95333029892174e-232	-2.48745351781518	0.139	0.671	6.02095448041175e-228
Ptprc	2.15017724097538e-231	3.66037234032164	0.236	0.034	4.38356634117651e-227
Nedd4	4.99792341919998e-231	-2.16325074277766	0.147	0.679	1.0189266474723e-226
Gnas	5.54633302610334e-231	-1.58732601330529	0.469	0.858	1.13073091403169e-226
Rcn3	4.20113097964093e-230	-2.25553135815933	0.13	0.663	8.56484572819396e-226
Ppic	7.30325174648033e-230	-2.01338526304281	0.14	0.678	1.48891393355494e-225
Col6a3	8.69713311956722e-228	-2.01630753966057	0.212	0.716	1.77308452908617e-223
H2-D1	3.64114127497072e-227	1.94948927651212	0.8	0.644	7.4231947172828e-223
Zbtb20	8.91828186175058e-227	-1.89999461217495	0.172	0.714	1.81817012315509e-222
Fkbp9	1.87880497072575e-226	-2.38177890434242	0.143	0.664	3.83031969381859e-222
Pcolce	2.33119881950544e-225	-1.80217024887756	0.3	0.771	4.75261503332573e-221
C5ar1	4.29965122807883e-225	3.67444487979174	0.237	0.036	8.7656989586843e-221
Ccr2	1.5757422420127e-222	4.04328110943185	0.147	0.012	3.21246570879128e-218
Ecrg4	1.90343134129195e-222	-2.45684516497231	0.241	0.728	3.8805254754919e-218
Pmaip1	1.38042367544364e-220	5.34747638866363	0.128	0.008	2.81426974712694e-216
Mpeg1	2.53076818312839e-219	4.45143584334292	0.156	0.014	5.15947709494385e-215
Cybb	1.38945477369336e-218	3.42344175617971	0.218	0.03	2.83268144712864e-214
Nfix	2.91196766643238e-217	-2.19228189988504	0.105	0.624	5.93662848155569e-213
Nfib	5.65566779152468e-214	-1.96258533952334	0.116	0.648	1.15302099265814e-209
Lat2	2.06601934030532e-213	4.70947515948793	0.163	0.016	4.21199362908045e-209
Fbn1	6.63761617512257e-210	-2.79074986697296	0.079	0.581	1.35321080962224e-205
Retnla	7.5732836703623e-208	4.07043108143275	0.274	0.053	1.54396534187676e-203
Cd36	2.40604605929541e-207	2.63066428999843	0.425	0.127	4.90520610108554e-203
Rpl37a	4.51326924155074e-207	1.05843521991246	0.949	0.929	9.20120200274949e-203
Fkbp10	1.16010107578165e-206	-2.71616094052132	0.054	0.544	2.36509806319606e-202
Cald1	1.96775088355604e-206	-2.24181597399393	0.098	0.609	4.0116537263057e-202
Abi3bp	1.31399853110848e-199	-2.19750981675847	0.158	0.64	2.67884880537085e-195
Gas1	1.61683121704665e-199	-2.21470441772648	0.125	0.618	3.29623380219301e-195
Mrc1	4.07361297464862e-199	2.54524691168788	0.267	0.05	8.30487477141613e-195
Col11a1	1.30201492745682e-198	-3.36273522115269	0.111	0.569	2.65441783260622e-194
Loxl2	8.44731125879524e-198	-2.91722835096507	0.081	0.555	1.72215334633059e-193
Fndc1	4.95916137633492e-197	-2.50358354249304	0.101	0.579	1.0110242297934e-192
Aebp1	8.43953895085405e-197	-2.46291343231026	0.092	0.574	1.72056880591061e-192
Csf1r	7.7597232378084e-196	2.75218365653184	0.264	0.05	1.581974776492e-191
Pfn1	9.35387381851221e-196	1.603008167537	0.81	0.777	1.90697425538008e-191
Serpinf1	5.71353039359239e-195	-1.6691826026817	0.419	0.809	1.16481744134168e-190
Fth1	9.06609728163951e-194	1.23180347594857	0.96	0.93	1.84830525280785e-189
Folr2	1.00301896083029e-192	3.36091261084962	0.227	0.038	2.04485475544471e-188
Ear2	1.67704902680006e-192	5.53653326014273	0.087	0.003	3.41899985093728e-188
Tnf	5.88459938336588e-190	3.82242474870103	0.197	0.029	1.1996932762868e-185
Ly86	1.63837829391807e-189	3.70037819711159	0.191	0.027	3.34016182781076e-185
H2-DMa	4.28915963630187e-189	4.28733337447739	0.197	0.029	8.74430975052861e-185
Sptbn1	5.77720258324925e-189	-1.73044984257375	0.144	0.642	1.17779829064703e-184
Maged1	1.61432542912571e-188	-2.27043872192718	0.062	0.534	3.29112525235859e-184
Bmp1	7.5032186321741e-187	-2.86609271424819	0.051	0.506	1.52968118254133e-182
B2m	2.27323350212838e-186	1.67961154165517	0.805	0.748	4.63444114078912e-182
Tnmd	2.44422479192984e-186	-2.69574747941111	0.194	0.642	4.98304108330737e-182
Thbs2	3.71658214493711e-185	-2.45510923524833	0.101	0.563	7.57699601888328e-181
Itm2a	6.12024187694523e-185	-3.01148976942121	0.09	0.551	1.24773371145282e-180
Angptl2	5.11209814054142e-183	-2.46870300216567	0.069	0.527	1.04220344791218e-178
C1qtnf6	1.76100601453217e-182	-3.03741953333778	0.045	0.49	3.59016296182673e-178
Copz2	1.54225757266672e-181	-1.87386432319974	0.094	0.566	3.14420051339564e-177
Rac2	3.72944398201328e-181	3.93349040707926	0.185	0.026	7.60321744613047e-177
Calu	6.09712192788087e-180	-1.52068042267983	0.132	0.617	1.24302024743707e-175
Mxra8	6.53569606311125e-180	-1.96395443771958	0.072	0.538	1.33243235638649e-175
Clec10a	3.1385379061275e-178	3.7312300771268	0.165	0.021	6.39853722922214e-174
Nrep	1.55088785549269e-177	-1.7372389344488	0.12	0.598	3.16179507099294e-173
Golim4	5.46057233893939e-177	-2.37497511737244	0.059	0.501	1.11324688273957e-172
Selenom	1.05725222817272e-176	-1.40120609407957	0.179	0.677	2.15542011757573e-172
Antxr1	9.01566820344788e-176	-2.46251080054286	0.061	0.506	1.83802427663692e-171
Rps28	1.17706332793351e-175	1.01629979321141	0.925	0.918	2.39967900665805e-171
Pdgfrl	3.88119535955596e-175	-3.02889951205099	0.063	0.497	7.91259297952674e-171
Crtap	4.89693627277583e-175	-2.15933979356527	0.073	0.523	9.98338397930808e-171
Nfkbid	3.25310667479305e-174	4.00828249164655	0.183	0.027	6.63210857790058e-170
Lox	3.30562165760303e-174	-2.24472535042702	0.113	0.568	6.7391708733553e-170
Wwtr1	1.07121271606377e-172	-2.82876609993564	0.041	0.471	2.18388136423921e-168
Ms4a6c	1.27720108431658e-172	3.63654483634624	0.192	0.03	2.60382985059621e-168
Lhfp	4.37900305801197e-171	-1.70935129769163	0.106	0.569	8.92747353436899e-167
P3h3	8.97189011543985e-171	-2.32533903696633	0.052	0.484	1.82909923783472e-166
Gm42418	9.05899591269485e-171	-0.903572787380535	0.564	0.862	1.8468574967211e-166
Thra	9.80326563018835e-171	-2.04288717854619	0.064	0.504	1.9985917640265e-166
Mtch1	9.8366911997441e-171	-1.78245049347813	0.115	0.572	2.00540623489183e-166
Mfap2	1.28965493900922e-170	-2.72627261175971	0.055	0.489	2.6292195241581e-166
Gpx8	1.38579187480729e-170	-1.81955018587777	0.073	0.525	2.82521389516961e-166
Txndc5	1.83638881805677e-170	-1.68811083411412	0.087	0.54	3.74384588337235e-166
Gpx7	6.92253265352529e-170	-2.52798930333883	0.044	0.471	1.4112967320742e-165
Fkbp7	1.58681268575292e-169	-1.79052847195693	0.113	0.575	3.23503502244448e-165
Htra1	3.21244843020723e-169	-1.58861204356839	0.196	0.665	6.54921861466348e-165
Mfap4	6.9190744953558e-169	-3.06467515455786	0.082	0.505	1.41059171736819e-164
Nfic	2.58280386270179e-168	-1.49747431573544	0.111	0.577	5.26556223489015e-164
Nrros	2.7297870663218e-168	3.86174574813147	0.195	0.032	5.56521689211025e-164
Peg3	5.85816306557793e-168	-4.01524252800814	0.03	0.444	1.19430370417937e-163
AY036118	3.14014789944826e-167	-1.05796361368527	0.169	0.665	6.40181952260516e-163
Prrx1	7.11354809852023e-166	-1.6375149001894	0.092	0.545	1.45023905084532e-161
Vkorc1	7.31392953187893e-166	-1.55633028894405	0.138	0.598	1.49109081366416e-161
Rcn1	2.02740007099534e-165	-1.99508494639705	0.055	0.487	4.1332605247382e-161
Col16a1	9.17590447752859e-165	-2.94442661894893	0.048	0.467	1.87069164583375e-160
Fermt2	1.09488144288834e-164	-1.84736917065631	0.066	0.503	2.23213479761645e-160
Col12a1	1.31632884871873e-164	-2.21678817209228	0.139	0.568	2.68359962388288e-160
Hdlbp	2.47159758608733e-164	-1.57762780777116	0.136	0.586	5.03884599875624e-160
Nid1	2.77131785958348e-164	-2.24294190682932	0.069	0.503	5.64988572033283e-160
Ctsc	3.84665257076075e-164	2.80580460709523	0.314	0.086	7.84217059600993e-160
Ccl22	7.69490567803989e-164	7.09811254726938	0.069	0.002	1.56876042058199e-159
Kdelr3	1.3542528750425e-163	-2.20118930114087	0.055	0.483	2.76091533634914e-159
Cnn3	1.6734510541604e-163	-1.69673705800531	0.08	0.522	3.4116646641168e-159
Matn2	3.07917585903214e-163	-2.57299101192756	0.055	0.476	6.27751582380883e-159
Gpr132	3.9441077640384e-163	4.85660366035791	0.1	0.007	8.04085249854509e-159
Fau	2.47058907437166e-162	0.990099893573776	0.902	0.892	5.03678994592151e-158
Mmp2	2.57951956328383e-162	-2.06246600638127	0.094	0.533	5.25886653366675e-158
Snhg18	9.40755831222104e-162	-1.76339429307835	0.093	0.534	1.9179189131125e-157
Cavin3	6.60131447125022e-161	-1.17250677279715	0.2	0.695	1.34580998125378e-156
Col15a1	1.77791603038655e-160	-2.6311830324003	0.074	0.495	3.62463741114907e-156
Mmp14	2.21838806184315e-160	-2.18650854345596	0.055	0.478	4.52262774167964e-156
Sh3bgrl3	2.91420168560867e-160	2.20850344329878	0.693	0.585	5.9411829764504e-156
Ckap4	9.82958483418144e-160	-1.77572797635894	0.105	0.544	2.00395746014457e-155
Ltbp4	1.57596715212231e-159	-2.3712101384838	0.057	0.477	3.21292423303175e-155
Ndufa4l2	5.67630658265325e-159	-2.22863827389093	0.129	0.559	1.15722862300552e-154
Dst	9.17468967604273e-159	-1.67417318142465	0.065	0.494	1.87044398425483e-154
F13a1	9.59064650464922e-159	2.58961904024931	0.257	0.058	1.95524510290284e-154
Ikbip	1.05409224150447e-158	-1.78427001116848	0.066	0.491	2.14897785275516e-154
Cd14	1.79322910490774e-158	3.38810977894502	0.212	0.041	3.65585617617542e-154
Npdc1	2.82558205860404e-158	-1.50731189534737	0.069	0.5	5.76051414287606e-154
Itgb2	3.83772335177466e-158	4.20525013494695	0.157	0.022	7.82396659726299e-154
Pkd2	6.6425374206153e-158	-2.03046739682868	0.053	0.469	1.35421410394084e-153
Ltbp3	2.00585738548079e-157	-2.90456706552999	0.034	0.436	4.08934145177968e-153
Gng11	6.67375485009433e-157	-1.49749373594329	0.141	0.602	1.36057840128873e-152
Mxra7	9.81936116573957e-157	-1.60305748575313	0.067	0.492	2.00187316085933e-152
Maged2	1.5831439210793e-156	-2.28925277835577	0.051	0.459	3.22755551190436e-152
Klf9	1.96127669335504e-156	-1.32829931075128	0.122	0.574	3.99845479474291e-152
Lamb2	1.99188823671198e-156	-1.67166889894943	0.062	0.486	4.06086254818472e-152
Thbs3	2.68968521180465e-156	-2.55779712713131	0.044	0.449	5.48346124130615e-152
Auts2	3.06608144699813e-156	-2.52611419102038	0.04	0.444	6.25082024599509e-152
Tmem263	5.87157797392171e-156	-2.21081290102531	0.052	0.461	1.19703860154342e-151
Ssc5d	1.80055730581974e-155	-2.62356928334486	0.062	0.469	3.6707961793747e-151
Htra3	5.54799024623824e-155	-2.37243315802305	0.05	0.458	1.13106877150059e-150
Sdc2	5.71115395530873e-155	-2.03299955897655	0.051	0.461	1.16433295686879e-150
Lman1	1.22280669301589e-154	-1.38990088108471	0.094	0.527	2.4929360050515e-150
Evi2a	4.5215263675506e-154	3.41942499669053	0.202	0.037	9.21803580552541e-150
Clec4a2	4.83477370730645e-154	3.79317034891826	0.174	0.028	9.85665315708565e-150
Plxdc2	7.59646113864999e-154	-2.07227632157124	0.055	0.465	1.54869053233657e-149
Adamts2	8.47215199273296e-154	-1.68868005017119	0.071	0.493	1.72721762675847e-149
Rian	1.09832849958732e-153	-3.41889069483868	0.037	0.429	2.23916231210866e-149
H1f0	2.58186638288497e-153	-1.64464371604513	0.086	0.509	5.26365099478759e-149
Ptgis	3.0069551400385e-153	-1.87562480633981	0.128	0.552	6.13027944399649e-149
Eva1b	1.04351520584847e-152	-1.49091781143624	0.098	0.529	2.12741445016328e-148
Cdkn1c	1.754384824488e-152	-2.93525900485515	0.051	0.453	3.57666434168368e-148
Sema3c	9.65980029770565e-152	-2.22430751587655	0.055	0.462	1.96934348669325e-147
Fndc3b	1.74834897768564e-151	-1.33885378797985	0.088	0.515	3.56435906080772e-147
P4ha1	1.98306396581549e-151	-2.0474554450894	0.129	0.548	4.04287250710804e-147
Angptl1	2.00595837483192e-151	-3.23802346863403	0.037	0.427	4.08954733876983e-147
mt-Nd4l	3.64116227871189e-151	-1.39304816749854	0.17	0.62	7.42323753760993e-147
Ptn	3.87272902421758e-151	-2.79270954309802	0.073	0.479	7.89533266167238e-147
Col4a2	5.64002098691969e-151	-2.53090019864138	0.076	0.486	1.14983107860332e-146
Olfml2b	2.67671421419552e-150	-2.28003564524019	0.051	0.448	5.4570172684804e-146
Col2a1	3.62461446980183e-150	-3.69878920001768	0.078	0.478	7.38950151958499e-146
P3h4	5.52842878125858e-150	-2.04731661778654	0.042	0.441	1.12708077563519e-145
Scd2	5.58973086387696e-150	-1.97297784729065	0.059	0.462	1.1395784312186e-145
Ptgfrn	9.43638169028058e-150	-2.28295638113089	0.047	0.443	1.9237951351975e-145
Sar1a	1.24905176365035e-149	-1.33865599470718	0.138	0.579	2.54644183055397e-145
Rpl41	1.77804262933546e-149	0.792044556762971	0.964	0.97	3.6248955084262e-145
Lpar1	4.22307282908565e-149	-2.33741334273846	0.043	0.437	8.60957857665692e-145
Xist	1.65570960701714e-148	-1.27165232781252	0.106	0.542	3.37549517582584e-144
Fam114a1	2.2487566507836e-148	-2.0164387093724	0.047	0.44	4.58454018395253e-144
Erlec1	1.03302980605711e-147	-1.90442518003631	0.055	0.451	2.10603786560863e-143
Ptov1	1.80361346732825e-147	-1.13873312146804	0.094	0.522	3.6770267758421e-143
Cthrc1	1.92531918357055e-147	-2.9951096380536	0.047	0.436	3.92514821954527e-143
Ctsk	4.59681417968019e-147	-1.53204710804887	0.121	0.557	9.37152506811401e-143
S100a16	1.19803864554611e-146	-1.33521839809501	0.092	0.514	2.44244138667485e-142
Mgp	8.61273641343109e-146	-2.48002457904736	0.207	0.638	1.7558785726062e-141
Nucb1	1.23891785307813e-145	-1.20074847317748	0.102	0.529	2.52578182707038e-141
Ddr2	2.02734481383702e-145	-1.8539909852418	0.051	0.445	4.13314787196954e-141
Gja1	3.28496666881505e-145	-1.98099053612932	0.083	0.49	6.69706154771324e-141
Pls3	3.6742519496e-145	-1.44705069338055	0.081	0.491	7.49069744964951e-141
Fcgr2b	3.78033765215539e-145	3.34970852985571	0.169	0.027	7.7069743714492e-141
Ccl4	4.24931350158746e-145	3.91987089181943	0.161	0.025	8.66307543568635e-141
Nenf	4.33603977936828e-145	-1.02661661610308	0.218	0.69	8.8398842981981e-141
Lima1	1.07378351051523e-144	-1.80019830619386	0.075	0.477	2.1891224428874e-140
Eprs	1.94660628558022e-144	-1.51386502926745	0.101	0.509	3.96854623441239e-140
Oat	2.15988564759437e-144	-1.15198856164949	0.133	0.565	4.40335886975064e-140
Creb3l1	2.94949598115257e-144	-2.06603023684404	0.062	0.456	6.01313745677574e-140
Plpp3	3.16717462411039e-144	-1.41478066854616	0.173	0.625	6.45691890617386e-140
Igfbp4	5.86026258380505e-144	-1.45646345572729	0.193	0.63	1.19473173296034e-139
Bcl2a1a	7.57651431716918e-144	5.36307950280486	0.065	0.002	1.54462397384128e-139
Plpp1	8.79552458077641e-144	-1.46710673362283	0.098	0.518	1.79314359628289e-139
Dlc1	2.14728038224817e-143	-1.54909922264302	0.066	0.466	4.37766051528935e-139
Clec11a	3.82556186790621e-143	-2.11356900096634	0.069	0.464	7.79917298010039e-139
Grb10	3.93764169988252e-143	-2.50119987878492	0.035	0.413	8.0276701335505e-139
Igsf10	4.15409961242876e-143	-2.64150920924089	0.04	0.419	8.46896287985851e-139
Ttc3	5.07078830999637e-143	-1.54359092969683	0.076	0.478	1.03378161275896e-138
Glg1	1.15473288937396e-142	-1.3021740722917	0.082	0.489	2.35415394156668e-138
Tceal9	1.46719568165952e-142	-1.00413057056681	0.166	0.621	2.99117183619926e-138
Slc25a4	1.88033050460118e-142	-0.953536254720047	0.257	0.714	3.83342979973043e-138
Hspa8	1.93209302683495e-142	1.21568910535291	0.818	0.832	3.93895805380841e-138
Tbrg1	2.56648491197646e-142	-1.22631216619064	0.101	0.513	5.23229279004641e-138
Prrc1	4.02639808082651e-142	-1.7107112505553	0.062	0.457	8.208617767381e-138
Plod1	6.9876335364999e-142	-1.45686736152838	0.066	0.466	1.42456884908624e-137
Ogn	1.62267316955112e-141	-1.61151504676454	0.172	0.597	3.30814379076388e-137
Svbp	2.38663342867001e-141	-1.1781722920223	0.067	0.462	4.86562957102956e-137
Gm10076	2.40061272618525e-141	-1.4627999040748	0.157	0.576	4.89412916487388e-137
Mrc2	2.79265641725546e-141	-2.51227773062139	0.035	0.409	5.69338863785871e-137
Cuedc1	4.50376309460574e-141	-2.83641879378017	0.035	0.409	9.18182182097273e-137
Ssr2	9.21063265472295e-141	-1.07546418503836	0.15	0.58	1.87777167931837e-136
Amotl1	1.53388791553873e-140	-2.11695574110755	0.044	0.424	3.12713729340881e-136
Ccn1	3.46846547464197e-140	-1.69550705899072	0.1	0.509	7.07116056315259e-136
Tpm1	3.66837806423142e-140	-1.76377709243867	0.144	0.561	7.4787223595486e-136
Tmed3	7.02937920905934e-140	-1.12805500192959	0.197	0.637	1.43307953935093e-135
Serf1	2.63991844099432e-139	-1.78015915936671	0.051	0.43	5.38200172565512e-135
Samsn1	6.24083742971884e-139	4.37194730169308	0.112	0.012	1.27231952679678e-134
Tsc22d1	8.13036958694952e-139	-1.26180359522401	0.128	0.556	1.6575384476914e-134
Cpxm2	1.19898642595023e-138	-2.72808790633856	0.055	0.43	2.44437362658473e-134
Sec31a	1.53265511229825e-138	-1.12690657459692	0.108	0.523	3.12462397744245e-134
Tpst1	1.6927717481377e-138	-2.1123986817533	0.051	0.428	3.45105376292833e-134
P4hb	2.07031337595893e-138	-1.18818659579017	0.211	0.642	4.22074787956747e-134
Ybx3	2.42651364399958e-138	-1.18989721191581	0.129	0.547	4.94693336602195e-134
Dkk3	4.7202760384623e-138	-2.91300167474911	0.037	0.406	9.62322675961308e-134
Mxd4	6.53014640194537e-138	-0.986569064235798	0.113	0.536	1.3313009469646e-133
Pltp	1.11734596678872e-137	3.00342433962009	0.284	0.082	2.27793322249217e-133
Rps27	1.12489715144709e-137	0.97387544958326	0.88	0.886	2.29332782265518e-133
Ccl17	1.08005918990832e-136	7.81603685807968	0.061	0.002	2.2019166704661e-132
Fxyd6	1.23732761672461e-136	-1.67755391113027	0.129	0.538	2.52253981221646e-132
Arl1	2.11920504166799e-136	-0.987645092995248	0.155	0.589	4.32042331844853e-132
Bicc1	1.51366547319128e-135	-2.01168072214122	0.046	0.42	3.08590980019507e-131
Zfhx4	1.67976394860852e-135	-2.03957870967804	0.046	0.418	3.4245347620282e-131
Ryk	5.69781743129157e-135	-1.94335622850824	0.041	0.408	1.16161403971741e-130
Ptprs	5.70685638396209e-135	-1.46982038874513	0.068	0.45	1.16345681099835e-130
Tle5	8.62510150194346e-135	-0.920013295061582	0.153	0.578	1.75839944320121e-130
Map1lc3a	9.22056667769829e-135	-0.879947656612798	0.146	0.578	1.87979692858235e-130
Wls	1.22957193008943e-134	-1.20869738164211	0.094	0.499	2.50672829387333e-130
Lamc1	1.83803850692757e-134	-1.84428597848261	0.062	0.443	3.74720910407324e-130
Itgbl1	2.01816137095772e-134	-1.86196748591351	0.101	0.492	4.11442558697151e-130
Il11ra1	3.30506115736186e-134	-1.09706351004122	0.161	0.596	6.73802818151362e-130
Klrd1	4.57936635886316e-134	6.45471117168532	0.048	0.001	9.33595419581432e-130
Hmgn3	4.67589272325034e-134	-1.08998651861673	0.1	0.505	9.53274249489048e-130
Scarf2	5.78212100479128e-134	-2.54634082006202	0.03	0.387	1.1788010092468e-129
Tgfbr3	6.34544501289859e-134	-1.63813632070851	0.049	0.422	1.29364587477964e-129
Pofut2	1.24290167981175e-133	-0.993905860235399	0.095	0.491	2.53390365463221e-129
Fmod	1.5126309870193e-133	-1.69260261995439	0.471	0.788	3.08380079323624e-129
Prnp	1.66459604035284e-133	-1.2208651983194	0.114	0.527	3.39361194746733e-129
Myo1g	3.65510547559495e-133	4.93415392727918	0.108	0.012	7.45166353309543e-129
Impad1	4.99781640294493e-133	-1.53503948895798	0.055	0.426	1.01890483006838e-128
Selplg	8.82160301892237e-133	4.02888393430662	0.166	0.029	1.7984602074677e-128
Casc4	1.14824111623172e-132	-3.25049124028302	0.022	0.37	2.34091916366161e-128
Ift20	2.45516347817389e-132	-1.2015524106624	0.153	0.565	5.0053417829531e-128
Rdx	3.44691156323431e-132	-0.885484160210612	0.144	0.567	7.02721860396578e-128
Cryab	5.65935556602128e-132	-1.21299618910556	0.116	0.533	1.15377281924476e-127
Rcn2	9.81478140069861e-132	-1.04606154304779	0.101	0.502	2.00093948416043e-127
Kdelr1	1.50467834327016e-131	-0.921986283033763	0.14	0.558	3.06758773842487e-127
Tm9sf2	1.86711396015562e-131	-1.04665342751544	0.097	0.494	3.80648523056926e-127
Cyth4	2.35258251685112e-131	3.64861341038998	0.163	0.028	4.79620997710438e-127
Copa	3.85301589532303e-131	-1.03201757239312	0.127	0.534	7.85514350579506e-127
Ccdc80	7.6772583946231e-131	-1.27282608211529	0.137	0.556	1.56516266891181e-126
Cd209f	1.17684895053652e-130	3.54374983023827	0.119	0.014	2.3992419554588e-126
Col11a2	1.96206632094189e-130	-3.82613067439211	0.051	0.397	4.00006460850424e-126
Rpl35a	2.19746968260316e-130	0.820220964961405	0.904	0.899	4.47998144192307e-126
Cd209a	2.49972413153521e-130	4.59751636654633	0.08	0.006	5.09618758696082e-126
Ndn	2.65634196425745e-130	-2.02783919773468	0.041	0.401	5.41548436253167e-126
Ltbp1	3.56702311277922e-130	-1.92750016630662	0.048	0.412	7.272090020023e-126
Rora	5.79312122329082e-130	-1.34112587022773	0.076	0.459	1.1810436237923e-125
Ccr7	6.75091496203928e-130	6.22964066984613	0.056	0.002	1.37630903331095e-125
Srpr	1.23064238421354e-129	-1.16886695765178	0.087	0.471	2.50891062869614e-125
Ddah2	1.48351778067574e-129	-1.12247397170266	0.083	0.47	3.02444769946364e-125
Cdc42bpa	2.42737985321393e-129	-2.35550762064955	0.037	0.39	4.94869930674725e-125
Cacna2d1	2.58802330054508e-129	-2.69628459100598	0.031	0.379	5.27620310282125e-125
Anapc5	4.2411474672403e-129	-0.853141254899983	0.122	0.526	8.64642734146279e-125
Ski	4.60478889269585e-129	-0.766671394111491	0.126	0.549	9.38778311553903e-125
Sdc1	5.37662149556607e-129	-2.27100738229739	0.048	0.406	1.09613182430106e-124
Twist1	9.1570887004487e-129	-2.3099502267584	0.034	0.385	1.86685567336048e-124
Lrrc58	1.87658341332696e-128	-0.987237711776321	0.118	0.52	3.82579060474968e-124
Arhgef12	2.51413973205949e-128	-1.71160422413318	0.048	0.409	5.12557667174968e-124
Sspn	2.61406199541466e-128	-1.99254677786037	0.031	0.381	5.32928819005187e-124
Copb1	2.67921097972693e-128	-1.10782949415143	0.094	0.477	5.46210742436929e-124
Tceal8	2.79584232587436e-128	-0.720181058981704	0.087	0.48	5.69988374976006e-124
Eln	3.25863314917285e-128	-3.007525503882	0.052	0.41	6.6433754012187e-124
Pkd1	3.47191349138641e-128	-1.41517975109845	0.064	0.436	7.07819003488947e-124
Gmfg	5.03799342167253e-128	3.02615128584569	0.232	0.058	1.02709571887638e-123
Scx	5.11616524647919e-128	-3.09281685960968	0.045	0.394	1.04303260879971e-123
Drap1	5.25127154691508e-128	-0.908224329799568	0.126	0.531	1.07057673026958e-123
Eid1	7.53253480844399e-128	-1.08056550469093	0.11	0.508	1.53565787139748e-123
Ergic3	9.57613659997379e-128	-0.795200011246348	0.127	0.539	1.95228696863666e-123
P3h1	1.05840454956909e-127	-2.50661411846141	0.031	0.377	2.1577693552065e-123
Itgb1	2.69923509714196e-127	-1.09005291121968	0.251	0.678	5.50293059254331e-123
Atf5	3.56589116437518e-127	-1.43447910462502	0.069	0.439	7.26978231681168e-123
Ddb1	4.53630949373576e-127	-1.42911524948025	0.081	0.46	9.24817416487909e-123
Lars2	1.05688107875136e-126	-1.06340108052387	0.08	0.46	2.1546634552504e-122
Clstn1	1.08592742516521e-126	-2.02339396566727	0.037	0.385	2.21388024168431e-122
Tmem45a	1.34864306288534e-126	-1.76733175268012	0.042	0.395	2.74947861230434e-122
Ccpg1	1.48643819178234e-126	-1.33351952396753	0.069	0.439	3.03040154158665e-122
Fkbp14	1.88970967095911e-126	-2.60107957102166	0.03	0.373	3.85255110618434e-122
Mir99ahg	1.96066032515968e-126	-1.60107435800762	0.061	0.424	3.99719820490304e-122
Gna11	2.9778035286825e-126	-1.6725031118029	0.042	0.396	6.07084805392501e-122
Ccser2	3.00520256266239e-126	-1.59248025487629	0.061	0.425	6.12670646449982e-122
Cav1	3.80921487402233e-126	-1.52442565260529	0.124	0.523	7.76584636366932e-122
Slc39a13	5.43871893118545e-126	-1.50193614039106	0.051	0.41	1.10879162850078e-121
Copb2	5.55916846214411e-126	-0.917704902739355	0.108	0.498	1.13334767437732e-121
Aif1	8.16354457853237e-126	3.43399543072723	0.168	0.032	1.66430183322539e-121
Arcn1	1.02533472450719e-125	-1.05857431936218	0.096	0.477	2.09034990285281e-121
Pura	1.29622186740285e-125	-0.771339645096217	0.105	0.502	2.64260752107418e-121
Gstm5	1.55465456634612e-125	-1.84758101803339	0.044	0.395	3.16947426440983e-121
Nfia	2.06989102470489e-125	-0.715472029132254	0.198	0.652	4.21988683206586e-121
Slamf7	2.7144375300546e-125	4.83721106960104	0.071	0.004	5.5339237925223e-121
Yipf5	2.71653588651168e-125	-1.25955015209061	0.073	0.441	5.53820171183137e-121
Yipf3	3.15689508301505e-125	-1.07796403297502	0.079	0.452	6.43596200574279e-121
Laptm4a	4.04289803391129e-125	-0.899308470166734	0.355	0.789	8.24225622173495e-121
Sntb2	6.42636344910924e-125	-1.27211807110748	0.069	0.442	1.3101427163699e-120
Mmp23	1.37499316626392e-124	-2.13496880907909	0.044	0.395	2.80319856806225e-120
Tgfb2	1.98447438506091e-124	-1.8299705350853	0.044	0.397	4.04574792882367e-120
Arhgap5	3.93970785931675e-124	-0.988543310946824	0.078	0.45	8.03188241278906e-120
Slc39a7	7.04633143105923e-124	-1.01002486319651	0.087	0.465	1.43653558885004e-119
Irf5	1.05981234671342e-123	3.98923892146653	0.147	0.024	2.16063943124465e-119
Ptpn18	1.1636110068675e-123	2.67554544181155	0.257	0.072	2.37225375970077e-119
Dok2	1.95677496968745e-123	3.89559499332178	0.145	0.024	3.9892771307018e-119
Ddx50	2.37409364190586e-123	-0.96598768621095	0.112	0.508	4.84006470775348e-119
Adam8	2.91564127470667e-123	4.82085793572327	0.104	0.012	5.94411786674449e-119
Ifi27	3.2828620910545e-123	-0.751368392072107	0.133	0.543	6.69277094503282e-119
Efemp2	4.86016240044755e-123	-1.66175996030621	0.044	0.392	9.90841308579242e-119
Cpz	5.45560835805224e-123	-3.88929603577956	0.028	0.359	1.11223487595611e-118
Nbl1	7.09829895519698e-123	-1.32590837085347	0.131	0.527	1.44713020799601e-118
Ctsl	7.42986044772932e-123	-0.868960048326233	0.255	0.707	1.51472564947858e-118
Psap	8.62888087574399e-123	2.09914652828851	0.715	0.744	1.75916994413793e-118
Nckap1	8.87415465096572e-123	-2.44094742815143	0.029	0.363	1.80917390869238e-118
Sec23a	1.09928632157994e-122	-1.93221045159429	0.044	0.388	2.24111502380501e-118
Mgl2	1.4738704987683e-122	3.6386870142089	0.153	0.027	3.00477978583893e-118
Dpysl3	5.48176853308772e-122	-1.63858369226352	0.063	0.421	1.11756815084059e-117
Parva	6.58115877494598e-122	-1.5155385854788	0.044	0.392	1.34170083944824e-117
Prdx4	6.8434382933111e-122	-0.949268382571991	0.147	0.555	1.39517176485733e-117
Dap	1.01493450057667e-121	-0.876063271024665	0.186	0.606	2.06914696632565e-117
Ehd2	2.00956955514445e-121	-1.38336058574405	0.071	0.432	4.096909452073e-117
Map1b	2.42244806156708e-121	-1.87034398531192	0.051	0.401	4.93864486311681e-117
Fxyd1	3.30696296800831e-121	-1.12671732310315	0.098	0.48	6.74190540287854e-117
Cilp2	3.65833276660818e-121	-1.79306094656716	0.175	0.538	7.4582430112841e-117
Arf4	4.95150927197095e-121	-0.977377447191567	0.272	0.69	1.00946419527672e-116
Cnpy2	5.25414390194898e-121	-0.785115970465869	0.132	0.535	1.07116231729034e-116
Plod2	5.34565652324943e-121	-2.02608790445665	0.044	0.389	1.08981899539486e-116
Pttg1ip	1.13165655289345e-120	-0.802741483552938	0.108	0.496	2.30710821438388e-116
Palld	1.3908515628344e-120	-1.51622791078906	0.062	0.416	2.8355290811505e-116
Tspan3	2.24093639526411e-120	-0.689030537603576	0.183	0.612	4.56859702902494e-116
Sema3b	2.37174673803125e-120	-2.85740373436724	0.042	0.377	4.83528007482432e-116
Sec24d	3.20221416936835e-120	-1.52798252037756	0.051	0.4	6.52835402709125e-116
Rhoj	3.2627064270088e-120	-1.59635754602985	0.047	0.393	6.65167959274283e-116
Emilin1	3.76753146150057e-120	-2.01331417175932	0.04	0.378	7.68086639056121e-116
Mfge8	4.74297280387566e-120	-1.24588800427012	0.202	0.625	9.66949865526131e-116
Ecm2	4.83002240421743e-120	-1.11048223205237	0.103	0.485	9.84696667547808e-116
Rab34	9.65830605086651e-120	-1.27852145795288	0.048	0.395	1.96903885459016e-115
Slc38a10	1.36175249834442e-119	-1.36726042285364	0.062	0.414	2.77620481837477e-115
Mcrip1	1.44548098590683e-119	-0.736387727172431	0.151	0.556	2.94690208596826e-115
Sec61a1	1.71363690935764e-119	-1.04047211592521	0.093	0.462	3.49359156710741e-115
Rrbp1	1.72361674543997e-119	-1.04293112209889	0.316	0.707	3.51393745892848e-115
Cenpb	2.12035164815364e-119	-1.07442985819124	0.078	0.442	4.32276090509083e-115
Atxn10	2.34975715046738e-119	-1.34943912235951	0.071	0.427	4.79044990265785e-115
Col5a1	2.54382548593544e-119	-2.50568335709504	0.073	0.42	5.18609701817659e-115
Mpzl1	3.00471865239672e-119	-1.70907147305177	0.041	0.377	6.12571991664119e-115
C1qtnf3	3.33850646645512e-119	-3.07648586238246	0.035	0.365	6.80621313316206e-115
Wipi1	3.35205595454546e-119	-1.87477751598585	0.041	0.378	6.83383647453183e-115
Dcn	3.81064096980826e-119	-1.2714636510531	0.832	0.967	7.7687537451481e-115
Wwc2	4.40284918456577e-119	-2.01046591876187	0.035	0.368	8.97608863257424e-115
Tcea3	4.61327513264608e-119	-2.15720046432988	0.043	0.38	9.40508401292556e-115
Itih5	4.81170370495184e-119	-2.53885623021119	0.051	0.391	9.80962034328531e-115
Thbs4	5.14932879221827e-119	-1.51792115914201	0.29	0.642	1.04979366086954e-114
Ptms	5.62961261948582e-119	-0.948795449914807	0.279	0.717	1.14770912473457e-114
Akt1	6.12416286194039e-119	-0.937096902717176	0.094	0.467	1.24853308266379e-114
Tpm2	7.68942700134208e-119	-2.20011271803504	0.088	0.451	1.56764348276361e-114
Bnip3l	1.40260061442197e-118	-0.720486527835086	0.137	0.538	2.85948187262208e-114
Sec22b	1.60981583686434e-118	-0.963711775399221	0.081	0.443	3.28193154661532e-114
Surf4	1.74569983437586e-118	-1.02196543260231	0.14	0.526	3.55895825234206e-114
Hook3	2.29367629026048e-118	-0.975214791282337	0.102	0.48	4.67611785295405e-114
Ccn2	3.64904346352209e-118	-2.74276460156698	0.059	0.399	7.43930490908248e-114
Timp1	8.12429220759512e-118	-1.8642706312913	0.069	0.42	1.65629945236242e-113
Kera	1.06889806645713e-117	-2.05428165521627	0.145	0.497	2.17916248808616e-113
Mprip	1.17660216540597e-117	-1.09781929235078	0.085	0.449	2.39873883461316e-113
Col3a1	1.31181590638806e-117	-2.09908221073271	0.569	0.897	2.67439908835333e-113
Fkbp11	1.3898010153776e-117	-2.80816174301511	0.031	0.357	2.83338733005031e-113
Mia3	1.73940645214799e-117	-1.0116656819085	0.101	0.472	3.54612793399411e-113
Zfhx3	4.58565694329938e-117	-0.797349215898594	0.111	0.502	9.34877881030444e-113
Nucb2	6.99152202240139e-117	-1.05425520382941	0.101	0.473	1.42536159470697e-112
Rplp2	7.33986197196127e-117	0.905356901528709	0.845	0.876	1.49637766022374e-112
Rbfox2	8.52150571500764e-117	-1.8051385165728	0.038	0.371	1.73727937011861e-112
Cd209d	9.43210987945138e-117	3.96785881983602	0.087	0.008	1.92292424112375e-112
Cdon	1.06038439248379e-116	-1.74577143415221	0.042	0.376	2.16180566095671e-112
Col4a1	1.33274581730977e-116	-2.22521923015586	0.106	0.468	2.71706889774942e-112
Timp3	1.43326105677319e-116	-0.964502699053376	0.183	0.6	2.92198931644351e-112
Lrp1	1.96691273520778e-116	-0.817995178915374	0.197	0.62	4.00994499326809e-112
Vcan	2.61657604196758e-116	-2.36605007979531	0.05	0.386	5.3344135767593e-112
Cotl1	2.84298742797189e-116	3.1903542321353	0.324	0.122	5.79599846940628e-112
1110065P20Rik	3.4923501593541e-116	-1.13903369582603	0.059	0.405	7.11985426987521e-112
Tent5a	3.61424289467401e-116	-1.39423443266667	0.124	0.494	7.3683569893719e-112
Ctnnb1	5.01133504138187e-116	-0.724077213540362	0.14	0.538	1.02166087488652e-111
Atraid	5.29756648452219e-116	-0.762535546201421	0.14	0.534	1.08001487919954e-111
C1qtnf2	5.60999971688311e-116	-2.43557830587538	0.028	0.351	1.14371064228096e-111
Cyba	6.02023258031238e-116	2.45469952372508	0.619	0.542	1.22734481614828e-111
Ddost	6.33474683105044e-116	-0.676342485841518	0.163	0.569	1.29146483644625e-111
Bmpr2	7.29304248720906e-116	-1.36326184596052	0.059	0.406	1.48683257186731e-111
Rflnb	1.04625277812598e-115	-2.38177536070404	0.039	0.367	2.13299553876543e-111
Akap9	1.18568627097937e-115	-1.05107350730999	0.08	0.439	2.41725860064564e-111
Bsg	1.51852965824769e-115	-0.735524012006601	0.278	0.708	3.09582641426956e-111
Mbnl2	1.93614883738597e-115	-0.749869152620477	0.165	0.571	3.94722663477878e-111
Cd48	1.9442735785614e-115	3.61690119192245	0.146	0.026	3.96379054461312e-111
Hoxa10	2.30219799052397e-115	-1.77629507652357	0.032	0.359	4.69349104328122e-111
Itgam	2.39043816373679e-115	3.64343035953814	0.146	0.026	4.8733862844102e-111
Tm4sf1	2.95120660729871e-115	-1.35482829939393	0.098	0.468	6.01662491029987e-111
Pirb	2.97017394311183e-115	3.77571988821605	0.141	0.024	6.05529361782208e-111
Ccr5	4.17102246217585e-115	4.58898852263382	0.089	0.009	8.50346349363791e-111
Hmgn1	4.98675474875191e-115	-0.738219754021616	0.189	0.611	1.01664969062805e-110
Bmpr1a	5.0164171759512e-115	-2.46823791733073	0.032	0.352	1.02269696966117e-110
Lyz1	5.49573956773824e-115	4.89838452884378	0.086	0.008	1.1204164256748e-110
Gpm6b	8.37905101047143e-115	-1.68603791891983	0.059	0.4	1.70823712950481e-110
AI662270	8.69701158137571e-115	3.6721198745344	0.16	0.031	1.77305975109507e-110
Frmd6	1.12866446421263e-114	-1.37684910746056	0.06	0.402	2.30100824319029e-110
Tgfb3	1.23703735231089e-114	-1.63886660956551	0.041	0.372	2.52194805015621e-110
Rpl37	1.62703924958167e-114	0.806903583866359	0.881	0.892	3.31704491812216e-110
Senp6	1.70500080759757e-114	-0.772714716420424	0.09	0.454	3.47598514644916e-110
Dag1	2.04815876566575e-114	-1.29841860242004	0.064	0.409	4.17558127556277e-110
Meox2	3.79968896057259e-114	-1.66043880338367	0.05	0.387	7.74642588391934e-110
Dnajc1	7.82925005811441e-114	-1.25580982768148	0.069	0.417	1.59614920934779e-109
Loxl1	1.02701010657539e-113	-2.62138190693535	0.034	0.355	2.09376550427526e-109
Cttn	1.09334502097664e-113	-2.00487962975766	0.029	0.348	2.22900249426507e-109
Pmepa1	1.37399486649181e-113	-1.09124578425113	0.084	0.443	2.80116333431685e-109
Srp72	1.5440213127591e-113	-1.21562123355201	0.074	0.42	3.14779625032198e-109
Sox4	1.59501248731739e-113	-2.71673483331409	0.034	0.353	3.25175195789396e-109
Kdelr2	1.69256462608773e-113	-0.950698074122347	0.296	0.706	3.45063150320506e-109
Trip11	2.58004353717451e-113	-1.04425258875115	0.073	0.422	5.25993475923768e-109
Gpr180	2.94909292161393e-113	-1.54792749807102	0.041	0.368	6.01231573929431e-109
Ppp1r14b	3.06258377612944e-113	-1.02501610781926	0.127	0.509	6.24368954439508e-109
Sash1	3.31726936607932e-113	-0.986085568031582	0.084	0.442	6.76291705662591e-109
Atxn7l3b	3.32179155572514e-113	-0.690764369990649	0.121	0.501	6.77213644465683e-109
Macf1	3.45445847457448e-113	-0.692601184869547	0.132	0.517	7.04260449211498e-109
Rhoq	7.19414493845954e-113	-1.59926577799254	0.049	0.38	1.46667032860375e-108
Utrn	7.64141289343981e-113	-1.0271334508123	0.08	0.429	1.55785484658557e-108
Twsg1	1.28730243554509e-112	-1.10230253165635	0.052	0.388	2.62442347534578e-108
Cope	1.57811746595758e-112	-0.697701938540197	0.178	0.575	3.21730807784772e-108
Kazald1	1.58066073705495e-112	-1.30934025056816	0.063	0.405	3.22249304463392e-108
Cxxc5	1.92943636809998e-112	-1.66185529227205	0.04	0.365	3.93354192364543e-108
Islr	2.14326848271809e-112	-2.78634558797198	0.026	0.339	4.36948145571737e-108
Tm7sf3	2.19600723937262e-112	-1.42806596015854	0.048	0.377	4.47699995890897e-108
Nudt4	2.30220357096009e-112	-1.23657713444875	0.078	0.425	4.69350242011633e-108
Spats2l	4.47140686120476e-112	-3.11312337212103	0.02	0.329	9.11585716793814e-108
Adgrl2	5.36759898041401e-112	-2.21882189190232	0.03	0.347	1.094292404137e-107
Sulf1	9.48345559868098e-112	-2.11871100643078	0.034	0.353	1.93339209290309e-107
Tead1	1.22203201658843e-111	-2.53015874126276	0.023	0.335	2.49135667221884e-107
Tnc	1.28359084130808e-111	-2.47024756531291	0.038	0.36	2.61685664817478e-107
Usp34	1.41471725620361e-111	-1.17593127573883	0.08	0.426	2.88418407022231e-107
Cpq	1.71928554741033e-111	-1.21458724389375	0.096	0.451	3.50510744550544e-107
Nisch	1.79569654357569e-111	-0.443758903761641	0.129	0.517	3.66088654338775e-107
Actg1	2.22821258851913e-111	1.05192183585798	0.842	0.857	4.54265700421395e-107
Chpf	2.30799891198023e-111	-1.57064290820037	0.041	0.363	4.7053173818541e-107
Slc50a1	2.61037034522024e-111	-0.934935379890227	0.076	0.425	5.32176202280051e-107
Dnajc3	2.87126844375375e-111	-0.710312930180153	0.123	0.496	5.85365497628078e-107
Cfl1	2.94094816165557e-111	1.49660455089963	0.715	0.723	5.99571101716721e-107
Rpl23a	5.545679741343e-111	0.85568348263603	0.86	0.866	1.1305977288676e-106
Itm2c	5.91012571448585e-111	-0.891394986953929	0.191	0.59	1.20489732941223e-106
Rab11fip1	1.21420074791881e-110	5.49105559539856	0.084	0.008	2.47539106478208e-106
Mbd3	1.32829798445118e-110	-0.757547617243789	0.081	0.429	2.70800110090063e-106
Wif1	1.58616804663496e-110	-2.86064120100032	0.042	0.359	3.2337207966747e-106
Dsel	1.88688059041426e-110	-2.13420002141378	0.024	0.334	3.84678345967755e-106
Crip2	3.1580196677136e-110	-0.909530732645135	0.213	0.619	6.43825469656771e-106
Mlec	3.41100651887084e-110	-1.18330075098202	0.073	0.414	6.95401899002197e-106
Cdh11	7.29843550995476e-110	-3.14641915107336	0.022	0.326	1.48793204741448e-105
Ppfibp1	1.18764517130472e-109	-1.74102063927466	0.048	0.371	2.42125221073893e-105
Nfat5	1.57375721182551e-109	-1.00648623300142	0.09	0.443	3.20841882774866e-105
Nucks1	1.60514470087728e-109	-0.802389270019048	0.123	0.495	3.27240850167852e-105
Il6st	2.48535402867602e-109	-0.856603337655904	0.11	0.474	5.06689125826181e-105
Ufc1	3.34797164450742e-109	-0.530658526120072	0.137	0.512	6.82550979165727e-105
Ccl24	4.03608893070585e-109	3.71340703059806	0.137	0.024	8.22837450303001e-105
Bet1l	4.06217831799927e-109	-1.25924017673042	0.053	0.379	8.28156293690511e-105
Usp9x	4.93212283279057e-109	-0.686856287917247	0.112	0.477	1.00551188192101e-104
Sec13	7.99416077731532e-109	-0.68795243611849	0.098	0.457	1.62976955767127e-104
Marcksl1	1.02598285019626e-108	3.50476855203416	0.353	0.153	2.09167123669511e-104
Pamr1	1.22133741466814e-108	-1.83187287471372	0.044	0.366	2.48994058728394e-104
Tsen34	1.24294750501301e-108	-0.587338828762714	0.087	0.443	2.53399707847003e-104
Rab2a	1.3874366080608e-108	-0.651786719974451	0.215	0.632	2.82856701285356e-104
Igfbp7	1.62027795788942e-108	-1.20237524325438	0.548	0.86	3.30326067274916e-104
Srm	1.62863009484116e-108	-1.20317765656297	0.076	0.411	3.32028817435268e-104
Cgref1	2.71519196562072e-108	-2.56708941701081	0.039	0.35	5.53546186031096e-104
Cd164	2.92588733464253e-108	-0.681344917071959	0.116	0.485	5.96500650913573e-104
Cbx5	3.07255711885918e-108	-1.33146243014531	0.059	0.387	6.26402219821821e-104
Fhl1	5.26038963209676e-108	-1.35831412047439	0.078	0.42	1.07243563429557e-103
Cd300a	6.71812144464514e-108	4.19681382045464	0.117	0.018	1.3696234189198e-103
Ucp2	8.293358763501e-108	2.57039200556416	0.332	0.131	1.69076705111495e-103
Nr3c1	9.34959965206883e-108	-0.507071279673804	0.129	0.505	1.90610288106727e-103
Rras	9.62770738545437e-108	-1.59300307903696	0.06	0.385	1.96280070467258e-103
Ttc28	1.0080598783319e-107	-1.83378347562541	0.042	0.357	2.05513167395524e-103
Tcf4	1.1332790766773e-107	-0.766633854293075	0.202	0.62	2.31041605362201e-103
Golgb1	1.18294976239789e-107	-0.843190809558907	0.09	0.44	2.41167968060057e-103
Tmem109	1.26149824681006e-107	-0.724024570613928	0.098	0.451	2.57181647577166e-103
Fbln5	4.10075273840259e-107	-2.09783540535813	0.044	0.357	8.36020460778136e-103
2310039H08Rik	6.60577537330217e-107	-1.13379409272751	0.063	0.391	1.34671942535511e-102
Syne1	7.69453909950521e-107	-1.57230895667229	0.041	0.355	1.56868568621613e-102
Igf1	8.04010632015463e-107	-1.42927303650172	0.193	0.582	1.63913647548993e-102
Bcl7c	1.01864897467576e-106	-0.946278695349355	0.089	0.431	2.07671966467147e-102
Sra1	1.13185910363478e-106	-0.722198497515161	0.126	0.487	2.30752115458022e-102
Rpn2	1.14472431624204e-106	-0.556287257358645	0.182	0.58	2.33374946352264e-102
Srsf11	1.9770485018242e-106	-0.612864742364061	0.159	0.545	4.030608780669e-102
Svil	2.21812099831203e-106	-1.56432751632915	0.053	0.374	4.52208327925873e-102
Ciita	4.04766246467393e-106	6.65469579714878	0.042	0.001	8.25196946673073e-102
Fat1	5.40810930943358e-106	-2.61206120175546	0.023	0.321	1.10255124491422e-101
Fam92a	5.86809587321312e-106	-1.74105244053106	0.037	0.346	1.19632870567196e-101
Rnf11	6.13221974178668e-106	-1.08694758798871	0.059	0.381	1.25017563875805e-101
Zfr	6.67727837324558e-106	-1.12670141822744	0.081	0.418	1.36129674195358e-101
Snx20	1.19656495079634e-105	4.20262634344298	0.124	0.02	2.43943696518849e-101
Olfml3	1.84359368811971e-105	-0.907599549815597	0.119	0.484	3.75853445196965e-101
Rps25	2.05239126196125e-105	0.856204506648184	0.828	0.861	4.18421006576041e-101
Rab18	2.457142974569e-105	-0.487254903202778	0.137	0.515	5.00937738225382e-101
Fibin	2.57527025478082e-105	-1.56994048720016	0.105	0.449	5.25020346842165e-101
Pbrm1	2.77102991388704e-105	-0.742355285978848	0.147	0.52	5.6492986854415e-101
Ifitm6	3.20089745966699e-105	4.86575804157191	0.071	0.006	6.5256696510231e-101
Pdap1	3.4297349832961e-105	-0.552813993749767	0.151	0.533	6.99220071044576e-101
Hif1a	3.56248666305138e-105	-0.854050169597464	0.11	0.464	7.26284155996285e-101
Emc3	4.12615763442898e-105	-0.995265908174631	0.08	0.416	8.41199756931037e-101
Arhgap30	4.2785469702032e-105	3.64374074826427	0.13	0.022	8.72267370815326e-101
9530068E07Rik	1.17118165895335e-104	-0.463324274573367	0.116	0.475	2.38768804810819e-100
Copg1	1.56086556920571e-104	-1.04136882169557	0.063	0.388	3.18213663593968e-100
Smim10l1	1.70746182255366e-104	-0.559607033047431	0.114	0.477	3.48100241764014e-100
Rps19	2.81575886281068e-104	0.829531385691141	0.881	0.898	5.74048759361213e-100
Acat1	3.09744343365904e-104	-0.497775022971811	0.105	0.461	6.31475792820069e-100
Ctdsp2	3.25793017137073e-104	-0.676235922588919	0.103	0.454	6.64194224037351e-100
Rock2	3.87544302718734e-104	-0.742595085985988	0.126	0.493	7.90086569952682e-100
Rps9	4.37724768659646e-104	0.790135672367066	0.864	0.882	8.9238948586642e-100
Leprot	4.89242054482638e-104	-0.684677772363093	0.098	0.448	9.97417776473755e-100
Rbm47	6.84244799483252e-104	4.44420090192889	0.104	0.014	1.39496987270651e-99
Smco4	1.03629714190467e-103	-1.19536689248092	0.055	0.374	2.11269898320105e-99
Eny2	1.53586605986613e-103	-0.392203661680388	0.147	0.519	3.13117013624908e-99
Hcfc1r1	1.69568924333646e-103	-0.607810568541812	0.169	0.552	3.45700166039003e-99
Amotl2	2.46179793550521e-103	-1.87038237924175	0.03	0.331	5.01886745111447e-99
Rhoc	2.64845489352023e-103	-0.338476602382776	0.147	0.536	5.39940499141969e-99
Tm9sf3	3.71564767232129e-103	-0.530095527276839	0.189	0.588	7.5750909095614e-99
Stt3a	3.8889920249928e-103	-0.496943524698398	0.112	0.468	7.92848804135281e-99
Mylk	4.74048225852967e-103	-1.89603658352977	0.056	0.372	9.66442118046444e-99
Colec12	5.1388278058092e-103	-0.968037658279897	0.071	0.401	1.04765282477032e-98
Sept7	5.33476351719532e-103	-0.650852126286447	0.227	0.637	1.08759823825061e-98
Tfg	5.8880786973524e-103	-0.851866085637311	0.083	0.417	1.20040260402923e-98
Lrp6	6.55879312775832e-103	-0.910572963369762	0.071	0.4	1.33714115495609e-98
Yif1b	7.16936390277171e-103	-0.584038414752485	0.101	0.448	1.46161821885807e-98
Smo	8.00642036694974e-103	-2.76885768155277	0.023	0.312	1.63226892021004e-98
Reck	9.36003733560524e-103	-1.84750421042051	0.037	0.338	1.90823081160984e-98
Dock2	9.53611625799668e-103	3.9884880362585	0.116	0.018	1.94412802151778e-98
AI506816	1.32209197812595e-102	-1.65685895873831	0.066	0.382	2.69534891580537e-98
Tmem167	1.32386377675545e-102	-0.636369851720274	0.194	0.581	2.69896108167134e-98
Hivep2	1.91118699505214e-102	-0.918647199838249	0.09	0.426	3.89633692681281e-98
Nbeal1	2.54616038697934e-102	-0.729265821187153	0.09	0.431	5.19085718093478e-98
Strn3	2.89591085988985e-102	-0.46990351254412	0.094	0.438	5.90389347005744e-98
Ypel3	3.04426703490413e-102	-0.371574433496538	0.126	0.497	6.20634720405905e-98
Ppp1cb	3.07071944647019e-102	-0.619537132175089	0.145	0.517	6.26027573551878e-98
Zfp148	3.95023982956384e-102	-1.01323398634346	0.059	0.379	8.0533539405318e-98
Clec4d	4.54348934379949e-102	4.538130851857	0.086	0.01	9.26281172520401e-98
Tcf12	6.03105264834143e-102	-0.666606834763327	0.086	0.423	1.22955070341737e-97
Krtcap2	9.89941573447635e-102	-0.669823262266029	0.255	0.661	2.01819388578769e-97
Ccdc186	9.98576058976813e-102	-1.48372515077115	0.041	0.344	2.03579701143603e-97
Lama4	1.22808549663578e-101	-3.30579691333548	0.02	0.308	2.50369790199137e-97
Tmem106b	1.24257590858602e-101	-1.43214975218446	0.048	0.355	2.53323950483432e-97
Zfp260	1.75781952452771e-101	-1.29872645726018	0.039	0.343	3.58366666465464e-97
Sptan1	1.86391860109097e-101	-0.919406818565485	0.097	0.435	3.79997085204416e-97
Dnajc25	3.25110134561225e-101	-1.22135172861487	0.058	0.37	6.62802031329969e-97
Itga2	4.20255466937651e-101	-2.59004447535672	0.034	0.327	8.56774820445788e-97
Pcolce2	4.49741297088562e-101	-1.24347269740852	0.131	0.482	9.16887582374451e-97
Phlda3	5.03922305828098e-101	-1.26360033869931	0.056	0.37	1.02734640489174e-96
Zeb1	9.91668739571439e-101	-1.41105751558672	0.051	0.358	2.02171505936429e-96
2900097C17Rik	1.19227970475639e-100	-0.427705181908845	0.142	0.509	2.43070063408685e-96
Eif4g1	1.33678347155207e-100	-0.475352401318369	0.139	0.503	2.72530046345321e-96
Egln1	1.36151177420696e-100	-1.32305242817934	0.053	0.364	2.77571405407572e-96
Ppib	1.53683696019284e-100	-0.826099674991271	0.374	0.748	3.13314951074514e-96
Acan	1.61353898318038e-100	-3.56183958357482	0.025	0.311	3.28952192500985e-96
Lpp	1.64588582292264e-100	-0.932711774472966	0.098	0.436	3.35546742719239e-96
Igf2r	2.30340998943262e-100	-1.57552022295831	0.041	0.343	4.69596194545628e-96
Oip5os1	2.32596913932754e-100	-0.58684409900829	0.103	0.45	4.74195328434705e-96
Ms4a4c	2.49639641816929e-100	4.6408972598412	0.055	0.003	5.08940337772173e-96
Mettl9	2.60158305428695e-100	-0.656215580537095	0.082	0.414	5.30384737277481e-96
Sap30l	2.65529110193636e-100	-1.25774785090608	0.047	0.352	5.41334196951766e-96
Aff4	2.86125812949583e-100	-0.804496393768446	0.084	0.414	5.83324694860316e-96
Tram1	3.00226030529543e-100	-0.494601198164618	0.171	0.552	6.1207080844058e-96
Sh3d19	3.55441768648015e-100	-2.26728807399152	0.026	0.313	7.24639133742708e-96
Anxa6	4.09783607549852e-100	-0.525574137034473	0.126	0.485	8.35425840711883e-96
Polr2m	4.46359860987509e-100	-0.456548288341209	0.095	0.435	9.09993848595235e-96
Gorasp2	4.83504992936292e-100	-0.581304672451205	0.082	0.413	9.85721629099218e-96
Thy1	4.88233762200146e-100	-1.07651718650117	0.085	0.417	9.95362170997438e-96
Top2b	7.17451024132132e-100	-0.616498122287311	0.104	0.444	1.46266740289818e-95
Ostc	1.17556979584986e-99	-0.516338430644145	0.197	0.585	2.39663414279911e-95
Serinc1	1.21967478172634e-99	-0.321478847138395	0.176	0.574	2.48655097750549e-95
Pxdn	1.74773749716451e-99	-2.51714328837277	0.021	0.306	3.56311243546928e-95
Fscn1	1.81427284536631e-99	-1.60855324597435	0.033	0.325	3.69875804984829e-95
Sec63	1.98407832686218e-99	-1.0622377745216	0.07	0.39	4.04494048497393e-95
Rnf10	1.99821654703165e-99	-0.439970700731312	0.119	0.475	4.07376407443342e-95
Boc	3.30673830224686e-99	-1.86137342737546	0.032	0.323	6.74144737679067e-95
Atrx	3.50501819015508e-99	-0.608674081886487	0.14	0.504	7.14568058426916e-95
Setd5	3.68755914192821e-99	-0.882264386692849	0.075	0.397	7.51782682264904e-95
Ube2r2	4.14178342666462e-99	-0.735339025862037	0.107	0.449	8.44385387194116e-95
Ptprd	6.02433123901913e-99	-1.95128855387716	0.03	0.321	1.22818040969883e-94
Paip2	7.65478965477361e-99	-0.480725839861397	0.188	0.575	1.5605819669187e-94
Pdgfa	8.59445774451823e-99	-1.17506471829869	0.066	0.38	1.75215210037493e-94
Igf2	9.87529696916826e-99	-3.98748130783895	0.044	0.334	2.01327679310433e-94
Clec4a3	1.16948643386537e-98	3.34372342528857	0.134	0.025	2.38423199272132e-94
Tax1bp1	1.30581657215453e-98	-0.390744637523271	0.165	0.546	2.66216824565145e-94
Limch1	1.36800944287512e-98	-2.85695469950805	0.02	0.301	2.7889608511895e-94
Smap1	1.47135716578315e-98	-0.421421121579721	0.115	0.465	2.99965585388212e-94
Scaf11	1.72548990665615e-98	-0.762830917269685	0.107	0.446	3.51775627269989e-94
Trp53i13	2.24436080482323e-98	-1.33503753260852	0.041	0.341	4.57557837279312e-94
Mkx	2.9494218622692e-98	-2.62950876732278	0.03	0.314	6.01298635060822e-94
Srp19	3.48263392031679e-98	-0.489112305631339	0.116	0.463	7.10004577334983e-94
Yipf4	3.77925001730863e-98	-0.396022415567837	0.119	0.472	7.70475701028709e-94
Acta2	4.88866987557481e-98	-2.20172661943888	0.128	0.472	9.96653127533436e-94
Ebf1	5.61260258012722e-98	-1.33743627877901	0.103	0.431	1.14424128801054e-93
Rbms3	5.7259362106194e-98	-2.4871640069371	0.03	0.314	1.16734661525898e-93
Fbn2	6.30831607128636e-98	-4.03319334412687	0.019	0.296	1.28607639745315e-93
Samd4	8.59245582731741e-98	-1.81294143416616	0.03	0.316	1.7517439695152e-93
Acbd3	9.83038820375675e-98	-0.886586520292486	0.08	0.402	2.00412124309989e-93
Loxl3	1.13487947170276e-97	-1.81137466672385	0.036	0.327	2.31367877896042e-93
Stub1	1.21513353533436e-97	-0.365245592970356	0.137	0.495	2.47729273848616e-93
Clcn4	1.43820044840089e-97	-1.23453476627442	0.059	0.363	2.93205925415489e-93
Hp1bp3	1.61639337817902e-97	-0.411281458425845	0.119	0.471	3.29534118009357e-93
Thbs1	2.50712463286485e-97	-1.40361567276675	0.088	0.411	5.11127498902158e-93
Lix1l	2.59892246339667e-97	-1.63723529115118	0.041	0.335	5.29842322612678e-93
Cdc16	3.48099733408326e-97	-1.08307585795866	0.051	0.351	7.09670926499554e-93
Armcx3	3.86558532695108e-97	-0.941642238128065	0.058	0.365	7.88076880605517e-93
Pebp1	4.1175869996481e-97	-0.410113013744667	0.216	0.616	8.39452461618258e-93
Atp2a2	5.92940927714302e-97	-0.720139637615098	0.104	0.438	1.20882866933115e-92
B230219D22Rik	5.98976455995379e-97	-0.630856655290324	0.088	0.413	1.22113330083778e-92
Sgce	6.25399974416224e-97	-1.31593143627208	0.041	0.337	1.27500292784236e-92
Sh3pxd2a	6.46060798480315e-97	-2.20584778062032	0.038	0.326	1.31712414986182e-92
Tbl1x	8.38011492634386e-97	-1.17441449944119	0.058	0.362	1.70845403003372e-92
Pbx1	1.01400737538238e-96	-1.4234806333122	0.054	0.354	2.06725683619206e-92
Adgre1	1.01748055247031e-96	3.06008887844195	0.154	0.033	2.07433760232122e-92
Apbb2	1.10520411833832e-96	-2.50394959539294	0.024	0.303	2.25317963605632e-92
Derl1	1.39937758565915e-96	-0.39111966585887	0.11	0.449	2.8529110838833e-92
Map4	3.16705623496864e-96	-0.612082329623963	0.093	0.421	6.45667754623056e-92
Rnase6	3.25117977616165e-96	4.76350142203595	0.052	0.003	6.62818020966075e-92
Ncf2	3.30221950222566e-96	3.39444893023134	0.153	0.033	6.73223489918745e-92
Cercam	3.49036806884467e-96	-1.05955926011264	0.053	0.354	7.11581338195363e-92
Mcemp1	3.8256564628684e-96	6.51837140342373	0.041	0.001	7.79936583084982e-92
Pink1	4.25016867243409e-96	-0.566391903843293	0.078	0.399	8.66481887249138e-92
Cdk5rap3	4.91871963323621e-96	-1.08948792364282	0.044	0.339	1.00277937162787e-91
Ccn4	4.95940566633833e-96	-3.66159429217433	0.018	0.291	1.0110740331964e-91
Tnrc6c	5.14617177653735e-96	-0.715119849143295	0.105	0.439	1.04915004008267e-91
Arhgap45	5.63461028279765e-96	4.09168459383744	0.113	0.018	1.14872799835396e-91
Uso1	5.9764796915008e-96	-0.964717763405574	0.078	0.391	1.21842491470627e-91
Galk1	6.14854191814954e-96	-1.22106139698927	0.041	0.332	1.25350324085315e-91
Mageh1	6.24043225741793e-96	-2.68132808819714	0.019	0.293	1.27223692431979e-91
Tecr	6.55605916829182e-96	-0.425828904453923	0.12	0.468	1.33658378263965e-91
Pja2	6.56491790342256e-96	-0.827522004402709	0.063	0.371	1.33838981297076e-91
Tns1	6.58592017909437e-96	-0.407607990783037	0.118	0.47	1.34267154691197e-91
Mpdz	7.13746457411126e-96	-2.25234435900726	0.023	0.301	1.45511490272406e-91
Actr10	9.99937926150033e-96	-0.692536009431862	0.08	0.398	2.03857345004207e-91
Itga1	1.17628322687408e-95	-1.93278268137774	0.046	0.337	2.39808861462819e-91
Cbx6	1.1864404390039e-95	-1.29162704582672	0.041	0.333	2.41879612299725e-91
Tmem119	1.36397150310251e-95	-1.62420100617301	0.034	0.321	2.78072870337509e-91
Vit	1.46113877048544e-95	-1.93310329897757	0.036	0.324	2.97882361138867e-91
Gars	1.49802762727232e-95	-0.911306022000903	0.069	0.375	3.05402892372008e-91
Luzp1	1.9892920091279e-95	-0.954729223078478	0.07	0.381	4.05556961900905e-91
Tasor	2.19629381843415e-95	-1.16974423620159	0.064	0.367	4.47758420764171e-91
Brd3	2.42526328715769e-95	-1.06891628170884	0.063	0.367	4.94438426352839e-91
Mbd2	3.1387093452618e-95	-0.680594791754474	0.088	0.413	6.39888674218523e-91
Wasl	3.29189064938623e-95	-1.19519645268084	0.052	0.35	6.71117746690371e-91
Klhdc2	4.2265970676755e-95	-0.86537899932469	0.062	0.364	8.61676344187005e-91
Ube2m	4.54994602067218e-95	-0.585272801959439	0.091	0.417	9.27597495234437e-91
Adamts5	5.31522893725606e-95	-1.38356307641791	0.059	0.362	1.08361572343839e-90
Tob1	6.40140524448607e-95	-0.582514415564575	0.134	0.485	1.30505448719338e-90
Pabpn1	7.20199449106303e-95	-0.543927185529133	0.105	0.44	1.46827061689302e-90
Cd2ap	8.03367102315124e-95	-0.896297788173826	0.096	0.42	1.63782451148984e-90
Rsrc1	8.36386989110153e-95	-1.16689677228962	0.054	0.351	1.70514215469887e-90
Scara3	9.08968919106442e-95	-2.23511814098852	0.029	0.31	1.8531149353823e-90
Rps23	9.43308990724137e-95	0.634723776134701	0.904	0.92	1.9231240393893e-90
Smim7	9.8120196352303e-95	-0.50564225936918	0.101	0.432	2.0003764430344e-90
Vezf1	1.05979642453632e-94	-0.57452977873874	0.089	0.412	2.16060697070219e-90
Ash1l	1.23187504865682e-94	-0.401244696034488	0.125	0.471	2.51142366169665e-90
Glt8d1	1.33670631127201e-94	-1.41099918104252	0.038	0.324	2.72514315679025e-90
Mdk	1.39016423641181e-94	-3.41440487451106	0.023	0.295	2.83412782877275e-90
Phgdh	1.88438036073507e-94	-2.18945966386696	0.025	0.301	3.84168624143058e-90
Itgb5	2.04347728976229e-94	-0.546613621298722	0.072	0.387	4.16603715063839e-90
Hras	3.07654093904832e-94	-1.00136915523496	0.066	0.37	6.27214401243781e-90
Lbp	3.55444287561686e-94	-1.86789949795361	0.052	0.347	7.2464426905201e-90
Adgra3	3.56220842677581e-94	-2.86965822947058	0.022	0.292	7.26227431966784e-90
Twf1	3.78630163110276e-94	-0.824422354129699	0.062	0.367	7.7191331353292e-90
Kcnq1ot1	3.99341970440452e-94	-1.47614113783033	0.08	0.388	8.14138475136949e-90
Aga	4.35952139322787e-94	-0.897057850213198	0.055	0.353	8.88775626437365e-90
Cd163	5.13259410108651e-94	3.38927289684737	0.112	0.018	1.04638195938851e-89
Adamts1	5.97502500000451e-94	-1.38382059113505	0.066	0.371	1.21812834675092e-89
Cd37	6.8643676761314e-94	3.74513090271224	0.128	0.024	1.39943863813291e-89
Tm9sf4	1.15577819685767e-93	-1.16667640681017	0.051	0.344	2.35628500993373e-89
Ssr3	1.16685027381322e-93	-0.462521283064609	0.207	0.599	2.37885765322302e-89
Pycr1	1.17283971640778e-93	-3.42106980265727	0.015	0.281	2.39106832984055e-89
Kdm5b	1.36269177270918e-93	-1.65218456892791	0.035	0.317	2.77811971702221e-89
Eri3	1.82380430435286e-93	-0.927707380954882	0.048	0.338	3.71818983528417e-89
Cdc42ep5	1.82824175992053e-93	-2.13513782749787	0.023	0.296	3.72723647594998e-89
Gbf1	2.60766709689298e-93	-1.17771739971282	0.045	0.333	5.31625091043572e-89
Dynlt3	2.66082472438766e-93	-0.694912176129915	0.076	0.387	5.42462336560912e-89
Junb	4.04280814631013e-93	1.26947314252847	0.736	0.688	8.24207296788247e-89
Trf	6.06503885578644e-93	2.93931544579167	0.197	0.055	1.23647947152918e-88
Syk	6.296933260178e-93	3.94486101822164	0.118	0.021	1.28375578375249e-88
Sec11a	8.03849285380165e-93	-0.393156885283556	0.152	0.51	1.63880753810454e-88
Scfd1	9.79445217790414e-93	-0.74963765213535	0.046	0.337	1.99679496550932e-88
Tulp4	1.05780022544309e-92	-0.533085012746106	0.099	0.426	2.15653731961082e-88
Mrps28	1.05903451782747e-92	-0.562463442638241	0.091	0.411	2.15905367149486e-88
Arl5a	1.53056289726275e-92	-1.16279780044673	0.056	0.35	3.12035857864957e-88
Smarca2	1.66091922667779e-92	-0.681253944349206	0.076	0.385	3.386116027428e-88
Mettl1	1.77960330490769e-92	-1.45239698278474	0.043	0.327	3.62807725771531e-88
Tmem47	1.84224859042977e-92	-2.40970824352796	0.019	0.285	3.75579220130917e-88
Rab12	1.91248122366609e-92	-1.15806513026976	0.058	0.35	3.89897547068806e-88
Itpripl2	2.06943331861049e-92	-0.571375368904281	0.1	0.424	4.2189537066512e-88
1810058I24Rik	2.07947408399155e-92	-0.294009184936066	0.18	0.558	4.23942381503357e-88
Thrap3	2.32221210812322e-92	-0.649563762691138	0.094	0.414	4.7342938248308e-88
Cd300c2	2.69734578512745e-92	3.82476639362741	0.105	0.017	5.49907885213933e-88
Slc12a2	2.83620184994405e-92	-2.67496529612361	0.023	0.292	5.78216471148094e-88
Fundc2	3.2924140099871e-92	-0.235697244308858	0.137	0.484	6.71224444216069e-88
Trpc4ap	3.55072230289975e-92	-1.01276436593142	0.073	0.378	7.23885755892171e-88
Clip1	3.76587761125221e-92	-0.991101018225645	0.062	0.357	7.67749468605989e-88
Ubtf	3.86610668002118e-92	-0.843578332255739	0.075	0.381	7.88183168855918e-88
Unc50	4.52444025501831e-92	-0.437946453800547	0.079	0.391	9.22397634790584e-88
Ppp1r2	4.72674537778617e-92	-0.456094766028215	0.15	0.509	9.63641580169266e-88
Neo1	6.74852670066565e-92	-2.36530591747198	0.024	0.293	1.37582213846471e-87
Oaf	6.92615093357907e-92	-0.850943866584517	0.085	0.395	1.41203439082877e-87
Clec4a1	7.27032400225945e-92	3.57978983353792	0.129	0.025	1.48220095434063e-87
Ccl2	7.42937012771685e-92	1.36937783015034	0.353	0.145	1.51462568793763e-87
Man1a2	8.87645971567309e-92	-0.659367763096351	0.069	0.37	1.80964384223427e-87
Tmem214	9.0513329896259e-92	-1.49508856976228	0.042	0.323	1.84529525659503e-87
Eif4ebp1	1.11814459532527e-91	-0.41084966695181	0.126	0.466	2.27956138648964e-87
Tmem165	1.22481824306721e-91	-0.602028392308296	0.082	0.395	2.49703695214111e-87
Pdha1	1.32195778964657e-91	-0.675944479117082	0.082	0.394	2.69507534575247e-87
Rb1cc1	1.55091965071458e-91	-0.99090878842329	0.067	0.37	3.1618598919118e-87
Btg3	1.60073317952104e-91	-0.777649244564956	0.07	0.373	3.26341473308954e-87
Idh2	1.9785392972743e-91	-0.271800085325694	0.098	0.423	4.03364806535311e-87
Cd81	2.65713365327283e-91	-0.66203833990767	0.41	0.809	5.41709837892731e-87
Aig1	2.89745163224614e-91	-0.909333231134623	0.055	0.35	5.90703464266021e-87
Pcm1	3.2820121982741e-91	-0.934773562985066	0.063	0.359	6.69103826862141e-87
Pmp22	3.38442395009564e-91	-1.0541905157437	0.257	0.672	6.89982510705998e-87
C3ar1	3.39430112304391e-91	3.13213787815097	0.143	0.03	6.91996169954962e-87
Scoc	3.41371292734753e-91	-1.07399176966559	0.046	0.332	6.95953654498342e-87
Dnm1	3.50318724806845e-91	-1.15967026839936	0.043	0.325	7.14194784263714e-87
Pafah1b2	3.60634790060532e-91	-0.836235760500886	0.064	0.361	7.35226146496406e-87
Tnrc6b	5.04253888011476e-91	-0.684531931563505	0.076	0.383	1.028022401489e-86
Qsox1	5.37327967043591e-91	-1.32417693706184	0.044	0.327	1.09545052641177e-86
Mib1	5.54542034179717e-91	-0.972786159384009	0.063	0.36	1.13054484508219e-86
Ahcyl1	6.32292529789491e-91	-0.991498048762539	0.053	0.34	1.28905478048184e-86
Pitx1	7.90778454181486e-91	-1.76828691209577	0.031	0.305	1.61216003453979e-86
Ube3a	8.07980284458914e-91	-0.463401182406467	0.12	0.453	1.64722940592639e-86
Arl4a	8.57206696453732e-91	-1.0498649703846	0.076	0.377	1.74758729206022e-86
Cdc26	1.08138064807083e-90	-0.436698163905728	0.098	0.42	2.20461072722201e-86
Abhd17a	1.23445136395945e-90	-0.914980120246588	0.079	0.382	2.51667599570413e-86
Suclg1	1.43868998489918e-90	-0.468775701917807	0.086	0.398	2.93305727221395e-86
Csf2ra	1.52124523643791e-90	4.02324799464909	0.161	0.039	3.10136266352598e-86
Morf4l2	1.54653157834467e-90	-0.390970097891509	0.222	0.609	3.15291392877128e-86
Fto	1.59673148478762e-90	-2.00048137502653	0.037	0.31	3.25525647803651e-86
Swi5	1.87075096420875e-90	-0.430017886870954	0.243	0.638	3.81389999073238e-86
Ccnd2	2.47605396820656e-90	-0.617815688634806	0.172	0.528	5.0479312249827e-86
Esyt2	3.23241290434808e-90	-1.01725795945079	0.077	0.378	6.58992018809443e-86
Sema6a	3.62950147600419e-90	-3.6220612500743	0.017	0.276	7.39946465912975e-86
Postn	7.22383315104085e-90	-3.49169405990249	0.059	0.335	1.4727228645027e-85
Chd9	8.11219893937152e-90	-1.15307165542852	0.051	0.337	1.65383399776967e-85
Arhgef25	9.54710061803393e-90	-2.4834617133281	0.024	0.289	1.94636740299858e-85
Lhfpl2	1.23190005319463e-89	-1.3472569761726	0.038	0.316	2.51147463844789e-85
Tmed1	1.28121556986696e-89	-0.843093325691484	0.044	0.326	2.61201418228777e-85
Mydgf	1.37471637800582e-89	-0.304305113098116	0.128	0.465	2.80263427984047e-85
Smc1a	1.47633569946921e-89	-0.651904568257247	0.081	0.39	3.00980559050789e-85
Creb3l2	1.53433864644893e-89	-1.52599359485512	0.04	0.316	3.12805619851544e-85
Medag	1.70531961693248e-89	-1.7941422070312	0.043	0.322	3.47663510304024e-85
Zmynd11	1.7063049623363e-89	-0.962471358991878	0.069	0.365	3.47864392671502e-85
Dctn2	2.023412791443e-89	-0.285762960379946	0.119	0.451	4.12513165791485e-85
Bod1	2.44366417403242e-89	-2.00489675334015	0.027	0.293	4.9818981515999e-85
Lzts2	2.49357748133337e-89	-1.27671592774772	0.03	0.301	5.08365641119434e-85
Abhd14a	2.50334210502406e-89	-1.08975794012304	0.037	0.315	5.10356354951255e-85
Cltb	2.75195640072566e-89	-0.426255955373459	0.137	0.475	5.6104135141594e-85
Cnih1	3.39449510326908e-89	-0.353760980413585	0.118	0.445	6.92035716703467e-85
Lrrc59	3.97272297845245e-89	-0.530910676664612	0.105	0.421	8.09919033617101e-85
Cfl2	4.52583025543254e-89	-1.25449436467724	0.054	0.34	9.22681014175033e-85
Mocs2	5.22204013868881e-89	-0.225593763987089	0.087	0.398	1.06461732307449e-84
Egfl6	5.58330418119855e-89	-2.30337777262506	0.03	0.298	1.13826822342095e-84
Alg5	6.95500299360809e-89	-0.790942332633288	0.078	0.378	1.41791646030688e-84
Ppp3cb	8.3957429132089e-89	-1.23504095256493	0.048	0.328	1.7116401077159e-84
Arhgap21	8.65594181206423e-89	-1.56495671030715	0.042	0.318	1.76468685722554e-84
Lgalsl	8.78581989303558e-89	-1.72004758580204	0.031	0.301	1.79116510159316e-84
Vamp2	9.34008909492255e-89	-1.01910636009147	0.048	0.326	1.90416396378186e-84
Capn6	9.49187767285361e-89	-3.87382229012838	0.013	0.268	1.93510910116467e-84
Ptpn6	1.01504595525597e-88	3.63312042017124	0.122	0.023	2.06937418898036e-84
Adk	1.25166058947107e-88	-0.509367411794982	0.103	0.421	2.55176044375466e-84
Ckb	1.35825422815627e-88	-0.722667049965189	0.214	0.579	2.76907289494219e-84
Rarres2	1.65895610556226e-88	-1.04084616164936	0.154	0.494	3.38211381240977e-84
Ntan1	1.93902223638707e-88	-0.439267118855947	0.098	0.411	3.95308463332232e-84
Rbbp7	2.65536297064801e-88	-0.427303671028219	0.122	0.449	5.41348848826009e-84
Yif1a	2.8354627823784e-88	-0.613886024705146	0.09	0.397	5.78065797443484e-84
Mrps26	2.8991426081045e-88	-0.836064203094702	0.057	0.343	5.91048203514264e-84
Ar	3.07040000207049e-88	-1.66490039673653	0.039	0.314	6.2596244842211e-84
Selenos	3.48287398093873e-88	-0.549728116879912	0.214	0.584	7.10053518493978e-84
Clec4e	3.85209986112087e-88	4.25758333760504	0.062	0.005	7.85327598686711e-84
Nsd1	4.2151195525904e-88	-0.766593665821603	0.085	0.387	8.59336423186604e-84
Ergic1	4.65189620243093e-88	-0.9016145438778	0.061	0.349	9.48382078789594e-84
Atl3	5.57689445461838e-88	-0.561084615867981	0.073	0.371	1.13696147246305e-83
Col14a1	6.03298141405593e-88	-2.51360363581298	0.055	0.331	1.22994392088358e-83
Cast	7.28464123688781e-88	-0.276607633450553	0.139	0.482	1.48511980896432e-83
Il1rn	7.76784347296156e-88	5.64202337310822	0.048	0.003	1.58363024883267e-83
Zfp354c	9.08267134228908e-88	-4.15936411272411	0.015	0.266	1.85168420655248e-83
C1d	1.01809634361876e-87	-0.41645642661963	0.102	0.419	2.07559301573557e-83
Pten	1.02396022517526e-87	-0.441796615172881	0.118	0.447	2.08754771106481e-83
Zfp651	1.128026483808e-87	-2.03287086365529	0.028	0.29	2.29970759253937e-83
Mbtps1	1.28016642913273e-87	-0.819731079483414	0.049	0.33	2.6098752990729e-83
Matn4	1.43232751538505e-87	-3.52511002663001	0.017	0.272	2.92008610561549e-83
Smc3	1.44329081833907e-87	-0.705966351849	0.083	0.385	2.94243699134786e-83
Ppm1a	1.47063592394856e-87	-0.714257847283838	0.073	0.369	2.99818545815393e-83
Gspt1	1.60448169795942e-87	-0.463765489350937	0.11	0.432	3.27105683762988e-83
Gde1	1.97080664428601e-87	-0.705870346507529	0.053	0.336	4.01788350570589e-83
Slc35a2	2.13154494732963e-87	-1.61960365304474	0.036	0.304	4.34558068412092e-83
Pnisr	2.53384083126077e-87	-0.538791879200656	0.098	0.408	5.16574130269134e-83
Wfdc1	2.57798468698029e-87	-2.25669603520805	0.022	0.278	5.25573738134671e-83
Praf2	2.76501244366852e-87	-0.74490742043422	0.05	0.332	5.63703086890702e-83
Ptar1	4.02518643595164e-87	-1.73440019661101	0.028	0.291	8.20614758697461e-83
Ift27	4.31998769539685e-87	-0.986956476502006	0.051	0.332	8.80715891460555e-83
Tsn	4.61546356276205e-87	-0.21052888102747	0.144	0.483	9.409545565403e-83
Clmp	4.7322521614855e-87	-1.30533074492374	0.045	0.32	9.64764248162049e-83
Tprgl	4.81561227740051e-87	-0.286899157062338	0.139	0.483	9.81758874993642e-83
Ncam1	5.0993295742566e-87	-1.8578366390866	0.03	0.294	1.03960032030369e-82
Cdk16	5.19367606607028e-87	-1.43217906920302	0.036	0.305	1.05883473958975e-82
Ube2s	5.26826532407054e-87	-0.558010449636454	0.166	0.516	1.07404125161826e-82
Ndufs5	6.19590466822731e-87	-0.227739632208272	0.207	0.587	1.2631590847115e-82
Fap	6.46864446652513e-87	-2.20679391667395	0.024	0.284	1.31876254739048e-82
Chst12	6.53437652605541e-87	-1.08944829005159	0.057	0.338	1.33216334236692e-82
Pgrmc1	6.64330293058179e-87	-0.268443387515286	0.104	0.422	1.35437016845771e-82
Oaz2	7.12710196052381e-87	-0.825365744418854	0.081	0.381	1.45300227669199e-82
Trps1	7.45445088826487e-87	-0.652437455720878	0.145	0.48	1.51973890259056e-82
Rab6a	7.77344468669796e-87	-0.307603803378244	0.137	0.472	1.58477216827711e-82
Dcaf8	7.8034719056979e-87	-0.914062854023611	0.061	0.346	1.59089381741463e-82
Sdf4	7.98270428189639e-87	-0.279513534784794	0.176	0.538	1.62743392195022e-82
Btbd7	8.38958818254427e-87	-1.06963498759076	0.061	0.344	1.7103853427753e-82
1810055G02Rik	1.05513981707028e-86	-2.85747892191945	0.021	0.275	2.15111354506118e-82
Ssr1	1.28033453106677e-86	-0.265928260538878	0.192	0.556	2.61021800848583e-82
Slc29a1	1.47098083591195e-86	-0.321112629693916	0.101	0.414	2.99888863017368e-82
Gtf2i	1.68805710965573e-86	-0.840668959740517	0.051	0.331	3.44144202945513e-82
Czib	1.84625815290399e-86	-0.787172915106101	0.059	0.342	3.76396649632536e-82
Ubr5	2.66447371759723e-86	-0.530156862550029	0.074	0.369	5.43206256806546e-82
Smim14	3.20451693785614e-86	-0.258117567143062	0.207	0.589	6.53304868120731e-82
Tars	3.59671205881934e-86	-1.0744846517446	0.041	0.311	7.33261687431499e-82
Tmem59	4.01400774271709e-86	-0.462343815981036	0.269	0.676	8.18335758507734e-82
Gas2	4.49054012325979e-86	-2.72287602429854	0.021	0.277	9.15486414928974e-82
Fam162a	4.81362301053534e-86	-0.570818342405123	0.117	0.437	9.81353323157839e-82
Fam8a1	5.02898137778155e-86	-2.52582727863575	0.025	0.281	1.02525843348832e-81
Adgrg2	5.8271630845255e-86	-2.2583566236431	0.027	0.285	1.18798373804221e-81
Srrm1	6.12217140465393e-86	-0.287805778215682	0.139	0.479	1.2481270842668e-81
Mat2b	6.88756754081639e-86	-0.548494757361609	0.081	0.382	1.40416839454624e-81
Cask	7.9283985096117e-86	-1.23649135731787	0.037	0.303	1.61636260415454e-81
Myo1e	8.26868605824996e-86	-1.24795269435297	0.053	0.33	1.68573702669542e-81
Csnk1a1	9.05332558633897e-86	-0.297641332894258	0.197	0.574	1.84570148728693e-81
F10	1.07283776705876e-85	5.43853145723458	0.045	0.002	2.1871943557027e-81
Ginm1	1.14528487187344e-85	-0.612576920039849	0.08	0.374	2.33489226828838e-81
Ank2	1.24113042513889e-85	-1.96827774751537	0.03	0.289	2.53029259773066e-81
Naxd	1.77541673281425e-85	-1.12118608849385	0.058	0.336	3.6195420931884e-81
Trpm7	1.77738342609753e-85	-0.571689828686414	0.09	0.394	3.62355159078504e-81
Cul1	1.93264983706484e-85	-0.545041161771349	0.093	0.397	3.94009322282408e-81
Psmc3	1.98648621277471e-85	-0.239255690794822	0.165	0.516	4.04984944198379e-81
Pdxdc1	2.03023120186442e-85	-0.68559436633423	0.055	0.331	4.139032351241e-81
Epb41l2	2.367807643805e-85	-0.636450264946067	0.109	0.42	4.82724944342526e-81
Clint1	2.57895281135016e-85	-0.547987351368437	0.102	0.412	5.25771109649957e-81
Tnks2	2.73006638415428e-85	-0.733552614283806	0.069	0.356	5.56578633737533e-81
Dut	3.67388317797648e-85	-1.08601966100224	0.062	0.345	7.48994563494066e-81
B3gnt9	3.8936000538633e-85	-1.45360999129974	0.027	0.284	7.93788242981111e-81
Fxyd5	4.73606850838222e-85	1.86298925782604	0.527	0.36	9.65542286803883e-81
Nnmt	5.37382837281729e-85	-1.87733800433269	0.023	0.278	1.09556239036626e-80
Eif1ax	5.62484473408939e-85	-0.319671649130495	0.137	0.469	1.1467370959388e-80
Bcap31	5.74509984790567e-85	-0.234242454806665	0.161	0.511	1.17125350599253e-80
Plpp5	5.76395711435886e-85	-1.26723451774224	0.037	0.304	1.17509793690434e-80
Fdx1	6.85942498673301e-85	-0.663106909494165	0.07	0.359	1.39843097204526e-80
Golt1b	7.80978271019552e-85	-0.524529131181653	0.068	0.355	1.59218040112756e-80
Cavin1	1.0201506693177e-84	-0.517710211611078	0.282	0.695	2.07978116953798e-80
Slamf8	1.33560801703948e-84	5.4160227888178	0.044	0.002	2.72290406433839e-80
Lrrc25	1.3941400837686e-84	4.08592466289281	0.11	0.02	2.84223338877905e-80
Col8a1	1.64148891041406e-84	-2.60162913309914	0.029	0.286	3.34650344166114e-80
Id3	2.61826658747183e-84	-0.909562056905311	0.262	0.626	5.33786009187881e-80
Glis2	2.86068198949744e-84	-1.76750944693023	0.021	0.272	5.83207237198843e-80
Pcsk6	3.00829653318849e-84	-2.34441233474352	0.022	0.273	6.13301414221138e-80
Fzd1	3.13742345516589e-84	-1.16447623737748	0.041	0.305	6.3962651980467e-80
Slc44a1	3.48201238010451e-84	-0.806204402505811	0.069	0.352	7.09877863931907e-80
Tuba1a	3.51817485994133e-84	-0.685577902645619	0.338	0.723	7.17250308696239e-80
Ormdl3	4.81103550570518e-84	-0.892961759101075	0.056	0.332	9.80825808548114e-80
Acp1	4.84046443998694e-84	-0.544409247766603	0.089	0.387	9.86825485380137e-80
Pafah1b1	5.00675803055849e-84	-0.159135624559062	0.189	0.559	1.02072775968996e-79
Msi2	7.35813765825888e-84	-0.841645735105929	0.054	0.326	1.50010352438924e-79
Sema3a	7.37215538826494e-84	-1.92326915683388	0.027	0.282	1.50296131900557e-79
Guk1	8.21927477069602e-84	-0.466616020149906	0.094	0.395	1.6756635475018e-79
Golga4	8.42949486006513e-84	-0.802162662506015	0.072	0.355	1.71852111712148e-79
Pkn2	9.24767955279812e-84	-0.559910621792243	0.089	0.386	1.88532443042895e-79
Snx7	9.44727336429196e-84	-1.07453271455668	0.044	0.31	1.9260156207782e-79
Sfr1	1.00359828032145e-83	-0.408312968961978	0.249	0.636	2.04603581409134e-79
Emp2	1.07272279681332e-83	-1.58187674931651	0.034	0.295	2.18695996586331e-79
Rpn1	1.10463197584352e-83	-0.276531810219181	0.139	0.473	2.25201320915218e-79
Egfr	1.41507306497342e-83	-1.23257728331819	0.039	0.302	2.88490945756132e-79
Tmem97	1.4320277434298e-83	-1.37554923178982	0.031	0.289	2.91947496053034e-79
Pigt	1.66508217315216e-83	-0.703347472239364	0.055	0.33	3.39460302640531e-79
Cd209g	1.84517808184878e-83	3.87526617153039	0.076	0.009	3.76176455546511e-79
Mlf2	2.01983179852492e-83	-0.149506586608627	0.147	0.485	4.11783108765276e-79
Trip6	2.27166793948164e-83	-1.82072948041952	0.026	0.28	4.63124942822122e-79
Cbx1	3.02726494352497e-83	-0.374270701246321	0.112	0.422	6.17168504036435e-79
Cfdp1	3.13786511445167e-83	-0.445638003327817	0.098	0.402	6.39716560883262e-79
Add3	3.43233064652256e-83	-0.493243144591614	0.115	0.426	6.99749248906555e-79
Gpc6	3.49385481925415e-83	-3.39833737410695	0.011	0.251	7.12292182001343e-79
2310022B05Rik	3.49400342131642e-83	-1.93681886234557	0.034	0.29	7.12322477503778e-79
Hcls1	3.53751614490439e-83	3.57055443759647	0.129	0.027	7.21193416461659e-79
Rabac1	3.94126240969121e-83	-0.565318830172788	0.312	0.703	8.03505167463748e-79
Cfap20	4.11553514916513e-83	-0.976631802726948	0.061	0.338	8.39034150860295e-79
Gmds	4.40551409066721e-83	-1.63187078011129	0.023	0.274	8.98152157664324e-79
Akt2	4.70004301145868e-83	-0.896328850850902	0.05	0.32	9.58197768746081e-79
Huwe1	5.13730446341707e-83	-0.578132927030878	0.101	0.406	1.04734226095684e-78
Tspan6	5.95661362065751e-83	-1.59942824540097	0.025	0.276	1.21437481884345e-78
Aplp2	6.47068130994529e-83	-0.357478361100978	0.197	0.568	1.31917779865855e-78
Aldh18a1	6.55349309916706e-83	-2.03039353801948	0.021	0.268	1.33606063812719e-78
Ubxn4	6.77285503704246e-83	-0.250313561639349	0.122	0.443	1.38078195640185e-78
Dhx36	8.11578269562944e-83	-1.22735212645783	0.053	0.324	1.65456461815797e-78
Ncor1	8.79017315321844e-83	-0.332714510600501	0.151	0.489	1.79205260074664e-78
Nktr	9.60124739395087e-83	-0.224988025564068	0.166	0.516	1.95740630620476e-78
Uba5	9.65814679524832e-83	-0.432638400567004	0.062	0.341	1.96900638714727e-78
Dtx3	1.00415417554905e-82	-1.69583089364746	0.03	0.285	2.04716911769184e-78
Golph3	1.01801833784756e-82	-0.192200617906977	0.092	0.395	2.07543398536982e-78
Jkamp	1.13127028801575e-82	-0.607554823383483	0.069	0.351	2.30632073617772e-78
Cpd	1.18300275535386e-82	-0.809471084041488	0.056	0.331	2.41178771733991e-78
Bcl9l	1.28275273358439e-82	-1.92088856039926	0.031	0.283	2.6151479979585e-78
Crim1	1.2932771882753e-82	-1.50543330285389	0.04	0.3	2.63660420373686e-78
Lrpap1	1.46286300158273e-82	-0.284147055341754	0.094	0.398	2.98233880132672e-78
Psmd7	1.63762135333829e-82	-0.131543996379537	0.152	0.493	3.33861865305076e-78
Os9	1.73133049555716e-82	-0.359914970294863	0.093	0.391	3.52966348129237e-78
Aopep	1.89097504703899e-82	-0.201440509938394	0.109	0.423	3.85513082839839e-78
Dip2c	1.93424702980674e-82	-1.50836522062605	0.034	0.29	3.943349419667e-78
Stx5a	2.31053777013264e-82	-0.76713135796019	0.071	0.351	4.71049335196941e-78
Crebbp	2.51361523035785e-82	-0.479919702532139	0.094	0.389	5.12450737013054e-78
Tmem223	2.72386365659046e-82	-0.805805180308616	0.06	0.336	5.55314083669098e-78
Arfgap3	3.08468699329279e-82	-1.46307256178381	0.038	0.296	6.28875137322601e-78
Plagl1	3.18465744225827e-82	-4.20525262850932	0.014	0.252	6.49256112753193e-78
Ddx17	4.08707963336916e-82	-0.377880464583343	0.123	0.442	8.33232924854971e-78
Napa	4.51417381294229e-82	-0.208931955345237	0.107	0.416	9.20304615244545e-78
Axl	4.88047305518485e-82	-0.544977415546987	0.106	0.414	9.94982041760536e-78
Eif3c	5.17213288217958e-82	-0.334460461276311	0.181	0.529	1.05444273068995e-77
Ndufab1	5.28150914903317e-82	-0.247180678029542	0.16	0.505	1.07674127021339e-77
Zfp521	5.45154673757622e-82	-2.59788084708445	0.02	0.263	1.11140683338966e-77
Tcf25	6.01252653543711e-82	-0.212812734478768	0.165	0.51	1.22577378477956e-77
Atp8b2	6.08839234858557e-82	-1.46324341768919	0.037	0.294	1.24124054810614e-77
Higd1a	6.24533724336897e-82	-0.665355983500472	0.199	0.541	1.27323690380563e-77
Stap1	7.00785959410241e-82	4.71408897319149	0.068	0.007	1.42869233544966e-77
Gps1	7.43289312159955e-82	-0.873749333972374	0.06	0.334	1.5153439207005e-77
Igfbp3	8.53569142052407e-82	-4.08126170807497	0.021	0.264	1.74017140990224e-77
Ndufa8	8.97122736422201e-82	-0.130062910449995	0.159	0.501	1.82896412274394e-77
Csnk1g2	1.27348279945678e-81	-0.668188092590569	0.057	0.33	2.59624938325253e-77
Pnpla8	1.49168446157702e-81	-0.678552361444465	0.073	0.356	3.04109711181708e-77
Rab23	1.53648629390642e-81	-2.07890245633438	0.027	0.274	3.13243460738703e-77
Arfip2	1.60954290005558e-81	-1.37566052895246	0.03	0.282	3.28137511034332e-77
Pfdn1	2.11990782202811e-81	-0.229383103733338	0.133	0.456	4.32185607676872e-77
Cops7a	2.18203136761615e-81	-0.451369816695112	0.067	0.346	4.44850734915904e-77
Commd1	2.26669905530723e-81	-0.173590528486382	0.126	0.445	4.62111936405484e-77
Dync1h1	2.40273968415746e-81	-0.356728098342797	0.112	0.422	4.89846539409182e-77
Fam129a	2.42067798211371e-81	-0.574123843722233	0.113	0.417	4.93503620213522e-77
Hectd1	2.73409072050316e-81	-0.438995858074066	0.096	0.394	5.5739907518898e-77
Cpm	2.89570704331603e-81	-2.56405650407664	0.023	0.269	5.9034779492084e-77
Zfp9	3.87776648404168e-81	-2.60767046561559	0.019	0.259	7.90560253101578e-77
Srpk2	4.2745171358281e-81	-0.473097978704311	0.069	0.348	8.71445808481274e-77
Ndufb9	4.37491479952477e-81	-0.307111550367254	0.233	0.61	8.91913880179115e-77
Fermt3	4.46156824193679e-81	3.41102625643982	0.129	0.028	9.09579917483654e-77
Prrc2b	4.67114946197045e-81	-0.847698109254172	0.061	0.333	9.52307240811916e-77
Strap	4.8149499623898e-81	-0.420667894770525	0.101	0.402	9.81623848832409e-77
Fmr1	5.25195427926644e-81	-0.770526563260132	0.055	0.324	1.07071591891405e-76
Akap12	5.56397249852162e-81	-2.5284156364536	0.027	0.274	1.1343270732736e-76
Cops4	5.57755912586428e-81	-0.200749183887064	0.08	0.368	1.13709697898995e-76
Cped1	6.74042827026213e-81	-0.981814191192112	0.045	0.307	1.37417111145834e-76
Zfyve21	7.70953513523294e-81	-0.806359798189435	0.045	0.306	1.57174292801994e-76
Ssb	8.29062010790511e-81	-0.243191416328815	0.186	0.539	1.69020872139861e-76
Stag1	8.33738884587242e-81	-0.909446873150991	0.074	0.353	1.69974346400801e-76
Tmem134	9.1230251076177e-81	-0.373070702406328	0.119	0.428	1.85991112869002e-76
Pcmtd1	9.274384935754e-81	-0.721538535842911	0.078	0.361	1.89076885685217e-76
Gadd45g	9.43766567436205e-81	-0.946973390076534	0.137	0.449	1.92405690103219e-76
Slc25a39	1.21290493840376e-80	-1.27702616506575	0.05	0.313	2.47274929792374e-76
Setd7	1.3896013659444e-80	-1.13339679998675	0.043	0.302	2.83298030475085e-76
Nfe2l1	1.88342294333467e-80	-0.435309291312391	0.093	0.391	3.83973435457639e-76
Rab11b	2.1083353921142e-80	-0.180723418521946	0.135	0.459	4.29826336390323e-76
Hopx	2.17783410442789e-80	-1.60070403952949	0.043	0.297	4.43995038869714e-76
Ndufs3	2.21853789048609e-80	-0.133444743095234	0.121	0.435	4.522933197334e-76
Dph3	2.24858894081782e-80	-0.329776208197581	0.101	0.402	4.58419827364528e-76
Cdh13	2.26661063824961e-80	-1.98703599122793	0.037	0.292	4.62093910819948e-76
Rhobtb3	2.64267217531801e-80	-2.9437308392351	0.014	0.25	5.38761576382083e-76
Lgmn	2.71796661516544e-80	2.65513299140172	0.379	0.205	5.54111853833779e-76
Tmed9	2.73479566406387e-80	-0.247100243436035	0.26	0.643	5.575427920327e-76
Kcnma1	2.78270807871465e-80	-1.78841879171968	0.026	0.271	5.67310696007556e-76
Mcu	3.82497818547736e-80	-0.813076855359837	0.042	0.302	7.7979830267327e-76
Rer1	3.88506372522273e-80	-0.18886540175446	0.204	0.565	7.92047941661158e-76
Timp2	4.18232842366947e-80	-0.614110199173996	0.446	0.798	8.52651295733495e-76
H2afv	4.60630030023547e-80	-0.27459399016333	0.158	0.494	9.39086442209005e-76
Zfp185	4.64758749849382e-80	-3.97588560640226	0.017	0.253	9.47503663317936e-76
Ddx1	5.28128695956388e-80	-0.750293287879381	0.062	0.33	1.07669597244629e-75
Srsf6	5.50504486614891e-80	-0.26244770715283	0.132	0.452	1.12231349686178e-75
Ms4a7	5.61040718666274e-80	2.88747266481719	0.138	0.032	1.14379371314493e-75
Commd3	5.92441828913821e-80	-0.158350976478638	0.098	0.394	1.20781115660661e-75
Srsf5	7.07690878526475e-80	-0.275734570053692	0.186	0.54	1.44276939405193e-75
Rxylt1	7.97860068394835e-80	-0.685343481272514	0.061	0.331	1.62659732143655e-75
Zfp106	8.32514428590309e-80	-0.454843622943215	0.088	0.38	1.69724716556706e-75
Cybrd1	9.14640149594515e-80	-2.39571579967314	0.018	0.257	1.86467687297834e-75
Smad4	9.81715790232161e-80	-1.03812068357405	0.055	0.32	2.00142398154631e-75
Arl3	1.00758981187034e-79	-0.181537063939735	0.084	0.371	2.05417334946006e-75
App	1.2605812355639e-79	-0.486458060011828	0.274	0.658	2.56994696494412e-75
Vapb	1.51398367060486e-79	-0.357958872797964	0.093	0.387	3.08655850926212e-75
Blmh	1.82713807672516e-79	-0.861762130856937	0.051	0.314	3.72498639701958e-75
Pigp	1.84429614820167e-79	-0.175330779554901	0.092	0.384	3.75996655733874e-75
Tshz2	1.96830691585122e-79	-1.99535462998015	0.039	0.29	4.01278730934588e-75
Dnajc10	2.13334303072293e-79	-0.785048196666883	0.058	0.324	4.34924643673483e-75
Pik3r1	2.16296223972318e-79	-0.321038118119919	0.129	0.445	4.40963111812365e-75
Golga3	2.40830961070968e-79	-0.874776586523302	0.051	0.312	4.90982080335382e-75
Cul3	2.50737526980756e-79	-0.523806495142933	0.076	0.357	5.11178596255667e-75
Gpx1	2.81926520343656e-79	1.61926871370857	0.647	0.654	5.74763597024611e-75
H2-DMb2	2.89129789368294e-79	5.78581828872752	0.037	0.002	5.89448901585142e-75
Dipk2a	2.9913837213764e-79	-1.63475973971122	0.028	0.27	6.09853399277007e-75
Mpc2	3.42938017433216e-79	-0.137596722549601	0.193	0.553	6.99147736141098e-75
Mindy2	3.50324009063857e-79	-0.546205268669115	0.083	0.368	7.14205557278485e-75
Fam102b	3.57733529126218e-79	-0.402753470421217	0.088	0.377	7.2931134582962e-75
Sars	3.73799323151542e-79	-0.7013731856754	0.071	0.347	7.62064680109049e-75
Tnxb	3.84045092141359e-79	-1.58552161359539	0.096	0.376	7.82952729348588e-75
Actr1b	3.88394542036924e-79	-0.956834516824249	0.052	0.315	7.91819952850678e-75
Slc12a4	4.23962956333911e-79	-1.36205599316669	0.029	0.275	8.64333279077945e-75
Bag5	4.27308823937176e-79	-0.612118035001421	0.062	0.332	8.7115449936072e-75
Csad	4.33844374666955e-79	-1.37591593089272	0.03	0.277	8.8447852663352e-75
Zfp652	4.42043610326069e-79	-0.745460546985059	0.052	0.313	9.01194308371757e-75
Hnrnpul2	4.5735648586293e-79	-0.114345193100043	0.133	0.457	9.32412667728755e-75
Matr3	4.71245797177718e-79	-0.383448526882317	0.109	0.412	9.60728806706213e-75
Fgr	4.83080282553782e-79	4.95368072244139	0.048	0.003	9.84855772042396e-75
Ncf1	5.3889602778855e-79	3.7398263041678	0.114	0.023	1.09864733185252e-74
Xbp1	5.47560818457297e-79	-0.216277333109385	0.146	0.471	1.11631224058889e-74
Vdac1	6.18744707172741e-79	-0.354307148238059	0.13	0.442	1.26143483451307e-74
Tvp23b	6.62410847798593e-79	-0.968928054383714	0.05	0.309	1.35045699540699e-74
Helz	8.31506635426129e-79	-1.99414953879948	0.035	0.282	1.69519257764325e-74
Otulinl	8.46041320083899e-79	3.53052645243208	0.122	0.026	1.72482443925504e-74
Tcaf1	9.02661771950788e-79	-2.49585449092317	0.02	0.256	1.84025655447607e-74
Tm9sf1	9.67950563581037e-79	-0.568806483313834	0.056	0.323	1.97336081397266e-74
Wipf1	1.18123391156508e-78	-0.317958294914535	0.12	0.427	2.40818157550772e-74
Nrbp1	1.21277231498692e-78	-0.551587301563853	0.084	0.367	2.47247891856384e-74
Hoxc10	1.25712682880011e-78	-1.45205772734985	0.035	0.284	2.56290446587478e-74
Bet1	1.27581256149656e-78	-0.607836348891609	0.067	0.339	2.60099906912304e-74
Zfp644	1.59550795977752e-78	-0.663291694476613	0.071	0.344	3.25276207759844e-74
Cgnl1	1.61673970521214e-78	-1.47513652961193	0.031	0.278	3.29604723701599e-74
Ssr4	1.66082919456263e-78	-0.734271076816558	0.346	0.693	3.38593247895484e-74
mt-Nd5	1.69740706509458e-78	-0.507841231719874	0.296	0.678	3.46050378360832e-74
Hnrnpr	1.98424243189991e-78	-0.620987910115017	0.09	0.378	4.04527504591435e-74
Cst3	2.04644059831093e-78	0.630732932183228	0.919	0.914	4.17207844777649e-74
Crabp1	2.07897266260529e-78	-3.16124677614825	0.015	0.248	4.2384015672534e-74
Adgrl1	2.20028467608446e-78	-2.30504407460428	0.022	0.26	4.48572036913339e-74
Tmem184b	2.38540678593021e-78	-0.883974870187401	0.048	0.306	4.86312881447592e-74
Papss1	2.67171200329747e-78	-1.0616936972442	0.048	0.304	5.44681926112254e-74
Tusc3	2.85233113316714e-78	-0.609593545210575	0.058	0.324	5.81504748118784e-74
Ccni	3.27039080612094e-78	-0.512989826659608	0.098	0.39	6.66734573643876e-74
Dock4	3.84310041603279e-78	-1.58661023296979	0.034	0.281	7.83492881816606e-74
Serping1	4.09763459136795e-78	-1.09824240226723	0.193	0.514	8.35384764142183e-74
Pdlim4	4.16310281930981e-78	-0.843065408109705	0.082	0.361	8.48731771772692e-74
Traf1	4.28459717484749e-78	4.36103650207867	0.105	0.02	8.73500826036159e-74
Msrb3	4.40261744030579e-78	-1.97457378363898	0.029	0.269	8.97561617555142e-74
Itgb7	5.93509760632812e-78	3.81645843501291	0.069	0.008	1.20998834900211e-73
Fam3c	6.55431128214249e-78	-0.21038669663975	0.128	0.446	1.33622744109039e-73
Smc6	7.61786209140914e-78	-0.110097530910724	0.138	0.456	1.55305354457558e-73
Cops6	7.71207781225029e-78	-0.342537858074305	0.105	0.4	1.57226130358347e-73
Lztfl1	7.99952639666861e-78	-1.06246646152844	0.043	0.295	1.63086344648883e-73
Gabarapl2	8.19482122787588e-78	-0.171455760008172	0.183	0.526	1.67067820372705e-73
Map4k4	8.47374997864788e-78	-0.520674496456876	0.127	0.434	1.72754340814694e-73
Rwdd1	9.23960277376467e-78	-0.165356699593359	0.167	0.505	1.8836778174874e-73
Ift43	1.09670994666496e-77	-1.47314753379494	0.033	0.278	2.23586256826586e-73
Desi2	1.14447624989564e-77	-0.339849732991516	0.072	0.346	2.33324373066225e-73
Srek1	1.34249764116707e-77	-0.753908053413423	0.075	0.349	2.73694994104732e-73
Ndst1	1.51956780583662e-77	-2.33833209998617	0.02	0.253	3.09794288575912e-73
Tlk1	1.5736844237651e-77	-0.798188958695075	0.059	0.32	3.20827043472992e-73
Cyb5r3	1.74892601730987e-77	-0.367120416798103	0.195	0.545	3.56553547148964e-73
Sf3b2	1.79361913939249e-77	-0.16862843714332	0.158	0.493	3.65665133947946e-73
Eea1	2.13845296816796e-77	-0.382854134606573	0.089	0.373	4.35966406620402e-73
Sh3gl1	2.14969226162408e-77	-0.439554754053753	0.076	0.353	4.38257761377302e-73
Ddx39b	2.27471386520773e-77	-0.336919374768786	0.122	0.426	4.637459156999e-73
Zhx3	2.98170390880644e-77	-1.71846398051589	0.025	0.262	6.07879975888369e-73
Pth1r	3.37503070611253e-77	-2.97664030635912	0.021	0.254	6.88067510055161e-73
Nfam1	3.43406294360604e-77	3.71893354594802	0.094	0.016	7.00102412312963e-73
Bclaf1	3.55273605825247e-77	-0.199830246679286	0.15	0.475	7.24296300195932e-73
Mrpl17	4.13387690338899e-77	-0.155737830959844	0.109	0.408	8.42773484293914e-73
Zranb2	4.44447885138965e-77	-0.828492218740942	0.066	0.331	9.06095903432807e-73
Zfp91	4.49453504057038e-77	-0.210363032964474	0.139	0.458	9.16300858721084e-73
Eif4g3	4.80974471681095e-77	-0.382367653132938	0.098	0.387	9.80562655416249e-73
Tmem65	5.02670709596768e-77	-0.854768168402854	0.062	0.326	1.02479477565493e-72
Tenm3	6.52153421591812e-77	-2.7675792539971	0.018	0.248	1.32954518059923e-72
Man2a1	6.90417954078398e-77	-0.636265678229232	0.079	0.353	1.40755508297963e-72
Tjp1	6.95809520911031e-77	-1.96943995450311	0.024	0.259	1.41854687028132e-72
Kif1b	9.53991342380127e-77	-0.317667670580306	0.093	0.379	1.94490214971037e-72
Gls	1.09024192184424e-76	-0.162666750357965	0.171	0.508	2.22267620606385e-72
Spag7	1.16764266605047e-76	-0.579375132556158	0.051	0.308	2.38047310327709e-72
Rpl36	1.26574565414246e-76	0.690387426119452	0.83	0.869	2.58047566510023e-72
Ufl1	1.29075972946441e-76	-0.960522032396215	0.044	0.296	2.63147186045909e-72
Serinc5	1.29990694438105e-76	-1.68591236648191	0.028	0.266	2.65012028750965e-72
Cirbp	1.39563011642859e-76	-0.164188502243716	0.117	0.419	2.84527111836297e-72
Stt3b	1.4293517983581e-76	-0.213649033634257	0.095	0.382	2.91401951131266e-72
Odr4	1.57060225459656e-76	-0.872319711143924	0.051	0.306	3.201986816446e-72
Keap1	1.69574331962237e-76	-0.975210802332433	0.052	0.307	3.45711190571414e-72
Batf3	1.87982057311542e-76	4.29862498899217	0.086	0.013	3.8323902024104e-72
Mest	2.39359669738768e-76	-3.53586150607227	0.016	0.244	4.87982558696427e-72
Fgfr1op2	2.40549829056468e-76	-0.357089364371663	0.105	0.394	4.90408936497421e-72
Cyhr1	2.41197221842886e-76	-0.767220499029008	0.054	0.311	4.91728776171091e-72
Sema3d	2.4408051325706e-76	-1.74946326075757	0.03	0.269	4.97606942377168e-72
Fkbp4	2.57124658666725e-76	-0.277759633236829	0.097	0.38	5.24200041623853e-72
Col8a2	3.14970118019095e-76	-1.64355198622426	0.03	0.269	6.42129579605529e-72
Csrp2	3.25659172015366e-76	-1.51349038978364	0.047	0.296	6.63921353987727e-72
Prorsd1	3.85931513068592e-76	-0.563910166098752	0.048	0.3	7.86798575692938e-72
Fastk	4.94116563864872e-76	-1.27384733850241	0.036	0.28	1.00735543875131e-71
Tpi1	5.1640702249895e-76	-0.146619849113847	0.194	0.545	1.05279899676861e-71
Fxyd2	5.36942526039819e-76	4.03583154910255	0.205	0.07	1.09466472783738e-71
Rftn2	5.70409204906265e-76	-1.69948601639439	0.026	0.261	1.1628932460424e-71
Clptm1l	6.74374268662992e-76	-0.15111846036884	0.106	0.401	1.37484682152324e-71
Gask1b	6.85540689868002e-76	-1.59009627200625	0.032	0.272	1.3976118044339e-71
Arfgap1	6.88913941260376e-76	-1.23347628546332	0.035	0.276	1.40448885204753e-71
Lats1	7.40456615129337e-76	-1.42857552140235	0.033	0.272	1.50956890126418e-71
Chpt1	7.4053980212853e-76	-0.510948798365148	0.049	0.304	1.50973849459943e-71
Pitpnb	8.87717349529116e-76	-0.615447294044282	0.054	0.309	1.80978936048501e-71
Ablim1	9.69743454514774e-76	-1.461429693239	0.036	0.28	1.97701598071927e-71
Zfp462	9.83317763601556e-76	-2.73781941152604	0.011	0.235	2.00468992465449e-71
Adnp	1.03741856142224e-75	-0.622726979947617	0.059	0.317	2.11498522117152e-71
Prxl2c	1.08372775496841e-75	-0.480627950987379	0.061	0.324	2.2093957740541e-71
Dusp11	1.17313222377655e-75	-0.159844233727094	0.108	0.404	2.39166466461325e-71
Fads2	1.17564126639067e-75	-1.5591025918887	0.023	0.256	2.39677984979066e-71
Gmppb	1.5014488397514e-75	-1.57680932093309	0.029	0.265	3.06100374960118e-71
Srprb	1.86830332425668e-75	-0.712022778046977	0.045	0.295	3.8089099871621e-71
Mrpl27	2.01455394364292e-75	-0.445118561893159	0.075	0.344	4.10707112490483e-71
Htatsf1	2.18339206576094e-75	-0.962706725488943	0.048	0.299	4.45128140446683e-71
Smtn	2.5361651312985e-75	-1.96607869016972	0.023	0.253	5.17047985317826e-71
Cpxm1	2.54125929055835e-75	-2.12062237646216	0.021	0.252	5.18086531566131e-71
Dkk2	2.78256808220365e-75	-1.51137883549234	0.054	0.309	5.67282154918858e-71
Gatad1	2.78622037731296e-75	-0.128708175671569	0.093	0.378	5.68026748322792e-71
Snx18	2.84670227295032e-75	-0.906809665045646	0.065	0.326	5.80357192386382e-71
Calm1	3.10934861290014e-75	0.970251591268263	0.73	0.769	6.33902901711952e-71
Kat6b	3.95538666082678e-75	-1.6338492687742	0.034	0.273	8.06384678542756e-71
Pds5b	4.41288294917628e-75	-1.01391326975536	0.038	0.282	8.99654446848568e-71
Srpx2	4.41316850826174e-75	-1.9533020008889	0.028	0.263	8.99712663779321e-71
Aak1	5.0325148162944e-75	-1.17834400573032	0.032	0.271	1.02597879559794e-70
Phf14	5.97756752032674e-75	-0.707965049579452	0.059	0.315	1.21864669036901e-70
Jam2	6.03900221181707e-75	-1.76007743514332	0.025	0.258	1.23117138092315e-70
Mdh1	6.39585719000794e-75	-0.121120326168878	0.131	0.442	1.30392340532692e-70
Chpf2	7.15324618171809e-75	-1.09094382648192	0.034	0.271	1.45833229906687e-70
Pxdc1	8.03784625030594e-75	-0.496085394209116	0.071	0.34	1.63867571504987e-70
Mir100hg	8.46667058265824e-75	-1.24627245084942	0.037	0.278	1.72610013168654e-70
Thoc7	8.89288517593735e-75	-0.152149900579875	0.13	0.438	1.81299250081835e-70
Dync1li2	1.05213460230782e-74	-0.830312157920402	0.051	0.302	2.14498681372495e-70
Aimp1	1.06370440027507e-74	-0.266327844795761	0.108	0.397	2.16857416084078e-70
Armh4	1.17824260167164e-74	-1.90855087367134	0.019	0.246	2.40208319202798e-70
Gkap1	1.3201440574876e-74	-1.97677269281187	0.025	0.254	2.69137768999998e-70
Glipr1	1.45019047284532e-74	4.42744874994155	0.069	0.009	2.95650331698975e-70
Sec62	1.47201554593576e-74	-0.317868643325373	0.275	0.661	3.00099809349924e-70
Dhrs7	1.88648849545955e-74	-0.300009175771862	0.081	0.352	3.84598409569339e-70
Vasn	1.96792007693774e-74	-1.31740474482681	0.045	0.291	4.01199866085296e-70
Ndrg4	2.05484820486552e-74	-2.82269310891032	0.013	0.235	4.18921903525934e-70
Fech	2.3458898331295e-74	-1.01029085468704	0.052	0.301	4.78256560280111e-70
Arid4b	2.46305983280762e-74	-0.527446844266463	0.086	0.361	5.02144008114489e-70
Mrps34	2.54593866711842e-74	-0.794247976222006	0.051	0.301	5.19040516065432e-70
Luc7l2	2.62694813667733e-74	-0.166309878863143	0.229	0.597	5.35555916624406e-70
Creb3	2.95366740230934e-74	-0.370546318071632	0.058	0.314	6.02164173308805e-70
Nlrp3	3.02281493165426e-74	3.68302790442742	0.079	0.011	6.16261280116355e-70
Fndc4	3.06389206886178e-74	-1.97253163086247	0.018	0.243	6.2463567607885e-70
Ndufa11	3.42252864738286e-74	-0.2170281199667	0.222	0.576	6.97750915341944e-70
Sparcl1	3.55993065620831e-74	-2.55974461211437	0.057	0.303	7.25763062881187e-70
Ube2e2	3.88530780610143e-74	-1.60569287265326	0.032	0.267	7.92097702429898e-70
Anapc16	3.89521322537851e-74	-0.265509238083542	0.078	0.348	7.94117120257917e-70
Selenon	3.92665156088901e-74	-1.52234429160165	0.028	0.261	8.00526453718442e-70
Piezo2	4.23661768240529e-74	-2.87083226322114	0.016	0.238	8.63719246911966e-70
Mff	4.72736002529091e-74	-0.116884287607306	0.098	0.38	9.63766888356058e-70
Mpnd	5.71199694702481e-74	-0.789233304937361	0.062	0.318	1.16450481758995e-69
Tnrc6a	8.07961283095569e-74	-0.532113517410511	0.089	0.363	1.64719066784694e-69
Galnt1	8.21919601047487e-74	-0.559337399860252	0.076	0.345	1.67564749065551e-69
Psmd12	9.77155062127781e-74	-0.327449900346643	0.084	0.356	1.99212602515991e-69
Grina	1.01586273281166e-73	-0.204184281075826	0.085	0.362	2.07103935338313e-69
Pnkd	1.0393015824659e-73	-0.397142661751052	0.079	0.347	2.11882413617323e-69
Klrk1	1.0546673407937e-73	4.30997097607665	0.04	0.002	2.15015030767612e-69
Aldh1l2	1.0624404917656e-73	-4.13174441057429	0.011	0.228	2.16599743056253e-69
Mon2	1.11414645309184e-73	-0.556810216382967	0.055	0.305	2.27141037391833e-69
Marveld1	1.11465146068082e-73	-0.101409809346399	0.088	0.367	2.27243993288999e-69
Vdac3	1.12408389443162e-73	-0.22579767247461	0.158	0.475	2.29166983557774e-69
Bola3	1.24049655183929e-73	-0.430178237753164	0.087	0.362	2.52900032023477e-69
Zfp266	1.27031445802089e-73	-1.37438832945869	0.03	0.261	2.5897900855672e-69
Fam98a	1.29900200226143e-73	-1.82782161236932	0.027	0.258	2.64827538201038e-69
Pde4dip	1.36503262277103e-73	-1.46091763016477	0.026	0.256	2.7828920080433e-69
Hnrnpa0	1.57584743685098e-73	-0.122202591168187	0.172	0.504	3.2126801695081e-69
Ctbp1	1.58936976356746e-73	-0.181979997297953	0.141	0.448	3.24024813698499e-69
Hmg20b	1.64109536712234e-73	-0.400744143435735	0.079	0.347	3.34570112495231e-69
Arid5b	1.81021521950868e-73	-1.20629745680034	0.063	0.317	3.69048576801234e-69
Psmd1	1.90516070390546e-73	-0.471492749978412	0.081	0.352	3.88405112705207e-69
Wtip	2.2517760335458e-73	-1.62786322680448	0.025	0.254	4.59069579958982e-69
Ctsb	2.30063564591456e-73	1.95284254894663	0.647	0.689	4.69030589132601e-69
Arhgap29	3.00294322335244e-73	-2.29555758117019	0.021	0.246	6.12210034944862e-69
Ext2	3.04502237577445e-73	-0.857471920425346	0.051	0.297	6.20788711749136e-69
Ptbp1	3.23755026067499e-73	-0.131389452195419	0.115	0.411	6.60039371643811e-69
BC004004	3.89516063733191e-73	-0.489219660920844	0.071	0.332	7.94106399132855e-69
Abhd8	4.14741098726589e-73	-1.48281569066262	0.025	0.253	8.45532677973897e-69
Mesd	4.77619049183434e-73	-0.508446820835895	0.054	0.305	9.73721955570267e-69
Pla2g12a	5.96954703463841e-73	-1.1320864366632	0.038	0.275	1.21701155395173e-68
Brwd1	6.37707501715832e-73	-0.762929369043778	0.055	0.303	1.30009428374807e-68
Rps14	6.43731418422334e-73	0.57357588106406	0.908	0.923	1.31237524273761e-68
Rev3l	6.78506324930532e-73	-1.64722004772616	0.042	0.281	1.38327084463588e-68
Fads1	7.15481144598932e-73	-0.928672985214893	0.041	0.28	1.45865140949384e-68
Sidt2	7.68260709946337e-73	-0.765568364630733	0.05	0.297	1.5662531093676e-68
Ghr	7.9261058304777e-73	-1.16896355740274	0.03	0.263	1.61589519565949e-68
Strbp	8.15449655175097e-73	-1.54576730473933	0.041	0.278	1.66245721200547e-68
U2surp	9.10062564228032e-73	-0.333265816113804	0.101	0.378	1.85534454969169e-68
Actn4	9.50839835643006e-73	-0.434285182790109	0.139	0.441	1.9384771729254e-68
Pdgfra	9.88529347544074e-73	-1.47060111819778	0.05	0.294	2.0153147808381e-68
Inhba	1.09438294835091e-72	-1.2274180869253	0.043	0.284	2.231118516803e-68
Pck2	1.12242528023309e-72	-0.983043602372826	0.034	0.271	2.28828841881119e-68
Gpr153	1.14145240909662e-72	-2.80877433502868	0.016	0.235	2.32707902642528e-68
Maco1	1.16572557162312e-72	-0.751394708045233	0.057	0.307	2.37656472286806e-68
Taf10	1.16621508348911e-72	-0.39764941115111	0.091	0.366	2.37756269070924e-68
Zzz3	1.18340719756736e-72	-1.12863172394839	0.042	0.281	2.41261225368059e-68
Stk25	1.18982271367953e-72	-0.409961429555643	0.064	0.321	2.42569156637846e-68
Slco3a1	1.26920264731947e-72	-1.55528659213381	0.034	0.265	2.58752343709019e-68
Anapc4	1.33439135479233e-72	-1.29444421057187	0.034	0.268	2.72042365501512e-68
Ccdc85b	1.43408221771281e-72	-0.415246164121965	0.097	0.372	2.9236634172511e-68
Fat4	1.44074361698382e-72	-2.41076637784475	0.019	0.239	2.93724401194491e-68
Aph1a	1.44567132452397e-72	-0.145894637827985	0.083	0.353	2.94729012930701e-68
Cops2	1.54613521665102e-72	-0.644789512039034	0.066	0.322	3.15210586618643e-68
Fkbp3	1.59631042359769e-72	-0.411910805643064	0.094	0.369	3.25439806058861e-68
Gas2l1	1.62965086424894e-72	-0.694802583644978	0.059	0.311	3.32236921694432e-68
Hmgn2	1.97585804889237e-72	-0.685476395452184	0.067	0.325	4.02818180427688e-68
Paxx	2.16788406160576e-72	-1.14658402191344	0.04	0.278	4.41966523639566e-68
Rasa1	2.31302928601681e-72	-0.472911809489742	0.068	0.324	4.71557280540247e-68
Hdgfl3	2.37597555713008e-72	-2.03288230348239	0.021	0.244	4.84390136832108e-68
Phf10	2.37627446397969e-72	-1.2066152721004	0.037	0.272	4.8445107497154e-68
Bag1	2.99320616986973e-72	-0.127547717878037	0.187	0.521	6.10224941851342e-68
Fopnl	3.48826355200173e-72	-0.760630163245227	0.049	0.294	7.11152290346593e-68
Mier1	3.67354690866867e-72	-0.417317944578207	0.108	0.392	7.48926008270282e-68
Uri1	3.9221445532091e-72	-0.705951732651496	0.047	0.289	7.99607610062739e-68
Txlna	4.61129326682234e-72	-0.464401944706043	0.059	0.309	9.4010435830707e-68
Snx4	5.062724892793e-72	-0.762124108318504	0.062	0.312	1.03213772389371e-67
Dpm1	5.1186734903932e-72	-0.268713373216055	0.104	0.385	1.04354396448646e-67
Unc93b1	5.29674708187909e-72	2.84801797710008	0.232	0.089	1.07984782758269e-67
Ccdc107	5.59913993778002e-72	-0.588488224530847	0.061	0.313	1.14149665911521e-67
Gm17455	5.69774946315327e-72	-1.83541995250288	0.023	0.248	1.16160018305306e-67
Pgrmc2	6.46762689083327e-72	-0.438356601376896	0.051	0.294	1.31855509423418e-67
Igfbp5	7.14460307954244e-72	-1.29055855245009	0.235	0.544	1.45657022982632e-67
Nxn	7.24081546083773e-72	-2.71517962197285	0.017	0.236	1.47618504800099e-67
Uqcc2	7.29146025866489e-72	-0.250938088338252	0.217	0.569	1.48651000293401e-67
Ppa1	7.89865297926307e-72	-0.812527262792388	0.059	0.309	1.61029838288236e-67
Naxe	8.58551438550644e-72	-0.132162091370407	0.091	0.365	1.7503288177732e-67
Pgam1	9.01135935044424e-72	-0.119762596329107	0.157	0.467	1.83714583077507e-67
Phldb1	9.22586019554759e-72	-1.03409610075874	0.043	0.281	1.88087611806629e-67
Bod1l	9.46207165327377e-72	-0.480054993926928	0.087	0.354	1.92903254795292e-67
Rps11	1.13610510584108e-71	0.746234264818584	0.849	0.882	2.31617747927822e-67
Aspn	1.21954825282506e-71	-1.88959476692934	0.098	0.355	2.48629302303445e-67
Fam114a2	1.23339881855319e-71	-1.10753725845896	0.048	0.289	2.51453017138439e-67
Eci2	1.48094792052721e-71	-0.906243053589576	0.052	0.296	3.01920852557882e-67
Osbpl1a	1.4958553788201e-71	-0.922958136619553	0.04	0.274	3.04960036080054e-67
Clec12a	1.52591326482814e-71	3.7270421452547	0.086	0.014	3.11087937300514e-67
Fn1	1.62243566324025e-71	-0.792690830621473	0.382	0.744	3.30765958664791e-67
Dnlz	1.89799168433688e-71	-0.282591096504513	0.061	0.312	3.8694356468576e-67
Nek7	2.19292770657538e-71	-0.148052368643897	0.089	0.362	4.47072171539523e-67
Thap12	2.19866898970298e-71	-1.09506892033666	0.04	0.274	4.48242646930747e-67
Taok1	2.22458244159199e-71	-0.177664899986813	0.108	0.394	4.53525622367359e-67
Morc4	2.48902901670287e-71	-3.94117459486769	0.011	0.223	5.07438345635214e-67
Ccdc127	2.52210093459159e-71	-0.687857636647448	0.049	0.293	5.14180717535188e-67
Ech1	2.71684358597284e-71	-0.446524119081394	0.115	0.399	5.53882901872284e-67
Slc30a9	2.99083179896106e-71	-1.42393054687365	0.027	0.253	6.0974087885419e-67
Csgalnact2	3.10454467637375e-71	-0.256236173065369	0.082	0.347	6.32923523172317e-67
Ccny	3.54589784273225e-71	-0.695537161500807	0.06	0.308	7.22902193197824e-67
Ndufs4	3.67780127973153e-71	-0.173862547929394	0.119	0.408	7.49793346898867e-67
Xiap	3.97572966138504e-71	-0.518379126819871	0.085	0.348	8.10532006066569e-67
Rasl11b	4.00435182013621e-71	-2.64742677496921	0.019	0.236	8.16367205571168e-67
Stag2	4.26326592277238e-71	-0.282936653541144	0.097	0.371	8.69152023675605e-67
Zfp292	4.31763302268813e-71	-0.576272628521433	0.063	0.314	8.80235844335429e-67
Bnip2	4.57575191940432e-71	-0.226612462750873	0.128	0.423	9.3285854380896e-67
Rab28	4.80900829269316e-71	-0.481904683390096	0.057	0.304	9.80412520631355e-67
Actn1	4.85016094198698e-71	-0.984848970459185	0.056	0.302	9.88802311242885e-67
Glrx3	6.06307053160142e-71	-0.125536612906827	0.141	0.441	1.23607818927758e-66
Tram2	6.17876840291989e-71	-0.413010360889979	0.054	0.3	1.25966551430328e-66
Mrpl53	6.44143964900083e-71	-0.322648921532066	0.066	0.321	1.3132163012418e-66
Kdm1a	6.5929960498359e-71	-0.83351240201563	0.051	0.294	1.34411410468005e-66
Dad1	6.70423134907046e-71	-0.355962767288207	0.285	0.662	1.366791645135e-66
Faap20	7.55727610948894e-71	-0.737223979206236	0.036	0.269	1.54070188044151e-66
Pakap.1	8.42860466161425e-71	-1.56989467289485	0.037	0.268	1.7183396323633e-66
Zfp503	9.14005295745976e-71	-2.14383125183683	0.021	0.24	1.86338259643732e-66
Imp3	9.21236032533149e-71	-0.248583647367423	0.098	0.372	1.87812389952533e-66
Shox2	1.02132736233669e-70	-1.95107410700181	0.024	0.244	2.08218009359581e-66
Smarca5	1.05619866491212e-70	-0.17320343689095	0.135	0.434	2.15327221815635e-66
Zfp771	1.08061752870342e-70	-0.558313516828176	0.051	0.293	2.20305495576766e-66
R3hdm2	1.38146847242988e-70	-0.603785440814711	0.055	0.3	2.81639977474279e-66
Cdk2ap1	1.48248260327554e-70	-0.941523483538123	0.055	0.299	3.02233728329784e-66
Hadh	2.01466343185115e-70	-0.969157872713354	0.047	0.286	4.10729433851495e-66
H13	2.33179280157417e-70	-0.162160279669258	0.168	0.487	4.75382598456926e-66
Chd6	2.38349515940613e-70	-0.617225647067195	0.063	0.311	4.85923158148129e-66
Trim2	2.41921664450929e-70	-1.28437879536319	0.03	0.255	4.93205697316109e-66
Thoc2	2.83332402974395e-70	-0.292850366374292	0.101	0.375	5.77629769943899e-66
Slamf9	3.11475396605903e-70	3.67123536302246	0.089	0.016	6.35004891060455e-66
Bace1	3.13916100556162e-70	-1.85057569691063	0.021	0.241	6.39980754203848e-66
Wsb2	3.24249581452579e-70	-0.615361772089184	0.059	0.305	6.61047621707374e-66
Calhm5	3.3684013132293e-70	-1.55896939872852	0.022	0.241	6.86715975728058e-66
Dpy19l1	3.77168648938527e-70	-1.22025092794848	0.044	0.278	7.68933724590975e-66
Pdrg1	3.83156231970815e-70	-0.845571614380756	0.055	0.298	7.811406101189e-66
Cdk4	4.94737644665287e-70	-0.169258916835286	0.108	0.393	1.00862163617912e-65
Cdr2l	5.30014481381992e-70	-3.39155740256999	0.009	0.218	1.08054052319347e-65
Fam160b1	5.59853466801379e-70	-1.25822709488955	0.036	0.264	1.14137326276797e-65
Hjurp	6.0940742674417e-70	-1.33136723905172	0.035	0.262	1.24239892090334e-65
Golga2	6.49294192730132e-70	-1.06128009400424	0.041	0.272	1.32371607071892e-65
Micu1	6.77014730770392e-70	-0.416483562626632	0.058	0.304	1.3802299316216e-65
Npepps	7.11049816065471e-70	-0.583688460127887	0.074	0.33	1.44961726001268e-65
Zfp704	7.28918217213182e-70	-1.61004412630046	0.028	0.25	1.48604556943251e-65
Cdc37l1	7.36855420674527e-70	-0.869328730278669	0.048	0.286	1.50222714612916e-65
Ppp2r2d	7.52636816809139e-70	-0.994134126710386	0.05	0.287	1.53440067842879e-65
Akt1s1	8.67617703584223e-70	-0.72889654781654	0.049	0.289	1.76881221229716e-65
Cys1	8.70006828463145e-70	-1.8232509558463	0.022	0.239	1.77368292118781e-65
Pcsk5	9.02845529724098e-70	-2.98552540598185	0.016	0.229	1.84063118144852e-65
Ncor2	9.05052285210633e-70	-0.442066432769466	0.061	0.308	1.84513009385892e-65
Jmy	9.48513203856109e-70	-1.81603664434009	0.023	0.241	1.93373386870145e-65
Akap11	1.0275261806365e-69	-1.32702202080676	0.037	0.265	2.09481762446363e-65
Mgat2	1.05869276933665e-69	-0.196318291438981	0.112	0.391	2.15835694884664e-65
Sp3	1.14742346598458e-69	-0.542622535225369	0.075	0.33	2.33925222010276e-65
Siglecg	1.15428381756424e-69	5.93249823046265	0.029	0.001	2.35323841886821e-65
Ccdc59	1.18556954822068e-69	-0.240158659112832	0.09	0.358	2.4170206379575e-65
Cspg4	1.29850869639134e-69	-0.907542315102444	0.042	0.276	2.64726967933302e-65
Phldb2	1.39103400256862e-69	-2.14493007551313	0.019	0.232	2.83590102103664e-65
Chmp2b	1.53672570018852e-69	-0.446610059424493	0.073	0.329	3.13292268497434e-65
Galnt2	1.55714905583562e-69	-0.36390433365067	0.059	0.305	3.17455978013208e-65
Cbx3	1.67040581588299e-69	-0.140194195075816	0.25	0.615	3.40545633684066e-65
Psmc6	2.0658797789202e-69	-0.107674961879732	0.117	0.402	4.21170910528462e-65
Atp2b4	2.14564626777172e-69	-0.942792872553766	0.057	0.298	4.3743290461062e-65
Trim44	2.17251624392465e-69	-0.835597266650751	0.049	0.285	4.42910886648918e-65
Ncald	2.39965446003241e-69	-2.63041012723602	0.009	0.217	4.89217554766807e-65
Sobp	2.75819230582072e-69	-1.6366694769375	0.02	0.236	5.62312665387671e-65
Tcf7l2	2.78038257988796e-69	-0.788703814007533	0.05	0.288	5.66836596561758e-65
Chd3	2.78953420726232e-69	-0.524349699824485	0.08	0.34	5.6870233883457e-65
Psmb8	3.23801075032137e-69	2.51817882981436	0.23	0.088	6.60133251668019e-65
Fam76a	3.85298057039041e-69	-0.779585863702962	0.057	0.298	7.85507148885492e-65
Ndufv1	3.93343405192914e-69	-0.370953154234227	0.093	0.358	8.01909200166793e-65
Brd1	3.97199799677505e-69	-0.69928276987956	0.071	0.321	8.0977123160253e-65
Jak1	3.99002394837741e-69	-0.165181043279858	0.148	0.454	8.13446182355702e-65
Tbc1d8b	4.62473453399594e-69	-1.58069416089583	0.025	0.242	9.42844629445752e-65
Tmf1	4.94013690296282e-69	0.164283186182263	0.127	0.42	1.00714571040703e-64
Rnf14	5.25177385041008e-69	-0.322170679628976	0.044	0.277	1.0706791348831e-64
Ccdc47	5.63635870232071e-69	-0.272486121489617	0.067	0.318	1.14908444864212e-64
Timm8b	5.66330956800792e-69	-0.179567724252833	0.113	0.394	1.15457892162977e-64
Lamtor4	5.88848664920706e-69	0.10602306311086	0.161	0.477	1.20048577317384e-64
Ubn2	6.01140354319917e-69	-0.473222847130201	0.073	0.326	1.22554484035202e-64
Dusp2	6.13310836519846e-69	3.73335869108346	0.111	0.024	1.25035680241301e-64
Cop1	7.51034876267852e-69	-0.601232036627865	0.071	0.32	1.53113480224727e-64
Dnajc21	8.12206862101037e-69	-1.06498043136846	0.043	0.274	1.65584612976539e-64
Cks1b	8.21902093697355e-69	-0.882057838453634	0.055	0.296	1.6756117984208e-64
Epn2	9.35105951612164e-69	-1.21696422876156	0.032	0.255	1.90640050355172e-64
Rin2	9.46855189836003e-69	-0.14277613457359	0.091	0.359	1.93035367551866e-64
2310009A05Rik	9.5290608968785e-69	-0.480763836329501	0.049	0.286	1.94268964504662e-64
Efs	9.86577570781394e-69	-2.2047531404709	0.014	0.223	2.01133569355203e-64
Ilk	9.95547041232628e-69	-0.170499346942916	0.115	0.396	2.02962175296096e-64
Hdac2	1.01028795896005e-68	-0.583387204699817	0.068	0.317	2.05967406193185e-64
Ctdspl	1.07617374258926e-68	-1.40125721607846	0.028	0.247	2.19399540901672e-64
Ndufb10	1.57345015374903e-68	-0.138928251658001	0.249	0.606	3.20779282844815e-64
Sel1l	1.58626554182185e-68	-0.177240782149837	0.081	0.339	3.2339195601122e-64
Aco2	1.64400769249887e-68	-0.428025860797055	0.08	0.337	3.35163848269745e-64
Cyp20a1	1.68252170228576e-68	-0.414885550603765	0.063	0.308	3.43015699444998e-64
Scyl1	1.73225601437485e-68	-0.588791062765661	0.055	0.295	3.53155033650601e-64
Yap1	1.9441455705732e-68	-1.71257804384907	0.023	0.237	3.96352957472759e-64
Nrk	2.11661885935582e-68	-4.92178370506027	0.013	0.219	4.31515086856871e-64
Dnm3os	2.13039407652137e-68	-2.63578005183037	0.016	0.226	4.34323440380411e-64
Kctd17	2.3006563875303e-68	-1.62651943363462	0.027	0.244	4.69034817725801e-64
Arhgap15	2.53161064489351e-68	3.58442337675464	0.083	0.014	5.16119462174441e-64
Dgcr6	2.93787394610121e-68	-0.912755947748142	0.042	0.271	5.98944361391654e-64
Ube2h	3.11384318444447e-68	-0.295786078453727	0.08	0.335	6.34819210012693e-64
Gpsm2	3.27461403139736e-68	-1.80690795279418	0.027	0.245	6.6759556258098e-64
Kank2	3.27932055558478e-68	-1.0383076182103	0.044	0.273	6.68555081667069e-64
Crybg3	3.31004563646099e-68	-1.54281178421575	0.033	0.254	6.74819003905302e-64
Rarg	3.50419103968217e-68	-0.941175270911899	0.044	0.276	7.14399427260005e-64
Nabp2	3.76414966717127e-68	-0.407443279863137	0.062	0.305	7.67397192646208e-64
Cops3	4.48031494653931e-68	-0.78582700092146	0.052	0.289	9.1340180815097e-64
Ctsf	4.86843390266102e-68	-0.652787803645213	0.054	0.291	9.92527619735502e-64
Lrp10	5.19346749575658e-68	-0.406030106752364	0.062	0.304	1.05879221835989e-63
Ctdnep1	5.58898240714899e-68	-0.380643114106533	0.073	0.324	1.13942584334546e-63
Kif1c	6.27258695826998e-68	-0.630733965662139	0.05	0.284	1.2787923031825e-63
Gulp1	6.64742337570945e-68	-1.44809262800686	0.023	0.238	1.35521020360589e-63
Poglut3	7.01064277786019e-68	-0.678095618750277	0.034	0.257	1.42925974312236e-63
Prkca	7.25252654856833e-68	-1.39412207070809	0.03	0.251	1.47857258745662e-63
Polr2i	7.44500144931722e-68	-0.214638349167647	0.092	0.355	1.5178124454723e-63
Usp47	7.59815871520129e-68	-0.682567389910902	0.054	0.291	1.54903661726809e-63
Ulk2	8.1571903708285e-68	-0.623419563552466	0.039	0.266	1.66300640090081e-63
Upf3a	8.2211019902333e-68	-0.480426458918625	0.066	0.315	1.67603606274886e-63
Hadha	8.52382083523166e-68	-0.333632157920709	0.083	0.34	1.73775135367868e-63
Lats2	1.11687185638256e-67	-0.474014404270088	0.06	0.301	2.27696665360713e-63
Igf1r	1.16767973747506e-67	-0.64968956701396	0.055	0.292	2.38054868079041e-63
Pnn	1.16822499995468e-67	-0.489284677069733	0.105	0.372	2.38166030740761e-63
Myh10	1.18801788622184e-67	-2.46301584959588	0.016	0.222	2.42201206464047e-63
Fzd2	1.19411893270416e-67	-2.5284019654141	0.012	0.215	2.43445026810398e-63
Pdcl3	1.33934728742158e-67	-0.204401022626416	0.102	0.371	2.73052731486637e-63
Efr3a	1.45049252134065e-67	-0.271200406977645	0.098	0.362	2.95711910325719e-63
Psmd6	1.4902925356806e-67	-0.328080159378245	0.098	0.364	3.03825939249203e-63
Ing1	1.59570947775794e-67	-0.587794787221281	0.066	0.309	3.25317291230512e-63
Atp1a2	1.66824162811952e-67	-2.16980982812781	0.02	0.23	3.40104420724727e-63
Abcg1	1.75947774602736e-67	3.48831513852612	0.121	0.029	3.58704728082599e-63
Sesn3	1.79858115268271e-67	-1.28463816491141	0.03	0.249	3.66676739597425e-63
Tgfb1i1	1.90086855838845e-67	-1.89785043527157	0.026	0.24	3.87530072998653e-63
Ppp2r5c	2.79650727925423e-67	-0.13451615075554	0.097	0.362	5.70123939021561e-63
Dmxl1	2.85181671030023e-67	-0.359630074491925	0.066	0.313	5.81399872728907e-63
Hoxa11	2.92408345747e-67	-4.96365799237938	0.005	0.204	5.96132894474408e-63
Rab5a	3.12953073009654e-67	0.102150390194218	0.129	0.421	6.38017429944781e-63
Dlg4	3.3654559110046e-67	-2.10874203051563	0.028	0.243	6.86115496576508e-63
Mrps16	3.40189385516285e-67	-0.207281083379699	0.115	0.391	6.9354410025205e-63
Agpat3	3.44807225350531e-67	-0.822891501431698	0.041	0.267	7.02958490322128e-63
Rsu1	3.86977976397065e-67	-0.438452494065074	0.122	0.4	7.88932000480697e-63
Acadsb	4.2997610282884e-67	-1.26571310516061	0.035	0.254	8.76592280837156e-63
Ddx3x	5.02712623418653e-67	-0.141633911148502	0.231	0.582	1.02488022536361e-62
Spop	5.83322622421507e-67	0.126857975361446	0.166	0.481	1.18921983033073e-62
Ndrg3	6.44355643939724e-67	-0.847606534979868	0.041	0.267	1.31364785129991e-62
AI837181	6.80864097887207e-67	-1.10923640242245	0.039	0.263	1.38807763636265e-62
Atf7	7.06911266846924e-67	-1.12095324812419	0.042	0.267	1.44117999972082e-62
N4bp2	7.42898609796599e-67	-1.71748765426676	0.03	0.246	1.51454739579233e-62
Ppp1cc	7.51015155444908e-67	0.153955383994024	0.142	0.442	1.53109459740553e-62
Synpo	8.2564798996749e-67	-1.26817843374084	0.028	0.245	1.68324855714672e-62
Ankrd17	8.59711004444826e-67	-0.184587410217015	0.112	0.387	1.75269282476167e-62
Rps6	8.60674186991593e-67	0.875567554363222	0.777	0.845	1.75465646501976e-62
Armcx2	8.89988829645986e-67	-2.00482687106722	0.012	0.216	1.81442022699927e-62
Mrpl18	9.25808582034805e-67	-0.124661616283918	0.102	0.369	1.88744595619436e-62
Prpf40a	9.53462155179496e-67	-0.274169216100132	0.122	0.401	1.94382329576444e-62
Hipk3	9.6869169522816e-67	-0.636013150860184	0.05	0.282	1.97487175906165e-62
Nipbl	1.03790405395496e-66	-0.127054294099844	0.126	0.41	2.11597499479797e-62
Zbtb38	1.06415404856692e-66	-1.25256582582045	0.033	0.253	2.16949085881338e-62
Elof1	1.14376643700693e-66	-0.210440779093538	0.087	0.346	2.33179663512603e-62
H19	1.19260997209798e-66	-3.86097291117146	0.037	0.251	2.43137395011614e-62
Gng12	1.26357606331244e-66	-0.35692188962562	0.098	0.36	2.57605252027507e-62
Son	1.32475572669508e-66	-0.198810732289841	0.285	0.662	2.70077950001325e-62
Tmem259	1.38657478936623e-66	-0.664044093519455	0.055	0.292	2.82681002308093e-62
Ccl8	1.47203614629817e-66	3.48734029383953	0.145	0.041	3.00104009145808e-62
Igdcc4	1.49964961900202e-66	-2.38076811529901	0.01	0.211	3.05733567825942e-62
Bambi	1.50312510946562e-66	-1.64927795670369	0.036	0.256	3.06442116066756e-62
Cul5	1.52922362763609e-66	-0.695298695224022	0.061	0.298	3.1176282096617e-62
Cntln	1.56712178853227e-66	-2.02807358972666	0.023	0.231	3.19489119028073e-62
Cbr2	1.64115702653984e-66	3.05498524560633	0.165	0.051	3.34582683000678e-62
Crispld2	1.73197913422995e-66	-1.00507438989405	0.073	0.32	3.53098586095459e-62
Apc	1.74356879252289e-66	-0.734087757232437	0.058	0.295	3.55461369731641e-62
Mcfd2	1.74510337479649e-66	-0.206680477597452	0.071	0.32	3.5577422501976e-62
Tmed4	1.75213149129788e-66	-0.557944456770373	0.058	0.293	3.57207047130898e-62
Ooep	1.91604555107919e-66	-2.52846332087933	0.018	0.223	3.90624206498515e-62
Spryd3	2.05369049650906e-66	-1.03075361691047	0.034	0.253	4.18685881523301e-62
Rpl10	2.22677717349954e-66	0.672657632054346	0.832	0.881	4.53973062361351e-62
Srpx	2.4197612156242e-66	-1.49582181726762	0.023	0.234	4.93316719029305e-62
Ublcp1	2.42691729779636e-66	-1.90660855393424	0.025	0.236	4.94775629501743e-62
Nudcd2	2.66154165439e-66	-0.17703227560578	0.083	0.336	5.4260849708049e-62
Slc37a3	2.78892462966482e-66	-1.0831484614613	0.026	0.238	5.68578064249767e-62
Itgax	2.82745830531943e-66	5.30542117343825	0.031	0.001	5.76433924705472e-62
Ik	2.95013524034229e-66	-0.271145550006636	0.091	0.351	6.01444071448582e-62
Mif	3.49551074269468e-66	-0.354994072446097	0.21	0.531	7.12629775113165e-62
Ccl7	3.71091473681895e-66	1.15403264961071	0.36	0.176	7.5654418739528e-62
Fndc5	3.74741688274815e-66	-3.16114677268185	0.016	0.218	7.63985879885865e-62
Spg20	4.00956258333305e-66	-1.12312257037654	0.029	0.244	8.17429523864109e-62
Trip12	4.28640057109005e-66	-0.173134950064841	0.105	0.373	8.73868484428128e-62
Afap1	4.42878487688216e-66	-2.22048606755731	0.02	0.226	9.02896372849966e-62
Ick	4.70484812867358e-66	-1.62134214682115	0.024	0.234	9.59177387992682e-62
Tubb4b	4.78395594069309e-66	-0.582460399501733	0.126	0.401	9.753050976291e-62
Map1a	4.88717851701848e-66	-2.89350218855715	0.014	0.215	9.96349084264557e-62
Psip1	4.97276953991549e-66	-0.721879232128737	0.06	0.295	1.01379852610257e-61
Rps6kb1	5.68122240680522e-66	-0.890181077150996	0.056	0.289	1.15823081207538e-61
Tmem238	5.75261108792715e-66	-0.92831617279114	0.058	0.29	1.17278482249571e-61
Cdc123	5.98445059529199e-66	-0.477761036895446	0.061	0.297	1.22004994286218e-61
Ccl3	6.28788433789376e-66	3.91053593533851	0.097	0.019	1.2819109799664e-61
Kctd1	6.76920930214336e-66	-2.99401903551257	0.017	0.22	1.38003870042797e-61
Tcp1	6.85905630634211e-66	0.106177741614673	0.151	0.453	1.39835580917397e-61
Mast4	6.97312165374988e-66	-2.01856405610247	0.026	0.237	1.42161031154999e-61
Enpp2	7.95243646023319e-66	-1.40648284219916	0.032	0.249	1.62126322114774e-61
Rpl32	8.22322345241151e-66	0.602359386102178	0.888	0.914	1.67646856524313e-61
Synm	1.03991846023679e-65	-1.81109655897315	0.027	0.238	2.12008176488474e-61
Htra2	1.0484494396068e-65	-0.457349355441858	0.048	0.277	2.13747387252638e-61
Gtf2a2	1.16224626327221e-65	-0.121302430996706	0.119	0.397	2.36947145693306e-61
Commd9	1.18710311067389e-65	-0.770643354815089	0.039	0.261	2.42014711173086e-61
Ktn1	1.20833097344304e-65	-0.476255693434293	0.102	0.365	2.46342435555833e-61
Aamdc	1.28961312846484e-65	-0.506282296921209	0.044	0.271	2.62913428500126e-61
Ccs	1.29264000602077e-65	-0.294507947457177	0.065	0.303	2.63530518027453e-61
Steap3	1.32321285778679e-65	-1.40944857981279	0.034	0.251	2.69763405316994e-61
Ppig	1.35950523386362e-65	-0.132873031290536	0.129	0.409	2.77162332027776e-61
Fam171b	1.3611816479842e-65	-3.76291281890054	0.009	0.205	2.7750410257454e-61
Selenof	1.38094492050899e-65	-0.372855574902765	0.354	0.73	2.81533240944168e-61
Fbxw8	1.52134822205569e-65	-1.92266573283934	0.024	0.232	3.10157262030493e-61
Plod3	1.78969930779816e-65	-0.53877870833546	0.051	0.28	3.64865997880812e-61
Rasgef1b	2.44909917601098e-65	3.51878075133132	0.119	0.029	4.99297849013358e-61
Tmx1	2.46573724507977e-65	-0.359347487210354	0.081	0.33	5.02689852154413e-61
Kifap3	2.47477762011943e-65	-0.91452605897103	0.039	0.259	5.04532913413748e-61
Cdr2	2.6860219164719e-65	-1.04676749303893	0.03	0.243	5.47599288111126e-61
Zfp871	2.83718188630841e-65	-1.00625021266654	0.041	0.263	5.78416271161695e-61
Erc1	2.89701876754145e-65	-2.07334779287014	0.026	0.233	5.90615216138675e-61
Ptk2	3.3020428482247e-65	-1.91165818980883	0.022	0.228	6.73187475467569e-61
Snapin	3.55330616755023e-65	-0.289314556541177	0.059	0.296	7.24412528378466e-61
Chsy3	3.80650388738674e-65	-2.43763226768627	0.015	0.216	7.76031947521534e-61
Lama2	4.45339145564821e-65	-2.70417054837941	0.02	0.222	9.07912916063e-61
Prkacb	4.62989244571375e-65	-0.186089687567492	0.083	0.337	9.43896172907662e-61
Tax1bp3	4.77244392519547e-65	-0.358986252593895	0.074	0.319	9.72958143029601e-61
B4galt2	4.79761409331084e-65	-4.3488498830097	0.009	0.205	9.7808958520328e-61
Nexn	4.80832234687172e-65	-1.48423147059282	0.023	0.231	9.80272676856737e-61
Mark3	4.85705240104501e-65	-0.715468882112985	0.059	0.291	9.90207273001047e-61
Ilf2	5.15771080106291e-65	-0.201725078073776	0.066	0.306	1.0515025010127e-60
Eno1	5.23783592938482e-65	-0.148344403085135	0.133	0.416	1.06783761092368e-60
Mast2	5.27100822471271e-65	-2.43121278208522	0.02	0.222	1.07460044677218e-60
Odc1	5.3250383437245e-65	-0.119973890349327	0.101	0.362	1.08561556713511e-60
Hspa13	6.23842546909577e-65	-1.08160073598129	0.037	0.255	1.27182780038455e-60
Rgs3	6.90766535623543e-65	-1.00795022248156	0.045	0.269	1.40826573617572e-60
Manbal	6.98896187975711e-65	-0.45883554514514	0.056	0.288	1.42483965842608e-60
Cry2	7.07487223210405e-65	-0.820588086022695	0.034	0.25	1.44235420195905e-60
Setbp1	7.12205055004728e-65	-1.9461361103915	0.018	0.22	1.45197244563814e-60
Hnrnpd	7.20267078476032e-65	-0.239649778847242	0.142	0.425	1.46840849288909e-60
Ppm1l	7.71315400152439e-65	-2.08646377634039	0.018	0.221	1.57248070629078e-60
Txnip	7.86491281489302e-65	-0.289290063446238	0.185	0.503	1.60341977557224e-60
Psme4	7.88407054073338e-65	-0.542002575851313	0.054	0.285	1.60732546113931e-60
Gpc3	8.17821674573067e-65	-1.30146322362382	0.059	0.292	1.66729304795211e-60
Arhgap24	8.81324011201118e-65	-1.72471620583584	0.022	0.225	1.79675526163572e-60
Timm17b	9.25903413765293e-65	-0.383293446248657	0.066	0.302	1.8876392896433e-60
Rnaseh2c	1.03016030269627e-64	-0.115901538456221	0.093	0.35	2.10018780910689e-60
Pccb	1.06913165016908e-64	-2.1768157737881	0.023	0.226	2.17963869519971e-60
Pcbp4	1.12488854474099e-64	-1.63058220447888	0.025	0.232	2.29331027616347e-60
1700025G04Rik	1.13487311259896e-64	-0.998992009159335	0.055	0.283	2.31366581465549e-60
Pdgfrb	1.17807325947198e-64	-1.46934265582088	0.051	0.276	2.40173795408552e-60
Rassf8	1.19589687087086e-64	-1.54659739957108	0.027	0.234	2.43807495064442e-60
Pum1	1.32184476377231e-64	-0.211660142657262	0.088	0.343	2.69484491990262e-60
Rad21	1.36355969977363e-64	-0.218985880745212	0.098	0.36	2.7798891599285e-60
Dap3	1.39799845744275e-64	-0.88698389880923	0.041	0.26	2.85009945518852e-60
Appl1	1.44624338746958e-64	-0.59951221749291	0.074	0.316	2.94845639403423e-60
Ibtk	1.50126871263185e-64	-1.24402755220985	0.04	0.258	3.06063652444256e-60
Add1	1.59918295753923e-64	-0.458608287126453	0.077	0.323	3.26025429553522e-60
Kcnk1	1.78455146818483e-64	-2.50276644301133	0.016	0.216	3.6381650781884e-60
Gfpt1	1.81743576054121e-64	-0.206807309602989	0.078	0.326	3.70520628501536e-60
Elk4	1.94183455193288e-64	-0.95141387993926	0.05	0.276	3.95881810102556e-60
Ndufb2	1.99298893861305e-64	0.106780563773211	0.193	0.514	4.06310654915042e-60
Myo9a	2.02374686746833e-64	-0.683656586402208	0.06	0.292	4.12581273870768e-60
Epsti1	2.06993189749014e-64	3.37641610525109	0.09	0.017	4.21997015941315e-60
Mrpl51	2.30114579648546e-64	0.167938412330857	0.108	0.378	4.6913459352949e-60
Aldh1a1	2.67977830179108e-64	-1.28493273392717	0.026	0.233	5.46326402386147e-60
Ykt6	2.8780998477545e-64	-0.463256918883744	0.062	0.297	5.86758215961709e-60
Uap1	3.65507827639276e-64	-0.31916417429933	0.104	0.367	7.45160808208191e-60
Fus	3.67336015375184e-64	-0.157787489117638	0.239	0.586	7.48887934545387e-60
Mrfap1	3.88502703706972e-64	-0.182032016873146	0.3	0.669	7.92040462047403e-60
Slc15a3	4.09356239814083e-64	4.4858655088675	0.082	0.014	8.34554566108972e-60
Myo6	4.48911140814276e-64	-1.79337020127808	0.024	0.229	9.15195142778064e-60
Cul4a	4.67438544150165e-64	-0.521101979997672	0.048	0.27	9.52966959958941e-60
Gaa	5.22652591334143e-64	-0.631616533911478	0.041	0.262	1.06553183795292e-59
Ogt	5.30544155129974e-64	-0.197104556351345	0.118	0.389	1.08162036906348e-59
Srsf9	6.11718025104883e-64	0.184410273389459	0.136	0.424	1.24710953778133e-59
Zc3h14	6.19723399667064e-64	-0.533514887319343	0.044	0.263	1.26343009490124e-59
Tiprl	7.31991619812364e-64	-0.488836669863495	0.065	0.299	1.49231131531147e-59
Sept8	7.7948634374666e-64	-0.319172565446249	0.059	0.292	1.58913880899632e-59
Trim28	8.87361137093294e-64	-0.222348617573447	0.066	0.302	1.8090631501921e-59
Fyttd1	9.6214689880724e-64	-0.472239479149749	0.072	0.31	1.96152888259832e-59
Sec16a	9.72394788349537e-64	-1.02199955596827	0.03	0.238	1.9824212550082e-59
Pcmt1	1.01223634296653e-63	0.122899981704018	0.114	0.384	2.06364623240586e-59
Laptm4b	1.01723522658778e-63	-2.39869843818462	0.017	0.216	2.07383745644452e-59
Zfpl1	1.04119992368439e-63	-1.18323999592682	0.03	0.24	2.12269428441537e-59
Fam89b	1.10467658571871e-63	0.17926189919785	0.105	0.372	2.25210415530473e-59
Braf	1.21904046620025e-63	-0.805462656711798	0.039	0.255	2.48525779844245e-59
Ptprg	1.34563789448333e-63	-2.36653992595812	0.013	0.208	2.74335197548317e-59
Tet1	1.42185014032995e-63	-3.49187074893294	0.014	0.209	2.89872588109068e-59
Xrn1	1.48789965020248e-63	-0.507064512808267	0.059	0.288	3.0333810168678e-59
Rab22a	1.49514681293797e-63	-0.515122717988858	0.066	0.299	3.04815580753664e-59
Spry1	1.52058612856075e-63	-1.85881551310287	0.027	0.231	3.1000189402968e-59
Ganab	1.52502230182227e-63	-0.511194703189593	0.055	0.282	3.10906296672506e-59
Jcad	1.79690282557759e-63	-1.60872536373029	0.025	0.23	3.66334579050502e-59
Ikzf1	1.82738115283722e-63	3.65619575907315	0.081	0.014	3.72548195628923e-59
Bbx	2.17307627994966e-63	-0.763413857107657	0.051	0.272	4.43025061193338e-59
C1qtnf1	2.52285822909604e-63	-1.99323796018594	0.022	0.223	5.1433510716581e-59
Mapre2	2.74419772356176e-63	-0.19178456862835	0.085	0.335	5.59459589902537e-59
Kcmf1	3.52262160822169e-63	-0.236634599066994	0.074	0.314	7.18156867268156e-59
Mapkap1	3.95939661630896e-63	-0.522991607412112	0.051	0.275	8.07202188166907e-59
Ppp1r12a	4.33447796973404e-63	-0.683096209431786	0.105	0.359	8.83670023689678e-59
Trem2	4.43260468768506e-63	2.89687355975993	0.116	0.028	9.03675117678354e-59
Mapk1	4.9777301141743e-63	-0.153925982361868	0.101	0.358	1.01480983837671e-58
Cd86	5.46546353928261e-63	3.13380689712099	0.098	0.021	1.11424405175355e-58
Aida	5.73226999969318e-63	-0.562313256143648	0.074	0.313	1.16863788483745e-58
Snw1	6.04546747388553e-63	-0.202891600687264	0.098	0.353	1.23248945390104e-58
Nectin3	6.22373533634355e-63	-2.63052570992192	0.009	0.2	1.26883292302036e-58
Baz1b	6.37398801719186e-63	-0.58285978714001	0.07	0.307	1.29946493706491e-58
Exoc3	6.69669963430933e-63	-0.682238803333119	0.051	0.273	1.36525615444664e-58
Ufsp2	8.25421797421046e-63	-0.263963337502838	0.072	0.308	1.68278741840229e-58
Kat2b	8.97940561924731e-63	-0.653537950288422	0.04	0.253	1.83063142359595e-58
Palm	9.43043260163295e-63	-1.87493598514703	0.02	0.218	1.92258229449491e-58
Sppl3	9.73515028033358e-63	-0.613263768907532	0.054	0.279	1.98470508765161e-58
Klf7	9.83728255745022e-63	-0.346028111225616	0.101	0.356	2.00552679498738e-58
Ubr3	9.91815171445994e-63	-1.30633359547931	0.037	0.248	2.02201359002695e-58
Ubxn6	1.04611773078207e-62	-0.366330637285788	0.068	0.301	2.1327202177454e-58
Ecpas	1.04677888242276e-62	-0.715620735775552	0.053	0.274	2.13406810759528e-58
Gtf3a	1.19732621021661e-62	-0.512702697797927	0.053	0.277	2.44098894476859e-58
Gga2	1.38012889316555e-62	-0.909687218698747	0.04	0.254	2.81366877449661e-58
Nfkbia	1.40847047991362e-62	1.26750764892003	0.664	0.63	2.87144876739989e-58
Hsd17b10	1.53525224862062e-62	-0.171914530324385	0.084	0.328	3.12991875926285e-58
Nf1	1.58521526613902e-62	-1.06708331689869	0.04	0.251	3.23177836307763e-58
Mta1	1.69361196562198e-62	-1.08798164538346	0.037	0.246	3.45276671431353e-58
Bad	1.70865271376022e-62	-0.190444180188707	0.077	0.319	3.48343028754295e-58
Zfand3	2.01302223327549e-62	-0.301955875816773	0.055	0.28	4.10394842697875e-58
Rab4b	2.15288520266515e-62	-0.137610967155928	0.089	0.335	4.38908706267344e-58
Tbx15	2.22432529490539e-62	-2.13236195917355	0.017	0.213	4.53473197872363e-58
Sdk2	2.30231196026248e-62	-2.24351244154037	0.015	0.208	4.69372339338712e-58
Fut11	2.34229586782598e-62	-0.471626737239492	0.048	0.267	4.77523858573682e-58
Wac	2.34974343309213e-62	0.109747110720195	0.108	0.37	4.79042193704493e-58
0610012G03Rik	2.46259875358328e-62	0.287704381250514	0.154	0.452	5.02050007893023e-58
Fbln2	2.47824916796013e-62	-1.62467471619963	0.069	0.296	5.05240657872032e-58
Zfp326	2.93273424512064e-62	-0.501808989484857	0.058	0.283	5.97896530552746e-58
Tgfbr1	2.97351574659456e-62	-0.139612538418242	0.063	0.295	6.06210655258233e-58
Acap2	3.02664522381542e-62	-0.213648306655723	0.081	0.325	6.17042161779249e-58
Usp16	3.16239464334393e-62	-0.505784611437749	0.066	0.295	6.44717395938527e-58
Jdp2	3.2087776034801e-62	-0.454493028569229	0.049	0.268	6.54173490021489e-58
Mgll	3.27126231726977e-62	-2.5555685108516	0.02	0.217	6.66912248621788e-58
Dab2ip	3.81429489617134e-62	-2.86372928432859	0.012	0.203	7.77620300482451e-58
Sgta	3.88631420873452e-62	0.10968535407005	0.087	0.332	7.92302877734706e-58
Ro60	4.21948785956451e-62	-1.22938964620162	0.03	0.234	8.60226989929416e-58
Zmpste24	4.30879621234565e-62	-0.662910032220976	0.048	0.266	8.78434283810908e-58
Pard3	4.74281660704193e-62	-1.98978578518999	0.012	0.204	9.66918021677637e-58
Kmt5b	5.38688771142311e-62	-1.0794898726807	0.048	0.264	1.09822479772783e-57
Myl9	5.39701831500898e-62	-1.94581485569026	0.066	0.296	1.10029012388088e-57
Ankrd40	5.56145900841125e-62	-0.239125219071639	0.05	0.27	1.1338146480448e-57
Ppfia1	5.74171961770824e-62	-0.529639303721641	0.044	0.26	1.17056437846218e-57
Snx17	5.88169534262578e-62	-0.181679766930371	0.101	0.355	1.19910122950112e-57
Tnpo1	6.52062680799063e-62	-0.675552095048739	0.069	0.3	1.32936018734505e-57
Smarcc1	6.84375319393579e-62	-0.548353278585097	0.055	0.277	1.39523596364769e-57
Tmed2	6.96051701265068e-62	-0.274573374418104	0.308	0.667	1.41904060336909e-57
Grhpr	7.38432307946929e-62	-1.89969499587126	0.02	0.215	1.5054419462114e-57
Ccnl2	8.07607602875567e-62	-0.145432285159173	0.095	0.346	1.64646961998242e-57
Rel	8.63363998683115e-62	3.51770495161939	0.186	0.067	1.76014018411527e-57
Nt5dc2	8.81175656373117e-62	-1.84702280991718	0.016	0.21	1.79645281064787e-57
Rab1b	8.91432281440613e-62	-0.118442485055042	0.086	0.329	1.81736299217298e-57
Denr	9.75469574915312e-62	0.197197790722391	0.129	0.403	1.98868982237985e-57
Prdx2	9.77405312452372e-62	-0.12236002819773	0.282	0.647	1.99263621049665e-57
Appbp2	9.93115704987745e-62	-0.326391802354556	0.066	0.297	2.02466498775852e-57
Plec	1.00586229321413e-61	0.102873960118439	0.186	0.5	2.05065145717565e-57
Nt5e	1.04390325265058e-61	-1.12827760687675	0.031	0.236	2.12820556117873e-57
Sgms2	1.1188880132966e-61	-0.771669153080094	0.032	0.24	2.28107699270778e-57
Erp44	1.13778262866713e-61	0.166836307533391	0.135	0.414	2.31959744506367e-57
Ctdsp1	1.21100792890425e-61	-0.476820755291641	0.06	0.287	2.4688818646571e-57
Ndel1	1.24217779076599e-61	0.133019974837981	0.132	0.411	2.53242786203462e-57
Ak3	1.41372118362525e-61	-0.996149252166977	0.037	0.244	2.8821533770568e-57
Ism1	1.5781894391661e-61	-1.93686793495658	0.02	0.214	3.21745480962793e-57
March2	1.86980976928882e-61	-0.189308142358993	0.101	0.355	3.81198117664912e-57
Scd1	1.94430729107977e-61	-0.948785651322335	0.048	0.267	3.96385927432433e-57
Rbms2	2.03032569549615e-61	-1.15518030676534	0.03	0.232	4.139224995408e-57
Arfip1	2.25242951550676e-61	-0.65597855387719	0.033	0.237	4.59202805326363e-57
Heatr5a	2.26220330416824e-61	-0.336668642747335	0.062	0.29	4.61195387620779e-57
Ptpn14	2.4825858461202e-61	-1.9690840048381	0.018	0.21	5.06124776448525e-57
Ddx46	2.52214217111035e-61	-0.102552848717713	0.084	0.326	5.14189124424267e-57
Setd2	2.84380812661284e-61	-0.143372075430064	0.076	0.311	5.7976716277256e-57
H2-Ob	2.94504329255706e-61	5.17012418311903	0.031	0.002	6.00405976053608e-57
Plcd1	3.47575519514995e-61	-2.01966583108621	0.015	0.205	7.08602211635219e-57
Cbr1	3.54392657549324e-61	-0.867275548389318	0.033	0.238	7.22500310945806e-57
Ccdc88a	3.67442398165364e-61	0.136674025531482	0.168	0.465	7.49104817139728e-57
Kidins220	4.02094579017144e-61	-0.566577112716512	0.051	0.269	8.19750218242252e-57
Map4k5	5.16079708627552e-61	-1.65165432579953	0.03	0.23	1.05213170197899e-56
Ndufa13	5.50159935431338e-61	-0.394567109084924	0.363	0.723	1.12161106036387e-56
Btbd1	5.76736275336955e-61	-0.22083370312458	0.076	0.313	1.17579224452945e-56
2510009E07Rik	6.16926778743334e-61	-0.93264419828774	0.031	0.235	1.25772862382404e-56
Smad5	6.51372287482227e-61	-1.17479369845914	0.036	0.241	1.32795268249002e-56
Numbl	6.67096798968354e-61	-1.66001671878922	0.02	0.213	1.36001024405678e-56
Ergic2	7.29549105883482e-61	-0.148350760694943	0.081	0.321	1.48733176216465e-56
Lsm1	8.74337584471743e-61	-0.430247332295794	0.055	0.275	1.78251203346254e-56
Arl2bp	9.37284956283586e-61	-0.37384765987696	0.071	0.302	1.91084284037535e-56
Smarce1	9.75351520115961e-61	-0.320868081622041	0.087	0.327	1.98844914406041e-56
Smyd2	1.06026122145318e-60	-1.35437644820252	0.025	0.222	2.1615545521766e-56
Daam2	1.15435391174018e-60	-2.22990400211492	0.021	0.215	2.35338131986471e-56
Snrnp27	1.22373210221464e-60	-0.202207206331635	0.112	0.369	2.49482263678499e-56
Rap2c	1.32365097857549e-60	-0.630460310200719	0.05	0.266	2.69852725002185e-56
Xpot	1.34484596617598e-60	-0.476896542300113	0.043	0.253	2.74173747124298e-56
Hs2st1	1.35375521557548e-60	-0.809446445391905	0.047	0.259	2.75990075799373e-56
Eif4e2	1.4082493408556e-60	-0.105291178352881	0.118	0.382	2.87099793120231e-56
4833439L19Rik	1.58508832898405e-60	-0.92092556961389	0.044	0.255	3.23151957629978e-56
Tns2	1.66544635311196e-60	-1.27404343628814	0.023	0.218	3.39534548008935e-56
Cers2	1.68973017847892e-60	0.159724510209681	0.123	0.393	3.44485291486498e-56
Irf4	1.69267857666048e-60	4.32719365719085	0.068	0.011	3.45086381423772e-56
Metap2	1.69516429138501e-60	0.120735886697043	0.172	0.474	3.45593144084663e-56
Dock7	1.96904536128735e-60	-0.548194771758688	0.056	0.275	4.01429277805652e-56
4932438A13Rik	2.15951582101276e-60	-0.462934225247525	0.067	0.294	4.40260490429871e-56
Rest	2.38065723442318e-60	-0.406251201574701	0.066	0.29	4.85344590381854e-56
Usp1	2.400360955654e-60	-0.530676330290401	0.061	0.281	4.89361588029182e-56
Slc30a5	2.51408048845062e-60	-0.889395952053442	0.047	0.26	5.12545589180428e-56
Rc3h2	2.65336105724364e-60	-0.372898009282816	0.066	0.293	5.40940718740262e-56
Atp5a1	2.6699533024963e-60	-0.212721056950698	0.281	0.632	5.4432337977992e-56
Tbc1d20	2.73457648636954e-60	-0.329232475857689	0.051	0.269	5.57498108276158e-56
Pgp	3.07315439529786e-60	-0.210929893794185	0.073	0.303	6.26523986569374e-56
Dicer1	3.17674622358681e-60	-1.44590983006252	0.037	0.243	6.47643252602644e-56
Ddx42	3.49254731035317e-60	-0.461094093905614	0.062	0.285	7.12025620161702e-56
Nudc	3.53330913537238e-60	0.153522175438283	0.14	0.419	7.20335733428367e-56
Flt3	4.0744483221351e-60	5.37063717548262	0.024	0.001	8.30657779433682e-56
Ccdc6	4.44258837952104e-60	-0.657645448724831	0.044	0.255	9.05710492932955e-56
Med13	4.52409477630113e-60	-0.169304250677929	0.072	0.304	9.2232720204451e-56
Fam180a	4.66292608813034e-60	-2.4159434731601	0.01	0.195	9.50630741587133e-56
Nol12	4.88794586270619e-60	-0.227022767391023	0.055	0.274	9.96505523029911e-56
Galnt18	4.99455901309575e-60	-2.32435549943699	0.015	0.203	1.01824074599983e-55
Sp1	5.01675969848409e-60	-0.671746247583989	0.05	0.265	1.02276679972995e-55
Srsf1	5.10840291521157e-60	-0.476860150040736	0.075	0.305	1.04145010232418e-55
Top1	5.45471576695405e-60	0.123980961253416	0.179	0.483	1.11205290340892e-55
Sgcb	5.6138614121112e-60	-0.722401797067601	0.036	0.241	1.14449792608711e-55
Zcchc14	6.26131351918912e-60	-1.13199687607691	0.027	0.224	1.27649398715709e-55
Gcn1	6.4348345597428e-60	-1.19377914703286	0.03	0.228	1.31186972169476e-55
Cd276	6.97399856442764e-60	-1.58086805288979	0.02	0.211	1.42178908732986e-55
Csf1	7.02177284063784e-60	-1.11265840443601	0.042	0.252	1.43152882902084e-55
Rap2a	7.25927627677888e-60	-0.976474776020932	0.056	0.272	1.47994865454691e-55
Tspyl1	9.00141928480437e-60	-0.227194751523496	0.066	0.293	1.83511934959307e-55
Pdia3	9.60373829656552e-60	-0.303860270805582	0.323	0.679	1.95791412652081e-55
Fasn	9.70320853598864e-60	-1.48883713950876	0.026	0.222	1.978193124232e-55
Tpm4	9.83758441279245e-60	-0.220956996948265	0.27	0.615	2.005588334236e-55
Arhgap9	1.11424308472825e-59	3.92846159358587	0.076	0.013	2.27160737683549e-55
Cpe	1.19946098564491e-59	-1.63957094678981	0.037	0.242	2.44534111143427e-55
Eif4g2	1.35352285664955e-59	-0.25627925437292	0.292	0.65	2.75942704785144e-55
Comp	1.42704671322905e-59	-1.05854992025074	0.345	0.618	2.90932013426007e-55
Mkln1	1.52074974257781e-59	-0.296422438098978	0.083	0.318	3.10035250019338e-55
Retreg1	1.56323676255386e-59	-0.738847141935724	0.052	0.266	3.18697078781856e-55
Dusp7	1.58125063329845e-59	-0.415544603807038	0.043	0.252	3.22369566610555e-55
Slmap	1.77764132425404e-59	-0.342168549582776	0.055	0.273	3.6240773677567e-55
Svep1	1.80232123395323e-59	-1.35944095747	0.03	0.227	3.67439229966045e-55
Ms4a1	1.83333684166084e-59	7.87972015396492	0.02	0	3.73762381909395e-55
Zfp451	1.90499071316312e-59	-1.03895138732713	0.044	0.252	3.88370456692565e-55
Acin1	2.31699563389561e-59	0.121940607794385	0.136	0.405	4.72365899882298e-55
Phf3	2.36390465943808e-59	-0.331749267252858	0.098	0.344	4.81929242919642e-55
Myo1c	2.51910828020972e-59	-0.182862585349082	0.083	0.318	5.13570605086356e-55
Angel2	2.57340801025779e-59	-1.08599362348482	0.043	0.25	5.24640691051255e-55
Ntng1	2.75503321059977e-59	-3.20430108595621	0.011	0.194	5.61668620644975e-55
Pde6d	2.78248888474586e-59	-0.34905208150547	0.04	0.247	5.67266008933138e-55
Cetn3	2.86565961378827e-59	0.169614134480717	0.15	0.436	5.84222025463015e-55
Zfp280d	2.98876741335259e-59	-1.14127549881117	0.034	0.235	6.09320012560193e-55
Iglc1	3.17796474250138e-59	10.1195201596701	0.018	0	6.47891672053755e-55
Idh1	3.22154157519857e-59	0.174344780345793	0.093	0.339	6.56775680935732e-55
Polr3d	3.27701173732351e-59	-0.890021995830778	0.03	0.227	6.68084382888143e-55
Adamtsl3	3.52544461807142e-59	-2.2777532712937	0.02	0.208	7.18732394286221e-55
Pgm3	3.54074333408819e-59	-1.43964301691954	0.023	0.215	7.2185134352056e-55
Podxl2	3.75464792675285e-59	-3.49910932941882	0.012	0.194	7.65460072827104e-55
Lmbrd1	3.76514981099293e-59	-0.313833846816489	0.073	0.302	7.67601091967128e-55
Piezo1	3.80408525309308e-59	-0.246713301405825	0.066	0.29	7.75538860548086e-55
Zfp638	3.94876153898617e-59	-0.198824445140448	0.079	0.31	8.0503401495311e-55
Poldip2	4.25361028433389e-59	-0.847918485091993	0.035	0.237	8.6718352866715e-55
Dclk1	4.29924273349674e-59	-1.31993874004863	0.03	0.227	8.76486616077979e-55
Borcs7	4.38591508379326e-59	-0.490864081644748	0.048	0.258	8.94156508132933e-55
Slc16a1	4.49669740685743e-59	-1.15496999475169	0.024	0.218	9.16741700336024e-55
Tmem42	4.56746573485854e-59	-1.69398732284367	0.02	0.21	9.31169239365611e-55
Dynlrb1	4.82687794775796e-59	-0.108491833824433	0.283	0.637	9.84055607209416e-55
Fbxo17	4.84958547939708e-59	-3.49064034387771	0.009	0.19	9.88684991684684e-55
Dok1	4.87595902768414e-59	-0.229164703810034	0.089	0.325	9.94061766973965e-55
Mir22hg	5.3157214903712e-59	0.12277115911046	0.13	0.396	1.08371614024198e-54
Arglu1	5.91195666399008e-59	0.14582989970042	0.198	0.511	1.20527060508766e-54
Ssbp3	6.09780049431527e-59	-1.16347412434347	0.04	0.243	1.24315858677605e-54
Slc22a17	6.2785908605989e-59	-4.33008031002894	0.009	0.189	1.2800163187503e-54
Ctcf	6.52315271834718e-59	-0.251861801030012	0.076	0.303	1.32987514468944e-54
Tmem245	6.79678374249942e-59	-0.861397038675856	0.041	0.247	1.38566030158336e-54
Txndc15	7.30788102728959e-59	0.202434446001124	0.1	0.349	1.48985770503353e-54
B230118H07Rik	8.13045062304509e-59	-0.704896500706371	0.037	0.239	1.6575549685202e-54
Eci1	8.45748721781632e-59	-0.265209538564518	0.05	0.264	1.72422791909621e-54
Fuom	9.41219007727728e-59	-1.37557412636524	0.027	0.221	1.91886319105452e-54
Nbea	9.75182080067413e-59	-2.5609347830364	0.016	0.199	1.98810370663343e-54
Ccdc25	9.76023794854037e-59	-0.715023319401291	0.044	0.248	1.98981971056893e-54
Mrpl48	9.78440237551076e-59	0.213600624691143	0.105	0.355	1.99474611229538e-54
Uba2	1.02227871116285e-58	-0.328222668104725	0.08	0.312	2.08411960844771e-54
Anapc13	1.08239539204735e-58	0.171730959412176	0.161	0.447	2.20667948576693e-54
Timm17a	1.22457017421339e-58	0.184415172713872	0.113	0.37	2.49653121416884e-54
Ccdc34	1.23460007009028e-58	-0.583245050330158	0.066	0.286	2.51697916289305e-54
Maz	1.23754411319752e-58	-0.355917494983235	0.057	0.274	2.52298118357578e-54
Lamb1	1.24793289798748e-58	-3.15130712983323	0.016	0.2	2.54416079912708e-54
Hbegf	1.2734499690526e-58	-0.896947335197268	0.055	0.271	2.59618245190753e-54
Car9	1.30815859001876e-58	-2.63741675509375	0.02	0.207	2.66694291747124e-54
Bccip	1.31030762236567e-58	0.198958000273659	0.1	0.349	2.6713241497169e-54
Timm23	1.33137032330623e-58	0.282183142815277	0.154	0.439	2.71426467812442e-54
Echs1	1.38026936161212e-58	-0.497268033539295	0.064	0.283	2.81395514751864e-54
Mrpl14	1.57086094358748e-58	0.283997470271457	0.137	0.411	3.20251420569181e-54
Herc1	1.68165663787198e-58	-0.546658790030701	0.073	0.3	3.42839338762961e-54
Dbp	1.70276735638713e-58	-1.20924056288607	0.03	0.227	3.47143180946644e-54
Ext1	1.72128443770436e-58	-0.333443266570375	0.069	0.294	3.50918258314788e-54
Prpf19	1.72391915600334e-58	-0.49535168164036	0.07	0.294	3.51455398334401e-54
Phb2	1.80092904055265e-58	0.204776862069629	0.152	0.435	3.67155403497469e-54
Cct7	1.89968821764219e-58	0.126797792459324	0.154	0.435	3.87289436930713e-54
Ptpn11	1.90866575283945e-58	-0.62450841889899	0.062	0.282	3.89119687031379e-54
Tmem9	2.11299140662592e-58	-1.01805977253059	0.026	0.219	4.30775558068827e-54
Tnfaip1	2.17585816948583e-58	-0.445917588953609	0.048	0.258	4.43592205013077e-54
Nufip2	2.26269652416979e-58	0.260129548708188	0.13	0.401	4.61295940382494e-54
Tex261	2.35369985150973e-58	0.242417664724116	0.112	0.365	4.79848788727288e-54
Pigk	2.47244716457478e-58	-0.255282066966564	0.065	0.286	5.0405780344186e-54
Rpl18a	2.66986031704365e-58	0.653172702740518	0.849	0.904	5.44304422835688e-54
Mapre1	2.75939522549497e-58	0.109630999673482	0.171	0.464	5.62557904621659e-54
Mfap5	2.7613522536598e-58	-1.76495694733159	0.104	0.332	5.62956883953623e-54
Cd109	2.84912857781528e-58	-0.818488861882408	0.048	0.258	5.80851843159201e-54
Lap3	3.13879001988603e-58	-0.606313668850109	0.052	0.263	6.39905121354165e-54
Ighm	3.70941780090096e-58	3.80278283716778	0.126	0.035	7.5623900706968e-54
Tia1	3.79494598721576e-58	-1.04215753472568	0.045	0.251	7.73675638413677e-54
Micos13	4.68031759274492e-58	0.15076253853837	0.201	0.517	9.54176347632907e-54
Mosmo	5.44480303778553e-58	-0.916456235261494	0.033	0.228	1.11003199531334e-53
Ssbp2	5.67290790108358e-58	-0.789350989135446	0.045	0.252	1.15653573379391e-53
Tor1b	5.96529246515071e-58	-0.624196601156028	0.048	0.256	1.21614417487027e-53
Mzt1	5.98287694516324e-58	-0.977533801371019	0.044	0.247	1.21972912281043e-53
Gmppa	6.63230766878987e-58	-0.816362442855911	0.031	0.227	1.35212856443619e-53
Sf3b5	7.45578384939456e-58	0.120143818406947	0.196	0.506	1.52001065337607e-53
Agtr2	7.51146403513254e-58	-4.4886821423627	0.008	0.184	1.53136217284247e-53
Klhl9	7.74159616696174e-58	0.342744722656557	0.104	0.355	1.57827921055849e-53
Acsl3	8.08859977667453e-58	-1.93850867177945	0.023	0.211	1.64902283647064e-53
Arpc2	8.66901951795062e-58	1.69297832529828	0.588	0.619	1.76735300912459e-53
Uqcc3	8.90382282317649e-58	0.207613573362068	0.101	0.348	1.81522235896099e-53
Ccn3	9.95009634330523e-58	-2.15018977776753	0.023	0.21	2.02852614150964e-53
Chrdl1	1.089898235882e-57	-0.817807923648088	0.044	0.249	2.22197553349263e-53
Il10ra	1.10542279404816e-57	3.9136824209649	0.078	0.014	2.25362545022599e-53
Ptpra	1.10752170181945e-57	0.176315265908276	0.128	0.392	2.25790449349932e-53
Cd84	1.18122327373281e-57	3.4515685531739	0.094	0.02	2.40815988815908e-53
Prpf8	1.28410801865949e-57	-0.260480087466342	0.059	0.271	2.6179110176411e-53
Oxct1	1.36301480956181e-57	-0.100070965116663	0.119	0.374	2.77877829225366e-53
Phf20l1	1.40177823765379e-57	-0.496321746251376	0.079	0.306	2.85780529310479e-53
Eml1	1.40838561880839e-57	-2.11021196516581	0.018	0.201	2.87127576106467e-53
Bin2	1.50557207574975e-57	4.63798534238475	0.05	0.006	3.06940979083101e-53
Npc2	1.5059775815762e-57	1.75185483983155	0.59	0.627	3.0702364955594e-53
Tnfsf9	1.71841786022301e-57	3.43437543772731	0.17	0.06	3.50333849163665e-53
Abcd3	1.73438104796894e-57	-0.90775885310416	0.032	0.227	3.53588264249427e-53
Dnajb6	1.75573661369218e-57	0.209353317658494	0.153	0.433	3.57942023433425e-53
Bcat1	2.15707298073721e-57	-1.95315655843829	0.016	0.197	4.39762468582895e-53
Bfar	2.1765246073836e-57	-0.213695445499726	0.069	0.291	4.43728071707294e-53
Sgk1	2.41097663402879e-57	-0.389419292659057	0.128	0.383	4.91525806379449e-53
Plce1	2.68610060877967e-57	-1.8790520096614	0.013	0.194	5.47615331111912e-53
Fip1l1	2.89216338227863e-57	-0.280278705443234	0.073	0.296	5.89625348745145e-53
Gpr141b	3.03529816733098e-57	6.40728752336512	0.02	0	6.18806237373768e-53
Tsnax	3.21175861663411e-57	-0.179796527089201	0.059	0.272	6.54781229173196e-53
Zcchc7	3.45046541265284e-57	-0.383358912048281	0.083	0.313	7.03446383677535e-53
Id1	3.46637848082475e-57	-1.14004797029835	0.073	0.294	7.06690580885741e-53
Hoxa11os	3.73512896713146e-57	-3.69358040296845	0.012	0.189	7.61480742529091e-53
Lsm12	4.0637389546993e-57	0.184412985445076	0.108	0.358	8.28474460694545e-53
Atp9a	4.09449661454914e-57	-2.25657804037843	0.011	0.189	8.34745024808134e-53
Prdx6	4.1042819102504e-57	0.118023155815353	0.149	0.423	8.3673995304275e-53
Bckdk	4.13418392364764e-57	-0.355250650136926	0.047	0.252	8.42836076514044e-53
Psmd3	4.17204634299039e-57	-0.130126564848175	0.075	0.299	8.5055508794545e-53
Puf60	4.68787191297551e-57	-0.24798672491019	0.093	0.329	9.55716446898317e-53
Slc9a3r2	4.73910791852866e-57	-1.2790523287395	0.034	0.228	9.66161931350439e-53
Ankrd11	4.78289667053163e-57	0.247179407752197	0.157	0.44	9.75089144221283e-53
Nptn	6.41384117950668e-57	0.140245169416756	0.224	0.547	1.30758980126603e-52
Rgs18	6.88263455888454e-57	3.76729080155126	0.075	0.014	1.40316270751979e-52
Cd200r1	6.91800862935051e-57	4.15561310164615	0.055	0.007	1.41037441926569e-52
Gjc1	6.96399771923463e-57	-2.91151983451106	0.012	0.189	1.41975021502036e-52
Scube2	7.06048386825474e-57	-2.69356099804566	0.016	0.196	1.43942084622109e-52
Adipor1	7.1925156846866e-57	0.257089211230729	0.156	0.437	1.46633817263706e-52
Slc35f5	7.46666027965516e-57	-0.247204440097973	0.048	0.253	1.5222280312133e-52
Acaa2	7.6525297193645e-57	-0.63317379735606	0.072	0.292	1.56012123388684e-52
R3hdm1	8.04215891249966e-57	-0.115377203191522	0.076	0.303	1.63955493749131e-52
Chrac1	8.20544430126091e-57	-0.109853396464385	0.082	0.31	1.67284392969806e-52
Rfxap	8.21494706070977e-57	-1.79295320176615	0.03	0.22	1.6747812572669e-52
Kpnb1	8.61218084119977e-57	-0.1921144251359	0.083	0.312	1.7557653080954e-52
Tmco1	8.62659834750928e-57	0.123103066032024	0.155	0.436	1.75870460510672e-52
Sucla2	8.78698971743556e-57	-0.342529321165523	0.057	0.268	1.79140359369359e-52
Cops8	8.94880962813092e-57	-0.440637660981023	0.067	0.284	1.82439381888705e-52
Rcor3	9.02141643095536e-57	-1.00258332543124	0.03	0.221	1.83919616777887e-52
Nr2c2	9.05901728578995e-57	-0.880732734099748	0.037	0.232	1.846861854054e-52
Pbxip1	9.06533684565253e-57	-0.366380824507744	0.071	0.293	1.84815022272318e-52
Acyp2	9.42828057925905e-57	-1.38929996100165	0.02	0.204	1.92214356169354e-52
Itfg1	9.64696674364292e-57	-0.781866973868235	0.048	0.253	1.96672711002648e-52
Kmt2a	9.81948317559503e-57	-0.171750621628562	0.08	0.307	2.00189803500856e-52
Eif4a3	9.95305202714811e-57	0.149370046497011	0.094	0.333	2.02912871677469e-52
Slain2	1.0271901738057e-56	-0.147775955868018	0.062	0.274	2.09413260733768e-52
Fcrls	1.02868059061849e-56	2.84486097125504	0.099	0.023	2.09717112009391e-52
Nt5c3b	1.15854355388314e-56	-1.13107358939084	0.031	0.223	2.36192274330155e-52
Tipin	1.26832205146983e-56	-0.368883092389317	0.05	0.257	2.58572816633154e-52
Ddx24	1.2844995055793e-56	0.177231591014525	0.115	0.367	2.61870914202451e-52
Ms4a6b	1.34493794369618e-56	3.07481613984524	0.11	0.028	2.7419249858134e-52
March5	1.62194448709277e-56	-0.180704846558366	0.083	0.311	3.30665822583603e-52
Psmd13	1.74621647768577e-56	0.113463085780315	0.123	0.378	3.56001153305798e-52
Pdcd6ip	1.76468811493352e-56	0.318844869318618	0.137	0.404	3.59766965991496e-52
Itch	1.85653958755896e-56	-0.205898823120376	0.081	0.307	3.78492725715644e-52
Skp1a	1.98944543256479e-56	0.282334131532045	0.175	0.466	4.05588240336983e-52
Golga5	2.09719766787691e-56	-0.428184648689166	0.04	0.238	4.27555688550066e-52
Lars	2.17098662844655e-56	-0.37040492692522	0.053	0.26	4.42599043941397e-52
Aurkaip1	2.3520917580803e-56	0.149746681111289	0.145	0.416	4.79520946719832e-52
Nipsnap2	2.53905669093605e-56	-0.318022071490329	0.05	0.256	5.17637487581132e-52
Csrp1	2.56940057605583e-56	-0.646475140114106	0.114	0.357	5.23823695440502e-52
Ufd1	2.63003416320166e-56	-0.715145752818357	0.044	0.245	5.36185064851923e-52
Lnpk	2.87893819666933e-56	-0.85466962733402	0.041	0.24	5.86929130154976e-52
Aamp	2.92004899400493e-56	0.188864775212185	0.142	0.411	5.95310388407786e-52
Tab2	2.95281013625236e-56	0.174928261718087	0.108	0.355	6.01989402477768e-52
Ccnd3	3.09574980243037e-56	-0.202440752075525	0.11	0.355	6.3113051222148e-52
Pi4k2b	3.25188430206945e-56	-0.90909839090618	0.037	0.232	6.62961652662898e-52
Ly6d	3.51104077774273e-56	6.29472051262053	0.025	0.001	7.15795883358411e-52
St6galnac6	3.61118926936756e-56	-0.343220641465833	0.048	0.255	7.36213156345965e-52
Mrpl13	3.6843480462094e-56	-0.109210561439002	0.075	0.298	7.5112803618071e-52
Snrpc	4.16188382185732e-56	0.296533651572989	0.13	0.391	8.48483254762051e-52
Sh3glb2	4.24284997428212e-56	-0.661762450102125	0.043	0.242	8.64989824256897e-52
Zc3h13	4.43835157034833e-56	-0.494655723497682	0.066	0.281	9.04846734646914e-52
Marcks	4.44515219104749e-56	-0.622070333062108	0.367	0.665	9.06233177188853e-52
Tln2	4.54165192795495e-56	-1.76375090192185	0.024	0.208	9.25906578552176e-52
Nfatc4	4.68817718896191e-56	-2.38038914599516	0.016	0.194	9.55778683513665e-52
Urod	4.90350682210898e-56	-0.780864546703022	0.035	0.228	9.99677935823359e-52
Rabgap1	5.25932033788594e-56	-0.969801788953104	0.038	0.233	1.07221763728481e-51
Pum2	5.36241475168146e-56	0.146463274929048	0.131	0.391	1.0932354954253e-51
Qser1	5.75561865963596e-56	-2.07059839169625	0.02	0.201	1.17339797613998e-51
Cir1	5.79892833771276e-56	-0.263612565399157	0.067	0.282	1.1822275202095e-51
Cfap36	6.48373602380727e-56	-1.27165917870922	0.032	0.222	1.32183926317359e-51
Sec22a	7.03600241014977e-56	-0.952526105604808	0.02	0.203	1.43442981135723e-51
Gstp1	7.61924788959278e-56	-1.75057793374119	0.018	0.198	1.55333606725128e-51
Nsmce4a	8.08497090605537e-56	-0.265583728363991	0.078	0.301	1.64828301861751e-51
Trim35	9.15328769250381e-56	-0.226577971926101	0.084	0.313	1.86608076187075e-51
mt-Cytb	9.30194628964864e-56	-0.659325262156547	0.852	0.917	1.89638779007067e-51
Phip	9.47219906559381e-56	-0.313138462088105	0.098	0.333	1.93109722350261e-51
Efcab14	9.89274882644011e-56	-0.469993495026102	0.056	0.264	2.01683470324635e-51
Rabl6	9.98406902904982e-56	-0.166209591668808	0.059	0.269	2.03545215295239e-51
Dnajb4	1.02304173534173e-55	-0.257553715144889	0.062	0.274	2.08567518584118e-51
Tnks1bp1	1.05531047983631e-55	-1.98963855300095	0.012	0.188	2.15146147524228e-51
Cldnd1	1.06657148281781e-55	-0.121320355390743	0.081	0.307	2.17441928202068e-51
Pin1	1.07252399206132e-55	-0.101351627585031	0.097	0.333	2.1865546626154e-51
Selenoh	1.0766733427533e-55	-0.199316559914944	0.083	0.31	2.19501394387114e-51
Vamp7	1.13739358869405e-55	-0.278380852216799	0.049	0.252	2.31880430927056e-51
Hes1	1.15712007436901e-55	-0.474828035391809	0.193	0.478	2.3590206956161e-51
Obsl1	1.17671728798074e-55	-3.89532238260039	0.005	0.174	2.39897353500633e-51
Sdhc	1.22678608417105e-55	0.239140527858189	0.105	0.348	2.50104878979953e-51
Mdm4	1.33928494566679e-55	-0.750947964859873	0.051	0.254	2.73040021873088e-51
Ccdc102a	1.38900425206992e-55	-1.04129853241862	0.028	0.215	2.83176296869494e-51
Rab21	1.4057819347688e-55	0.172361046368099	0.12	0.371	2.86596763041315e-51
Ttc19	1.47179835709303e-55	-0.737290969925417	0.047	0.248	3.00055531060556e-51
Ubr4	1.54826064366673e-55	-0.51410017585115	0.048	0.25	3.15643897424336e-51
Csnk1g3	1.63820597453246e-55	-0.451537342258443	0.056	0.263	3.33981052027932e-51
Lrmp	1.67291831775139e-55	4.02094275477977	0.067	0.011	3.41057857439976e-51
Spon2	1.67538333656631e-55	-1.94520643376525	0.034	0.222	3.41560400825774e-51
Cav2	1.76484102059173e-55	-0.842035810022406	0.067	0.279	3.59798138868036e-51
Gpatch8	1.89695638724158e-55	-0.385718783575548	0.06	0.269	3.8673249866694e-51
Kif2a	1.94854655666048e-55	-0.830543899568638	0.044	0.241	3.97250186506371e-51
Chmp3	2.18279326102761e-55	0.178920806900009	0.133	0.396	4.45006062125698e-51
Fam168a	2.23196398440613e-55	-0.132220510293948	0.064	0.276	4.55030497500878e-51
Hnrnpdl	2.29353693029996e-55	0.244498182606448	0.19	0.489	4.67583373980253e-51
Phactr2	2.33914649032664e-55	-0.819545800615697	0.066	0.277	4.76881794982893e-51
Epc2	2.46383254675905e-55	-0.64455010345374	0.041	0.236	5.02301541307768e-51
Kansl2	2.51906151767415e-55	-0.729556629255772	0.041	0.238	5.13561071608228e-51
Ugp2	2.56390438822821e-55	-0.31949670438415	0.094	0.326	5.22703187628086e-51
Bcar1	2.79128418312653e-55	-2.31971501472737	0.014	0.189	5.69059106414005e-51
Zdhhc8	2.85499272156436e-55	-0.95559560229272	0.03	0.216	5.82047366145326e-51
Gm15417	2.8557304487102e-55	-0.755352967927354	0.032	0.222	5.82197766578549e-51
Palmd	2.90135279181628e-55	-1.92212596743063	0.019	0.197	5.91498793667584e-51
Brd8	2.90602153277334e-55	-0.287556780253808	0.064	0.278	5.924506098865e-51
Shc1	3.11822719037025e-55	-0.444821502353677	0.059	0.267	6.35712977300782e-51
Plekha5	3.54372433490268e-55	-1.95947296845763	0.013	0.188	7.22459080156609e-51
Ndufv2	3.66778138916202e-55	0.191003990949442	0.168	0.451	7.47750591808462e-51
Mrpl54	3.67842207943993e-55	0.290067932142015	0.169	0.454	7.49919909335418e-51
Klc1	3.74823654190873e-55	-0.428666791683148	0.063	0.273	7.64152983798932e-51
Polr2f	3.9369206007462e-55	0.256501634221011	0.176	0.468	8.02620002874127e-51
Rbm5	4.14473945393675e-55	0.227003414151638	0.122	0.375	8.44988032474086e-51
Smim19	4.15298553426476e-55	-0.528416978369296	0.054	0.258	8.46669160870557e-51
Abhd14b	4.17588998807143e-55	-1.24966868809524	0.024	0.207	8.51338691868122e-51
Col5a3	4.28458372310401e-55	-1.49493349679093	0.04	0.235	8.73498083629215e-51
Stk16	4.83852082387894e-55	-0.200663477942449	0.056	0.263	9.864292403642e-51
Meox1	4.91105969124303e-55	-1.63508391451317	0.023	0.204	1.00121773925372e-50
Ms4a6d	4.932179943384e-55	3.32641853836117	0.101	0.024	1.0055235250577e-50
Lpgat1	4.97972909334617e-55	-0.307799915260794	0.067	0.281	1.01521737026048e-50
Gopc	5.09284455029136e-55	-0.965745870071383	0.036	0.226	1.0382782184679e-50
Rnf144a	5.24690442313841e-55	-2.31090971284226	0.02	0.197	1.06968640474523e-50
Zfp395	5.70639245990515e-55	-1.21449518280776	0.032	0.221	1.16336223080086e-50
Tmem126a	5.89550921174852e-55	-0.392326413008303	0.058	0.265	1.20191746299917e-50
Lysmd2	6.68073430222541e-55	-1.46264595759049	0.031	0.218	1.36200130219469e-50
Lage3	6.88711513446598e-55	-0.243057348146451	0.068	0.281	1.40407616246358e-50
Fam204a	7.03139780490988e-55	-0.360852015476932	0.053	0.257	1.43349107048698e-50
Igfbp6	7.11554892545725e-55	-0.970826797062157	0.424	0.711	1.45064695943297e-50
Eif3d	7.18672513791268e-55	0.222629835330414	0.109	0.356	1.46515765386626e-50
Yes1	7.34926456294312e-55	-2.00819027364956	0.015	0.189	1.49829456644721e-50
Galnt5	7.9438809402515e-55	-3.184787582454	0.009	0.178	1.61951900728907e-50
Atxn2	7.99589537331238e-55	-0.153044490454822	0.062	0.271	1.6301231897572e-50
Cox16	8.31370096775326e-55	0.329729251678393	0.134	0.397	1.69491421629586e-50
Zdhhc3	8.31884792480761e-55	-0.748176415713264	0.037	0.228	1.69596352643053e-50
Zfp637	8.36244800597644e-55	-0.574194185679682	0.038	0.23	1.70485227497842e-50
Pdcd5	8.51065107635247e-55	0.273474567691876	0.196	0.496	1.73506643493598e-50
Wapl	9.12457646707972e-55	-0.140881203390739	0.098	0.331	1.86022740434354e-50
Fbxo11	9.58154823092417e-55	-0.133249506442641	0.068	0.281	1.95339023783851e-50
Ptpn9	9.83079831149368e-55	-1.32156225955769	0.025	0.208	2.00420485176422e-50
Ly6c2	1.01589665086871e-54	4.15008595230421	0.041	0.004	2.07110850212603e-50
Pigyl	1.05446742888528e-54	-0.12652948372608	0.062	0.271	2.14974274726842e-50
Snrk	1.07599870408545e-54	-0.638669653796679	0.055	0.259	2.193638558019e-50
Mob2	1.09831771590124e-54	-0.63465343915889	0.045	0.243	2.23914032740786e-50
Zranb1	1.1357948563416e-54	-0.274480711576148	0.066	0.277	2.31554497362362e-50
Ebpl	1.15000399481939e-54	-0.542099334929981	0.048	0.246	2.3445131442383e-50
Tmem167b	1.15458202517823e-54	-0.260268294383383	0.046	0.245	2.35384637473086e-50
Plscr3	1.16771607500742e-54	-1.15543039124784	0.034	0.224	2.38062276211762e-50
Slc25a51	1.16942313930037e-54	-0.560203843638516	0.059	0.266	2.38410295409166e-50
Dock1	1.19428526485341e-54	-0.766387252955385	0.034	0.223	2.43478936945664e-50
Mpv17	1.20873763933371e-54	-0.421539954707668	0.045	0.244	2.46425342530963e-50
Samd4b	1.35086374228989e-54	-0.261702794110839	0.064	0.275	2.75400591140639e-50
Mcee	1.50528601274595e-54	-0.336942231220698	0.048	0.247	3.06882659418518e-50
Fgd1	1.5198691804996e-54	-2.79829511689087	0.012	0.183	3.09855729828454e-50
Eif1b	1.54756633443867e-54	0.127329212854094	0.145	0.413	3.15502348602012e-50
Ankrd50	1.55435045730972e-54	-0.93734904785226	0.03	0.216	3.16885427731732e-50
Dnpep	1.68068064797661e-54	-0.375007701979784	0.044	0.242	3.42640363702992e-50
Gxylt2	1.78630709853107e-54	-3.50847832447369	0.012	0.184	3.64174428177529e-50
Cul7	1.95509764822328e-54	-1.3537154469201	0.017	0.192	3.9858575754328e-50
Klrb1b	2.00175579382123e-54	5.53186747187456	0.023	0.001	4.08097953686334e-50
[truncated: 10,204 more rows]
