# Supplementary material for: Single-nucleus transcriptional and chromatin accessibility analyses of maturing mouse Achilles tendon uncover the molecular landscape of tendon stem/progenitor cells
Source: eLife. 2026 Feb 2;14:RP104768. doi: 10.7554/eLife.104768 (PMC12863719; doi:10.7554/eLife.104768)
Supplement: Supplementary file 7. [file elife-104768-supp7.csv]

	p_val	avg_log2FC	pct.1	pct.2	p_val_adj
Fabp4	0	5.20958135270546	0.96	0.266	0
Pecam1	0	5.84018344418828	0.626	0.031	0
Cd36	0	3.20780605150094	0.678	0.114	0
Egfl7	0	5.11338304123631	0.591	0.041	0
Ctla2a	0	5.44834995787485	0.561	0.032	0
Cdh5	0	5.78012048754895	0.539	0.031	0
Ly6c1	0	2.76029525585439	0.789	0.284	0
Esam	0	4.93545942113858	0.547	0.045	0
Flt1	0	6.14420165976994	0.518	0.018	0
Tspan13	0	5.1499416036807	0.531	0.045	0
Plvap	0	5.6534837259152	0.538	0.062	0
Tinagl1	0	3.06848617858128	0.535	0.074	0
Ly6e	0	2.7066746718092	0.717	0.257	0
Ptprb	0	6.75015277260657	0.479	0.02	0
Cd93	0	5.23443039562393	0.485	0.042	0
Gpihbp1	0	5.72593590345443	0.466	0.023	0
Adgrf5	0	5.08132646582651	0.46	0.026	0
Cldn5	0	3.87753099215152	0.457	0.032	0
Cavin2	0	3.60164972012523	0.553	0.131	0
Emcn	0	5.88742364414322	0.431	0.011	0
Kdr	0	5.295986348077	0.423	0.021	0
Mmrn2	0	5.95699026567759	0.412	0.017	0
Adgrl4	0	6.65996130035817	0.396	0.008	0
Sox18	0	5.22099295456079	0.398	0.016	0
Scarb1	0	5.2351827760306	0.44	0.072	0
Ecscr	0	3.6755962401156	0.437	0.069	0
Myct1	0	5.70214692129676	0.371	0.011	0
Cyyr1	0	6.11826632736087	0.367	0.008	0
Rasip1	0	5.41878576783105	0.37	0.017	0
C1qtnf9	0	6.31765093277314	0.359	0.008	0
S1pr1	0	4.4919368396893	0.37	0.028	0
Cd300lg	0	5.25438745072749	0.351	0.018	0
Icam2	0	5.49797844147229	0.345	0.013	0
Aplnr	0	7.63721681109843	0.333	0.004	0
Gimap6	0	4.22194268321363	0.354	0.027	0
Podxl	0	5.75815733913226	0.33	0.012	0
Tie1	0	4.88205423242981	0.326	0.012	0
Sox17	0	6.96882302382843	0.31	0.005	0
F11r	0	3.92239749003781	0.321	0.027	0
Grrp1	0	6.03464861106171	0.293	0.008	0
C130074G19Rik	0	5.43553906389863	0.288	0.011	0
Ushbp1	0	5.33685807837529	0.286	0.009	0
Pdgfb	0	4.82118365701794	0.298	0.022	0
Pcdh17	0	6.19588614647884	0.29	0.015	0
Rbp7	0	6.26126988871635	0.277	0.01	0
Pde2a	0	4.67359853899675	0.282	0.019	0
Arhgef15	0	6.01981172900654	0.27	0.009	0
Lrg1	0	5.435337626447	0.272	0.013	0
Gimap1	0	4.89470564069704	0.268	0.01	0
Arap3	0	4.57846047602091	0.273	0.015	0
Adgrg1	0	5.37146712765767	0.264	0.007	0
Clec14a	0	4.95936767820432	0.284	0.031	0
Iigp1	0	4.6105204320461	0.272	0.021	0
Robo4	0	6.06457592590716	0.248	0.005	0
Gimap4	0	4.85857906409244	0.251	0.009	0
She	0	4.7455292510735	0.233	0.01	0
Rapgef5	0	4.37919251652179	0.244	0.022	0
Unc45b	0	5.22048213868091	0.228	0.007	0
Tcf15	0	4.46497862265034	0.236	0.019	0
Gimap5	0	4.6131134368931	0.222	0.01	0
Ppp1r16b	0	4.13729031867549	0.219	0.012	0
Sox7	0	5.18894238613735	0.21	0.007	0
Vwf	0	7.00021112329084	0.21	0.008	0
Sema7a	0	5.40261051467976	0.203	0.011	0
Clic5	0	4.03963805250711	0.197	0.011	0
Abcb1a	0	5.4203847303286	0.191	0.007	0
Ablim3	0	5.48801370072211	0.186	0.006	0
Aqp7	0	6.52241351796006	0.18	0.003	0
Dach1	0	6.56433233271843	0.174	0.002	0
Tnfsf10	0	6.22604295923278	0.17	0.003	0
Gimap8	0	5.33110827092889	0.167	0.005	0
Nos3	0	5.07675622875318	0.168	0.007	0
Ccm2l	0	4.69032693987283	0.154	0.005	0
Gbp4	0	6.18019831239536	0.144	0.002	0
Selp	0	6.55663601375791	0.143	0.003	0
Dll4	0	6.16112078104647	0.139	0.004	0
Fam167b	0	6.20820425425459	0.13	0.002	0
Zfp366	0	6.6407893850937	0.125	0.001	0
Tmem252	0	6.20352622430459	0.125	0.002	0
Lhx6	0	6.7327740935749	0.122	0.001	0
AW112010	7.21716653474098e-307	3.47252321019304	0.299	0.036	1.47136374143764e-302
Tmem88	5.50007835676719e-303	4.61796401431207	0.296	0.037	1.12130097459413e-298
Mcf2l	9.75863616129697e-302	4.91324652010583	0.201	0.014	1.98949315420361e-297
Prnd	4.36861085969793e-297	6.95372091317012	0.142	0.005	8.90628695966618e-293
Mall	1.42267684723773e-295	3.90355982770599	0.205	0.015	2.90041128846357e-291
Mfng	1.90826060244977e-295	4.68485749788164	0.149	0.006	3.89037089021434e-291
Parvb	2.88986299920792e-294	3.8103551637046	0.234	0.021	5.89156369648519e-290
Tmsb4x	6.80873531650483e-291	1.2231512456522	0.998	0.95	1.38809686897584e-286
Gpr4	1.90487337547765e-290	5.56690983908512	0.117	0.003	3.88346535058629e-286
Epas1	7.73368759688297e-289	3.50482975585581	0.488	0.12	1.57666689037653e-284
Jag2	1.29974693831373e-286	5.58119643555835	0.144	0.006	2.64979408314021e-282
Gm12002	1.13599118012859e-285	5.90510839590148	0.116	0.003	2.31594521892817e-281
Spns2	3.51549456058921e-282	3.93256283316736	0.186	0.013	7.16703876067323e-278
Esm1	4.3022267213612e-276	6.48143526674423	0.107	0.002	8.77094961683909e-272
Fgd5	5.72153546581381e-273	4.26705004461164	0.252	0.029	1.16644943541546e-268
Gata2	3.80929437469482e-272	3.92641485837866	0.153	0.008	7.76600844169034e-268
Bcl6b	2.43248625647831e-269	4.62601173701979	0.159	0.009	4.95910973108232e-265
Prex2	8.01872416175798e-266	3.95034602928313	0.309	0.047	1.6347772948576e-261
Bcam	1.49612465823086e-265	3.11343793120922	0.363	0.064	3.05014934073525e-261
Abcg2	1.04467384950711e-264	4.01685858918542	0.391	0.08	2.12977657699014e-260
Ptprr	2.56954035564544e-264	6.18362954763463	0.091	0.001	5.23852192305436e-260
Btnl9	4.05910181386668e-264	4.9193093023763	0.134	0.006	8.27529086793001e-260
Adcy4	2.78586304705651e-263	4.53675015302897	0.184	0.014	5.67953899403411e-259
Hoxb7	1.68325865750649e-261	5.38130501818505	0.123	0.004	3.43165942505848e-257
Prkch	2.39451927464068e-261	4.03270612875846	0.228	0.024	4.88170644520995e-257
Gngt2	5.92750518763152e-261	3.10895215837122	0.338	0.056	1.20844048260244e-256
Depp1	1.3515707969085e-259	5.50164836865766	0.127	0.005	2.75544738365735e-255
Kank3	1.89018451341229e-258	3.8126444789345	0.295	0.043	3.85351916749363e-254
AU021092	3.23683230623817e-253	6.37509889950552	0.086	0.001	6.59893002272775e-249
Cd200	4.13512117020121e-253	3.65687515499285	0.576	0.206	8.43027152968921e-249
Thrsp	1.03486252004806e-252	5.4787297873418	0.152	0.009	2.10977421962197e-248
Hspb1	3.18320339407101e-252	2.86850094851344	0.572	0.19	6.48959675949258e-248
Nr5a2	1.18285264259239e-251	7.37110373297353	0.079	0	2.4114816824531e-247
Ramp2	2.25485929350625e-250	2.87866156945905	0.555	0.182	4.59698164167119e-246
Cd38	1.20991876746406e-249	3.93036936544884	0.198	0.018	2.46666139122898e-245
Tek	8.04624746265239e-249	3.41962815912849	0.295	0.044	1.64038847021094e-244
B3gnt3	1.83763791466729e-248	4.60908171879388	0.129	0.006	3.7463924166322e-244
Afap1l1	4.27339482176363e-243	4.05566272328942	0.214	0.022	8.71217002312951e-239
Tcim	1.24147833372652e-238	3.91269149801308	0.292	0.046	2.53100187896826e-234
Srgn	4.99534988532827e-238	1.87175218560186	0.426	0.092	1.01840198112187e-233
Pcdh12	2.3940022423259e-234	5.25240446442203	0.12	0.005	4.88065237142981e-230
Magix	1.7630149178971e-233	6.53015041405842	0.09	0.002	3.59425851311682e-229
Sparcl1	2.61651741687522e-231	2.24202957355372	0.643	0.26	5.33429405778352e-227
Apold1	7.87424632306458e-229	3.62280547558253	0.267	0.039	1.60532259788318e-224
Gbp9	3.13806340622124e-228	3.99704445949989	0.135	0.008	6.39756986626324e-224
Edn1	6.47353376397293e-227	4.05512757680584	0.166	0.013	1.31975932846116e-222
Pcdh1	6.35948396495268e-226	3.59580830858879	0.221	0.026	1.2965079959349e-221
Kitl	3.74605965030041e-224	3.21694831624802	0.397	0.095	7.63709180906744e-220
Cxcl12	1.50678027509899e-221	3.31299873692973	0.617	0.265	3.07187294684431e-217
Ceacam1	2.1026388036021e-218	4.34840260067444	0.125	0.007	4.28664972890359e-214
Col1a2	1.51292239151141e-216	-2.84231451351063	0.843	0.952	3.0843948795743e-212
Syt15	2.89104484900042e-215	5.90068765822029	0.101	0.004	5.89397313365715e-211
Hoxb4	4.55307674130215e-213	3.7400005912961	0.115	0.005	9.2823575524927e-209
Nrarp	1.73799284198076e-212	3.07440400249909	0.228	0.029	3.54324600694617e-208
Igfbp7	5.21364348729375e-211	1.65302706389756	0.931	0.83	1.06290549775458e-206
Hoxb9	4.91239377133516e-210	5.57362445337635	0.109	0.005	1.0014897181621e-205
Gm5	1.22053863177821e-209	8.14671605838553	0.068	0	2.48831210860623e-205
Myh9	1.93846466284702e-208	2.69178931200667	0.685	0.361	3.95194790814622e-204
Abi3	1.58815315089384e-205	4.16784936829215	0.148	0.011	3.23776782872727e-201
Entpd1	2.83397409448585e-205	3.64182016460808	0.275	0.047	5.77762298642831e-201
Nxpe4	2.7285888431789e-204	4.05544525409823	0.193	0.022	5.56277407458882e-200
Fabp5	1.92624934743532e-202	3.06016327591033	0.47	0.151	3.92704454461639e-198
Slfn5	3.03342706972763e-201	2.59458054842695	0.45	0.129	6.18424776705372e-197
Eva1a	7.5809405337334e-200	5.01261368818837	0.12	0.007	1.54552634661223e-195
Clec1a	1.8773812455569e-198	3.82492224804699	0.177	0.018	3.82741714531685e-194
Notch4	2.29156486516236e-196	5.00235870616989	0.136	0.01	4.67181329060651e-192
Eng	5.30056496654044e-195	3.79765764530521	0.434	0.137	1.0806261797286e-190
Ccdc88c	7.23764374616004e-193	3.58463703740119	0.193	0.023	1.47553843052965e-188
Rbpms	1.36295241543667e-192	2.53758602091278	0.399	0.103	2.77865108935073e-188
Rnf125	8.50323566664191e-192	4.36231477735765	0.165	0.016	1.73355465535829e-187
Col1a1	2.25916399504482e-188	-2.65262001698978	0.917	0.976	4.60575763669787e-184
Sema3g	3.33085288997962e-187	6.06303304799603	0.086	0.003	6.79060978680144e-183
Ifitm3	1.06408733624339e-185	1.3657423382334	0.878	0.659	2.16935485239939e-181
Tm4sf1	1.12270946622839e-184	2.65652935014056	0.683	0.423	2.28886778879982e-180
Nova2	2.28166321859391e-183	4.54672046600516	0.132	0.01	4.65162680374741e-179
Aqp1	1.61065754312089e-180	2.71398895130765	0.571	0.25	3.28364753316055e-176
Gm32688	8.09161187017974e-179	6.87965361184972	0.062	0.001	1.64963691197354e-174
Rasgrp3	4.59832135875984e-177	3.89589072862385	0.222	0.035	9.37459775410369e-173
Scarf1	1.08118423257564e-176	4.00642098319096	0.153	0.015	2.20421029495196e-172
Col6a1	1.69350788896093e-176	-1.91159430446049	0.352	0.737	3.45255453322465e-172
Notch1	5.72499429411761e-169	2.96686131783391	0.323	0.077	1.16715458674176e-164
Lrp1	5.76219936769947e-169	-2.04885370181273	0.132	0.618	1.17473958509289e-164
Arhgap31	1.06244017631175e-168	3.2422701970422	0.418	0.138	2.16599678744676e-164
Calm1	2.37845514711256e-167	1.43215295446017	0.826	0.762	4.84895650841838e-163
Sncg	7.54743149537114e-166	2.58320743883732	0.252	0.046	1.53869485896131e-161
Pcolce	1.59020233348119e-165	-1.77103908015306	0.404	0.757	3.2419454972681e-161
Nos2	8.23953446509311e-165	8.21798398845062	0.055	0.001	1.67979389139853e-160
Col6a2	7.23867297091928e-164	-1.95677670507155	0.284	0.697	1.47574825858131e-159
BC028528	3.34985858181493e-162	3.00953949141015	0.259	0.051	6.82935669074609e-158
Plscr2	2.554736738921e-160	4.85979173821515	0.1	0.006	5.20834178963825e-156
Mmp15	3.0338573496092e-160	3.44517779506004	0.167	0.021	6.18512497864828e-156
Smagp	7.25791990425754e-160	2.71047736146779	0.221	0.037	1.47967213088099e-155
Col6a3	9.3922658274472e-160	-1.95038168621011	0.292	0.703	1.91480123424166e-155
Stap2	1.64280502756054e-157	3.75723567782561	0.12	0.01	3.34918660968767e-153
Calcrl	4.23570198255879e-157	3.21410892241319	0.277	0.061	8.63532563184261e-153
Sez6l2	5.59405914375273e-157	5.25837926759544	0.076	0.003	1.14046083763687e-152
St6galnac2	1.14036597012055e-156	4.53569343116437	0.121	0.01	2.32486410328477e-152
Car4	4.76175306072025e-155	5.70948163116373	0.069	0.002	9.70778596489037e-151
Dcn	1.06171073206156e-153	-1.58066161218928	0.865	0.963	2.1645096694539e-149
Hhex	4.38047985186777e-153	3.30767047859088	0.153	0.018	8.93048427400283e-149
Serpinf1	8.48911664007992e-153	-1.73434213084644	0.497	0.798	1.73067620941309e-148
St6galnac3	1.47752602961502e-152	4.56330873696739	0.088	0.005	3.01223231657615e-148
Lgals1	4.36756567506728e-152	-1.05406249010618	0.787	0.948	8.90415614175966e-148
Abi3bp	1.9648100980322e-151	-2.23581856922416	0.203	0.63	4.00565834685825e-147
Ets1	2.60264507361258e-149	3.12427651229826	0.404	0.14	5.30601251157397e-145
Cav1	3.04402370738491e-149	2.31904383921119	0.678	0.48	6.20585113224561e-145
Tspan12	4.42230944358257e-149	3.2796440236778	0.29	0.071	9.01576226263178e-145
4833403J16Rik	7.91595779725569e-147	4.54554548093787	0.075	0.003	1.61382631612652e-142
Lims2	1.18388882487659e-145	3.18268527107701	0.3	0.076	2.41359414727589e-141
Csf2rb	2.49659542547502e-145	3.67543513626079	0.153	0.019	5.08980909391592e-141
Hoxb5	4.06230026118899e-145	6.78462757934634	0.06	0.001	8.281811542486e-141
Cracr2b	8.16458322241662e-144	2.82742949234904	0.267	0.06	1.66451358155408e-139
Gimap9	9.98551631474408e-144	4.09170149062861	0.102	0.008	2.03574721108688e-139
Tgfbi	4.60457326164773e-143	-1.83146217645579	0.21	0.64	9.38734350852123e-139
Rapgef3	5.28712439897246e-143	3.59654659055302	0.169	0.024	1.07788605121851e-138
Arhgap27	8.09304338677704e-143	3.64058535014976	0.142	0.017	1.64992875526224e-138
Hoxb8	1.33774665391066e-141	5.64528367412028	0.062	0.002	2.72726410332765e-137
Vwa1	3.47893421455583e-141	3.23000811057362	0.286	0.071	7.09250318321497e-137
Plk2	7.47812670847441e-141	2.80582119206793	0.332	0.095	1.52456569205668e-136
Bgn	1.5627700956048e-140	-1.60841202800709	0.504	0.79	3.18601939390951e-136
Sele	2.97795794351619e-140	6.5145891137095	0.055	0.001	6.07116285944645e-136
Nfix	3.51591041102273e-140	-2.04467022035158	0.217	0.609	7.16788655495203e-136
Fndc1	9.52150174931015e-140	-2.32391772467382	0.154	0.568	1.94114856163186e-135
Timp4	1.0869814916752e-139	3.54976866966609	0.14	0.017	2.21602916707824e-135
Tal1	6.51351606209205e-139	3.52911510492317	0.096	0.007	1.32791051957871e-134
Fam181b	1.28790176987549e-138	4.34869104249156	0.103	0.008	2.62564533824516e-134
Gas1	1.35330941968399e-138	-2.13054396087588	0.186	0.607	2.75899191390976e-134
Ehd4	1.58957234950602e-138	3.19885958755746	0.439	0.174	3.24066114893793e-134
Mcam	1.59684636874661e-138	2.22996136643835	0.282	0.067	3.25549069196372e-134
Id1	1.76440185527705e-138	2.7005050391703	0.534	0.259	3.59708606235332e-134
Rgs16	2.86322791614595e-138	3.22369376863045	0.216	0.041	5.83726275264674e-134
Stmn2	3.87011530699344e-138	2.96769328140175	0.154	0.021	7.89000407636752e-134
Tspan15	2.32226986582455e-136	3.1123088157037	0.183	0.03	4.73441157545651e-132
Upp1	1.95666784397741e-135	3.55962091670314	0.106	0.009	3.98905873351675e-131
Ssu2	6.30513135763913e-135	4.68435101886289	0.092	0.007	1.28542712988189e-130
Hoxb3	6.51344929636488e-135	4.01129933957498	0.066	0.002	1.32789690804991e-130
Tspan7	1.30346305826973e-134	3.78466577407572	0.353	0.119	2.65737013689449e-130
Sigirr	1.62432712045797e-134	3.71514643982571	0.093	0.007	3.31151570047766e-130
N4bp3	3.00106227488315e-134	3.14388566390914	0.153	0.021	6.11826565980427e-130
Ece1	2.03161204563632e-133	2.65204161449813	0.425	0.165	4.14184747743877e-129
Slc9a3r2	2.40246546496638e-133	3.57632500199947	0.447	0.198	4.89790634342695e-129
Dipk2b	5.55183400497538e-133	5.90546180863315	0.054	0.001	1.13185239859433e-128
Pcp4l1	2.70638665147054e-132	2.2523085847802	0.23	0.046	5.517510466353e-128
St8sia4	1.58232391590378e-131	2.48910342728441	0.165	0.025	3.22588376735303e-127
Hoxb6	1.67134769175896e-131	4.2624247523229	0.058	0.002	3.40737653918899e-127
Fli1	4.17888850290649e-131	2.90141747837423	0.356	0.117	8.51949999087547e-127
Lpar6	4.46446999817945e-129	3.61815893995701	0.201	0.038	9.10171498528845e-125
Enpp6	8.28223501240184e-127	5.90348250509912	0.058	0.002	1.68849925197836e-122
Actb	1.76006422465147e-126	0.718123308807798	0.991	0.963	3.58824293479695e-122
Timp2	2.64500573665916e-126	-1.25355335040014	0.48	0.791	5.39237319532703e-122
Sorbs2	3.57376646407352e-126	1.62208954722902	0.276	0.068	7.28583769030668e-122
Sema3c	1.44068171895666e-124	-2.86634228076731	0.065	0.456	2.93711782043694e-120
Loxl2	1.78961168636198e-124	-2.3386495848719	0.155	0.543	3.64848134498617e-120
Apol10b	2.19558563728965e-124	5.90748499763674	0.045	0.001	4.47614043874242e-120
Cngb1	4.21293416756821e-124	4.87800371465695	0.067	0.003	8.58890888742131e-120
Thbs2	5.48704019063902e-124	-2.05063658111328	0.163	0.552	1.11864288366558e-119
Ptgis	1.30329199694364e-123	-1.96780570224523	0.148	0.545	2.65702139416899e-119
Ecrg4	3.06092063711405e-123	-2.01570610092148	0.389	0.711	6.24029890288442e-119
Lrrc3b	4.75678529823422e-123	6.81799816411305	0.061	0.002	9.69765818751011e-119
Klhl4	1.85353870256071e-122	2.1112239177703	0.122	0.014	3.77880935291053e-118
Ogn	4.71123413616923e-122	-1.9645080496223	0.19	0.59	9.60479303340822e-118
Tent5a	7.38089641792066e-122	-2.38481105015777	0.098	0.49	1.50474335272149e-117
Cyp4b1	2.48825093721365e-121	3.79799474712111	0.112	0.012	5.07279718569746e-117
Tm6sf1	5.62265678412944e-121	2.24219451029158	0.222	0.048	1.14629103858047e-116
Shroom4	7.89325739196096e-121	3.82265777136464	0.127	0.016	1.60919838449908e-116
Sox13	1.0524623853167e-120	3.22027834037885	0.128	0.016	2.14565506494516e-116
Rps27	8.00296002942008e-120	1.0189434017357	0.932	0.882	1.63156346119787e-115
Spata13	1.19246452454183e-119	3.44572871464806	0.142	0.02	2.43107742618342e-115
Antxr1	2.53620998253625e-119	-2.14116293850669	0.112	0.496	5.17057129139666e-115
Col12a1	3.01245065873862e-119	-2.31685375300907	0.19	0.559	6.14148315797042e-115
Ssc5d	3.08995969942753e-119	-2.40461798996849	0.077	0.462	6.2995008392229e-115
Ctsk	4.06241352427744e-119	-1.51517129629416	0.139	0.549	8.28204245194443e-115
Col16a1	4.18442804144008e-118	-2.70145495423034	0.084	0.458	8.53079344808389e-114
Sema6b	8.77390642485354e-118	4.09574870228781	0.111	0.012	1.78873630283489e-113
Plxnd1	1.30347628682935e-117	3.22784058437698	0.343	0.122	2.65739710595899e-113
Col11a1	1.43873699089456e-117	-2.86716694749541	0.215	0.555	2.93315310333675e-113
Col5a2	3.36952642873703e-117	-1.74259072979666	0.281	0.654	6.86945353026618e-113
Cd63	4.5898750694014e-117	-1.00635304501803	0.516	0.819	9.35737830398864e-113
Sparc	8.99376846496863e-117	-1.68810805040768	0.96	0.962	1.83355957695316e-112
Dysf	5.02863341707148e-116	3.66638385557305	0.179	0.034	1.02518749473836e-111
P3h3	1.06081001953819e-115	-2.03404472543455	0.103	0.474	2.1626733868325e-111
Matn2	2.25372265868792e-115	-2.33811616028755	0.09	0.467	4.59466438426706e-111
Aebp1	3.65104719620073e-115	-1.78064390325236	0.176	0.562	7.44338991889443e-111
Pdgfrl	6.28603827516599e-115	-2.41977695666153	0.117	0.487	1.28153462315809e-110
Il11ra1	3.94200974876442e-114	-1.63581925625231	0.2	0.587	8.03657527480602e-110
Exoc3l	5.94220345669774e-114	4.81639246459046	0.053	0.002	1.21143701871697e-109
Thsd1	1.19414348289356e-113	3.51257345291361	0.124	0.016	2.43450031857511e-109
Lpar1	1.26627204711839e-113	-2.41928400799666	0.061	0.43	2.58154882246027e-109
Sdc2	1.79510073217197e-113	-2.03855414522292	0.082	0.453	3.65967186267899e-109
Htra3	4.14283386286921e-113	-2.49523599391461	0.079	0.45	8.44599539623145e-109
Acer2	5.93730191461638e-113	4.21404550846089	0.068	0.004	1.21043774133284e-108
Angptl2	7.30746586247309e-113	-1.95492052258672	0.139	0.516	1.48977306538239e-108
Dll1	1.91619763649052e-112	4.01301696273477	0.126	0.017	3.90655212151321e-108
Angptl1	6.63019978334749e-112	-2.90793973788807	0.059	0.42	1.35169882983105e-107
Creb3l1	1.4466857754192e-111	-2.36486126851558	0.086	0.449	2.94935829034713e-107
Txndc5	1.49237418082511e-111	-1.61494896347731	0.162	0.528	3.04250324244815e-107
Itga6	2.31461752582038e-111	2.53654597147815	0.343	0.123	4.71881074989001e-107
Rnase4	6.69307730475949e-111	-1.36989303071573	0.173	0.567	1.36451767012132e-106
Bmx	7.71867559998578e-111	5.30298583466143	0.06	0.003	1.5736063945691e-106
Adamts2	1.47992603120066e-110	-1.75341082922978	0.1	0.485	3.01712519980878e-106
Hoxa7	6.69241479047661e-110	2.62112549383005	0.183	0.036	1.36438260333447e-105
Mrc2	7.59017979111297e-110	-2.61153657599031	0.048	0.403	1.5474099540142e-105
Rgcc	1.15709308754197e-109	2.31821635117896	0.442	0.197	2.35896567757181e-105
Rcn3	1.7173556650729e-109	-1.49965590109045	0.306	0.643	3.50117299438412e-105
Lhfp	2.3417817466943e-109	-1.36709826123611	0.169	0.558	4.77419044698568e-105
Zfhx4	7.0431542276162e-109	-2.13755001332336	0.051	0.412	1.43588785238412e-104
Slco2a1	3.62851766377305e-108	3.01376468962763	0.221	0.054	7.39745896113411e-104
Pltp	9.46710133504894e-108	1.45622952800224	0.294	0.084	1.93005794917643e-103
Bik	9.65099157943495e-108	3.37504671323256	0.108	0.013	1.9675476532994e-103
Thbs3	1.12956143004735e-107	-2.30726455749666	0.08	0.44	2.30283688743753e-103
Sept4	1.6750022821793e-107	2.67169697359374	0.239	0.062	3.41482715267895e-103
Fmod	1.99191749064604e-107	-1.82608756603824	0.546	0.779	4.06092218818009e-103
Kcna5	3.71606280927412e-106	3.80658201233972	0.083	0.007	7.57593724926715e-102
Fxyd6	3.74726128492935e-106	-1.82374544171081	0.169	0.529	7.63954158158547e-102
P4ha1	1.33291923998563e-105	-2.16829488973028	0.195	0.537	2.7174224545587e-101
Sp100	3.026206855649e-105	2.32067279265354	0.177	0.035	6.16952791661162e-101
Ptgfrn	3.44226340403021e-105	-2.31686498359256	0.084	0.435	7.01774240179639e-101
Fn1	3.82668149418054e-105	-1.44422696955174	0.38	0.739	7.80145556218587e-101
Igsf10	5.08791799718686e-105	-2.35012371770732	0.064	0.412	1.03727384208649e-100
Plxdc2	6.72597111294138e-105	-1.73271219107728	0.095	0.456	1.37122373079536e-100
Olfml2b	7.26622702140677e-105	-2.02985696437453	0.083	0.44	1.4813657028542e-100
Meg3	8.22429334562903e-105	-1.76774064232284	0.26	0.617	1.67668668437339e-100
Ednrb	1.07945958167094e-104	1.71167602312349	0.194	0.041	2.20069424915254e-100
Kera	3.2733121652611e-104	-2.51983401700995	0.148	0.492	6.6733015113178e-100
Itgbl1	6.80461474026117e-104	-1.93985055100394	0.122	0.485	1.38725680709704e-99
Sult1a1	1.90204605110251e-103	2.76505112835067	0.239	0.063	3.87770128438268e-99
Ly6a	2.17228695117523e-103	1.13916923064061	0.668	0.344	4.42864140736093e-99
Clec11a	4.13009624036951e-103	-1.89581162065597	0.101	0.456	8.42002720524132e-99
Mmp2	6.15410605253536e-103	-1.80151948076345	0.153	0.522	1.25463760093038e-98
Wscd1	8.81141628308306e-103	3.92488775846938	0.074	0.006	1.79638343763214e-98
Trp53i11	1.13095454935046e-102	3.14865903412649	0.176	0.036	2.30567703976078e-98
Akr1c14	1.13272899785902e-102	4.86941758733396	0.063	0.004	2.30929460793518e-98
Hotairm1	5.62473299467117e-102	3.37270945867369	0.153	0.028	1.14671431562361e-97
Chp2	1.64367146130605e-101	3.30417999238769	0.127	0.019	3.35095300816465e-97
Rgs5	2.04029916612094e-101	0.668471834927683	0.3	0.093	4.15955790997076e-97
H2-D1	2.80093483115165e-101	1.30222523965099	0.778	0.648	5.71026584026886e-97
Tnmd	5.07601361977241e-101	-2.26185469037987	0.323	0.627	1.034846896663e-96
Lox	6.85416776050118e-101	-1.82486931845375	0.204	0.555	1.39735918133338e-96
Tmcc3	8.2644135412473e-101	2.87228980431625	0.222	0.057	1.68486598865409e-96
Slc28a2	1.17444867149569e-100	3.11479920787781	0.064	0.004	2.39434850657826e-96
Abcg1	1.46275431863313e-100	1.86386066522106	0.155	0.028	2.98211722939736e-96
Tnfaip8l1	2.19630532760028e-100	2.99543261771872	0.12	0.017	4.47760767137868e-96
Ctla2b	3.55988231497435e-100	2.82431722428877	0.127	0.019	7.25753207553821e-96
Tspan18	1.58900157578209e-99	2.61209615191593	0.196	0.045	3.23949751254694e-95
Hoxb2	4.83613067135646e-99	3.5236324460673	0.079	0.007	9.85941959969442e-95
Endou	6.76834618732985e-99	4.46067782265189	0.067	0.005	1.37986273721094e-94
Pmp22	9.85187038893451e-99	-1.50885446526008	0.301	0.663	2.00850081619208e-94
Sh2d3c	1.52958020079639e-98	3.3888205382355	0.14	0.024	3.1183551553636e-94
Mfap2	1.53939948022229e-98	-2.11253625874442	0.143	0.476	3.13837372032918e-94
Rnd1	3.60759905704695e-98	3.44385705950507	0.17	0.035	7.35481219760161e-94
Id3	3.43525847866228e-97	1.39791031149498	0.733	0.589	7.00346146044879e-93
Card10	1.55553116195271e-96	2.90091288312335	0.15	0.028	3.17126137987299e-92
Gpr146	5.6932432187366e-96	3.225669280935	0.147	0.027	1.16068149500383e-91
Ddr2	1.70527926432035e-95	-1.48205299010559	0.092	0.436	3.47655283616989e-91
Rtp3	5.64705236085628e-95	5.82791449211282	0.037	0.001	1.15126456480777e-90
Mfap4	5.74256083365871e-95	-2.500898463782	0.177	0.492	1.170735877158e-90
Kdelr3	5.8914374362858e-95	-1.64026103185956	0.141	0.471	1.20108735013559e-90
Ptprs	7.18112545495174e-95	-1.79676032487812	0.11	0.442	1.46401604650101e-90
Fmo2	7.20052466030206e-95	3.33993435726302	0.112	0.016	1.46797096249578e-90
Pkn3	1.40750794519833e-94	2.72711528100219	0.141	0.025	2.86948644787583e-90
Prrx1	2.15760683274331e-94	-1.07217048756744	0.155	0.534	4.3987130499138e-90
Csf2rb2	2.18599592227747e-94	4.55025394226337	0.071	0.006	4.45658988674708e-90
Nupr1	5.33633567219591e-94	-1.20492140251762	0.281	0.652	1.08791875349058e-89
Olfml3	5.55201439236477e-94	-1.45225019627142	0.126	0.478	1.13188917417141e-89
Cacna2d1	5.64266860570414e-94	-2.4717022311716	0.05	0.373	1.1503708486449e-89
Vkorc1	6.85351490941978e-94	-1.23716326143014	0.251	0.584	1.39722608458341e-89
Dkk3	1.08798737983354e-93	-1.73581467397532	0.067	0.399	2.21807987126663e-89
Mmp23	1.27592430495652e-93	-2.16136333088263	0.062	0.388	2.60122688051486e-89
Tcea3	1.72955689125702e-93	-2.15090665145826	0.052	0.374	3.52604763420569e-89
Hspa12b	1.83035154762627e-93	3.38378526702495	0.17	0.037	3.73153770014567e-89
Mir99ahg	1.9671035755961e-93	-1.96454563779243	0.084	0.417	4.01033405956777e-89
Mgll	3.75015803002507e-93	3.02989437339578	0.394	0.189	7.6454471758121e-89
Ptma	5.97141377638842e-93	0.638071996669237	0.915	0.9	1.21739212659231e-88
Bmp1	7.12553276617389e-93	-1.57935957180762	0.164	0.492	1.45268236503987e-88
Sdc4	1.74425490641226e-92	-1.11734018664077	0.191	0.575	3.55601247770267e-88
Psmb8	2.65257050247581e-92	1.97363260839037	0.279	0.087	5.40779548339743e-88
Rasgrf2	2.71465947374864e-92	4.03238027320798	0.097	0.012	5.53437626913136e-88
Trps1	5.28639092483764e-92	-1.63897053533192	0.143	0.476	1.07773651784665e-87
Twist1	6.72388754158492e-92	-1.93346965146813	0.057	0.379	1.37079895310292e-87
P3h4	7.66532702013738e-92	-1.94486810631926	0.108	0.431	1.56273021959541e-87
Thbs4	1.88893052270066e-91	-1.58483291250184	0.339	0.634	3.85096265662983e-87
Gpm6b	3.37482277383153e-91	-2.16827660437724	0.07	0.394	6.88025118901033e-87
Igf1	4.36319838534169e-91	-2.06032691907569	0.233	0.573	8.8952525481961e-87
Colec12	8.38289819126091e-91	-2.07385897310227	0.073	0.396	1.70902145425236e-86
Stc1	1.11020014153493e-90	4.27362403433572	0.097	0.012	2.26336502854727e-86
Fgfr1	1.41001282807093e-90	-1.20474053620563	0.167	0.51	2.87459315258821e-86
Cpq	3.34180121763428e-90	-1.6052144578927	0.118	0.444	6.81293014239101e-86
Tmem45a	3.82940623688786e-90	-1.64984844507711	0.065	0.389	7.80701049514328e-86
Tspan3	4.07683153168123e-90	-1.02324456903201	0.258	0.6	8.31143644363852e-86
Fkbp9	4.87981033776629e-90	-1.52230555196268	0.366	0.641	9.94846933560413e-86
Cpxm2	7.41501246245106e-90	-2.15104897447371	0.101	0.422	1.5116985907199e-85
Cilp2	1.11789342071359e-89	-1.82691139406463	0.21	0.53	2.2790493168088e-85
Scarf2	1.43374163108494e-89	-1.94947501001162	0.065	0.379	2.92296906329287e-85
Lsp1	3.68355845416956e-89	-2.63258058582084	0.052	0.363	7.50967062051548e-85
Fibin	4.78452754156328e-89	-1.84113895171945	0.11	0.444	9.75421629898506e-85
Rps29	4.93365684438946e-89	0.648888283268307	0.961	0.942	1.00582462086568e-84
Snhg18	5.30034452064256e-89	-1.00163476396023	0.173	0.522	1.0805812374234e-84
Tmem204	8.31535908789659e-89	2.65141669494686	0.243	0.073	1.69525225724948e-84
Itgb4	1.04273396187403e-88	2.71547568818748	0.127	0.022	2.12582172807259e-84
Cdon	1.31713474127798e-88	-2.24997140187941	0.059	0.37	2.68524259704342e-84
Tmed3	1.68232930793994e-88	-1.0963477867521	0.313	0.622	3.42976476009716e-84
Pamr1	1.9856651308163e-88	-2.01347232291124	0.05	0.361	4.04817550219519e-84
Sema3b	3.35798414894998e-88	-2.49074586965285	0.062	0.371	6.84592228446433e-84
Crtap	4.31489333899911e-88	-1.56052128997091	0.195	0.508	8.79677305021749e-84
Pim3	6.50224857843232e-88	2.80993027697088	0.37	0.159	1.325613417685e-83
Bicc1	7.65995604342459e-88	-1.79637100813811	0.09	0.412	1.56163523857297e-83
Lrrc8c	9.89927343079715e-88	2.84823052941406	0.293	0.108	2.01816487433662e-83
Copz2	9.90721487753203e-88	-1.15512671347567	0.229	0.549	2.01978389708246e-83
Cd247	1.45278215634185e-87	3.87693901614459	0.048	0.002	2.96178698213413e-83
Crip2	2.25532405918677e-87	1.29090255257925	0.695	0.581	4.59792915946408e-83
Selenos	2.85278512219061e-87	-1.07492700636301	0.241	0.576	5.81597302861e-83
Casc4	3.5462011791076e-87	-1.81733437972748	0.058	0.363	7.22964034384667e-83
Rpl37	1.2995415035778e-86	0.776300577963751	0.921	0.889	2.64937526334406e-82
Col11a2	2.26557378189221e-86	-3.22187860585511	0.095	0.389	4.61882526914364e-82
Gpx8	4.70492748741579e-86	-0.969150288513548	0.169	0.512	9.59193566859457e-82
Rab34	5.80201651434325e-86	-1.56203760822182	0.077	0.388	1.18285710677916e-81
Ckap4	8.34889726826124e-86	-1.42287296340373	0.224	0.529	1.70208968608042e-81
Fkbp7	9.22919367911935e-86	-1.13379559067889	0.238	0.56	1.88155571536206e-81
Ckb	1.16781249326674e-85	-1.29490106574724	0.254	0.571	2.38081933002291e-81
Gpr182	2.46213471290767e-85	4.74268152741838	0.055	0.004	5.01955403920486e-81
Shank3	2.74037376848344e-85	3.26503079294742	0.172	0.041	5.58680000180718e-81
Pik3r3	2.85835913362473e-85	3.88393734207097	0.144	0.029	5.82733676572074e-81
Pcolce2	3.30444028481714e-85	-1.51891786034331	0.138	0.476	6.7367624086567e-81
Tes	3.49468037475929e-85	2.33073529629815	0.132	0.024	7.12460488002177e-81
Loxl1	3.60338412111062e-85	-2.78523558689026	0.05	0.349	7.34621920770822e-81
Kazald1	3.84297428352107e-85	-1.41828946552489	0.082	0.399	7.83467167181441e-81
Slc39a13	4.28337940220943e-85	-2.05235706529174	0.098	0.401	8.73252558728436e-81
Rps14	5.3009367369711e-85	0.661633302456126	0.95	0.92	1.0807019725663e-80
Atf5	1.60790188074224e-84	-1.29280538313612	0.112	0.431	3.2780295642692e-80
Erg	2.60420707004004e-84	3.09245580207517	0.241	0.078	5.30919695369063e-80
C1qtnf6	2.6197005225422e-84	-1.75570492141155	0.174	0.474	5.34078345530679e-80
Ifi47	6.83485552737872e-84	3.19906531918985	0.087	0.011	1.3934219963667e-79
Scx	8.89414973575947e-84	-2.26294250427514	0.083	0.386	1.81325030662928e-79
Efemp2	9.40700308014457e-84	-1.68516591610625	0.078	0.385	1.91780571794907e-79
Fkbp10	9.51062468408852e-84	-1.47173394449508	0.224	0.525	1.93893105434513e-79
Rcn1	2.16105240969062e-83	-1.50177360441903	0.164	0.474	4.40573754763626e-79
Cav2	2.28970132778238e-83	2.48568823938564	0.444	0.251	4.66801409694995e-79
Cpz	2.54302849750773e-83	-2.593440680044	0.058	0.352	5.184472197869e-79
Htra1	5.95712758017236e-83	-1.10184145204804	0.33	0.649	1.21447959976974e-78
Frmd6	6.97221953180692e-83	-1.67225810175004	0.088	0.395	1.42142639594948e-78
Nxpe2	7.99047646910763e-83	3.5787178937617	0.065	0.006	1.62901843775697e-78
Tlx1	8.64706468357965e-83	7.34945982577542	0.025	0	1.76287707704138e-78
Sh3tc1	8.67399279793449e-83	3.00104263697934	0.085	0.01	1.76836691171491e-78
Map3k11	1.1423984783272e-82	2.53758855299517	0.201	0.055	2.32900777776565e-78
Cercam	1.62954068223915e-82	-1.70942570299525	0.05	0.35	3.32214458888096e-78
Chpf	2.42525539127785e-82	-2.21598370358997	0.06	0.357	4.94436816619815e-78
Ptprd	3.76373803420643e-82	-2.78593275919138	0.03	0.317	7.67313273033664e-78
B2m	4.18478783747118e-82	1.26295155703181	0.805	0.749	8.53152696425249e-78
Zfhx3	6.30049199126549e-82	-1.21697470442294	0.168	0.492	1.2844813022593e-77
Rps11	7.91586407058545e-82	0.682298796693209	0.9	0.878	1.61380720807026e-77
Peg3	2.04759839069347e-81	-2.34179996841456	0.131	0.431	4.17443883910678e-77
Dse	2.26106065923316e-81	-1.7690983730441	0.059	0.356	4.60962436597864e-77
Bvht	2.32109527361386e-81	3.01804446636433	0.25	0.084	4.73201693431658e-77
Tmem119	2.61188475136164e-81	-2.85375698364531	0.033	0.317	5.32484944260097e-77
Ltbp3	2.92871569042418e-81	-1.60394388122543	0.116	0.424	5.97077267806777e-77
Gja4	6.30135755648037e-81	2.79159209359317	0.166	0.039	1.28465776503965e-76
Tnc	9.1541906555914e-81	-2.83515313026846	0.066	0.353	1.86626484895542e-76
Fxyd1	1.8705760935791e-80	-0.942412477682007	0.137	0.471	3.8135434819797e-76
Cdh11	1.94833921918969e-80	-3.08452427533799	0.038	0.321	3.97207916616202e-76
Ccdc80	2.24087947375043e-80	-1.20797403123094	0.209	0.545	4.568480983135e-76
Bmpr1a	6.13082122766333e-80	-1.87736564653131	0.056	0.345	1.24989052368372e-75
Rph3al	1.92704293506192e-79	4.07480121489391	0.051	0.003	3.92866243171074e-75
Tgfb3	4.42896549060461e-79	-1.05658325448205	0.065	0.365	9.02933194569562e-75
Mkx	1.81995510886919e-78	-2.52097533669231	0.032	0.31	3.71034248045163e-74
Cgref1	3.08746487369505e-78	-2.12693309571013	0.058	0.344	6.2944146380021e-74
Flt4	5.38874871942884e-78	1.14851389811697	0.085	0.011	1.09860420142996e-73
Ifi30	5.61565893568784e-78	-1.38104146917175	0.077	0.377	1.14486438721868e-73
Rian	5.62349931785557e-78	-1.75242599418283	0.115	0.418	1.14646280593121e-73
Thbd	8.9116348465259e-78	2.38230120655731	0.325	0.132	1.81681499616124e-73
Ifi203	1.8734172397214e-77	1.85233501540542	0.226	0.067	3.81933572662002e-73
Axl	2.00726030424102e-77	-1.15173496451916	0.1	0.41	4.09220158225616e-73
Gng10	2.08931150500814e-77	-1.12919190125804	0.18	0.491	4.25947936526009e-73
Clmp	5.28447171900925e-77	-2.10215522999991	0.041	0.316	1.07734524935442e-72
Hoxa10	6.2032174420987e-77	-1.83806849971712	0.066	0.352	1.26464993992066e-72
Dap	6.9826029457444e-77	-0.94562637741169	0.284	0.593	1.42354326254891e-72
Etl4	9.28687373800175e-77	3.09186990244303	0.223	0.071	1.89331494896642e-72
Slc52a3	9.97371923039854e-77	3.13296607494914	0.038	0.002	2.03334213950135e-72
Dok4	1.89815289433336e-76	3.28584527527315	0.166	0.042	3.86976430567743e-72
Vcan	1.92583249954119e-76	-2.45765684737551	0.09	0.379	3.92619471681462e-72
C1qtnf3	2.33039479716432e-76	-2.46970796826787	0.075	0.358	4.7509758729789e-72
Dnm1	2.81097835618007e-76	-1.89966162899548	0.043	0.32	5.73074157474431e-72
Casz1	3.44395268494946e-76	3.29498280085063	0.105	0.017	7.02118633880647e-72
Heg1	3.6388778572325e-76	2.32071111729777	0.363	0.168	7.4185802875399e-72
Cryab	4.12237680300876e-76	-0.869076301868922	0.182	0.523	8.40428958829395e-72
Fat1	5.17069116221484e-76	-2.36569637889907	0.041	0.315	1.05414880724074e-71
Ppp1r13b	1.27226445045134e-75	2.89119477078808	0.19	0.053	2.59376553513514e-71
Col3a1	2.44745283537793e-75	-2.14351689376982	0.699	0.883	4.989622095485e-71
Serf1	4.52109730848865e-75	-0.693517937901899	0.114	0.42	9.21716108281581e-71
Galnt15	9.91038132706521e-75	2.00353737438544	0.193	0.053	2.02042944114878e-70
Srm	9.92357338039303e-75	-1.49999855581146	0.117	0.403	2.02311890506073e-70
Exoc6	1.19378904085122e-74	3.1693292070001	0.153	0.036	2.43377771758338e-70
Fryl	1.57904646969846e-74	2.87755582276512	0.277	0.106	3.21920203777426e-70
Lrrc32	1.75319021989481e-74	2.57648483803697	0.181	0.049	3.57422890129954e-70
Vamp5	2.70073833741915e-74	3.03630645695095	0.292	0.118	5.50599524849641e-70
Fkbp14	3.03348875665678e-74	-1.52361556322603	0.085	0.364	6.18437352819618e-70
Igfbp6	3.54239680216128e-74	-1.22586847319751	0.39	0.709	7.2218843605662e-70
Vit	6.04906936954326e-74	-1.75318077001605	0.046	0.319	1.23322377236879e-69
Cd34	9.83626651374614e-74	1.38281081131062	0.48	0.254	2.00531965415743e-69
Gpx7	9.88054874337577e-74	-1.36980377043734	0.171	0.456	2.01434747231202e-69
S1pr4	1.39078503534073e-73	3.93211555442667	0.05	0.004	2.83539345154915e-69
Loxl3	3.07960473181009e-73	-1.7669486174843	0.05	0.322	6.27839016674123e-69
Lmo2	4.92775849731143e-73	2.04837382554721	0.22	0.068	1.00462212484688e-68
Efna1	5.68219406708357e-73	2.93753696279016	0.255	0.094	1.15842890445633e-68
Arhgef5	1.01748223444862e-72	3.21889390791376	0.147	0.034	2.0743410313704e-68
Prdx5	1.2331314763988e-72	-0.862351950638357	0.264	0.57	2.51398514093424e-68
Egfr	1.45895644821439e-72	-2.26613012542189	0.036	0.298	2.97437451097467e-68
Mxra8	1.49958286265887e-72	-1.05165653512607	0.229	0.52	3.05719958210265e-68
Acan	1.94709265196556e-72	-3.29887524122779	0.042	0.306	3.9695377895622e-68
Gng11	2.15555329223314e-72	1.66957883629477	0.633	0.562	4.3945264968757e-68
C1qtnf2	3.17182039208737e-72	-1.70796112622343	0.069	0.343	6.46639023334852e-68
Gbp3	3.52779955432094e-72	3.29249938975351	0.112	0.021	7.1921249513941e-68
Il2rg	5.51480989088619e-72	2.12954782180823	0.103	0.017	1.12430429245497e-67
Col14a1	1.03648991299518e-71	-2.94116914533844	0.059	0.327	2.11309198562328e-67
Plod2	1.04043501471652e-71	-1.84230501722872	0.099	0.381	2.12113486450256e-67
Thy1	1.04619103684289e-71	-1.07892055952137	0.112	0.41	2.13286966681159e-67
Cbfa2t3	1.19170941374735e-71	2.47572482973938	0.249	0.088	2.42953798180672e-67
Vsig2	1.3185650424553e-71	4.05590295420314	0.052	0.004	2.68815855205361e-67
Psmb9	1.41042820733595e-71	2.20967120374	0.151	0.036	2.87543998629581e-67
Parp14	1.43078339533049e-71	2.3116212915401	0.16	0.039	2.91693810806026e-67
Gm14207	1.79024137404169e-71	4.20236442905731	0.038	0.002	3.6497650892588e-67
Timp1	1.93826413523795e-71	-1.00146217505839	0.117	0.411	3.95153909250961e-67
Cavin1	2.14070822017928e-71	1.22770072280793	0.703	0.66	4.36426184847951e-67
Fzd6	2.3898396483876e-71	2.96530000024491	0.173	0.047	4.87216609116779e-67
Rbpj	2.40328975066075e-71	-1.18516437329282	0.165	0.46	4.89958681467206e-67
Maged2	2.77606636287419e-71	-1.42189878519067	0.151	0.446	5.65956649399162e-67
Col5a1	2.79350256029603e-71	-1.96729095139013	0.125	0.411	5.69511366967552e-67
Ikbip	3.16194486903194e-71	-0.975455886594036	0.184	0.477	6.44625700449541e-67
Mndal	3.3549459955378e-71	1.98346218532951	0.249	0.085	6.83972840110291e-67
Unc13b	3.50291055006867e-71	2.89174728117697	0.097	0.016	7.141383738425e-67
P4hb	3.7281448190194e-71	-1.04967555532783	0.356	0.626	7.60056884253486e-67
Reck	4.1455317514993e-71	-1.68007999152385	0.062	0.332	8.45149558178163e-67
Maged1	4.18654117763652e-71	-1.15394511434897	0.23	0.516	8.53510149884758e-67
Rora	6.33853789123024e-71	-0.987681443860479	0.151	0.449	1.29223771988511e-66
Pitx1	6.61406761629824e-71	-1.67850737291631	0.039	0.3	1.34840996493472e-66
Nes	8.13404166236713e-71	2.49053287972816	0.189	0.054	1.65828707370679e-66
Medag	1.01744343132682e-70	-1.89765205270912	0.05	0.318	2.07426192344599e-66
Sspn	1.21832311887828e-70	-1.27074068470547	0.093	0.372	2.48379534245715e-66
Sec24d	1.63811002579315e-70	-1.51749255746915	0.113	0.391	3.33961490958449e-66
Fbn2	1.7452491887716e-70	-3.29264927744571	0.036	0.291	3.55803952114865e-66
Egfl6	1.80468959551378e-70	-2.47548377996515	0.036	0.294	3.67922067837394e-66
Ccn4	3.61071703944054e-70	-2.807343028887	0.032	0.286	7.36116882830743e-66
Pofut2	6.64122204759407e-70	-0.867348869125801	0.184	0.48	1.353945938843e-65
Prkd2	8.35564307408456e-70	2.87919062404456	0.168	0.045	1.70346495351362e-65
Thsd7a	1.66041456864442e-69	2.58059709810816	0.17	0.046	3.38508718109538e-65
Col2a1	2.34997120346596e-69	-2.8611976240107	0.201	0.464	4.79088629250604e-65
Pycr1	2.71377951082561e-69	-2.6450289294744	0.028	0.276	5.53258228872017e-65
Mast4	3.2963617721765e-69	2.82737381001425	0.384	0.21	6.72029274493623e-65
Adk	4.15268858212177e-69	-1.18156942800172	0.126	0.414	8.46608621237165e-65
St3gal6	5.67922584232434e-69	2.43600388630332	0.212	0.068	1.15782377247466e-64
Syn2	5.68349211596855e-69	3.27676227754727	0.046	0.003	1.15869353768251e-64
Cd302	5.89436129977502e-69	-0.982189580164751	0.135	0.431	1.20168343818513e-64
Tgfb2	6.56462533308778e-69	-1.57053138535097	0.11	0.387	1.3383301666566e-64
Adgrg2	7.44440420534558e-69	-1.9403273707125	0.029	0.281	1.5176906853438e-64
Enpp3	9.35756971313382e-69	2.82214244448224	0.133	0.03	1.90772773741659e-64
Clec2d	9.89988444422688e-69	2.16935983184317	0.251	0.09	2.01828944164453e-64
Mlec	9.90702880009988e-69	-0.839688239745939	0.121	0.406	2.01974596147636e-64
Abcc4	1.16901275919986e-68	3.35494301875783	0.109	0.021	2.38326631218075e-64
B3gnt9	1.2348283377764e-68	-2.80388830875904	0.03	0.279	2.51744453222474e-64
Ptn	2.51455278712746e-68	-1.90309781395561	0.176	0.466	5.12641876711675e-64
Inhba	4.42593141398025e-68	-2.10475729671491	0.03	0.281	9.02314637368153e-64
Tdrp	4.76115171735768e-68	4.427563000402	0.039	0.002	9.70656000617709e-64
Jam2	8.60470117290787e-68	2.94459954339271	0.395	0.23	1.75424042812073e-63
Dock6	9.29856012299714e-68	2.74961751519215	0.218	0.074	1.89569745227543e-63
Surf4	1.15692903790984e-67	-1.05987973999444	0.241	0.514	2.35863122958678e-63
Prom1	1.27575501791061e-67	4.69229978672444	0.049	0.004	2.60088175501435e-63
Ltbp1	1.36746817261847e-67	-1.48577446219347	0.128	0.401	2.78785736351728e-63
Dock9	1.54559827582045e-67	2.60920980994241	0.277	0.113	3.15101120491514e-63
Hdlbp	1.64075957340623e-67	-1.09769823510556	0.296	0.568	3.34501654230328e-63
4931406P16Rik	2.15259466941527e-67	2.62304610363083	0.365	0.192	4.3884947525369e-63
Phgdh	2.26353569982994e-67	-1.96621780672329	0.044	0.295	4.6146702312433e-63
Fam114a1	2.6867911294144e-67	-1.04242774003699	0.148	0.427	5.47756107553713e-63
Gm16565	3.2306937396437e-67	6.73657168820755	0.023	0	6.58641532701162e-63
Wif1	3.46591516327908e-67	-2.42188939934101	0.092	0.351	7.06596124337707e-63
Trim30a	3.83154577170005e-67	1.92831078678975	0.127	0.027	7.8113723647649e-63
Kcnma1	4.04509584513324e-67	-2.17346752349701	0.024	0.268	8.24673689947313e-63
P3h1	5.90435752722748e-67	-1.56399276506945	0.103	0.367	1.20372136907587e-62
Capn6	7.69032324523668e-67	-3.73286911247784	0.024	0.263	1.5678262000064e-62
Fbn1	1.05842551509676e-66	-1.47723027232252	0.253	0.562	2.15781209762777e-62
Islr	1.06628610438481e-66	-2.4740433237675	0.073	0.331	2.17383748100931e-62
Rassf3	1.35465179800811e-66	2.22610386549587	0.216	0.071	2.76172862059914e-62
Rpl18a	2.24685888012835e-66	0.646472272717857	0.916	0.899	4.58067119891767e-62
Ostc	3.01534412356094e-66	-0.823535220973834	0.29	0.573	6.14738206470368e-62
Oaf	4.10575386958906e-66	-0.808254045821827	0.108	0.389	8.37040041393122e-62
Yes1	5.51050469427531e-66	2.79144237246304	0.335	0.165	1.12342659202191e-61
Klf2	8.15557305891057e-66	1.59307647186372	0.647	0.544	1.6626766795201e-61
Rpl37a	8.26368981257399e-66	0.634272213228936	0.945	0.929	1.68471844208946e-61
Grap	1.21942616099404e-65	2.72920650310335	0.13	0.03	2.48604411441854e-61
Als2cl	1.29542704598592e-65	3.30556013463108	0.09	0.015	2.64098711865149e-61
Arf4	1.39627061748911e-65	-0.778200898600401	0.41	0.675	2.84657690787505e-61
Nucb2	1.63204648266015e-65	-1.00424627385901	0.189	0.462	3.32725316419924e-61
Ndn	1.77379091835463e-65	-1.46404866920773	0.12	0.391	3.61622754524959e-61
Sec31a	1.85111952735792e-65	-0.917352952879617	0.225	0.509	3.77387738042459e-61
Itgb5	3.42898339320156e-65	-0.855343955290578	0.106	0.38	6.99066844372003e-61
Fzd4	4.77707922374859e-65	2.23065034424353	0.311	0.139	9.73903141345624e-61
Jak3	6.38051257820986e-65	3.65615007169209	0.058	0.006	1.30079509931964e-60
Add3	7.82744776682736e-65	-1.42107654264495	0.146	0.419	1.59578177622309e-60
Exoc3l2	7.91575220348747e-65	4.44010958091247	0.092	0.016	1.61378440172499e-60
Tmem263	9.49558381672881e-65	-1.06897166503011	0.17	0.447	1.9358646727165e-60
Rhoq	9.87584731830258e-65	-1.47023897038822	0.11	0.371	2.01338899278235e-60
Prdm16	1.1064253267305e-64	3.48048950468116	0.1	0.018	2.25566931360548e-60
Lfng	1.42206915172819e-64	1.85689667820595	0.137	0.032	2.89917237962825e-60
Mdk	1.46303522502998e-64	-2.52061766567199	0.045	0.29	2.98268991326862e-60
Sh3bp5	1.86338930792934e-64	2.06281723751015	0.244	0.089	3.79889178207555e-60
Slc39a7	2.19015906671063e-64	-1.06185903062927	0.176	0.453	4.46507728930297e-60
Serpinh1	4.21242688500185e-64	-0.78810980573463	0.604	0.772	8.58787469045328e-60
Pik3cb	8.34329005118606e-64	2.72795793612348	0.082	0.013	1.7009465427353e-59
Ppm1f	1.25630624870191e-63	2.59558070126976	0.151	0.04	2.56123154922859e-59
Fam124b	1.51757726614268e-63	5.24882631168394	0.03	0.001	3.09388477248509e-59
Mrtfb	1.73378785924154e-63	2.75152886298278	0.274	0.115	3.53467330863572e-59
Scara3	1.86124730210222e-63	-1.77925041092777	0.055	0.304	3.7945248747958e-59
Emilin1	2.33416331947784e-63	-1.13042007013828	0.106	0.368	4.75865875941947e-59
Ank2	2.68722012370769e-63	-2.57382825748495	0.045	0.284	5.47843566620286e-59
Boc	2.85072488926858e-63	-1.66911900500581	0.066	0.316	5.81177283175185e-59
Maf	3.02123828184689e-63	-1.7703235784426	0.082	0.343	6.15939848520125e-59
Eprs	3.58711901203317e-63	-0.845410314241757	0.216	0.496	7.31305952983202e-59
Gm16181	3.92691483024145e-63	5.46001024310027	0.028	0.001	8.00580126441324e-59
Mthfd2	5.41550515487312e-63	-2.2773479053731	0.044	0.281	1.10405903592398e-58
Gm11730	5.43879369117103e-63	6.2763215062355	0.024	0	1.10880686981904e-58
Igfbp5	5.63618891652834e-63	-1.44390756984799	0.242	0.539	1.14904983441263e-58
Gja5	8.41796238559859e-63	5.01294205586799	0.05	0.004	1.71616999155198e-58
Rps19	8.96437088219966e-63	0.634917316298377	0.911	0.895	1.82756629175404e-58
Dennd5b	1.6521338840344e-62	2.75381782329903	0.21	0.073	3.36820534938092e-58
Retreg1	2.08357669258484e-62	-2.46926421799994	0.032	0.264	4.2477878031727e-58
Oat	2.40303825655839e-62	-0.617191155705891	0.257	0.55	4.89907409364559e-58
Uaca	2.66939328484188e-62	2.58654180871832	0.284	0.124	5.44209208980715e-58
Sulf2	2.69307662021459e-62	-2.42174073208023	0.069	0.316	5.49037530563147e-58
Kif26a	2.79904241714483e-62	3.02539851769362	0.177	0.055	5.70640777583316e-58
Wfdc1	2.80542592862765e-62	-2.51205727373204	0.039	0.273	5.71942184069319e-58
Erlec1	3.03008895156143e-62	-1.19932345360732	0.169	0.437	6.17744234554828e-58
Rassf9	3.44720276943055e-62	2.76913318516773	0.088	0.015	7.02781228603807e-58
Ssr4	3.85358134418859e-62	-0.786651199437572	0.44	0.681	7.85629628639728e-58
Sdc1	1.26733382640002e-61	-1.00250371150608	0.129	0.395	2.58371347188172e-57
Tmem178	1.78701458639697e-61	5.66172002618753	0.035	0.002	3.6431866372875e-57
Slc43a3	2.2427057651248e-61	1.968025515802	0.242	0.091	4.57220424335993e-57
Enpp4	2.40073923623133e-61	2.63175852105974	0.126	0.029	4.89438708090482e-57
Adamts5	2.63400905806256e-61	-1.80749749844186	0.094	0.355	5.36995426667215e-57
Pid1	2.66083322077726e-61	-1.82718428433369	0.054	0.297	5.42464068719861e-57
Ephb4	4.23528791556517e-61	2.83437432159259	0.251	0.102	8.6344814734627e-57
Gkn3	4.69074152712736e-61	7.24172903410871	0.033	0.002	9.56301475135456e-57
Prrc1	4.71737523317567e-61	-0.994565098357578	0.179	0.444	9.61731288787524e-57
Fam102b	5.26410240016563e-61	-1.13560779875798	0.11	0.371	1.07319255632177e-56
Fap	7.10458556383501e-61	-2.66274507823307	0.046	0.278	1.44841185889904e-56
Prdm1	9.07515231229697e-61	2.47601760567309	0.071	0.01	1.85015130190798e-56
Ncam1	9.84418595492816e-61	-2.30712080654607	0.05	0.289	2.0069341906312e-56
Scpep1	1.0915618835478e-60	-1.26357693523266	0.09	0.34	2.22536721198889e-56
Nrp1	1.43130494625401e-60	2.20447447546588	0.406	0.243	2.91800139392806e-56
Hoxa5	1.80973836131716e-60	2.66435877001594	0.078	0.012	3.6895135972173e-56
Dhh	1.81912891328934e-60	2.78355137412306	0.071	0.01	3.70865811552297e-56
Gcnt2	1.91134749415292e-60	2.31450563028424	0.155	0.043	3.89666413632956e-56
Sema3d	1.98825080982429e-60	-1.76345269647845	0.034	0.265	4.05344692598878e-56
Mettl1	2.49967669312134e-60	-1.41129624955621	0.077	0.321	5.09609087426648e-56
Mecom	2.51969157591295e-60	3.10515729083503	0.275	0.121	5.13689521581372e-56
Apobec3	2.60615340166143e-60	2.26275500678788	0.166	0.048	5.31316493996715e-56
Lyn	3.09605916241591e-60	1.55734673870946	0.183	0.055	6.31193581441731e-56
Gbp7	4.75400420177915e-60	2.41098116612256	0.177	0.054	9.69198836616715e-56
Arl1	5.03848149316075e-60	-0.651106837590373	0.301	0.572	1.02719522201068e-55
Matn4	5.1833500333893e-60	-2.59616086601764	0.036	0.267	1.05672957130708e-55
Ppia	5.41528055375705e-60	0.526089405439683	0.879	0.884	1.10401324649445e-55
Cpxm1	7.80192700566734e-60	-2.89503619709148	0.027	0.249	1.5905788586454e-55
Dgke	8.88794304847555e-60	2.88459524776969	0.115	0.026	1.81198494929271e-55
Akt2	9.19671076248082e-60	-1.29147554703142	0.073	0.315	1.87493342314696e-55
Pdgfra	9.4609138947793e-60	-2.27671173792988	0.054	0.29	1.92879651572866e-55
Prdx4	1.3065566135432e-59	-0.702145240965502	0.258	0.542	2.66367696803051e-55
Comp	1.37053574632505e-59	-1.14833406887324	0.342	0.614	2.79411122603287e-55
Lama5	1.95977359297581e-59	1.93659126587463	0.157	0.044	3.99539042399978e-55
Tmem97	2.01880612335494e-59	-1.62750795491746	0.05	0.284	4.11574004368371e-55
Morf4l2	2.20392529990622e-59	-0.716183619485683	0.317	0.597	4.49314250891881e-55
S100a4	3.45637191225219e-59	-1.00686287158989	0.489	0.751	7.04650541750854e-55
Sema3a	3.57197131221219e-59	-1.66275206001923	0.047	0.277	7.282177914207e-55
Dsel	3.63636012082657e-59	-1.62019390449342	0.087	0.325	7.41344737832913e-55
Plekhg1	4.12942719174503e-59	2.59179319261223	0.195	0.065	8.41866321581059e-55
Tmem255b	4.27929838252265e-59	3.06001312662985	0.196	0.067	8.72420561244892e-55
Tmem140	5.28752863711073e-59	2.36964267573447	0.179	0.056	1.07796846324776e-54
Crispld2	1.01909279918329e-58	-1.78895241889413	0.072	0.316	2.07762448969498e-54
Nfic	1.03370371499032e-58	-0.856953276883143	0.284	0.559	2.10741176375076e-54
Gm9917	2.41230436810504e-58	2.58871395326064	0.064	0.008	4.91796491525574e-54
Rrbp1	2.51794089515165e-58	-0.788034918171459	0.465	0.691	5.13332610294568e-54
Fkbp11	2.62869558801442e-58	-1.20197541881411	0.103	0.347	5.359121695285e-54
Tnxb	5.09124387237144e-58	-1.66214935593384	0.119	0.37	1.03795188826037e-53
Emp3	5.16658962446308e-58	-0.706107528608976	0.486	0.746	1.05331262673929e-53
Chd7	6.66430289473369e-58	2.10615945499944	0.126	0.03	1.35865143114936e-53
Arhgef25	6.69341513339594e-58	-1.16162952075112	0.051	0.283	1.36458654324543e-53
Gm4632	9.50689940792176e-58	5.21616362029705	0.023	0.001	1.93817158229301e-53
Thbs1	1.03164872680717e-57	-1.51363790033679	0.147	0.402	2.10322225934178e-53
Zfp354c	1.07473004430901e-57	-2.34628796170075	0.038	0.261	2.19105214133279e-53
Cthrc1	1.23359823435712e-57	-1.63536438043108	0.18	0.421	2.51493672038386e-53
Ift20	1.44908559546598e-57	-0.64447729899364	0.29	0.55	2.95425080347648e-53
Actg1	1.63315772537077e-57	0.564744729244474	0.854	0.856	3.32951865471339e-53
Mxra7	1.84079409035632e-57	-0.714069603461061	0.205	0.476	3.75282691200943e-53
Efnb2	1.94735414003506e-57	2.61637823667018	0.217	0.081	3.97007088528947e-53
Dnajc25	2.16354355468168e-57	-1.17471117517414	0.114	0.361	4.41081624492953e-53
Dkk2	2.68809948311792e-57	-1.68383035310673	0.066	0.304	5.4802284162325e-53
Serp1	3.09068402823008e-57	-0.54527798327475	0.239	0.52	6.30097752835266e-53
Nectin2	3.1118179844311e-57	2.73118087538794	0.162	0.049	6.34406332485968e-53
Rasa4	3.22386221875999e-57	2.76386545392557	0.137	0.036	6.57248790538599e-53
Ski	3.571293075637e-57	-0.790357868986125	0.25	0.534	7.28079519330115e-53
Dock7	3.84902686071335e-57	-1.19039993735191	0.046	0.272	7.8470110609363e-53
Dok1	4.58725169416263e-57	-1.26476934743262	0.083	0.322	9.35203002888935e-53
Gm9889	5.66272097513044e-57	4.82435985720345	0.027	0.001	1.15445892519984e-52
Lman1	6.46590207708146e-57	-0.829336871647388	0.249	0.51	1.3182034564546e-52
Kcnq1	7.81404669868443e-57	2.88037696983814	0.031	0.002	1.59304970046079e-52
Wipi1	8.64221015063867e-57	-1.13683952962406	0.122	0.368	1.76188738341071e-52
Steap3	1.06673018323949e-56	-2.56894375347425	0.032	0.248	2.17474282457034e-52
Mansc1	1.17428740323265e-56	2.79490275486981	0.086	0.015	2.3940197289704e-52
1810055G02Rik	1.95088514186921e-56	-1.60525849746512	0.045	0.269	3.97726953872876e-52
Hoxa3	1.98999124509967e-56	2.74101789136907	0.057	0.007	4.05699515138469e-52
Wls	2.08640556851861e-56	-0.910393029781552	0.221	0.484	4.25355503253889e-52
Metrnl	2.32068595203829e-56	-1.29632892276687	0.091	0.337	4.73118245042046e-52
Pdpn	2.86037932568867e-56	-1.36760948715298	0.068	0.309	5.83145533128149e-52
Itgav	3.08134631935613e-56	-1.24432540663004	0.102	0.343	6.28194074127134e-52
Pkd2	3.38381107074551e-56	-0.928954893427712	0.192	0.453	6.89857562992886e-52
Yipf5	3.39332950173942e-56	-0.696830805789134	0.169	0.429	6.91798085519615e-52
Neo1	8.11545149505852e-56	-2.1481718541019	0.063	0.286	1.65449709629758e-51
Ankrd33b	9.54398554103557e-56	2.51699548524023	0.067	0.01	1.94573233225092e-51
2900097C17Rik	1.1385655400304e-55	-0.618983638913654	0.226	0.498	2.32119356645997e-51
Tenm3	1.18905846698092e-55	-1.97583430026771	0.03	0.243	2.42413349663401e-51
Chst12	1.26018296730532e-55	-1.13147002550562	0.094	0.332	2.56913501544536e-51
Nbl1	3.50079682842091e-55	-0.820654910495137	0.225	0.515	7.13707449410172e-51
2200002D01Rik	4.17518566360504e-55	2.09251438046787	0.144	0.04	8.5119510123916e-51
Armh4	5.30018002003863e-55	-1.98144121696817	0.03	0.242	1.08054770068527e-50
Cybrd1	6.0363242098734e-55	-1.84962375719184	0.038	0.252	1.23062541666689e-50
Sobp	6.48839917169536e-55	-3.23107009448955	0.026	0.232	1.32278993913353e-50
Golim4	6.50465773079821e-55	-0.96776793047421	0.227	0.483	1.32610457157783e-50
Fstl1	6.6485347021686e-55	-1.10290878283006	0.45	0.703	1.35543676973111e-50
Tmem176a	8.62830914679185e-55	2.15170892999632	0.362	0.195	1.75905338575646e-50
Hoxc10	1.30401083504102e-54	-1.27155527210506	0.053	0.279	2.65848688939813e-50
Uso1	1.68201953903786e-54	-1.10108509375421	0.141	0.383	3.42913323423648e-50
Helz2	1.75235659706574e-54	3.30611319984612	0.078	0.013	3.57252939443792e-50
Hoxb3os	2.64964661659796e-54	3.05526022550114	0.05	0.005	5.40183455725826e-50
2900026A02Rik	3.9438114887758e-54	2.24766189567551	0.242	0.1	8.04024848216723e-50
Gpr153	4.01869867314432e-54	-3.26196214062745	0.028	0.231	8.19292098493932e-50
Mmp14	4.02766970593816e-54	-1.05308305948758	0.208	0.462	8.21121022949613e-50
Atp6ap2	4.81630243432283e-54	-0.762914049638796	0.199	0.459	9.81899577285396e-50
Srpx2	9.63720322451267e-54	-1.60452716087226	0.042	0.258	1.9647366213814e-49
Slc12a7	1.05536610088219e-53	2.99650782702896	0.118	0.029	2.15157486986853e-49
Adcy7	1.39105567221847e-53	-2.84839777427656	0.019	0.219	2.8359451989518e-49
Eepd1	1.71943507374634e-53	2.86192694966479	0.099	0.021	3.50541228484667e-49
H2-Q6	1.77656345773689e-53	3.59458112648671	0.05	0.006	3.62187992128821e-49
1110065P20Rik	1.82090144715877e-53	-0.791926708553312	0.146	0.394	3.71227178032257e-49
Clint1	2.14264674298402e-53	-0.896580879188734	0.151	0.404	4.36821391492152e-49
Gbp5	2.66442805980952e-53	3.21630235884113	0.047	0.005	5.43196948553366e-49
Fhl1	3.54528494849663e-53	-0.932648806490606	0.154	0.409	7.22777242450008e-49
Ndrg4	4.85972796907016e-53	-2.07357518785545	0.028	0.231	9.90752741054333e-49
AI506816	6.15827753637635e-53	-1.0388071838399	0.132	0.373	1.25548804134105e-48
Ergic1	7.04208772470465e-53	-1.30647775532166	0.108	0.342	1.43567042443554e-48
Hopx	7.84200561033915e-53	-1.3281393628434	0.069	0.292	1.59874968377984e-48
Cpm	9.46061009786355e-53	-1.9313637385835	0.05	0.264	1.92873458065144e-48
Gstm5	9.99340709379623e-53	-0.306515090412645	0.129	0.384	2.03735590421224e-48
Zfp651	1.06710074914722e-52	-1.46123997604629	0.065	0.284	2.17549829728643e-48
Col8a2	1.08807755624175e-52	-1.11434673056722	0.048	0.264	2.21826371391006e-48
Yipf3	1.1227816627183e-52	-0.464060912421473	0.18	0.44	2.2890149757838e-48
Hey1	1.35553884888415e-52	3.49708929768122	0.108	0.025	2.76353705122012e-48
Nrp2	1.53044641584552e-52	2.01672138662772	0.318	0.161	3.12012110798426e-48
Cnpy2	1.62032306311067e-52	-0.400833456220176	0.253	0.521	3.30335262876371e-48
Krt222	1.80712128537899e-52	4.54453756043235	0.031	0.002	3.68417816450214e-48
Rbms3	1.94209774343193e-52	-1.64299834577851	0.081	0.306	3.95935466953467e-48
Plcb4	2.44549667178502e-52	2.70940441651398	0.289	0.144	4.98563406476812e-48
Vasn	2.51215123311349e-52	-1.1797318874932	0.064	0.286	5.12152271894848e-48
Tmem167	3.69481160984024e-52	-0.528162154519699	0.307	0.568	7.53261242898129e-48
Calu	4.96146228551346e-52	-0.767712964370292	0.338	0.596	1.01149331614763e-47
Runx1	5.45760858215678e-52	-1.79033514877736	0.04	0.248	1.1126426616443e-47
Afdn	6.34914075256806e-52	2.61269496208677	0.314	0.169	1.29439932522605e-47
Sec61a1	7.2077739608517e-52	-0.966977279441311	0.196	0.45	1.46944887739884e-47
Ace	9.22057839460627e-52	1.57033083321984	0.256	0.107	1.87979931730838e-47
Mfap5	9.24515179498396e-52	-2.31084684032334	0.103	0.329	1.88480909644338e-47
Aldh1l2	1.03528383054901e-51	-2.01417982900839	0.025	0.224	2.11063314534026e-47
Sh3d19	1.12630971701504e-51	-1.4618552567342	0.084	0.305	2.29620762007856e-47
4930555A03Rik	1.19883998064547e-51	5.40830230072726	0.024	0.001	2.44407506854193e-47
Sema6d	1.29493599016494e-51	2.0947225071389	0.189	0.066	2.63998600314927e-47
Gm17455	1.37930462727202e-51	-1.74982131184395	0.038	0.243	2.81198834361947e-47
Tanc1	1.39103212230414e-51	2.42799972786287	0.228	0.093	2.83589718774145e-47
Lifr	1.58056689807467e-51	2.43334123987567	0.308	0.156	3.22230173510483e-47
Copb2	1.58447397107012e-51	-0.800921377710969	0.232	0.483	3.23026708482066e-47
Fam43a	1.66812383642965e-51	2.54757350086624	0.248	0.107	3.40080406532912e-47
Calhm5	1.76214938347179e-51	-1.45270151868074	0.033	0.237	3.59249394808394e-47
Tcf4	2.30611021390628e-51	1.69133969494742	0.589	0.588	4.70146689309074e-47
Fzd1	2.35808026703369e-51	-0.996526105778526	0.073	0.299	4.80741824040158e-47
Atxn10	2.53179244656574e-51	-0.72156133990247	0.169	0.415	5.16156526081357e-47
Ndufa13	2.53961937285931e-51	-0.523374350399357	0.467	0.71	5.17752201544828e-47
Ccpg1	2.5513773478278e-51	-0.64516207005767	0.178	0.426	5.20149299901653e-47
Prkca	3.45896487402097e-51	-1.78317434239553	0.043	0.247	7.05179168866655e-47
Apod	3.56795203425517e-51	-1.09821005312108	0.211	0.493	7.27398381223601e-47
Crabp1	3.71218460536534e-51	-2.75541507279412	0.041	0.243	7.56803075495831e-47
Zfp185	3.89523784310378e-51	-2.47245315880546	0.044	0.248	7.94122139073567e-47
Gpc6	4.49877054145261e-51	-2.3732710686065	0.043	0.245	9.17164350285944e-47
Tram1	4.82864223359512e-51	-0.554258720667941	0.283	0.539	9.84415292163036e-47
2310039H08Rik	5.35476262476111e-51	-0.927513379720885	0.148	0.381	1.09167545631005e-46
Sgms2	5.48648924273313e-51	-2.0686878794762	0.034	0.236	1.118530561916e-46
Lratd2	6.48300792300648e-51	2.95619977248929	0.094	0.02	1.32169082526333e-46
Aldh18a1	6.99135718165499e-51	-1.66959161846858	0.054	0.262	1.425327988624e-46
Elk3	8.09123139775357e-51	2.32243074856009	0.368	0.224	1.64955934506002e-46
Fau	9.08723209503292e-51	0.487744690734047	0.894	0.892	1.85261400721436e-46
Hoxa11	9.5570841518999e-51	-4.2968974055146	0.013	0.201	1.94840274604783e-46
Efs	1.06398918027544e-50	-1.8945828404962	0.025	0.219	2.16915474182754e-46
Sar1a	1.23085484532174e-50	-0.593466601227962	0.31	0.561	2.50934377315743e-46
Aldh1a1	1.27408033134061e-50	-1.26297014336857	0.03	0.23	2.59746757150411e-46
Hs3st1	1.69680505831291e-50	2.36218159297375	0.142	0.042	3.45927647238253e-46
Svep1	1.70724794230021e-50	-1.77525072886513	0.028	0.225	3.48056637996744e-46
Ifi44	1.75786389924922e-50	3.51816281961232	0.031	0.002	3.58375713139938e-46
Samd4	1.77645726964767e-50	-1.10941941156506	0.086	0.308	3.62166343563071e-46
Dnm3	2.06885885078189e-50	3.02315298922789	0.211	0.084	4.21778253908904e-46
Sulf1	2.34055541476416e-50	-0.671125151895252	0.103	0.343	4.7716903240797e-46
Nrep	2.66939318305165e-50	-0.831135991363237	0.321	0.578	5.4420918822874e-46
H2-K1	2.89283094022114e-50	1.52598737217756	0.551	0.424	5.89761443782884e-46
D830026I12Rik	2.99866077719899e-50	4.07773355598501	0.034	0.002	6.11336972647558e-46
Ebf1	3.3130865414357e-50	1.00089718250649	0.572	0.395	6.75438953202496e-46
Spaar	4.21531577739421e-50	3.19152776770084	0.07	0.012	8.59376427537359e-46
Klhl6	4.28725484799159e-50	2.69645744396982	0.065	0.01	8.74042645860046e-46
Rin2	4.50786389604436e-50	-1.13009490903966	0.124	0.353	9.19018212486563e-46
Kctd1	6.29047736489509e-50	-2.25795489259905	0.024	0.216	1.28243962038116e-45
Fndc5	6.77886770151648e-50	-3.38064410244387	0.024	0.214	1.38200775830816e-45
Glt8d1	7.0632707565915e-50	-1.16153507078249	0.096	0.316	1.43998900914631e-45
Gfpt1	7.75677872693129e-50	-1.39083543062617	0.1	0.321	1.58137447905948e-45
Derl1	8.60632389040216e-50	-0.652664800395787	0.188	0.439	1.75457125153629e-45
Ism1	1.3184001067774e-49	-2.54503782714925	0.021	0.211	2.68782229768708e-45
Dclk1	1.7000924231069e-49	-2.27340932642054	0.03	0.224	3.46597842298803e-45
Apln	1.84460287565224e-49	4.36821972464348	0.118	0.032	3.76059188259223e-45
Yif1a	1.89609720761058e-49	-0.546914804002793	0.15	0.388	3.86557337715569e-45
Rps23	2.31983476323562e-49	0.513712797859756	0.94	0.917	4.72944713180845e-45
Cmtm7	2.49041144300327e-49	-0.778233576834776	0.117	0.346	5.07720180885077e-45
Cspg4	2.62339935093613e-49	-1.48233069293582	0.061	0.271	5.34832425675349e-45
Aplp2	3.20277583848977e-49	1.68742309416493	0.564	0.538	6.52949910192909e-45
Ssr2	3.40134120279563e-49	-0.566980541241632	0.314	0.562	6.93431431013945e-45
Copa	3.7572437756218e-49	-0.557672059581788	0.256	0.519	7.65989288536016e-45
Kcnk1	4.0169952899405e-49	-3.11043410619526	0.024	0.212	8.18944829760169e-45
Golt1b	4.21209151935068e-49	-0.782069921904355	0.116	0.347	8.58719098050023e-45
Rasgrp2	5.12785691558689e-49	1.97590364509882	0.165	0.054	1.0454161893807e-44
Gm4070	5.40785125835068e-49	3.98813656638615	0.028	0.001	1.10249863603995e-44
Xaf1	5.56919397221147e-49	2.10482801256275	0.15	0.046	1.13539157511475e-44
Tgm2	6.47700481696379e-49	2.43071899173137	0.255	0.115	1.32046697203441e-44
Celf2	6.65546690766595e-49	-1.69618410407011	0.077	0.29	1.35685003846586e-44
Pdlim1	6.97691466732711e-49	2.05083970205124	0.352	0.2	1.42238359322798e-44
Slc30a1	7.76781517118343e-49	2.76585088723245	0.159	0.052	1.58362447894917e-44
Fndc4	8.32748080167813e-49	-1.39736546868603	0.04	0.238	1.69772351103812e-44
Tm7sf3	8.45714911963508e-49	-0.713437592599036	0.133	0.366	1.72415899102e-44
Higd1a	1.033134097672e-48	-0.853031087297175	0.273	0.531	2.1062504849239e-44
Exoc3l4	1.10339552381512e-48	2.24677134859075	0.08	0.015	2.24949245440189e-44
Lipe	1.26743062090349e-48	2.54351340813924	0.105	0.025	2.58391080683595e-44
Chst1	1.49931235253547e-48	1.90553224660533	0.113	0.029	3.05664809311407e-44
Fam129a	1.51115703208069e-48	-0.834453713859868	0.166	0.409	3.08079584130291e-44
Abhd14a	1.97675569668122e-48	-0.603009878468681	0.089	0.307	4.03001183882401e-44
Tbc1d2	2.19019597569358e-48	3.25093894591792	0.037	0.003	4.46515253564649e-44
Sec22b	2.35848161879751e-48	-0.404109049843813	0.185	0.431	4.80823647624248e-44
Ooep	2.8917177808081e-48	-2.63924143894685	0.03	0.219	5.89534503973348e-44
Higd1b	2.98483092214489e-48	2.49235245565088	0.097	0.022	6.08517480097679e-44
Pth1r	3.2245959500549e-48	-1.20354147054903	0.046	0.249	6.57398376337692e-44
Zfp9	3.39212499657626e-48	-2.26367551874437	0.054	0.253	6.91552523052002e-44
Gpsm2	3.44503532698866e-48	-1.53795705541112	0.044	0.24	7.02339352113179e-44
Spon2	3.46330242792217e-48	-3.1889468964447	0.03	0.22	7.06063465980492e-44
Gpr180	4.8952466025551e-48	-0.955210970692603	0.134	0.356	9.97993924862908e-44
Lrrc59	6.31232243056254e-48	-1.19808483163175	0.177	0.411	1.28689317391878e-43
Cys1	6.55855655279784e-48	-1.49132722671932	0.04	0.235	1.3370929244189e-43
Fbln1	7.8225077468074e-48	-1.06705205497631	0.071	0.287	1.59477465434162e-43
Fam57b	8.74010763909071e-48	4.28416734915651	0.038	0.003	1.78184574438142e-43
Mia3	9.15696969034945e-48	-0.65558820557214	0.211	0.459	1.86683141077154e-43
Deup1	9.61783093185195e-48	4.99111905092997	0.019	0	1.96078719207666e-43
Pmepa1	1.01442257523589e-47	-1.21388646785421	0.193	0.43	2.0681033041334e-43
Krt18	1.12080373836817e-47	5.18567200104177	0.016	0	2.28498258141119e-43
Rpn2	1.2015962529305e-47	-0.372503480891248	0.303	0.566	2.4496942808494e-43
Nnmt	1.84242660136711e-47	-0.894596073964344	0.064	0.271	3.75615511220712e-43
Csf3	2.09868688374223e-47	7.21326846710203	0.023	0.001	4.27859294988529e-43
Notch2	2.21574947682854e-47	-0.813355900598142	0.114	0.352	4.51724845841034e-43
Gas2	2.23451205143766e-47	-2.05158307255451	0.07	0.27	4.55549971926596e-43
Herpud1	2.51722764657602e-47	-0.486783509854582	0.206	0.455	5.13187200307453e-43
Twsg1	2.84087150310238e-47	-0.857818057155857	0.145	0.377	5.79168473337482e-43
Nr2f2	3.55596881605319e-47	1.45729942099156	0.268	0.12	7.24955362528765e-43
Eif4ebp1	3.59742032145091e-47	-0.387542963908592	0.204	0.456	7.33406080934197e-43
Cd151	3.88706018378882e-47	1.8833961902447	0.373	0.224	7.92454959669026e-43
Arhgap24	3.98352957040592e-47	-1.57494170512901	0.033	0.222	8.12122173518655e-43
Atp2b2	4.16551555700721e-47	8.48592094248961	0.014	0	8.4922365660706e-43
Pcsk6	4.22129894874642e-47	-1.25512544829395	0.063	0.267	8.60596216680932e-43
Cd164	5.50322033543258e-47	-0.684804183581798	0.223	0.473	1.12194152978464e-42
1810058I24Rik	5.78125276896117e-47	-0.470893505938838	0.284	0.545	1.17862400200811e-42
Smo	6.83979634999466e-47	-1.14796304459143	0.092	0.303	1.39442928187341e-42
Pde4dip	1.17433950216193e-46	-1.71820336093288	0.054	0.251	2.39412594305753e-42
Dnm3os	1.30482962058731e-46	-2.47753526527841	0.035	0.222	2.66015614749135e-42
Aig1	1.4034602899843e-46	-0.583056566604712	0.117	0.342	2.86123449319099e-42
Nenf	1.81032992995892e-46	-0.438809670433591	0.423	0.669	3.69071962820725e-42
Fam171b	2.07759845282968e-46	-2.87923712678653	0.022	0.201	4.23559996578387e-42
Nrk	2.10313331365995e-46	-2.69690078305632	0.03	0.214	4.28765788655853e-42
Papln	2.28382531893811e-46	5.63350085804996	0.021	0.001	4.65603467771912e-42
Gm525	2.40843778728988e-46	4.04371529861597	0.034	0.003	4.91008211694788e-42
Ptov1	2.47762231244125e-46	-0.441787199156919	0.248	0.505	5.05112860837397e-42
H13	3.22440655209556e-46	-0.516153672356369	0.235	0.477	6.57359763775723e-42
Rpl13a	3.31370712659188e-46	0.509960915157647	0.91	0.889	6.75565471898286e-42
Adamtsl3	3.4436709006689e-46	-2.94019365376579	0.025	0.205	7.02061186519368e-42
Rpl9	3.79303813807373e-46	0.517951820513047	0.849	0.845	7.73286685209091e-42
Phf11d	3.94603485512513e-46	2.13391043301644	0.102	0.025	8.0447812591436e-42
Fuca1	4.47387837645081e-46	-0.382043662196293	0.248	0.502	9.12089584607027e-42
Chrdl1	4.65931505091151e-46	-0.758633136595653	0.046	0.245	9.49894559429329e-42
Palld	5.49248472968453e-46	-0.444892740961349	0.156	0.404	1.11975286184078e-41
Srpx	7.76290198700357e-46	-1.62211540136355	0.04	0.23	1.58262282809042e-41
Ccdc107	7.94450465006191e-46	-0.829441037193734	0.094	0.307	1.61964616300812e-41
Sec23a	9.21019923239398e-46	-0.633970622062326	0.15	0.376	1.87768331750816e-41
Btg1	9.46889064865493e-46	1.24025611373567	0.61	0.516	1.93042273654128e-41
Ndufa4l2	1.01196324500037e-45	-1.07240101477111	0.299	0.541	2.06308946758226e-41
Igdcc4	1.09915931136172e-45	-1.79356753846889	0.026	0.207	2.24085608807314e-41
9930111J21Rik2	1.12585725774334e-45	2.04761885049184	0.089	0.019	2.29528519136136e-41
Pdzd2	1.17990281387227e-45	2.52931003103498	0.215	0.091	2.4054678666414e-41
Sod3	1.60703423431071e-45	-0.969433949281644	0.137	0.377	3.27626069348925e-41
Cst3	1.65376791637e-45	0.654562547213846	0.942	0.913	3.37153665110352e-41
Unc45bos	1.68742810233358e-45	3.19028564817017	0.035	0.003	3.44015967222746e-41
Hivep2	1.7066686339023e-45	-0.948661597499656	0.182	0.415	3.47938534393661e-41
Osbpl1a	1.86176059684976e-45	-1.53329456886353	0.069	0.268	3.7955713287976e-41
Raet1e	1.9267194377864e-45	4.67023209044351	0.027	0.002	3.92800291781514e-41
Snn	2.02664683352547e-45	2.36073587472271	0.103	0.026	4.13172489950837e-41
Mpp6	2.35486269187144e-45	-1.08358193145647	0.077	0.281	4.80085856991831e-41
Fzd2	2.37875753501781e-45	-1.96358027216066	0.03	0.211	4.8495729866408e-41
Klhdc2	2.38671892862844e-45	-0.550222562643227	0.134	0.355	4.8658038797948e-41
Itm2a	2.63868231721384e-45	-0.884138808786685	0.27	0.532	5.37948164010386e-41
Rarres2	2.95558184230413e-45	-0.661622048060676	0.22	0.485	6.02554470190543e-41
Gipc3	3.82167244555906e-45	5.72581559412075	0.016	0	7.79124361476125e-41
Ces2e	3.88640536763086e-45	6.01649181336954	0.016	0	7.92321462298903e-41
Aard	3.92414465938714e-45	-3.10910700556209	0.014	0.185	8.00015371709257e-41
Hid1	4.43461566004414e-45	2.70979208106423	0.075	0.015	9.040850946132e-41
Hoxa2	4.55290530727339e-45	3.26168994937411	0.026	0.001	9.28200804993827e-41
Gmppb	5.15013383529141e-45	-1.49880170698702	0.065	0.259	1.04995778500086e-40
Glg1	5.43822356758251e-45	-0.521337343332906	0.219	0.474	1.10869063872305e-40
Cdkn1c	5.63886962751089e-45	-1.25825334634902	0.203	0.436	1.14959635096064e-40
Dgkh	6.10416045792786e-45	2.34943858002172	0.2	0.081	1.24445519255775e-40
Rpl3	7.04968231881893e-45	0.565444042400897	0.838	0.837	1.43721873433762e-40
Scd1	7.24158428081321e-45	-0.44699088187591	0.063	0.262	1.47634178732939e-40
Gorasp2	7.7572890102049e-45	-0.731383023881497	0.172	0.402	1.58147851051047e-40
Idh1	1.03100543313438e-44	-0.700818010048978	0.117	0.334	2.10191077653106e-40
Slc48a1	1.17506221096228e-44	-0.612228010968157	0.121	0.34	2.39559932948881e-40
Scube2	1.19169814157559e-44	-3.29285173440675	0.019	0.193	2.42951500123015e-40
Mir22hg	1.26873031156844e-44	-0.672738079116177	0.161	0.39	2.58656048619458e-40
Plcb1	1.27892837704471e-44	2.66044152990643	0.238	0.11	2.60735128228105e-40
Ppp1r14b	1.42060365164369e-44	-0.813776252716215	0.246	0.495	2.89618466460599e-40
Pdgfa	1.66116010793254e-44	-0.447795774182752	0.139	0.37	3.38660711204207e-40
Slc38a1	1.74279796477722e-44	-1.54433098460286	0.033	0.216	3.55304221079131e-40
Csgalnact2	1.82412400615327e-44	-0.427794493721808	0.12	0.34	3.71884161134467e-40
Rab23	2.03818955127078e-44	-1.56307907544962	0.073	0.267	4.15525703817574e-40
Rnh1	2.819848246208e-44	-0.475490101696262	0.252	0.503	5.74882461954424e-40
Caskin2	3.01498181125231e-44	3.01240911148243	0.204	0.085	6.14664341860008e-40
Stt3b	3.12646153244373e-44	-1.00989476284385	0.151	0.374	6.37391712619303e-40
Tnfaip6	3.20113768115458e-44	-1.53067452999519	0.055	0.251	6.52615939056983e-40
Palmd	3.96119675213504e-44	2.50686043610249	0.31	0.175	8.07569181857771e-40
Bcat1	3.97182540493114e-44	-2.28221261053618	0.021	0.194	8.09736045303312e-40
Ryk	4.0700676532275e-44	-0.679854799349787	0.167	0.394	8.29764692463491e-40
Sik1	4.28003365319344e-44	2.13227174754588	0.249	0.113	8.72570460876546e-40
Mpc1	4.35817873741046e-44	-0.508233329422151	0.261	0.515	8.88501899195871e-40
Fam13c	5.30004290419676e-44	2.36961933689938	0.17	0.062	1.08051974687859e-39
Sdk2	5.42757663459586e-44	-2.21377247057401	0.028	0.204	1.10652004849506e-39
Rps6	5.58296535308361e-44	0.613716925206346	0.845	0.839	1.13819914653316e-39
Adamtsl1	6.01016475779039e-44	-1.36288051179174	0.019	0.191	1.22529228917073e-39
Mef2c	6.3255440703518e-44	1.78581105832497	0.479	0.367	1.28958866962262e-39
Tmed1	6.99238933772138e-44	-0.806107363811274	0.109	0.318	1.42553841428126e-39
Gpc3	7.06980668645876e-44	-1.32635264083233	0.082	0.287	1.44132148916835e-39
Halr1	7.31478339716882e-44	6.65150315495753	0.013	0	1.49126489118081e-39
Aff3	8.46553061989694e-44	-1.54804254144945	0.032	0.211	1.72586772747839e-39
Pabpc1l	8.50394226123386e-44	3.06344272558443	0.043	0.005	1.73369870879775e-39
Rftn1	8.86736003832622e-44	2.09468995848988	0.162	0.056	1.80778869101357e-39
Tfg	9.49913996264944e-44	-0.520430565381604	0.175	0.406	1.93658966418534e-39
Prg4	1.01792367734371e-43	-1.22386391888822	0.233	0.48	2.07524100100063e-39
Cit	1.54439416442997e-43	2.09936236193129	0.09	0.021	3.14855638302338e-39
Rpl35a	1.66182758084364e-43	0.485399335391155	0.915	0.899	3.38796788906593e-39
Sept6	1.66655684943944e-43	-1.88772138070334	0.049	0.233	3.39760944895219e-39
Tceal8	1.72093538615608e-43	-0.324858318400895	0.222	0.465	3.50847097175641e-39
Tbkbp1	1.76984893681128e-43	2.66762355121785	0.093	0.022	3.60819102747716e-39
Ank	1.8174201716055e-43	-0.715993201014936	0.091	0.296	3.70517450385214e-39
Stt3a	1.91308147221652e-43	-0.35865695969226	0.218	0.456	3.90019919740782e-39
Fam180a	2.12981609057742e-43	-2.97707933755258	0.022	0.191	4.34205606386018e-39
Reep5	2.33645963738434e-43	-0.502995751500836	0.417	0.667	4.76334026273545e-39
Cask	2.7294280353645e-43	-1.18639159751581	0.095	0.295	5.5644849356976e-39
Cope	3.0192683727244e-43	-0.56339463828912	0.325	0.56	6.15538243147322e-39
Colgalt1	3.48586989130941e-43	-0.591608898427708	0.214	0.452	7.10664294741249e-39
Yif1b	4.46547249581581e-43	-0.366097931984457	0.202	0.436	9.10375877721969e-39
Slc35b2	4.53117075460584e-43	-1.01930454169887	0.108	0.314	9.23769781741493e-39
Mcrip1	4.58344617969622e-43	-0.383031017705584	0.285	0.541	9.34427172654667e-39
Spats2l	5.10564304258564e-43	-1.13799526008273	0.116	0.318	1.04088744709193e-38
Glis2	6.37663328469815e-43	-1.26109170139752	0.074	0.264	1.30000422775141e-38
Il6	6.41582689604486e-43	2.13644968883365	0.137	0.044	1.30799462929666e-38
Timm23	6.73345252550168e-43	-0.600398076787211	0.199	0.432	1.37274896637403e-38
Ddost	8.15431364327531e-43	-0.418735694403415	0.31	0.553	1.66241992245454e-38
Slc16a13	9.58858220226812e-43	2.82894659065589	0.032	0.003	1.9548242535764e-38
Wipf1	1.01480824425515e-42	-0.516881990117095	0.184	0.418	2.06888956756298e-38
Sra1	1.03389934962794e-42	-0.449058003879257	0.239	0.474	2.10781060408649e-38
Skap2	1.06688492981113e-42	1.50201130927972	0.168	0.06	2.17505830640595e-38
Cuedc1	1.06750267973943e-42	-0.933276075262884	0.179	0.394	2.17631771318478e-38
Kdelr2	1.14138062066313e-42	-0.54453326681436	0.476	0.688	2.32693267134592e-38
Srpr	1.33849708065892e-42	-0.590717285493396	0.233	0.456	2.72879399833934e-38
9530068E07Rik	1.38558630795418e-42	-0.410822193348706	0.224	0.462	2.8247948060262e-38
Trp53i13	1.6111409741056e-42	-0.468437362838117	0.115	0.331	3.28463310390909e-38
Arfip2	1.63583853323615e-42	-0.861075155682586	0.078	0.275	3.33498401770854e-38
Ssr3	1.99436805014141e-42	-0.459454787716673	0.334	0.585	4.06591814382328e-38
Enpp1	2.17705174773956e-42	-2.00853575310527	0.028	0.199	4.43835539811665e-38
Npdc1	2.53701989174046e-42	-0.511747475292579	0.246	0.482	5.17222245329127e-38
Ar	2.65407349327399e-42	-1.07432912130614	0.103	0.305	5.41085963073768e-38
Idh2	2.89469238818594e-42	-0.463896969012959	0.184	0.412	5.90140937179467e-38
Tshz2	2.98116742998863e-42	1.86569088691131	0.403	0.262	6.07770603951782e-38
Adamts18	2.99015351284379e-42	3.8270192226976	0.042	0.005	6.09602596663463e-38
Rpl6	3.53324933552337e-42	0.508215610384366	0.878	0.873	7.2032354203315e-38
Ntng1	4.13785926467651e-42	-2.00375197745654	0.023	0.19	8.435853682896e-38
Ahnak2	4.75348815439515e-42	-1.51851904647388	0.042	0.222	9.69093630036539e-38
Gga2	4.98814070280766e-42	-1.38570926269407	0.064	0.249	1.0169322450814e-37
Arhgap27os1	5.15201942791602e-42	5.18037676872576	0.02	0.001	1.05034220076924e-37
Fads1	5.52059048970965e-42	-0.874143255147514	0.084	0.274	1.12548278313711e-37
Cyb561	5.75778939044886e-42	1.88790902422676	0.143	0.047	1.17384052303081e-37
Slc38a10	5.78799740433335e-42	-0.71809961134188	0.178	0.401	1.17999903082144e-37
Gm2a	6.28587667888253e-42	-0.50824947806947	0.175	0.411	1.28150167852378e-37
Mpc2	6.52062342777713e-42	-0.366234315309353	0.292	0.541	1.32935949822092e-37
Bet1l	7.25223082643925e-42	-0.581896262949081	0.152	0.368	1.47851229858617e-37
Gbp2	7.34573793828633e-42	1.85415123997835	0.112	0.031	1.49757559347843e-37
Sh3kbp1	8.41658467728589e-42	-0.955420243901377	0.091	0.287	1.71588911815827e-37
Eri3	8.76044184094705e-42	-0.661506224607945	0.124	0.329	1.78599127811388e-37
Col8a1	9.87269829824745e-42	-0.959640732924653	0.079	0.279	2.01274700206371e-37
Gprin3	1.07231840251644e-41	3.14060029508064	0.058	0.01	2.18613552721027e-37
Arsb	1.11624490117198e-41	-1.77344769846802	0.059	0.242	2.27568848001931e-37
Car9	1.15007657174253e-41	-2.9363176270534	0.033	0.203	2.34466110681149e-37
Galnt5	1.20686269257824e-41	-3.76568468816834	0.015	0.176	2.46043097135926e-37
Pkp4	1.31420392558459e-41	2.39407316276001	0.212	0.093	2.6792675430893e-37
Nptn	1.47841325154741e-41	-0.407488959418777	0.276	0.539	3.01404109592971e-37
Tead4	1.68738192115549e-41	3.32559806969365	0.044	0.006	3.44006552265971e-37
Clcn5	1.76201560896759e-41	-2.04491911601939	0.033	0.204	3.59222122200223e-37
Rpl23a	2.02443087510172e-41	0.604091723987816	0.873	0.865	4.12720722506988e-37
D830030K20Rik	2.41262086450578e-41	6.29915018809115	0.014	0	4.91861015646793e-37
Srarp	2.44323250245255e-41	5.35472760308265	0.014	0	4.98101810275002e-37
Fads2	2.66217370064681e-41	-0.403147675487502	0.065	0.25	5.42737352350866e-37
Ergic3	2.66362937774426e-41	-0.274016284682728	0.272	0.523	5.43034121240723e-37
Aga	3.25519764742003e-41	-0.394265176854926	0.128	0.344	6.63637144379522e-37
Prorsd1	3.71193428443615e-41	-0.919534879623995	0.096	0.293	7.56752042567998e-37
Ccdc85a	3.88346742762098e-41	3.30286010611777	0.143	0.05	7.91722504469089e-37
Serping1	4.21544153325943e-41	-0.907924216440962	0.263	0.504	8.59402065385601e-37
Cacna1g	4.34919743008564e-41	-2.30780352439788	0.021	0.183	8.86670880071559e-37
Nans	4.46954226359591e-41	-0.578085249242646	0.113	0.319	9.11205581279298e-37
F2rl3	5.24662093880069e-41	3.74497693114457	0.026	0.002	1.0696286107933e-36
Tmem258	5.43028354786777e-41	-0.171406718921552	0.315	0.577	1.1070719069038e-36
Cxxc5	5.73508664453302e-41	-0.946211074664836	0.141	0.353	1.16921211422095e-36
Filip1	5.93345106265527e-41	1.67431001798386	0.177	0.067	1.20965266814353e-36
Sec13	7.50216762909454e-41	-0.282935846349869	0.21	0.445	1.5294669145435e-36
Atp1a2	7.71820486059106e-41	-1.8129497882604	0.049	0.225	1.5735104249287e-36
Stk26	7.74090847270524e-41	-3.07264930698186	0.014	0.171	1.57813901033042e-36
Acat1	8.85017993396451e-41	-0.189664975335509	0.21	0.449	1.80428618313734e-36
Bok	9.19025314147425e-41	1.72639971268953	0.176	0.067	1.87361690795236e-36
Chst15	9.44220209535217e-41	2.36509739914081	0.172	0.066	1.92498174117945e-36
Sgpp1	9.50379641374227e-41	-1.17999438745649	0.05	0.228	1.93753897486964e-36
Agtr2	1.03416621072949e-40	-1.86730530282403	0.02	0.181	2.10835465381421e-36
Pparg	1.21719884090527e-40	2.50075505105739	0.101	0.027	2.48150327695357e-36
Swi5	1.2560584839699e-40	-0.371901243278208	0.382	0.623	2.56072643126944e-36
1810006J02Rik	1.2759261325934e-40	6.49744308210776	0.012	0	2.60123060651817e-36
Odf3b	1.47359626445048e-40	4.98972107327698	0.021	0.001	3.00422070433519e-36
Ddit4	1.53854591638478e-40	2.23960767455072	0.235	0.11	3.13663355973365e-36
Ndrg1	1.65578556930625e-40	1.46087528067134	0.33	0.182	3.37565004014466e-36
Atox1	1.74454081142521e-40	1.06220728327003	0.652	0.662	3.55659535225258e-36
Tpst1	2.23884596960777e-40	-0.27282507325088	0.191	0.413	4.56433527823936e-36
Cdk14	2.2393449141224e-40	-0.555592163871449	0.125	0.331	4.56535247642134e-36
Pde3b	2.25926968988621e-40	-1.74385010861209	0.036	0.205	4.60597311677102e-36
Lbp	3.42213277677508e-40	-1.06871593301407	0.129	0.338	6.97670209201136e-36
Tbx15	3.55624612601649e-40	-0.967648582232103	0.039	0.209	7.25011897710982e-36
Dpp4	3.71571943597331e-40	-2.27874127072892	0.028	0.192	7.57523721411879e-36
Lama2	3.73007159548026e-40	-2.4146600275951	0.047	0.217	7.60449696170561e-36
Anxa3	3.76435172294947e-40	1.19665945188005	0.333	0.185	7.67438385757708e-36
Hoxa11os	3.87392904352429e-40	-2.30898614062055	0.024	0.185	7.89777914103298e-36
Stk10	4.11436428798807e-40	2.05228613022435	0.091	0.023	8.38795447392128e-36
Bcl7c	4.42955248985992e-40	-0.689692394684962	0.197	0.419	9.03052866107741e-36
Pkd1	4.9542907785069e-40	-0.568558017053631	0.196	0.421	1.0100312610142e-35
Npnt	5.42908279510559e-40	2.63826931229169	0.101	0.028	1.10682710943818e-35
Mpnd	6.10156223445168e-40	-1.16921193691459	0.118	0.311	1.24392549273766e-35
Car7	6.65666536974086e-40	4.6246613974398	0.036	0.004	1.35709436892907e-35
Siva1	7.04578659758858e-40	-0.276878401004982	0.161	0.382	1.43642451365038e-35
Morc4	7.54067728376548e-40	-1.53574272379377	0.046	0.218	1.53731787784127e-35
Ptgs1	7.75744868312655e-40	2.83467789550198	0.151	0.055	1.58151106302901e-35
Cd59a	7.98816662770898e-40	1.87630055446584	0.185	0.073	1.62854753039103e-35
Fnip1	8.82270751347746e-40	-1.2975481510463	0.1	0.291	1.79868538077265e-35
Ackr1	9.59193309082112e-40	3.5954047599501	0.122	0.039	1.9555073992257e-35
Fasn	1.11179409106213e-39	-1.31303930835825	0.046	0.218	2.26661461344837e-35
Ccn2	1.16021787866148e-39	-1.49560126422972	0.185	0.386	2.36533618922716e-35
Itga2	1.18464896927126e-39	-1.16812717256881	0.124	0.317	2.41514385365332e-35
Omd	1.242027495482e-39	-1.7475682487984	0.03	0.195	2.53212145503915e-35
Camk1d	1.30137645468606e-39	-1.823120891439	0.02	0.177	2.65311617816848e-35
Dact3	1.31069364399741e-39	-1.71684682218197	0.027	0.188	2.67211113201751e-35
Cmtm8	1.42170281981246e-39	2.99679083929841	0.169	0.067	2.89842553875165e-35
Gas6	1.50166236937531e-39	-0.629096068911751	0.304	0.536	3.06143907244544e-35
Htra2	1.50207243028971e-39	-1.06482665083631	0.083	0.271	3.06227506363163e-35
Gata6	1.6300732473953e-39	3.04475061751937	0.068	0.014	3.3232303294648e-35
Amigo2	2.09473207463909e-39	2.93247248422614	0.071	0.015	4.27053028056671e-35
Dpysl3	2.1437447802148e-39	-0.929515169216512	0.19	0.408	4.37045248342391e-35
Chsy3	2.20918941340538e-39	-2.0526708851848	0.044	0.211	4.50387445710956e-35
Pla2g5	2.34912910389186e-39	-1.43281759063022	0.03	0.194	4.78916950410433e-35
Raver2	2.62127904939044e-39	-4.06719357946522	0.012	0.163	5.34400159799229e-35
Ncald	2.64774385874245e-39	-1.83612767135106	0.044	0.211	5.39795540481823e-35
Tpm2	2.74424742148182e-39	-1.13209430793385	0.207	0.438	5.59469721817499e-35
Vwa3a	2.89314823605659e-39	5.08486007056241	0.019	0.001	5.89826130884857e-35
Ramp3	3.01277790597349e-39	3.50373001527238	0.045	0.006	6.14215031690814e-35
Pgm3	3.16108623272603e-39	-1.76807841152292	0.044	0.211	6.44450650265855e-35
Thra	3.3864306312428e-39	-0.46886990603541	0.246	0.485	6.9039161279147e-35
Stxbp6	3.41831678677446e-39	-1.44244476472478	0.076	0.26	6.96892243319709e-35
Sf3b5	3.46628026299589e-39	-0.26475552800603	0.257	0.497	7.06670557216973e-35
Marcks	3.59201000352849e-39	-0.769742467980885	0.435	0.656	7.32303079419353e-35
Adgra3	3.64938970591423e-39	-1.02868945952578	0.092	0.283	7.44001079344733e-35
Epb41l3	4.5058558667117e-39	-2.21047431628732	0.014	0.166	9.18608835546515e-35
Jtb	4.91818561038832e-39	-0.300363960805532	0.194	0.427	1.00267050038987e-34
Hip1r	4.93706705584495e-39	2.39330017509264	0.095	0.025	1.00651986067511e-34
Pde8a	5.79484203249024e-39	1.84020273698278	0.199	0.084	1.18139444516378e-34
Rps18	6.3591321907378e-39	0.508854899047942	0.883	0.881	1.29643627972571e-34
Ift27	6.43146823951397e-39	-0.326060652761777	0.122	0.323	1.31118342998971e-34
Hcfc1r1	6.91085024604522e-39	-0.355195041519562	0.303	0.537	1.40891503966124e-34
Ctsf	6.9410245060651e-39	-0.604240893424486	0.091	0.285	1.41506666605149e-34
Ybx3	8.59277412694335e-39	-0.466316382354324	0.28	0.531	1.75180886125994e-34
Rps28	9.28204288722621e-39	0.537883089034305	0.931	0.918	1.89233008341881e-34
Mcu	1.04047924933185e-38	-1.01135160940889	0.101	0.294	2.12122504561284e-34
Bst2	1.07653219356829e-38	1.55293212258273	0.388	0.249	2.19472618302767e-34
Sec61g	1.26615527552598e-38	-0.414316857505107	0.594	0.796	2.58131076021481e-34
Fndc3b	1.30118950277784e-38	-0.535319945739101	0.264	0.497	2.65273503931318e-34
Copg1	1.33461492808808e-38	-0.375680531569456	0.166	0.376	2.72087945389317e-34
Dapk1	1.3428472428464e-38	-1.58152342290915	0.034	0.199	2.73766267399095e-34
Tns3	1.34603735955668e-38	-0.77649786935666	0.082	0.268	2.7441663649282e-34
Bhlhe41	1.48089976753335e-38	-0.699634125943745	0.036	0.204	3.01911035607023e-34
Plce1	1.54451685221299e-38	-2.281576737597	0.031	0.19	3.14880650660662e-34
Dut	1.82534205367316e-38	-0.654357341757568	0.134	0.336	3.72132484482347e-34
Rasl11b	2.01668560579672e-38	-1.72317527244226	0.059	0.23	4.11141694453778e-34
Nt5e	2.04869362197206e-38	-0.693540974620173	0.054	0.232	4.17667168711445e-34
Glt8d2	2.22667895045444e-38	-2.75137420504703	0.021	0.175	4.53953037629147e-34
Chek2	2.30490230526531e-38	2.71426422760912	0.084	0.02	4.69900432974438e-34
Fuom	2.32025082010297e-38	-1.20285977281385	0.048	0.217	4.73029534694392e-34
Pear1	2.41279566446375e-38	1.82053460610326	0.15	0.053	4.91896652114226e-34
Ets2	3.49281040131654e-38	2.50979517812456	0.316	0.195	7.12079256516402e-34
Lmo1	3.59757866909648e-38	2.14061799783169	0.226	0.105	7.33438363268698e-34
St8sia6	3.67976463625013e-38	3.97795585064801	0.031	0.003	7.50193616392314e-34
Dip2c	3.77124202281562e-38	-1.15619661334766	0.096	0.282	7.6884311119142e-34
Rcn2	3.77823369334704e-38	-0.275301953311043	0.249	0.486	7.70268503062661e-34
Prrx2	3.78660995640352e-38	-1.62457336030149	0.026	0.183	7.71976171811986e-34
Cgnl1	3.79501423597818e-38	-0.894307132105014	0.086	0.271	7.73689552288872e-34
Mir100hg	3.89137894685975e-38	-0.892024178535659	0.084	0.271	7.93335425896297e-34
Tmem176b	4.53706367648774e-38	1.67360690770325	0.444	0.322	9.24971171725555e-34
Smad3	4.85034712217509e-38	-1.91487864114002	0.028	0.184	9.88840267797836e-34
Fcgr3	4.94481314685048e-38	-1.96520666082799	0.03	0.189	1.00809905624841e-33
Arhgap20	6.21879762722859e-38	-1.50614659181858	0.03	0.189	1.26782627226309e-33
Shtn1	6.30218626256119e-38	1.91747888557923	0.089	0.022	1.28482671334835e-33
Podxl2	7.26970757228019e-38	-2.16788138329373	0.032	0.189	1.48207528276076e-33
Setbp1	8.00524302776265e-38	-1.82051695201443	0.049	0.215	1.63202889606997e-33
Itm2b	8.94853919275818e-38	0.48775257632716	0.847	0.87	1.82433868522761e-33
Ccdc88a	9.1950405184758e-38	-0.515268393158534	0.227	0.457	1.87459291050166e-33
Tmem42	9.30618243104603e-38	-1.15277301177588	0.042	0.206	1.89725141221735e-33
Sox9	9.40737817160077e-38	-1.78213090761807	0.042	0.206	1.91788218784425e-33
Cdk5rap3	1.01150239327921e-37	-0.333963122592477	0.13	0.329	2.06214992917832e-33
Cldn15	1.01980999556016e-37	3.83350634827139	0.049	0.008	2.07908663794849e-33
Praf2	1.16797750849617e-37	-0.419324277348808	0.123	0.323	2.38115574657114e-33
Cdc42ep2	1.20500888469515e-37	2.37005046152287	0.192	0.082	2.45665161322801e-33
P2ry2	1.24232469820123e-37	3.40508337581503	0.059	0.011	2.53272736222284e-33
Dnmt3a	1.3542339163201e-37	-0.776118757199988	0.151	0.355	2.76087668520178e-33
Bmpr1b	1.3613730625579e-37	-2.68768242667742	0.022	0.174	2.77543126263679e-33
Cdc16	1.5190354931653e-37	-0.566158005490482	0.139	0.341	3.09685765991609e-33
Cilp	1.6273878244927e-37	-1.21644108303467	0.09	0.279	3.31775555779326e-33
Pdha1	1.78224160772057e-37	-0.296965688283254	0.17	0.384	3.63345596565993e-33
Trip6	1.97063946372597e-37	-0.914893071323376	0.09	0.272	4.01754267469814e-33
Chrd	2.02715615417188e-37	-2.21285068582724	0.014	0.161	4.13276325151021e-33
Trip11	2.09602215736242e-37	-0.684745631577308	0.19	0.408	4.27316037221477e-33
Tagln	2.20690346910196e-37	-0.156966634041708	0.34	0.187	4.49921410245816e-33
Pura	2.22589969616728e-37	-0.239037084384227	0.248	0.487	4.53794171057624e-33
H2-T23	2.23405134760313e-37	2.00934436288622	0.25	0.124	4.5545604823585e-33
Uba5	2.271529675802e-37	-0.589652849241555	0.134	0.332	4.63096755005753e-33
Zfyve21	2.29133069548014e-37	-0.44315425744923	0.107	0.298	4.67133588887537e-33
Tmem214	2.67550747899365e-37	-0.788968256059098	0.12	0.313	5.45455709742435e-33
Magi1	2.8410692878185e-37	2.40134135988932	0.151	0.056	5.79208795707558e-33
Oxct1	2.99083451407535e-37	-0.365315224759808	0.155	0.367	6.09741432384541e-33
Agrn	3.59670275636715e-37	2.1726821380847	0.153	0.057	7.33259790940571e-33
Ufsp2	4.52902201670149e-37	-0.27481294740968	0.112	0.301	9.23331718544933e-33
Ddb1	4.65907419122801e-37	-0.399214944158341	0.218	0.445	9.49845455365654e-33
Crybb3	4.74038015677287e-37	3.03834624540222	0.072	0.016	9.66421302561285e-33
Gm15417	4.76799639342507e-37	-0.856908714811448	0.051	0.218	9.7205142472757e-33
Epha5	5.51024214398593e-37	-2.87532050071386	0.018	0.165	1.12337306589441e-32
Cops4	5.57640911395932e-37	-0.546216704249982	0.152	0.359	1.13686252606289e-32
Srgap3	5.87901983287882e-37	-1.71665658299795	0.02	0.168	1.19855577332901e-32
Pebp1	6.31602510372104e-37	-0.320229876867485	0.351	0.601	1.28764803789561e-32
Olfml1	6.43179853307554e-37	-3.69040126398288	0.011	0.153	1.31125076693811e-32
Hmgn3	7.41491139109749e-37	-0.238673734325509	0.254	0.489	1.51167798530304e-32
Epha3	8.81959218708211e-37	-3.2559802565425	0.016	0.161	1.79805025918043e-32
Kdelr1	8.99401936165162e-37	-0.180753586554716	0.302	0.541	1.83361072725992e-32
Slc35f5	1.03419037851008e-36	-1.17913153737371	0.074	0.249	2.10840392466849e-32
Slfn3	1.10176244515164e-36	3.96926928998976	0.026	0.002	2.24616309693065e-32
Ttc3	1.14190669311386e-36	-0.381218127268973	0.235	0.461	2.32800517525122e-32
Gpc1	1.18907593907881e-36	-1.59718163055559	0.033	0.19	2.42416911699997e-32
Arcn1	1.27838226842295e-36	-0.483607179925228	0.235	0.462	2.60623793063387e-32
Uqcc2	1.40874882180055e-36	-0.339040175230025	0.308	0.557	2.87201622300478e-32
Atp6v0a4	1.41957903228488e-36	-2.84321527689896	0.012	0.154	2.89409577311918e-32
Rps6kl1	1.53467278186206e-36	4.83735673382038	0.018	0.001	3.12873740038218e-32
Acr	1.61632524068815e-36	4.69740878790778	0.018	0.001	3.29520226819093e-32
Arfgap1	1.75447744832031e-36	-1.22208581919122	0.091	0.269	3.57685317389062e-32
Slc35a2	1.94942643421322e-36	-0.60155126872543	0.113	0.295	3.9742956714305e-32
Cbx5	2.0370888740246e-36	-0.631666339471441	0.164	0.375	4.15301308747396e-32
Guca1a	2.08620120335617e-36	-1.69565644387486	0.024	0.173	4.25313839328221e-32
Daam2	2.19464965341255e-36	-1.70085341801632	0.049	0.21	4.47423224841216e-32
Uba7	2.34838321494479e-36	2.33861993546304	0.085	0.021	4.78764886030795e-32
Aspn	2.41895022291016e-36	-1.71389688181816	0.16	0.347	4.93151381944695e-32
Tmed2	3.35519707372148e-36	-0.355220437967924	0.427	0.654	6.84024027419597e-32
Suclg1	3.50838918349896e-36	-0.3813336742292	0.178	0.388	7.15255302839932e-32
Tceal3	3.58812240711579e-36	-1.97429803991627	0.019	0.164	7.31510515138696e-32
Bmp3	4.17463057825804e-36	-2.74605858755554	0.022	0.168	8.51081935989466e-32
Micu1	4.48400755259671e-36	-0.863633560901532	0.111	0.297	9.14154619747892e-32
Fam107a	5.03027074147623e-36	3.01113875646608	0.025	0.002	1.02552129606476e-31
Kcne3	5.15005808398898e-36	3.05313461837168	0.025	0.002	1.04994234158283e-31
Rhobtb3	5.20407564733534e-36	-1.7649172829608	0.074	0.243	1.06095490222226e-31
Sept8	5.22253706592827e-36	-0.710718046318474	0.101	0.286	1.0647186316308e-31
Pgk1	5.94784491610424e-36	-0.59342882788949	0.245	0.461	1.21258714304617e-31
Ufm1	6.47971822875593e-36	-0.412158747646592	0.199	0.415	1.32102015529647e-31
Selenom	7.04482589742214e-36	-0.416591140563876	0.445	0.652	1.43622865570745e-31
Ifrd1	7.067451928418e-36	-0.626711144459505	0.268	0.498	1.44084142464658e-31
Mettl24	7.08869740277483e-36	-1.15624541683372	0.029	0.18	1.4451727395037e-31
Lrig3	7.20587899388693e-36	-2.16031659301526	0.033	0.186	1.46906255048373e-31
Tppp	7.34251244657481e-36	2.01038888215498	0.067	0.014	1.49691801248321e-31
Copb1	7.53670175174175e-36	-0.449156541620423	0.243	0.461	1.53650738612759e-31
Spock3	8.26811269597498e-36	-2.98999000908843	0.016	0.159	1.68562013532842e-31
Vegfa	8.29826096186501e-36	-1.58042364038088	0.052	0.212	1.69176646229542e-31
Ufc1	8.88670998816343e-36	-0.303322810137859	0.266	0.498	1.81173356528688e-31
Nktr	9.04557651460149e-36	-0.478795165303285	0.262	0.505	1.84412168403181e-31
Gm13889	9.65853594772559e-36	1.10364644819368	0.212	0.094	1.96908572366282e-31
Shox2	1.10320001221439e-35	-0.967899527256227	0.067	0.238	2.24909386490147e-31
Sec61b	1.20540753327211e-35	-0.373923723050669	0.495	0.693	2.45746433808186e-31
Zfp771	1.24402120106662e-35	-0.707215094503828	0.104	0.286	2.53618602261452e-31
Plagl1	1.44480696413569e-35	-1.55535184902942	0.075	0.245	2.94552795778344e-31
Dlg4	1.4570580868238e-35	-1.14494827852891	0.068	0.237	2.97050432160768e-31
Gmds	1.48660446397877e-35	-0.600812746526726	0.09	0.266	3.03074052071352e-31
Tfpi	1.51572603755276e-35	1.7423598469607	0.147	0.053	3.09011067275882e-31
Ssr1	1.51866447496552e-35	-0.273707468696566	0.306	0.543	3.09610126511221e-31
Ibtk	1.53191011619999e-35	-1.00066098719395	0.081	0.252	3.12310515389693e-31
Smim4	1.53774117521996e-35	-0.429220280002174	0.113	0.298	3.13499293392093e-31
Mbd3	1.55294949248138e-35	-0.364783168332819	0.205	0.416	3.16599813032178e-31
Rpn1	1.74347785290944e-35	-0.26716247324672	0.238	0.461	3.55442829872647e-31
Rpl41	1.76242463923541e-35	0.449392431088182	0.971	0.969	3.59305511200922e-31
Dnlz	1.79614162737223e-35	-0.59354589922322	0.117	0.304	3.66179393572376e-31
Fbxo17	1.90934523093667e-35	-2.03196628103422	0.034	0.186	3.8925821223106e-31
Tm9sf4	2.00189590089205e-35	-0.752111477423236	0.142	0.333	4.08126517314862e-31
Ntn1	2.27089729212437e-35	-1.44406821524626	0.049	0.208	4.62967830945395e-31
Ppm1l	2.56933791564566e-35	-1.46538025784088	0.055	0.215	5.23810920862681e-31
Mia2	2.57440733627662e-35	-0.534046612943345	0.148	0.341	5.24844423646714e-31
Phlda3	3.12078200838231e-35	-0.549170908125077	0.155	0.359	6.36233828048901e-31
Chd9	3.38990480830964e-35	-0.77200317999936	0.137	0.327	6.91099893270086e-31
Dpt	3.4473017204943e-35	-1.4574017507247	0.109	0.289	7.02801401757173e-31
Tmem56	3.66590569784353e-35	-1.95669999817933	0.018	0.158	7.4736819461936e-31
Tbc1d30	3.92095550985092e-35	3.39108700984803	0.027	0.002	7.99365199793307e-31
Lnpk	4.11087678344736e-35	-1.30713989164209	0.07	0.235	8.38084449841412e-31
Rpl36a	4.19780982689216e-35	0.638791064165173	0.797	0.812	8.55807489408505e-31
Tgtp1	4.69332496576938e-35	5.06631863134576	0.012	0	9.56828160771403e-31
Mien1	5.17657574381529e-35	-0.248893364350107	0.168	0.37	1.05534849689162e-30
H2-Q4	5.24252346733723e-35	2.03122433236093	0.157	0.061	1.06879325928604e-30
Pcsk5	5.25192235175665e-35	-1.27751243231119	0.057	0.223	1.07070940985263e-30
Sec16b	5.2645381740295e-35	-1.27105262669183	0.019	0.161	1.07328139753939e-30
Samd5	5.72732321146537e-35	2.90096229281693	0.102	0.031	1.16762938312144e-30
Lum	5.78705344792806e-35	-0.899728971568584	0.201	0.406	1.17980658642909e-30
Arhgap18	6.26108718890604e-35	2.02942494413111	0.215	0.103	1.27644784520228e-30
Smim3	6.38816058798381e-35	-0.783849546590373	0.039	0.193	1.30235429907226e-30
Unc119	6.76089804473665e-35	-1.66367248007707	0.059	0.219	1.37834428438046e-30
Ppib	7.07111681687688e-35	-0.432558203437018	0.532	0.732	1.44158858545669e-30
Arhgap25	7.16352569460164e-35	1.81997097691	0.06	0.012	1.46042798335844e-30
Pdxdc1	7.43518395481317e-35	-0.560464548847634	0.132	0.322	1.51581095286776e-30
Jkamp	7.56527890169052e-35	-0.425243019936998	0.143	0.342	1.54233340968765e-30
Ggta1	7.79440007627337e-35	1.97033969437537	0.208	0.096	1.58904434354985e-30
Stub1	9.17174647838133e-35	-0.122812885041445	0.248	0.482	1.8698439545476e-30
Gnai2	9.28081064069664e-35	1.14333681555585	0.591	0.645	1.89207886531882e-30
Tm9sf2	9.94923617468496e-35	-0.406277954645525	0.248	0.478	2.02835077893302e-30
Alg5	1.25841213787867e-34	-0.411184175748144	0.167	0.367	2.56552482549324e-30
Lpl	1.26326628626015e-34	-0.734000387114469	0.216	0.44	2.57542097779857e-30
Ezr	1.29570686618471e-34	-0.589755436237221	0.085	0.259	2.64155758809076e-30
Erp29	1.33965870614064e-34	-0.400355601301793	0.284	0.517	2.73116220420892e-30
Itpkb	1.43035464806358e-34	2.34295805809519	0.332	0.218	2.91606402100721e-30
Fkbp2	1.50147140912931e-34	-0.338335330336123	0.225	0.445	3.06104976179192e-30
Pard3	1.5367171216535e-34	-1.11776148358925	0.045	0.198	3.13290519591499e-30
Stab1	1.80229696170279e-34	0.21798838350547	0.148	0.052	3.67434281582348e-30
Smpdl3b	2.03427983013817e-34	-1.6361578950798	0.024	0.167	4.1472862897027e-30
Hexb	2.03949350812909e-34	-0.504667026328673	0.148	0.339	4.15791541502278e-30
Syne1	2.09083347572257e-34	-0.460395370231844	0.146	0.343	4.26258220695561e-30
Fech	2.38013821738746e-34	-0.725350323038173	0.111	0.294	4.85238778378781e-30
Acbd3	2.39241102261661e-34	-0.529695414300816	0.184	0.39	4.87740835180849e-30
Galk1	3.38021946089307e-34	-0.417914056506301	0.135	0.321	6.89125341492271e-30
Tnfrsf12a	3.42060142421415e-34	-0.812566902804146	0.123	0.306	6.97358012354539e-30
mt-Nd4l	3.62281335909412e-34	-0.672507522808265	0.361	0.6	7.38582959518518e-30
Timp3	3.74284900001307e-34	1.15207133599445	0.611	0.565	7.63054625632665e-30
Ecm2	4.08314877504297e-34	-0.395265810472768	0.25	0.469	8.3243154076801e-30
Ost4	4.29290645471775e-34	-0.309859283877231	0.416	0.648	8.75194838923307e-30
Ugp2	4.31249604480907e-34	-0.967115744567588	0.137	0.32	8.79188568655225e-30
Lgalsl	4.60269856143733e-34	-0.61444770146066	0.112	0.291	9.38352155720229e-30
Tap2	4.69232787844667e-34	2.03543032246512	0.171	0.07	9.56624884578923e-30
B4galt2	5.00476201461328e-34	-1.07468619420165	0.047	0.199	1.02032083191921e-29
Chmp4b	5.02688299097633e-34	-0.180370285237318	0.29	0.521	1.02483063537035e-29
Tsn	5.24137691549897e-34	-0.306850259817713	0.242	0.472	1.06855951176277e-29
Arfgef3	5.57794732399763e-34	-4.21838236512273	0.013	0.147	1.1371761209434e-29
Anapc5	5.86684664643979e-34	-0.337114413394021	0.27	0.51	1.19607402580968e-29
Gars	6.37662344624745e-34	-0.636749307056792	0.17	0.363	1.30000222198647e-29
Akr1c19	6.60335188148271e-34	5.71180060539262	0.016	0.001	1.34622534807788e-29
Tmem43	7.21621811726785e-34	-1.01219948532153	0.131	0.314	1.4711703875674e-29
Nol12	7.64765254282939e-34	-0.355441904977871	0.092	0.268	1.55912692390663e-29
Kctd10	8.11282298433638e-34	2.17450580963981	0.272	0.152	1.65396122181666e-29
Chchd1	8.1680815394925e-34	-0.221485317932195	0.239	0.455	1.66522678345634e-29
Tmem255a	8.24582561950373e-34	3.24649902643392	0.053	0.01	1.68107646904823e-29
Pkm	8.44668224364302e-34	-0.421206121685476	0.394	0.63	1.7220251090115e-29
Spcs1	8.8842832672172e-34	-0.229776487440536	0.358	0.599	1.81123882968757e-29
Rps3	9.33866885035046e-34	0.492372625018962	0.836	0.842	1.90387441852095e-29
Krtcap2	9.35066075041887e-34	-0.384859081732285	0.419	0.644	1.9063192071879e-29
Apoe	9.56858481929297e-34	0.362976021682188	0.557	0.453	1.95074738710926e-29
Sfr1	1.03501412047771e-33	-0.342414396707949	0.385	0.621	2.1100832874179e-29
Snrk	1.08170117243263e-33	2.27764217268838	0.345	0.237	2.20526418023841e-29
Slc22a17	1.259187802376e-33	-1.78970832248568	0.037	0.184	2.56710617270396e-29
Ucma	1.38002364202828e-33	-2.57200038551078	0.03	0.175	2.81345419900305e-29
Zfp979	1.51710258317131e-33	2.87681707773593	0.139	0.053	3.09291703631134e-29
Esd	1.52580755253369e-33	-0.265025252834582	0.29	0.53	3.11066385735043e-29
Sertad4	1.54931331218449e-33	-1.60026270145881	0.03	0.173	3.15858504955053e-29
Uts2r	1.63689738470816e-33	-2.01802951870181	0.02	0.157	3.33714269820452e-29
Tceal9	1.68025720112915e-33	-0.324843943999067	0.374	0.6	3.425540355942e-29
Tecr	1.96035818443678e-33	-0.18759527935178	0.233	0.455	3.99658223061126e-29
Ier3ip1	2.09610742827606e-33	-0.128182178531682	0.316	0.549	4.2733342140264e-29
Eya4	2.20406843359803e-33	-2.23303448039562	0.021	0.158	4.4934343155763e-29
Pdzrn3	2.27735156286033e-33	-2.62405186033087	0.023	0.16	4.64283663120336e-29
Acsl3	2.39954423568232e-33	-0.974134971249376	0.052	0.206	4.89195083328555e-29
Ndufa11	2.40324690740732e-33	-0.247857977858695	0.332	0.564	4.89949947013131e-29
Ormdl3	2.441938945431e-33	-0.470408355459631	0.135	0.323	4.97838092805018e-29
Creb5	2.53233596197989e-33	-1.79151639581011	0.082	0.242	5.16267332568839e-29
Ccnd1	2.53422950875275e-33	1.52692193403984	0.315	0.187	5.16653369949424e-29
Ppa1	2.61566703888401e-33	-0.42444400757061	0.12	0.301	5.33256039217283e-29
Cped1	2.76077651003257e-33	-0.158378381876405	0.113	0.299	5.6283950710034e-29
Auts2	2.92537620950143e-33	-0.490039842921433	0.209	0.426	5.96396447831056e-29
Golph3	3.0234610335887e-33	-0.392635417974499	0.185	0.385	6.16393000917728e-29
Sgcd	3.51196057581103e-33	-1.30306879624076	0.027	0.167	7.15983402590594e-29
Eif1ax	3.56759878449698e-33	-0.146836962671135	0.234	0.458	7.273263641954e-29
Plpp5	4.11163324387836e-33	-0.678525066967081	0.117	0.294	8.3823866942948e-29
Nme2	4.26915886346728e-33	-0.389352473042182	0.725	0.848	8.70353417495074e-29
Zfp106	4.32693230974179e-33	-0.494205388072111	0.172	0.37	8.82131689987058e-29
Magi2	4.55561625379645e-33	-3.04118424292075	0.012	0.143	9.28753485661482e-29
Tbrg1	5.11074364745766e-33	-0.323276318285617	0.27	0.496	1.04192730740719e-28
Clca2	6.11526344034353e-33	3.95101932427229	0.021	0.001	1.24671875758284e-28
Tbc1d8b	6.11742356775777e-33	-1.12544431908828	0.075	0.236	1.24715914275878e-28
Stx3	6.4525117160984e-33	2.28320285873528	0.099	0.03	1.31547356356098e-28
Ybx1	6.70574792522697e-33	0.705239768998037	0.72	0.75	1.36710082951602e-28
Fgf2	6.7681109318408e-33	-2.2857912325337	0.008	0.134	1.37981477567438e-28
Tpi1	6.98102828551902e-33	-0.292566179868935	0.307	0.532	1.42322223656876e-28
Adgrl1	7.16325167644424e-33	-1.04156168581452	0.087	0.252	1.46037211927669e-28
Map1a	7.26478263415967e-33	-1.10282810760644	0.055	0.209	1.48107123562613e-28
Tmem107	7.30839044188902e-33	-0.777387493029233	0.049	0.2	1.48996155938791e-28
Dcbld1	8.35080011120885e-33	2.70607799904382	0.105	0.033	1.70247761867215e-28
Igfbp4	8.38475859207499e-33	-0.557441467957086	0.41	0.609	1.70940073416633e-28
Asph	8.49452404105443e-33	-0.522222915511631	0.119	0.299	1.73177861624977e-28
Srms	8.96602643949638e-33	6.79700075703764	0.012	0	1.82790381022013e-28
Ctsa	9.76044168677401e-33	-0.362417722481166	0.192	0.397	1.98986124668262e-28
Col5a3	9.80538244600851e-33	-1.5183556089245	0.07	0.23	1.99902331926775e-28
Slc37a3	1.021089393302e-32	-0.473229246225158	0.071	0.231	2.08169494612478e-28
Golga3	1.12269805837339e-32	-0.678138443364107	0.128	0.303	2.28884453160582e-28
Prkcd	1.12791964636779e-32	-0.83055302708007	0.072	0.236	2.29948978305e-28
Sec11a	1.22195306781092e-32	-0.16852027393559	0.271	0.496	2.49119571934613e-28
Lrp6	1.25014738001885e-32	-0.745544143810021	0.189	0.387	2.54867546364443e-28
Cx3cl1	1.28255977674002e-32	3.18311441282497	0.062	0.014	2.61475461683989e-28
Fry	1.32989192273837e-32	2.14157299493489	0.227	0.114	2.71125066288671e-28
Rex1bd	1.39277822404566e-32	-0.261183362519014	0.249	0.477	2.83945696536189e-28
Gadd45b	1.478317186027e-32	-0.560414165999566	0.271	0.495	3.01384524715324e-28
Zfp503	1.61295421196419e-32	-1.0317748417858	0.073	0.233	3.2883297519314e-28
Slc16a1	1.62297272911117e-32	-0.337846602862996	0.055	0.213	3.30875450283894e-28
Wnt5a	1.68886294053964e-32	-3.2070331473708	0.01	0.138	3.44308487687817e-28
Hspb8	1.87146171715487e-32	-1.14545859224308	0.034	0.178	3.81534900276364e-28
Pla2g12a	1.94150445556073e-32	-0.385213589252287	0.097	0.267	3.95814513355165e-28
Piezo2	1.94896525178306e-32	-0.983685385140763	0.07	0.231	3.97335545881013e-28
Naa50	1.96530528949871e-32	-0.239015409973734	0.212	0.426	4.00666789370103e-28
Cdc123	1.97599295107565e-32	-0.40789861668092	0.114	0.29	4.02845682935793e-28
Armcx3	2.07309533834207e-32	-0.339932262021045	0.159	0.353	4.22641946627798e-28
Ica1	2.38671854437115e-32	2.79720682794405	0.121	0.043	4.86580309640946e-28
Cdiptos	2.57334669414709e-32	3.43773819732187	0.039	0.006	5.24628190535768e-28
Myo5a	2.77133331667793e-32	-1.70161762712263	0.074	0.23	5.64991723271129e-28
Gm26632	2.97474673893426e-32	2.08995411814987	0.055	0.011	6.06461617666528e-28
Arl5a	3.01261725206189e-32	-0.47211172109029	0.154	0.339	6.14182279177857e-28
Neurl3	3.07038850180823e-32	1.9454091519831	0.057	0.012	6.25960103863645e-28
Dab2	3.10348511633618e-32	-0.877494573809504	0.24	0.444	6.32707510667458e-28
Icam1	3.40453309668333e-32	1.57356312769272	0.266	0.14	6.94082162420831e-28
Fam162a	3.42103901809417e-32	-0.455137928871304	0.222	0.425	6.97447224618859e-28
Zfp469	3.52275811847753e-32	-1.24045928518004	0.029	0.165	7.18184697614014e-28
Ptgfr	3.78297667879485e-32	-2.70013827454018	0.014	0.143	7.71235455505906e-28
Atp6v0b	3.94555425876829e-32	-0.346176292483486	0.283	0.511	8.04380146735092e-28
Ccdc85b	3.9613574605421e-32	1.89288978299842	0.425	0.346	8.07601945480718e-28
Lrrc75a	4.22993828259857e-32	-1.32870536549763	0.024	0.158	8.62357517673371e-28
Eif4g1	4.29512925203232e-32	-0.408203697880955	0.265	0.489	8.7564800061183e-28
Pi4k2b	5.19485634113093e-32	-0.912252534195823	0.07	0.227	1.05907536226636e-27
Kcnq1ot1	5.56614858373729e-32	-0.751719089775896	0.182	0.377	1.13477071176652e-27
Ptx4	5.70394121008222e-32	-3.56025485371579	0.022	0.154	1.16286249449946e-27
Heatr5a	5.74766815443409e-32	-1.07689919703097	0.112	0.283	1.17177710664448e-27
Cd248	6.2787845725794e-32	-2.38855705281503	0.052	0.197	1.28005581081176e-27
Snx18	6.37087470968564e-32	-0.404212809708629	0.134	0.317	1.29883022706361e-27
Nucb1	6.90686602138335e-32	-0.189296300625798	0.281	0.511	1.40810277577942e-27
Cd276	7.11948801085285e-32	-1.6778924500138	0.055	0.206	1.45145002077257e-27
Tmem39a	7.26047069138894e-32	-0.53046002407777	0.073	0.232	1.48019215985346e-27
Gm10076	7.89413655615329e-32	-0.479168221440946	0.35	0.556	1.60937761970297e-27
Lsamp	8.13555962341009e-32	-2.68284930576324	0.016	0.145	1.65859654042462e-27
Wnt5b	8.69081786578723e-32	-2.64427680561016	0.017	0.147	1.77179703829804e-27
Rps15	8.76616889115227e-32	0.460011700730839	0.84	0.853	1.78715885183921e-27
Gaa	9.32325922553332e-32	-0.694032716951999	0.09	0.255	1.90073285830948e-27
Ube2m	9.49618578898287e-32	-0.401382711407073	0.198	0.405	1.93598739679994e-27
Rtl8a	9.66734134271463e-32	2.30130009999196	0.34	0.228	1.97088087953923e-27
Vgll3	1.0593108233725e-31	-3.61853518571053	0.012	0.138	2.15961697560951e-27
Gnl3	1.0869831331974e-31	-0.510500226362285	0.134	0.314	2.21603251364954e-27
Prcp	1.78391745044669e-31	1.91853984888796	0.29	0.174	3.63687250622566e-27
Srprb	1.86971133590453e-31	-0.510021007672196	0.113	0.287	3.81178050050856e-27
Snx9	1.90805894665526e-31	-0.455756733696091	0.182	0.378	3.88995977454609e-27
Ctdspl	1.95779874854813e-31	-1.13895188113508	0.082	0.24	3.99136430866507e-27
Fgd6	1.98222919517107e-31	2.14522616736541	0.064	0.015	4.04117066019525e-27
Adam15	2.03452182243736e-31	2.04958848337804	0.368	0.264	4.14777963940304e-27
Ppfibp2	2.06302242255016e-31	-1.94705238895054	0.028	0.162	4.205883812853e-27
Slit3	2.33282027811463e-31	-0.724050211631662	0.047	0.194	4.75592070099229e-27
Plekhh2	2.54149197070288e-31	-0.889176129764	0.035	0.175	5.18133968067197e-27
Lrrc8a	2.71037743993915e-31	2.05710289817863	0.335	0.217	5.52564648680395e-27
Sptbn1	2.71723809049648e-31	1.2597535995566	0.564	0.606	5.53963329509518e-27
Stk32c	2.74683120695001e-31	-1.74614199819937	0.027	0.159	5.59996478160899e-27
Ldb2	2.79036935420272e-31	1.96447004929996	0.227	0.116	5.68872600241309e-27
Rtp4	2.81097323754099e-31	1.49287266017215	0.092	0.027	5.73073113937482e-27
Pced1b	3.34835081053921e-31	2.73338494475419	0.047	0.008	6.82628279744629e-27
Ccdc85c	3.3765611713608e-31	3.45785188424038	0.076	0.02	6.88379526005326e-27
Slc26a10	3.50137912514014e-31	4.30201616115313	0.07	0.018	7.1382616224232e-27
Antxr2	3.50145140687972e-31	-1.60455189114001	0.061	0.208	7.13840898320569e-27
Pla2g4a	3.53259745399014e-31	-2.67729972063337	0.013	0.138	7.20190642944969e-27
Casp7	3.70728509414834e-31	2.241402328859	0.122	0.044	7.55804212144023e-27
Scd2	3.91673935054189e-31	-0.646659885214514	0.239	0.444	7.98505651394976e-27
Itsn1	4.16662307523335e-31	-1.09135243630981	0.073	0.229	8.49449446347824e-27
Cnih1	4.49477511315608e-31	-0.253128923971912	0.224	0.433	9.1634980231913e-27
Cryzl2	6.19508543141568e-31	-1.92976426880182	0.029	0.162	1.26299206690271e-26
Pakap.1	6.31556089193996e-31	2.19318042078319	0.346	0.244	1.2875533990398e-26
Gm37587	6.51134641948053e-31	4.37568544308731	0.01	0	1.3274681945395e-26
Arhgap29	6.55386804339161e-31	1.91321888538951	0.33	0.222	1.33613707800625e-26
Hmgn1	6.61775254906973e-31	-0.231356550454646	0.359	0.594	1.34916121217885e-26
Dgkz	6.84379405227595e-31	1.92856279259778	0.185	0.084	1.3952442934375e-26
Gnb1	7.07570158909509e-31	1.16203638221274	0.605	0.618	1.44252328296882e-26
Rftn2	7.45837937029562e-31	-0.84088011746705	0.092	0.253	1.52053980222217e-26
Sh2b3	7.71912095972961e-31	1.67760223569049	0.186	0.084	1.57369719006008e-26
Clec3b	7.89438780192607e-31	-1.38208471759014	0.21	0.382	1.60942884117867e-26
Pccb	8.11025255701963e-31	-0.881068217429228	0.069	0.22	1.65343718879959e-26
Atp6v0d1	8.11762177621764e-31	-0.166952206334658	0.182	0.378	1.65493955151749e-26
Ctsh	8.12590544454728e-31	-0.391619141397267	0.134	0.326	1.65662834297985e-26
Vamp2	8.13797293476695e-31	-0.453163738514488	0.135	0.316	1.65908854221094e-26
Sorcs2	8.19719243195068e-31	-2.29199059629596	0.011	0.135	1.67116162110179e-26
Gas2l1	8.691815270672e-31	-0.544792439320688	0.13	0.302	1.7720003792319e-26
Arfgap3	9.66228222200362e-31	-0.36833388214096	0.115	0.287	1.96984947659988e-26
Rpl32	1.01924825872963e-30	0.392996756681617	0.91	0.912	2.07794142507209e-26
Pstpip1	1.03754160773032e-30	-1.47074580675324	0.021	0.149	2.11523607567981e-26
Isg15	1.05246931141077e-30	1.02034616456817	0.134	0.05	2.14566918517314e-26
Ptar1	1.05770551970979e-30	-0.556980091075419	0.112	0.281	2.15634424303235e-26
Mrpl48	1.0604943497228e-30	-0.312158850076719	0.161	0.348	2.16202983077986e-26
Lamtor4	1.19533641133752e-30	-0.14905240983115	0.248	0.467	2.43693234179379e-26
Cd44	1.31937579043661e-30	-0.674450985352758	0.151	0.338	2.68981142396312e-26
Fdx1	1.43164373248711e-30	-0.358268840248301	0.16	0.349	2.91869207742148e-26
Ugdh	1.4469161077654e-30	-1.06238847829218	0.122	0.294	2.94982786890133e-26
Uap1l1	1.47089096625095e-30	-0.481326947755035	0.046	0.189	2.99870541289582e-26
Gxylt2	1.50933762335387e-30	-0.720011550601823	0.038	0.179	3.07708661273153e-26
Mon2	1.61960694343357e-30	-0.590188548334918	0.126	0.296	3.30189267557803e-26
Ctsl	1.63983063171427e-30	-0.373377305218388	0.474	0.685	3.34312270887588e-26
Gale	1.70546322130469e-30	-0.784917196867036	0.042	0.182	3.47692786927388e-26
Smarca1	1.77133226640291e-30	-1.70350158600153	0.025	0.154	3.6112150915156e-26
Hsp90b1	1.82232986636462e-30	-0.407578289497696	0.431	0.664	3.71518389855756e-26
Chpt1	1.96005683072897e-30	-0.270517809146008	0.122	0.295	3.99596786080715e-26
Hspa5	1.97059997564069e-30	-0.509864916405027	0.465	0.699	4.01746217033868e-26
Rpl26	2.01295208143512e-30	0.392564885583373	0.886	0.888	4.10380540842179e-26
Rnd3	2.06773361211362e-30	-1.08319823771009	0.079	0.233	4.21548851501603e-26
Lpgat1	2.07267137822473e-30	-0.493632848087733	0.11	0.275	4.22555513878675e-26
Fastk	2.41480506532232e-30	-0.404794436331557	0.106	0.271	4.92306308667262e-26
Nrn1	2.4171854126403e-30	-2.6207591379837	0.02	0.146	4.92791590074977e-26
Slc35c2	2.44611690738363e-30	-1.13121627842266	0.054	0.199	4.98689853908301e-26
Fgfrl1	2.59163997489612e-30	-1.40780683478717	0.037	0.173	5.28357641682072e-26
Chd3	2.74431778403411e-30	-0.65614426957386	0.152	0.331	5.59484066631035e-26
Esr1	2.75130707531826e-30	-1.92127763564079	0.024	0.153	5.60908973445134e-26
Ipo4	2.77588181169572e-30	-0.922326788729783	0.068	0.219	5.65919024950406e-26
Tnfaip8	2.92499378881961e-30	-0.590204294880757	0.084	0.244	5.96318483726653e-26
Gria3	2.96028023246293e-30	-2.14130511821779	0.021	0.148	6.03512330992217e-26
Rhou	3.02468084871936e-30	-1.38164063430972	0.02	0.145	6.16641684628416e-26
Vma21	3.24470681975321e-30	-0.32877553809188	0.14	0.316	6.61498379343086e-26
Arhgef19	3.3651594341046e-30	-2.12410410675327	0.01	0.128	6.86055053830905e-26
Rragc	3.55548538814708e-30	-0.592967550454586	0.134	0.308	7.24856806081545e-26
Serinc5	3.59380794502568e-30	-0.773283541408348	0.097	0.258	7.32669625752386e-26
Tspan31	4.21347693190017e-30	-0.487845182098104	0.153	0.331	8.59001542106488e-26
Nudcd2	4.43378107440898e-30	-0.269176301202378	0.149	0.328	9.03914947639759e-26
R3hdm4	4.45074154338584e-30	-0.275941650952901	0.17	0.358	9.07372678450071e-26
Zfp260	4.83602360459371e-30	-0.499887036258528	0.15	0.331	9.85920132268519e-26
Igfbp2	5.17201084127129e-30	-1.71275352005718	0.021	0.147	1.05441785020998e-25
Hand2	5.61877481197214e-30	-2.90891074526807	0.011	0.131	1.14549962091676e-25
Sap30l	5.87039649935855e-30	-0.80119542604586	0.162	0.34	1.19679773432423e-25
Nars	6.31396438206885e-30	-0.159297236848096	0.221	0.423	1.28722791857238e-25
Rasd1	6.59681991726141e-30	1.73903663310747	0.107	0.036	1.34489367653208e-25
Hspb2	6.7580489705242e-30	-0.28875145445128	0.047	0.189	1.37776344362077e-25
Sorl1	7.02158994284153e-30	-2.60959707487152	0.01	0.129	1.4314915416471e-25
Kirrel	7.51465948067426e-30	-1.30617164478223	0.044	0.182	1.53201362832506e-25
Nexn	8.45628421127399e-30	-0.49274877525462	0.072	0.225	1.72398266215243e-25
Slc1a4	8.54014784903475e-30	-1.54025818359374	0.029	0.158	1.74107994198272e-25
Scand1	8.80519528049463e-30	-0.139446450120727	0.288	0.52	1.79511516183444e-25
Jag1	8.84370445349626e-30	1.91989872644153	0.217	0.109	1.80296602693428e-25
Nfatc4	9.37777620711693e-30	-0.7246491341315	0.048	0.189	1.91184723534493e-25
Gm39822	1.01402867699365e-29	4.66178923194032	0.011	0	2.06730026378696e-25
Pcbp4	1.11337771910957e-29	-0.729989304401216	0.075	0.226	2.26984315594868e-25
Fam92a	1.19446283351249e-29	-0.309518031726362	0.153	0.333	2.4351513786819e-25
Vash1	1.20445983839189e-29	2.15016694189354	0.039	0.006	2.45553227252954e-25
Fbln2	1.22284857296097e-29	1.68861606471899	0.39	0.272	2.49302138569553e-25
Anxa1	1.22946549848727e-29	-0.500028576740193	0.365	0.586	2.506511311766e-25
Erp44	1.23465244099807e-29	-0.392488176603835	0.21	0.405	2.51708593146277e-25
Gbf1	1.2857401063137e-29	-0.55554574349148	0.148	0.322	2.62123835474174e-25
Pygo1	1.32820020303857e-29	-1.45936271926051	0.029	0.156	2.70780175393474e-25
Nme1	1.34331285736965e-29	-0.199055868981993	0.288	0.506	2.7386119223195e-25
Arhgap21	1.43348497944076e-29	-0.698579474650946	0.135	0.307	2.92244582758589e-25
Grn	1.4713729718573e-29	-0.389845942084522	0.347	0.58	2.99968807772549e-25
Snx7	1.47258625888931e-29	-0.553017877653788	0.13	0.3	3.00216160599764e-25
Osmr	1.5027088507436e-29	2.14955048805116	0.212	0.107	3.06357253401097e-25
Acot13	1.52225826668014e-29	-0.346494244427867	0.083	0.24	3.1034279282808e-25
Pafah1b3	1.76818960302016e-29	-0.825674852404742	0.057	0.199	3.60480814367719e-25
Plcd1	1.88516769440765e-29	-1.37076867685888	0.059	0.2	3.84329137858888e-25
Ralb	1.90702123717081e-29	2.01256364004155	0.324	0.219	3.88784419622014e-25
Rnf26	2.1336494467576e-29	-1.21733218206644	0.053	0.194	4.34987112710472e-25
Efr3a	2.18176226203656e-29	-0.408804733279346	0.168	0.354	4.44795872361394e-25
Sec24a	2.29149372124578e-29	-0.927738737634188	0.087	0.239	4.67166824950377e-25
Homer2	2.31137862494585e-29	-2.57414908300313	0.018	0.14	4.7122076026771e-25
Cfl1	2.3140684614854e-29	0.67070410393934	0.678	0.726	4.71769137243029e-25
Npc2	2.36383469687685e-29	-0.390216273305377	0.4	0.639	4.81914979652284e-25
Tjp2	2.40150767905966e-29	1.82630124676036	0.139	0.056	4.89595370529892e-25
Plekhf1	2.53984029911528e-29	-1.26848708482273	0.03	0.159	5.17797241780633e-25
Lamtor1	2.67956913384004e-29	-0.290475994447476	0.221	0.43	5.46283759315968e-25
Etfa	2.73953649597837e-29	-0.155673273917251	0.185	0.379	5.5850930543511e-25
Mmgt2	3.05549268346522e-29	-1.21192087259828	0.042	0.176	6.22923293378055e-25
Adam9	3.08671495032375e-29	-0.724063098397685	0.093	0.25	6.29288576922504e-25
Rps16	3.12352940113652e-29	0.377368126665215	0.89	0.896	6.36793939009703e-25
Golga2	3.15711874414355e-29	-0.971955845431036	0.108	0.264	6.43641798368546e-25
Zfpm1	3.27466827835651e-29	2.42572111212556	0.118	0.043	6.67606621908541e-25
Tubb2a	3.32130519778268e-29	-0.30693520067935	0.29	0.508	6.77114490671955e-25
Creb3	3.51829935405149e-29	-0.189796581874124	0.13	0.305	7.17275689310477e-25
Slc1a5	3.78864546610283e-29	-0.325592323088053	0.143	0.321	7.72391151174384e-25
Npr1	4.12587586670381e-29	2.41165904680033	0.226	0.121	8.41142312944906e-25
Cda	4.51878377407082e-29	2.28045610099453	0.121	0.045	9.21244448019819e-25
Rpl27	4.61741034344416e-29	0.48493314480462	0.793	0.829	9.41351446717961e-25
Ccdc186	4.67257564830437e-29	-0.665662036890916	0.155	0.332	9.52597997419811e-25
Eif4e2	4.7679468822636e-29	-0.252329079092669	0.185	0.374	9.7204133088708e-25
Pttg1ip	5.55306447589922e-29	-0.242887260079443	0.264	0.48	1.13210325470157e-24
Has3	5.66973508009362e-29	3.89474536100541	0.02	0.002	1.15588889077869e-24
Rpl36	5.78172733405596e-29	0.456067404453038	0.867	0.866	1.17872075159399e-24
Smap1	5.9005314219233e-29	-0.270964494581009	0.238	0.452	1.2029413409875e-24
E030030I06Rik	6.14488620237565e-29	2.46911731920084	0.043	0.008	1.25275795007832e-24
Rpl34	6.52931397635938e-29	0.434679549774796	0.872	0.881	1.33113124036039e-24
Slc12a5	6.58102859257977e-29	4.29092671132143	0.012	0	1.34167429916924e-24
Cisd2	7.20183708672132e-29	-0.364776139090968	0.192	0.381	1.46823852686987e-24
Rnf213	7.73910517240281e-29	1.7016823695163	0.137	0.054	1.57777137149776e-24
Sez6	7.87358553767385e-29	5.1818129296401	0.01	0	1.60518788356557e-24
Rsrc1	8.30587401638454e-29	-0.297583541035721	0.159	0.339	1.69331853572032e-24
Atp5g1	8.4327136984985e-29	-0.271494560509947	0.409	0.631	1.71917734171289e-24
Foxp4	8.5978001500981e-29	-0.519598623649344	0.033	0.163	1.7528335166005e-24
Usp9x	9.22933873536915e-29	-0.250305677997975	0.244	0.462	1.88158528797971e-24
Gch1	9.47928127146894e-29	1.77742607045455	0.115	0.041	1.93254107281437e-24
Mif	9.49942113098331e-29	-0.29548763294914	0.308	0.52	1.93664698597357e-24
Itpripl1	9.62858739069183e-29	2.3026927871253	0.106	0.036	1.96298011134034e-24
Mmp16	1.00160147883591e-28	-2.26872820654696	0.024	0.146	2.04196493490276e-24
Fnbp1l	1.02755492645133e-28	2.24373599524794	0.244	0.14	2.09487622855632e-24
Gda	1.04754422716839e-28	1.22112381414577	0.157	0.065	2.1356284159282e-24
Hyal2	1.09615345422942e-28	2.48344236279579	0.176	0.082	2.23472804713753e-24
Smarcd3	1.15081930741965e-28	-1.72629647350554	0.033	0.161	2.34617532203644e-24
Srp72	1.16205434741593e-28	-0.209706145042118	0.208	0.406	2.36908019807685e-24
Ahr	1.19330749638169e-28	1.96995330589958	0.133	0.052	2.43279599287335e-24
Tmem219	1.22472741961132e-28	-0.528781383337951	0.128	0.292	2.49685179036161e-24
Epb41l2	1.22664495186931e-28	-0.503531943662814	0.213	0.409	2.50076106337597e-24
AI837181	1.24236294978505e-28	-0.648439093660365	0.101	0.256	2.53280534572678e-24
Rnft1	1.30232124538207e-28	-0.631585721197314	0.088	0.241	2.65504232296042e-24
Sdc3	1.34794259812721e-28	-0.656029183536682	0.162	0.331	2.74805057480194e-24
Mtch1	1.34955583379502e-28	-0.435712183575887	0.331	0.551	2.75133947835791e-24
Csf1	1.35537530953378e-28	-0.735513901312875	0.09	0.245	2.76320364354652e-24
C1qtnf4	1.6196752562428e-28	-0.728956124511982	0.04	0.173	3.30203194490219e-24
Lrrc75b	1.64336391460504e-28	-2.85368140217954	0.011	0.125	3.35032601270529e-24
Arhgef3	1.75893893684451e-28	1.89643873320161	0.159	0.069	3.5859488105449e-24
Ndfip1	1.79298418508789e-28	-0.170055581728104	0.408	0.645	3.65535685813868e-24
Adora2a	1.86583241252935e-28	2.45316639413678	0.049	0.01	3.80387253942359e-24
Gpr27	1.9070784162757e-28	-2.2792891944587	0.014	0.13	3.88796076726128e-24
Cenpb	1.93334484554974e-28	-0.104602576693252	0.222	0.427	3.94151013662226e-24
Trpc4ap	1.94253736133162e-28	-0.57411865846764	0.181	0.366	3.96025091854677e-24
Ninj1	2.11190880667702e-28	-0.243879528241532	0.172	0.354	4.30554848417245e-24
Hexa	2.25955918636435e-28	-0.472278437139562	0.2	0.39	4.60656331324099e-24
Hoxaas3	2.49721239756463e-28	3.86700936981213	0.029	0.004	5.09106691491501e-24
Cstb	2.52023379392308e-28	-0.309076230115164	0.271	0.492	5.13800063567098e-24
Pik3r2	2.55582298635703e-28	-1.14031660572003	0.05	0.185	5.21055632228608e-24
Atraid	2.68824629298422e-28	-0.194841576622577	0.298	0.517	5.48052771750694e-24
Shisa4	2.80739408255308e-28	-0.713940818760649	0.05	0.187	5.72343431610096e-24
Parp10	2.97117175599983e-28	2.06804332696019	0.05	0.011	6.05732785895686e-24
Nhsl2	2.97356798531194e-28	1.88093312578368	0.197	0.097	6.06221305165545e-24
Uap1	3.15281205523007e-28	-0.123341528660482	0.173	0.358	6.42763793699754e-24
Gask1a	3.36667730571621e-28	-2.79911108359864	0.011	0.125	6.86364502316364e-24
Hapln1	3.45882632404776e-28	-2.39820636097026	0.029	0.153	7.05150922683618e-24
Zfp711	3.46209825196059e-28	2.90151575136853	0.036	0.006	7.05817970627206e-24
Clcn4	3.63935378589727e-28	-0.365704560719042	0.17	0.351	7.41955056330876e-24
Fam98a	3.80986547176053e-28	-0.291633549529299	0.095	0.25	7.76717273727819e-24
Gm16143	4.09194892480808e-28	5.26044402929461	0.01	0	8.34225627300623e-24
Bdkrb2	4.14758260749626e-28	3.51170381105327	0.044	0.008	8.45567666190262e-24
Malat1	4.15286387643445e-28	0.492745920254226	0.959	0.95	8.46644358488691e-24
Cxcl14	4.3384257880324e-28	-0.871986806047943	0.09	0.248	8.84474865406165e-24
Phf10	4.34227659591926e-28	-0.338589747284989	0.105	0.264	8.85259929610059e-24
Rpl13	4.76029542939992e-28	0.342509828039072	0.938	0.943	9.70481429191762e-24
Ddx1	4.81644053413923e-28	-0.254582653820052	0.148	0.32	9.81927731694964e-24
Drap1	4.91648733188604e-28	-0.209048488469647	0.29	0.514	1.00232427235161e-23
Trabd2b	5.31533885267746e-28	-0.960969381251938	0.046	0.179	1.08363813189535e-23
3110040N11Rik	5.43285511582141e-28	-0.820858830859235	0.054	0.19	1.10759617246251e-23
Dusp6	5.68519627941249e-28	1.74425716449725	0.244	0.134	1.15904096548382e-23
Rplp2	5.80820545175976e-28	0.417712758333125	0.865	0.874	1.18411884545026e-23
Mamdc2	6.34830141915544e-28	-2.22493941907371	0.03	0.154	1.29422821032322e-23
Arfip1	6.37683945393799e-28	-0.827714760441824	0.084	0.231	1.30004625947434e-23
Eid1	6.50535779072335e-28	-0.269077258763269	0.276	0.491	1.32624729279477e-23
Mocs2	6.7182272411707e-28	-0.201651092488515	0.197	0.386	1.36964498765747e-23
Mical1	6.89989338701159e-28	-0.80495301347881	0.07	0.214	1.40668126481005e-23
Chpf2	6.94848780322016e-28	-0.617769491102506	0.108	0.263	1.41658820844249e-23
Plekho1	7.15643883776465e-28	1.71482403400461	0.184	0.086	1.45898318585508e-23
Itga11	7.3574799051905e-28	-2.75424996856467	0.02	0.138	1.49996942827119e-23
Commd9	8.11951930897761e-28	-0.287255722309528	0.1	0.253	1.65532640152126e-23
Fgd1	8.64942020586851e-28	-1.13025614655538	0.048	0.178	1.76335729737041e-23
Ctsd	8.86606269850985e-28	-0.244307277651339	0.367	0.603	1.8075242023452e-23
Tmem44	8.90524124736106e-28	2.39323185500238	0.142	0.06	1.8155115330995e-23
Gm19590	8.9056942055227e-28	5.33536222382515	0.011	0	1.81560387767991e-23
Pigp	8.94957076782171e-28	-0.159990390635936	0.185	0.373	1.82454899243581e-23
Cacnb3	9.17157408137751e-28	-1.38346340353163	0.041	0.169	1.86980880797043e-23
Eogt	9.36816193926861e-28	2.63776257191895	0.133	0.054	1.90988717455869e-23
Hspa13	9.94660358376658e-28	-0.594726497586794	0.095	0.248	2.02781407262249e-23
Arhgap42	1.04280372526007e-27	-0.761498407813666	0.046	0.176	2.1259639546877e-23
Evc2	1.11787036969573e-27	-0.910410220350681	0.021	0.139	2.27900232269868e-23
Cyp2d22	1.13550623565764e-27	2.16653759235237	0.13	0.052	2.31495656263523e-23
Dnajc1	1.15283905533059e-27	-0.201996055648913	0.216	0.402	2.35029298210248e-23
Fhod3	1.16245125565668e-27	-2.50870258048113	0.01	0.12	2.36988937490728e-23
Mapre2	1.18100346563297e-27	-0.279058238835592	0.152	0.326	2.40771176538594e-23
Ykt6	1.22947979960891e-27	-0.350770847573985	0.13	0.289	2.50654046746269e-23
Klhl3	1.26100574380398e-27	2.90782141533946	0.067	0.018	2.57081240989317e-23
Anxa4	1.41823413353686e-27	-0.25446622814341	0.146	0.315	2.89135392804159e-23
Ranbp1	1.43097990943432e-27	-0.19934550137295	0.309	0.536	2.91733874136374e-23
Mamld1	1.46561877045865e-27	1.99859902463393	0.084	0.026	2.98795698733406e-23
Ulbp1	1.5768902207548e-27	1.92173859525763	0.059	0.014	3.21480609305282e-23
Tmem106c	1.63920072426916e-27	-0.574405929721901	0.052	0.187	3.34183851656753e-23
Dennd4a	1.68868960431375e-27	-0.939602999804725	0.121	0.278	3.44273149631444e-23
Sh3tc2	2.05034929103101e-27	2.93471205518905	0.029	0.004	4.18004709962493e-23
Slc2a10	2.06939619318346e-27	-2.64407021284396	0.019	0.134	4.21887801904312e-23
Spryd3	2.36239979910665e-27	-0.591264664750266	0.094	0.245	4.81622447043872e-23
Cemip2	2.40355619297819e-27	2.24532987890291	0.208	0.108	4.90013001062464e-23
Manf	2.5389117192106e-27	-0.272957641640987	0.311	0.528	5.17607932195464e-23
Ifitm2	2.58364742705333e-27	0.577936164679395	0.783	0.799	5.26728200953362e-23
Srsf6	2.89805915087544e-27	-0.173345821838906	0.238	0.44	5.90827319088977e-23
Dnajc3	3.04665550702312e-27	-0.144850878155719	0.267	0.481	6.21121658216803e-23
Npepps	3.06419375778313e-27	-0.670814385613237	0.151	0.321	6.24697181399247e-23
Csrp1	3.1021155616964e-27	1.26622811666857	0.424	0.332	6.32428299563045e-23
Rps7	3.69058830179468e-27	0.403277775960394	0.85	0.86	7.52400237086882e-23
Sesn3	3.80219331269055e-27	-1.06711250343606	0.095	0.242	7.75153150658223e-23
Pgm1	3.83730296362704e-27	-1.25689238960595	0.052	0.185	7.82310955194645e-23
Tmod3	3.86533813608585e-27	1.86152598113956	0.366	0.278	7.88026485803823e-23
Ccdc3	4.01867326625154e-27	-0.515873394906839	0.162	0.342	8.19286918790701e-23
Gabarap	4.09621917563385e-27	-0.261816359406728	0.578	0.752	8.35096203336473e-23
Clip1	4.14336411031315e-27	-0.335708867124057	0.166	0.345	8.44707641169541e-23
Rflnb	4.29039670110974e-27	2.04426272559075	0.403	0.338	8.74683175455242e-23
Ptpn18	4.31846964863559e-27	0.557144534893052	0.181	0.08	8.80406407267337e-23
Pgls	4.52647942236698e-27	-0.306121805381481	0.275	0.484	9.22813359837957e-23
Slc7a5	4.56453412729294e-27	-1.46254803315067	0.049	0.179	9.30571572531212e-23
Rabgap1l	4.57425371002997e-27	-0.591308565843002	0.112	0.267	9.3255310386381e-23
Mageh1	4.68394857152288e-27	-0.516931570122995	0.125	0.282	9.54916595276369e-23
Tm9sf3	5.05018945633274e-27	-0.311080878845314	0.335	0.573	1.02958212446256e-22
C1qtnf1	5.11200825476178e-27	-0.645845907385036	0.074	0.216	1.04218512289828e-22
Cks1b	5.20020805093239e-27	-0.637399210787469	0.125	0.287	1.06016641534359e-22
Yjefn3	5.21580208968702e-27	-1.76286648325355	0.01	0.117	1.06334557202449e-22
Sgce	5.24790659261952e-27	-0.362661340023885	0.155	0.325	1.06989071703734e-22
Tpcn1	6.24321352154185e-27	-0.424716957214121	0.072	0.214	1.27280394063674e-22
Tnfrsf22	6.32692052560746e-27	3.30760358254714	0.032	0.005	1.28986928755559e-22
Klhl13	6.4500424623126e-27	-1.71056850516825	0.047	0.174	1.31497015679167e-22
Atp5o	6.54316573685826e-27	-0.204055292555623	0.369	0.594	1.33395519877329e-22
Polr3d	6.71652089968547e-27	-0.936847034848609	0.079	0.221	1.36929711581888e-22
Megf6	6.88231648569638e-27	2.56438594206054	0.071	0.02	1.40309786193892e-22
Rp2	7.00196595504043e-27	-0.617356436000114	0.071	0.21	1.42749079925409e-22
Khdrbs3	8.44482363007485e-27	-0.961112291521578	0.031	0.152	1.72164619346336e-22
Nt5dc2	8.79365011804018e-27	-1.14745970165662	0.068	0.204	1.79276144956485e-22
Tgtp2	8.99931848080754e-27	3.67147148894461	0.019	0.002	1.83469105868223e-22
Uxs1	9.28831617880068e-27	-0.674489651105238	0.091	0.238	1.8936090193721e-22
Scyl1	9.56122695598882e-27	-0.306670505764383	0.126	0.286	1.94924733951744e-22
Atp8a1	1.03213410725789e-26	1.69390761416201	0.107	0.038	2.10421180446665e-22
Gstp1	1.09605779305961e-26	-0.971799557875694	0.059	0.192	2.23453302271062e-22
Pitpnc1	1.11846225211235e-26	2.04407538388871	0.243	0.14	2.28020899338144e-22
Gask1b	1.14398153905856e-26	2.30490500870321	0.336	0.248	2.33223516367868e-22
Sncaip	1.32783829736948e-26	2.11315911611125	0.146	0.063	2.70706393684715e-22
Hr	1.45090387048968e-26	-1.8134822573204	0.012	0.121	2.95795772076731e-22
Setd7	1.47791174230778e-26	-0.319861185383943	0.13	0.293	3.01301866904288e-22
Cdh13	1.53445806831126e-26	1.66428887921548	0.361	0.267	3.12829966386616e-22
Gfpt2	1.75006064868754e-26	-2.17868114254686	0.015	0.126	3.56784864447929e-22
Gpr68	1.82642548285061e-26	2.66781564092315	0.025	0.003	3.72353363188754e-22
Ecm1	1.94690399021495e-26	-1.10078404345322	0.223	0.38	3.96915316485122e-22
Poc1a	2.01552029254071e-26	-1.39304667250978	0.025	0.14	4.10904122040275e-22
Sgk1	2.14151211820644e-26	1.54358291624623	0.44	0.358	4.36590075538747e-22
Slc39a6	2.2221569004537e-26	-1.58699908333145	0.068	0.202	4.53031127295497e-22
Fto	2.22800657057462e-26	-0.450403793576263	0.139	0.299	4.54223699543047e-22
Myl12a	2.23158412243323e-26	0.879885427953234	0.643	0.685	4.54953055040464e-22
Cul1	2.44179846563276e-26	-0.305929040221628	0.199	0.386	4.9780945318855e-22
Bag1	2.45801072375848e-26	-0.146916315908621	0.298	0.509	5.01114646252642e-22
Mapk8ip1	2.49578342614323e-26	-0.914873613393702	0.031	0.149	5.08815367087821e-22
Svil	2.57726964914974e-26	-0.21209526723369	0.185	0.36	5.25427963372158e-22
Tbx4	2.57899138426258e-26	-2.40318719797384	0.014	0.122	5.25778973509613e-22
Emilin2	2.58790231220728e-26	-2.57310830535321	0.016	0.127	5.27595644389698e-22
Gmppa	2.79929535148549e-26	-0.513913316246081	0.081	0.221	5.70692343307346e-22
Zbtb7c	2.88791880534693e-26	-1.65276112602697	0.014	0.123	5.88760006846078e-22
Stx5a	2.92171133095563e-26	-0.290309966888693	0.17	0.341	5.95649289041925e-22
Blvrb	3.01068874340008e-26	-0.243559004629239	0.205	0.393	6.13789114116975e-22
Zbtb46	3.02713593369361e-26	2.3221634405697	0.067	0.018	6.17142202802117e-22
Sgpl1	3.45526819261324e-26	-2.03759536051331	0.055	0.181	7.04425526428062e-22
Prkcsh	3.48868673689946e-26	-0.437525472423445	0.158	0.327	7.11238565051693e-22
Basp1	3.50584401959634e-26	-1.69315483318459	0.042	0.164	7.14736420275107e-22
Sdhd	3.57852233096253e-26	-0.205323890541653	0.198	0.384	7.2955334761333e-22
Svbp	3.61639430140894e-26	-0.15031526589409	0.249	0.444	7.37274306228241e-22
Isoc1	3.83484562500826e-26	-0.453904025717041	0.076	0.216	7.81809977570435e-22
Naxe	3.92473211157326e-26	-0.301817303429219	0.178	0.355	8.0013513558644e-22
Adcy2	3.96986731166228e-26	-2.68357893715088	0.015	0.123	8.09336848828588e-22
Nudt14	4.13153985059284e-26	2.22413501605253	0.126	0.051	8.42297029340362e-22
Scamp2	4.27564200218041e-26	-0.581019238379524	0.144	0.305	8.7167513498452e-22
Pglyrp1	4.3117013108353e-26	1.45129350203496	0.047	0.01	8.79026546239993e-22
Lix1l	4.53468001536811e-26	-0.230302374020682	0.155	0.323	9.24485214733097e-22
Itm2c	4.58227285064803e-26	-0.236806962817016	0.372	0.572	9.34187966061614e-22
Cpox	4.6842098869983e-26	-0.898807595996094	0.055	0.184	9.54969869662344e-22
Rnf112	4.72121265972939e-26	-3.86023378914159	0.009	0.112	9.6251362493903e-22
Aopep	4.99385708580865e-26	-0.192193658621463	0.223	0.411	1.01809764408381e-21
Ahcyl1	5.64710175331721e-26	-0.22218321030426	0.158	0.329	1.15127463444878e-21
Bcap31	5.87768659494548e-26	-0.160678967014552	0.282	0.497	1.19828396611154e-21
Mettl9	6.18297372713879e-26	-0.163032437303771	0.214	0.401	1.26052285375179e-21
St6galnac6	6.56267373724963e-26	-0.180591015859973	0.1	0.248	1.33793229481308e-21
Ablim1	7.45240008352175e-26	2.00106838778378	0.345	0.256	1.51932080502758e-21
Slc12a4	7.80077856516341e-26	-0.243784044206162	0.113	0.265	1.59034472607986e-21
Mpp7	7.80264068919273e-26	-1.04568022312846	0.11	0.257	1.59072435730572e-21
Acacb	7.87302776788235e-26	2.61559652093843	0.05	0.011	1.60507417103818e-21
Abhd8	7.88029158267094e-26	-0.451351299895113	0.097	0.244	1.60655504495912e-21
Ubc	7.93318315994549e-26	0.724715480096187	0.725	0.76	1.61733805081809e-21
Klk8	8.25935736198465e-26	1.68741006813485	0.043	0.008	1.68383518538781e-21
Rab2a	8.83996612011097e-26	-0.214446156642015	0.384	0.615	1.80220389290702e-21
Rbfox2	8.98233301418914e-26	-0.494865026738319	0.181	0.357	1.83122823160274e-21
Sfrp2	9.08268213382967e-26	-0.23187069803187	0.091	0.247	1.85168640662386e-21
Ebpl	9.20354596937945e-26	-0.118332284689816	0.093	0.24	1.87632691677739e-21
Plod1	9.26824947597613e-26	-0.437385572283054	0.253	0.447	1.88951802066725e-21
Chn1	9.29687858449398e-26	2.44015960599902	0.072	0.021	1.89535463702079e-21
Asah2	1.17703555843933e-25	2.29854869750213	0.124	0.05	2.39962239299026e-21
Serinc1	1.20935053760271e-25	-0.166125680888841	0.328	0.558	2.46550294101064e-21
Rnf13	1.23917573120781e-25	-0.299785351988273	0.165	0.333	2.52630756321336e-21
Mpdz	1.28290896753618e-25	-0.475599076824293	0.132	0.289	2.61546651211602e-21
Map2	1.33336190307132e-25	-1.02190338910927	0.048	0.173	2.7183249117915e-21
Glrx3	1.36817584047041e-25	-0.159941319121652	0.233	0.43	2.78930008596703e-21
Spg20	1.41606388281822e-25	-0.465398847104433	0.093	0.236	2.8869294379015e-21
Tcn2	1.52180472015333e-25	1.48095318748033	0.217	0.114	3.1025032829766e-21
Zbtb20	1.53407259134475e-25	-0.41039778457183	0.484	0.685	3.12751379197455e-21
Scfd1	1.54633771132676e-25	-0.321414410372014	0.158	0.325	3.15251869208187e-21
Engase	1.61595584034348e-25	-3.38801589171898	0.016	0.122	3.29444917170824e-21
Plekha5	1.68632974553556e-25	-0.762143193267724	0.055	0.182	3.43792045222335e-21
Rps17	1.74480703891005e-25	0.530607463680666	0.82	0.83	3.55713811022592e-21
Pcdh18	1.78362223756229e-25	-0.78861247951742	0.049	0.172	3.63627065571823e-21
Ncor2	1.87974255751618e-25	-0.641967338034466	0.14	0.299	3.83223115200823e-21
Nfkbia	2.2768376208107e-25	0.932767039045499	0.669	0.63	4.64178885754678e-21
Cdr2	2.40750003939473e-25	-0.328107706587696	0.091	0.236	4.90817033031403e-21
Hspa8	2.54572655551155e-25	0.428386850665423	0.797	0.833	5.18997272872139e-21
Bet1	2.55257919530956e-25	-0.352496112837288	0.162	0.329	5.20394320547761e-21
2310009A05Rik	2.64895042071501e-25	-0.312373158343965	0.123	0.277	5.40041522271169e-21
Ggh	2.67472762420675e-25	-0.305964140177151	0.177	0.35	5.45296720747029e-21
Lima1	2.68647726225605e-25	-0.363436902128756	0.272	0.458	5.47692119456141e-21
Cenpt	2.91433696624866e-25	2.20825633747435	0.103	0.038	5.94145877309115e-21
Ak1	3.13035237735793e-25	-0.559825359962725	0.048	0.174	6.38184939171961e-21
Gns	3.21525932884567e-25	-0.375328650271451	0.133	0.289	6.55494919371767e-21
Bod1	3.26334047871407e-25	-0.426665929529934	0.128	0.282	6.65297223395438e-21
Crim1	3.4328255253069e-25	2.10932478674813	0.358	0.275	6.99850139844318e-21
Htatsf1	3.43908634276551e-25	-0.623077119948119	0.135	0.289	7.01126532699604e-21
Hk2	3.44170127496662e-25	-1.82377964722899	0.016	0.123	7.01659638927445e-21
Isoc2b	3.47436175854493e-25	-0.986138091732183	0.029	0.142	7.08318131714554e-21
Plxna2	3.77298658010697e-25	2.08845057591414	0.168	0.081	7.69198774086408e-21
Pqlc1	3.83396355502205e-25	2.20033174811713	0.224	0.126	7.81630149962345e-21
Pdia3	3.89775395205171e-25	-0.292553704553348	0.44	0.666	7.94635098204781e-21
Lhfpl2	4.27914784138311e-25	-0.285729665402011	0.145	0.305	8.72389870422775e-21
Borcs7	4.62173395107085e-25	-0.140285927268055	0.106	0.251	9.42232900604814e-21
Matn3	4.88876855923954e-25	-2.01893850653223	0.029	0.142	9.96673246172165e-21
Cdk17	4.96763135007148e-25	2.07130055849424	0.17	0.082	1.01275100333907e-20
Mkrn1	4.99918294014253e-25	-1.35088352519578	0.118	0.264	1.01918342600686e-20
Arhgap6	5.18408763897825e-25	-0.71168744729472	0.042	0.162	1.05687994695849e-20
Plin3	5.26843298995437e-25	-0.184925915676634	0.14	0.298	1.074075433662e-20
2310022B05Rik	5.51676164460732e-25	-0.542447309514019	0.13	0.28	1.12470219648609e-20
Maml2	5.64733457718116e-25	2.07892591560424	0.15	0.067	1.15132210024992e-20
Gsc	5.75090749577001e-25	-1.38536705032113	0.018	0.125	1.17243751116263e-20
Tmem52	6.06446581926154e-25	-2.75556919116266	0.011	0.113	1.23636264657285e-20
Rassf8	6.27539977392324e-25	-0.830641224667554	0.09	0.227	1.27936575190973e-20
Gnpnat1	6.59142141361703e-25	-0.448458604331061	0.068	0.201	1.3437930835941e-20
Acy3	6.73914969269707e-25	1.46447101435272	0.048	0.01	1.37391044785015e-20
Ndrg3	6.92300680130759e-25	-0.367370296652787	0.11	0.259	1.41139339658258e-20
Ptpn13	7.41677836163966e-25	-1.3198864747048	0.015	0.119	1.51205860458748e-20
Irs1	7.68003930906342e-25	-1.5921001145885	0.028	0.139	1.56572961393876e-20
Prex1	7.81553446184938e-25	-0.74246443573161	0.118	0.261	1.59335301073723e-20
Rpl31	7.90483479903517e-25	0.658990149502303	0.77	0.797	1.6115586704793e-20
Postn	8.22834677736643e-25	-2.36285981833884	0.178	0.323	1.67751305750169e-20
Numbl	8.30086456427355e-25	-0.499088306145087	0.074	0.207	1.69229725871845e-20
Rad51ap1	8.94987679178488e-25	1.33052529552761	0.07	0.02	1.82461138154118e-20
Psmd8	9.43102262716489e-25	-0.165464712177479	0.285	0.497	1.92270258300011e-20
Manbal	1.02892048269552e-24	-0.542230212716489	0.128	0.28	2.09766018807136e-20
Ttc7	1.09933176779295e-24	-0.68002700165299	0.029	0.141	2.24120767499949e-20
Larp1	1.10732094024628e-24	-0.569206625969794	0.127	0.28	2.25749520088008e-20
Wdr35	1.227391612677e-24	-1.38593965813389	0.019	0.124	2.5022832807646e-20
Cpeb1	1.3041845938032e-24	-1.32224211689528	0.02	0.127	2.65884113138659e-20
Csad	1.30845223609414e-24	-0.252487055601585	0.118	0.268	2.66754157372512e-20
Foxo3	1.3183663140429e-24	-0.645596291283004	0.076	0.21	2.68775340443927e-20
Jund	1.35774698107818e-24	-0.374080265173232	0.543	0.753	2.76803877032408e-20
Ccdc127	1.4634908952474e-24	-0.315774354681283	0.13	0.284	2.98361888814088e-20
Clip3	1.48371310821883e-24	-0.992967395969648	0.032	0.146	3.02484591372573e-20
Bag5	1.49584822182721e-24	-0.463061432049723	0.157	0.322	3.04958576983914e-20
Inka1	1.67539941684084e-24	2.16283864010247	0.134	0.058	3.41563679111342e-20
Sirpa	1.73430797494378e-24	-1.20899560083458	0.056	0.18	3.53573366851789e-20
Parp3	1.81642757103572e-24	-0.839396638227271	0.051	0.174	3.70315088907053e-20
L3hypdh	2.01530737953399e-24	-1.27676703573823	0.048	0.168	4.10860715465595e-20
Obsl1	2.0447767383266e-24	-1.39836705733457	0.05	0.169	4.16868633642645e-20
B3glct	2.04748205206968e-24	-0.454123080769701	0.084	0.22	4.17420165955447e-20
Trim25	2.13001765669003e-24	1.4473393964198	0.154	0.07	4.34246699669395e-20
Cyba	2.13345366247094e-24	-0.24345592564991	0.333	0.562	4.3494719816795e-20
Slc31a1	2.14795277940358e-24	-0.865129886366777	0.077	0.207	4.37903133137007e-20
Rapgef4	2.24317646248581e-24	3.30534432406564	0.068	0.02	4.57316385406983e-20
Slc1a3	2.26346709604976e-24	-2.72527226336816	0.012	0.113	4.61453036871665e-20
Mesd	2.49059850247217e-24	-0.202260351366087	0.138	0.295	5.07758316699002e-20
H2-Q7	2.53455673328931e-24	2.61526451606052	0.077	0.025	5.16720081215691e-20
Man2a1	2.5793914658395e-24	-0.668718564897512	0.177	0.342	5.25860538140698e-20
Tvp23b	2.58208250592096e-24	0.157753638059468	0.138	0.299	5.26409160482105e-20
Asah1	2.6599718247393e-24	-0.288242645325483	0.21	0.387	5.42288455909601e-20
Il17d	2.66182902069527e-24	-1.56509169686794	0.036	0.15	5.42667082449146e-20
Gnl1	2.7462273377537e-24	-0.635432680997406	0.102	0.242	5.59873367347847e-20
Grb14	2.84092441354814e-24	-2.63603546769167	0.01	0.109	5.79179260190058e-20
Tprkb	2.89272038924866e-24	-1.30391972136628	0.036	0.15	5.89738905756124e-20
Lmcd1	2.92382910326947e-24	1.77186678356069	0.25	0.149	5.96081039283547e-20
Dph3	2.94775353081999e-24	0.100778758383062	0.209	0.39	6.00958512328272e-20
Itga3	3.58312039026579e-24	2.65734270264898	0.07	0.021	7.30490753963487e-20
Agpat2	3.78249362391808e-24	-1.09308079884465	0.03	0.14	7.71136975108179e-20
Ncoa1	3.93275461395017e-24	-0.67693197309779	0.096	0.232	8.01770683146021e-20
Uggt2	3.95784121205255e-24	-1.18259397791367	0.042	0.158	8.06885087901153e-20
Cited1	4.04282227761496e-24	-3.41459388482998	0.012	0.111	8.24210177737361e-20
Mrgprf	4.0753506281684e-24	-1.23614806806817	0.019	0.124	8.30841732564691e-20
Sox6	4.56651526089564e-24	-2.410002383227	0.025	0.132	9.30975466238795e-20
Sec63	5.03002144261861e-24	-0.209887567765446	0.197	0.377	1.02547047150666e-19
Ccn3	5.21077563929918e-24	-1.6519736645533	0.075	0.203	1.06232082958392e-19
Neurl1b	5.60849989598893e-24	1.91789175568975	0.08	0.026	1.14340487379526e-19
Plxnb2	5.64446208735053e-24	-0.394833412734509	0.112	0.258	1.15073648574815e-19
Gm17167	5.72881354716965e-24	-3.10471034394315	0.009	0.105	1.16793321786148e-19
Ssbp2	5.73319529006653e-24	-0.641301087527008	0.104	0.245	1.16882652378586e-19
Efnb1	5.79785347950403e-24	2.48431026661718	0.165	0.08	1.18200838886649e-19
Lsm12	6.21655149621178e-24	-0.247435674335438	0.182	0.35	1.2673683535327e-19
Samd12	6.31793917365439e-24	4.49551525592748	0.04	0.008	1.28803825933292e-19
Rabac1	6.37403372514942e-24	-0.200987740831617	0.487	0.685	1.29947425554621e-19
Rps5	6.43787267662566e-24	0.375934438180205	0.864	0.873	1.31248910258367e-19
Prrg2	6.66405267596789e-24	1.87165664785598	0.171	0.085	1.35860041904957e-19
Ephb3	6.73307458738042e-24	-3.21065840343116	0.015	0.115	1.37267191612925e-19
Gtf3a	6.91526033089114e-24	-0.283101077450241	0.122	0.269	1.40981412365878e-19
Tmem126a	7.16744339573539e-24	-0.121240916920261	0.111	0.259	1.46122668508857e-19
E2f7	7.21447965636173e-24	2.37146612573485	0.053	0.013	1.47081596754247e-19
Lmo4	7.46557224501797e-24	-0.231352127950574	0.198	0.369	1.52200621359181e-19
Brk1	7.80529722696104e-24	-0.134692142184352	0.311	0.535	1.59126594566055e-19
Ifitm1	8.50055915001374e-24	2.67757046783854	0.079	0.026	1.7330089939133e-19
Clec3a	8.73391699978565e-24	-2.98492267301415	0.014	0.113	1.7805836587463e-19
Camkk2	8.76598222634833e-24	-0.549955396217018	0.09	0.226	1.78712079648563e-19
Fam89a	9.47549076918634e-24	2.2610915790067	0.039	0.008	1.93176830311402e-19
Leprotl1	9.76290899015744e-24	-0.25374728199164	0.159	0.32	1.9903642558234e-19
Aars	9.77769824854847e-24	-0.381781894789641	0.092	0.23	1.99337934193158e-19
Rarg	9.81517294960327e-24	-0.354557669283045	0.121	0.267	2.00101930923562e-19
Gm11716	1.00492850024496e-23	5.13207970629505	0.01	0	2.0487477334494e-19
Pdpk1	1.12528286962093e-23	-0.464528748313245	0.103	0.243	2.29411418629619e-19
Rpl17	1.13459671669645e-23	0.339701844554573	0.873	0.87	2.31310232632905e-19
Pgam1	1.16625343013804e-23	-0.28648874178698	0.265	0.455	2.37764086802242e-19
Map2k2	1.17438686055754e-23	-0.159774641975348	0.247	0.446	2.39422249261865e-19
Fat3	1.18795149786912e-23	-4.21312624170991	0.008	0.101	2.42187671870577e-19
Trim2	1.21555138444606e-23	-0.537198587908769	0.106	0.246	2.47814460747019e-19
P3h2	1.24033001911659e-23	-0.492793940260862	0.07	0.198	2.528660809973e-19
Ap2a2	1.24438560594554e-23	-0.493814172451359	0.169	0.326	2.53692893484118e-19
Acaa1a	1.34308891062639e-23	0.30363010496975	0.162	0.327	2.73815536209402e-19
Timeless	1.36274945481967e-23	2.43785004103463	0.083	0.028	2.77823731354086e-19
Usp43	1.37141356293792e-23	3.36451046916128	0.031	0.005	2.79590083076153e-19
Atp6ap1	1.39161190938752e-23	-0.109955361933159	0.249	0.441	2.83707919966833e-19
Fbxl7	1.41202569332049e-23	1.94328436917316	0.186	0.096	2.87869678097249e-19
Wasf1	1.51717041668962e-23	-1.41752663728979	0.013	0.111	3.09305532850513e-19
Chid1	1.61252044936495e-23	-0.752316574255817	0.049	0.166	3.28744544012032e-19
Dmxl1	1.64841081430885e-23	-0.517122037623726	0.15	0.304	3.36061512713144e-19
Fblim1	1.65568332797662e-23	1.85264704838083	0.086	0.029	3.37544160074593e-19
Tnfrsf10b	1.78851523199187e-23	2.986194567418	0.089	0.031	3.64624600346183e-19
Dtx3l	1.79954437129193e-23	1.7706289307804	0.096	0.035	3.66873110975285e-19
Rtkn	1.84046309145984e-23	-1.42431495877939	0.033	0.143	3.75215210455918e-19
Ptprm	1.88527595567633e-23	2.13716237000885	0.231	0.14	3.84351209083733e-19
Appl2	1.92436579651996e-23	-0.478162042849702	0.071	0.2	3.92320454936524e-19
Cog6	1.92855924325055e-23	-1.12721166192964	0.07	0.193	3.9317537292149e-19
Nrtn	2.02679441720033e-23	-1.89717342539346	0.01	0.104	4.13202577834632e-19
Usp16	2.06678688029596e-23	-0.100825509795268	0.136	0.287	4.21355841285936e-19
Sc5d	2.15981079678833e-23	-0.849736798774458	0.052	0.171	4.40320627141238e-19
Golga5	2.30961517249699e-23	-0.766702439479976	0.097	0.231	4.70861245216962e-19
Lats1	2.47864973051333e-23	-0.354399303582088	0.119	0.263	5.05322320559753e-19
Fkbp1a	2.63054126902865e-23	0.968671140285127	0.579	0.623	5.36288448516872e-19
Ss18l2	2.67189246350457e-23	0.105391857544733	0.104	0.246	5.44718716534676e-19
Ntn4	2.79978842451389e-23	-0.29815857009501	0.068	0.195	5.70792866105647e-19
Fzd7	2.80281878645522e-23	-1.69996732759896	0.031	0.138	5.71410665994625e-19
Atp8b2	2.86837177250104e-23	-0.267333197662522	0.134	0.284	5.84774953259787e-19
9530082P21Rik	3.34768662530682e-23	3.09564030035472	0.063	0.018	6.82492872301301e-19
Tbc1d23	3.5460988870353e-23	-0.543311881279688	0.108	0.245	7.22943180099886e-19
Mafb	3.59608373015315e-23	-0.662774828990884	0.152	0.306	7.33133590066323e-19
Col4a1	3.63043226863688e-23	2.10004019601774	0.478	0.437	7.40136226607001e-19
Bckdk	3.76992028441097e-23	-0.158944306160953	0.106	0.245	7.68573648382864e-19
Brinp3	3.93557694253198e-23	-2.22932297147008	0.015	0.112	8.02346071273996e-19
Tlr2	3.97016537404255e-23	-1.40765185427886	0.03	0.137	8.09397614806055e-19
Wtip	4.03581807800337e-23	-0.636165319674726	0.107	0.245	8.22782231562548e-19
Gmfb	4.05986990460977e-23	-0.247191533487614	0.134	0.284	8.27685677452794e-19
Slc25a11	4.2951019180455e-23	-0.229902987734936	0.147	0.304	8.75642428031936e-19
St7	4.34940743096511e-23	-2.03450237838961	0.039	0.148	8.86713692950857e-19
Gvin1	4.38923433742153e-23	3.32892410944865	0.011	0.001	8.94833204370127e-19
Dock8	4.55040950761399e-23	-1.58613254322301	0.046	0.159	9.27691986317263e-19
Tle5	4.60905393435451e-23	-0.150225135007242	0.344	0.559	9.39647825596854e-19
Adamtsl4	4.62925172657732e-23	-1.33869221887845	0.029	0.135	9.43765549497319e-19
H1f0	4.69323287359051e-23	-0.146712161892592	0.29	0.489	9.56809385938898e-19
B830012L14Rik	4.7203048149589e-23	-1.35375487155972	0.026	0.129	9.62328542625671e-19
Olfm1	5.11968343274788e-23	-1.62157018277954	0.041	0.151	1.04374986143431e-18
Irak1bp1	5.27151068131934e-23	-2.1380000115108	0.019	0.119	1.07470288260057e-18
Nav3	5.29526604825896e-23	1.73756127684224	0.095	0.035	1.07954588925855e-18
Gcsh	5.2984432976447e-23	-0.23864383138669	0.109	0.249	1.08019363509082e-18
Socs2	5.56063078035224e-23	1.88756879415241	0.28	0.179	1.13364579719041e-18
Ubtd2	5.66397653982014e-23	-1.5165057875033	0.034	0.142	1.15471489717313e-18
Cacfd1	5.99617124136837e-23	-0.69943212368096	0.076	0.203	1.22243943097777e-18
Aff4	6.01299918034779e-23	-0.198924385683629	0.222	0.4	1.2258701428975e-18
Anapc13	6.28081777831446e-23	0.189192581683573	0.244	0.437	1.28047032046497e-18
Eva1b	6.29579750204225e-23	-0.103092068284204	0.31	0.508	1.28352423674135e-18
Myh10	6.29775071452875e-23	-0.854866882173207	0.086	0.214	1.28392243817098e-18
Tet1	6.48233893127416e-23	-1.10319297453072	0.077	0.202	1.32155443791886e-18
Ehd2	6.50730364612085e-23	1.79928350327161	0.432	0.403	1.32664399433466e-18
Dap3	6.86656734182869e-23	-0.807306258406078	0.112	0.252	1.39988708397862e-18
Trim12c	6.87212288482156e-23	1.81983909591994	0.096	0.035	1.40101969252857e-18
Sfxn1	7.05958791511261e-23	-0.466912827253969	0.089	0.221	1.43923818825401e-18
Igf2bp2	7.2936241928171e-23	-2.4351436846148	0.015	0.112	1.48695116418962e-18
Lrrn4cl	7.75138715316986e-23	-1.38629825332338	0.024	0.127	1.58027529891674e-18
Fes	7.83529637424417e-23	1.76416885494184	0.105	0.04	1.59738187181716e-18
S1pr2	8.51824947297368e-23	-1.37694276999573	0.031	0.137	1.73661552005514e-18
Ctsb	8.68997392140152e-23	-0.458951994150242	0.464	0.701	1.77162498335613e-18
Ier2	8.70344803067878e-23	1.32305335800473	0.536	0.497	1.77437195001448e-18
Osbpl5	9.00097011213778e-23	-0.719696827363342	0.062	0.182	1.83502777676153e-18
Cyp51	9.03768787874143e-23	-1.99829845842956	0.03	0.134	1.84251342783901e-18
Gm26510	9.33101460086635e-23	3.6534409830295	0.021	0.002	1.90231394667862e-18
Tdh	9.37548074432635e-23	-2.38752494514673	0.012	0.106	1.91137925934581e-18
Six1	9.39010102713589e-23	-0.723699258498724	0.021	0.122	1.91435989640219e-18
Smoc2	9.74931814730939e-23	-1.67562651777329	0.039	0.151	1.98759349069196e-18
Dynll2	1.02194858043303e-22	-0.111441770817991	0.173	0.331	2.08344657092883e-18
Hnrnpdl	1.04865179464105e-22	-0.100175414286693	0.275	0.479	2.13788641373472e-18
Insc	1.14818868896403e-22	-4.25558968546373	0.007	0.096	2.34081228019096e-18
Kctd12b	1.21356709356439e-22	2.21730947251556	0.16	0.08	2.47409923364973e-18
H2-M9	1.22893482677701e-22	3.16256778749364	0.018	0.002	2.5054294313503e-18
Naaladl2	1.23346177118247e-22	-2.03105973170523	0.011	0.104	2.5146585129097e-18
Sh3bgrl2	1.23783530299895e-22	3.25132795111182	0.047	0.011	2.52357483222397e-18
Tm9sf1	1.25454066342426e-22	-0.346410209204459	0.156	0.312	2.55763205052304e-18
Med30	1.25558243598115e-22	-0.466602045414344	0.115	0.254	2.55975591223478e-18
Ghr	1.26256958974606e-22	-0.312996248501021	0.116	0.254	2.57400062261529e-18
Rpl24	1.31196031470855e-22	0.393387786860454	0.846	0.857	2.67469349359632e-18
Zfp57	1.31271756637254e-22	2.62057672288918	0.057	0.016	2.6762373025637e-18
Cd274	1.32487618542038e-22	2.62334846139507	0.029	0.004	2.70102507921653e-18
Hes1	1.34916812461953e-22	1.1862195305306	0.521	0.452	2.75054905566183e-18
N4bp2	1.39579364118171e-22	-0.890932942673401	0.103	0.238	2.84560449627714e-18
Dnajb4	1.46101533322653e-22	-0.223383755595712	0.124	0.267	2.97857195984893e-18
Smc3	1.52421506727883e-22	-0.124667044540474	0.198	0.373	3.10741725766136e-18
Insyn1	1.56684736994331e-22	-5.21427750253033	0.006	0.094	3.19433173310342e-18
Zfp521	1.57738167768334e-22	-0.292061914756938	0.112	0.253	3.21580802629303e-18
Ccdc6	1.65854263216383e-22	-0.309277478816168	0.11	0.248	3.3812708641924e-18
Isl1	1.81578236332355e-22	-3.0331182288256	0.011	0.104	3.70183550410772e-18
Lgals9	1.96646617364365e-22	1.35034960064466	0.217	0.121	4.00903458820731e-18
Gstz1	1.9798856592214e-22	-0.757695193153999	0.047	0.16	4.03639289345467e-18
Fam8a1	2.02829792382551e-22	-0.54297152655567	0.129	0.271	4.13509097730307e-18
Smim7	2.06484200845528e-22	0.283740161580841	0.233	0.419	4.20959340263777e-18
Aldh7a1	2.09616977008913e-22	-0.383736548979322	0.072	0.197	4.2734613102807e-18
Rps15a	2.12322731431205e-22	0.373361201348116	0.862	0.875	4.32862352568798e-18
Ctnnbip1	2.14414431946657e-22	2.04433754208763	0.331	0.253	4.37126702409649e-18
P4ha3	2.1783779679856e-22	-3.39600789621015	0.008	0.097	4.44105916333225e-18
Aprt	2.18118711180304e-22	-0.157078733717484	0.215	0.388	4.44678616483287e-18
Foxp2	2.1893336215956e-22	-2.02843980885403	0.021	0.119	4.46339445434694e-18
Dtymk	2.22584739624809e-22	-0.176959819369831	0.171	0.334	4.53783508673098e-18
Oxt	2.23726239236744e-22	-2.53560271037592	0.011	0.104	4.56110683931949e-18
Rin3	2.27582480197564e-22	1.79883714820084	0.116	0.048	4.63972402378774e-18
Jdp2	2.28938307372413e-22	-0.285658475913587	0.117	0.26	4.66736527240138e-18
Vdac1	2.31496492894701e-22	-0.111171933733973	0.239	0.43	4.71951900064427e-18
Chad	2.34009108777286e-22	-0.940174091093372	0.227	0.392	4.77074370064252e-18
Pdgfc	2.38534664954439e-22	-1.19026931158678	0.021	0.12	4.86300621442615e-18
Abcc1	2.41304777963925e-22	-0.908187935720122	0.063	0.183	4.91948050835053e-18
Galnt2	2.43667518859536e-22	-0.287382216521818	0.145	0.296	4.96764970698936e-18
Tgfbr1	2.47866037572109e-22	-0.252443786404621	0.137	0.286	5.05324490798258e-18
Enc1	2.50376705726759e-22	-1.47049057438763	0.055	0.169	5.10442989965143e-18
Cd81	2.56172329605284e-22	0.533921337837188	0.752	0.78	5.22258528366292e-18
Tsc22d1	2.56231043881931e-22	1.22096150836802	0.537	0.522	5.22378229162093e-18
Zfp395	2.6298945888663e-22	-0.437822776851183	0.086	0.214	5.36156609832173e-18
Naaa	2.7223476148853e-22	-1.31651276798592	0.043	0.154	5.55005008246667e-18
Sh3gl1	2.78326154289523e-22	-0.278030852194241	0.179	0.342	5.67423530750051e-18
Entpd7	2.85857394930851e-22	-0.830219768094935	0.044	0.156	5.82777471045527e-18
Ptpra	2.86772103443543e-22	-0.37594990356203	0.207	0.383	5.84642287290352e-18
Fez1	2.87350113087737e-22	-0.7125943777896	0.046	0.159	5.8582067555197e-18
Tlcd1	2.92098549330375e-22	-1.02521026846488	0.025	0.125	5.95501312519835e-18
Ripply3	2.94453657243061e-22	3.14277183287676	0.036	0.007	6.00302671021429e-18
Hpgd	2.9949784993688e-22	-0.501923221834646	0.057	0.179	6.10586266666317e-18
Tor1b	3.06665746857074e-22	-0.539747348197936	0.112	0.249	6.25199458117516e-18
Adam33	3.08261847887042e-22	-2.16867075057659	0.018	0.115	6.28453429287312e-18
Slc7a11	3.24316641007709e-22	-1.47027052776462	0.026	0.126	6.61184336022417e-18
Kdm5b	3.27896313353663e-22	-0.492058832070932	0.153	0.305	6.68482214034113e-18
Arl3	3.49732850124235e-22	-0.181571565191024	0.193	0.359	7.13000361548278e-18
Dipk2a	3.61382790007242e-22	-0.512128901826448	0.121	0.26	7.36751093987765e-18
Lmo7	3.76538747663348e-22	2.42014694191051	0.202	0.116	7.67649544861269e-18
Nlgn2	3.77092310545505e-22	-2.11601800706914	0.03	0.131	7.68778093509121e-18
Qpct	3.86561650592397e-22	-1.51620901242986	0.027	0.129	7.88083237062721e-18
Myo7a	3.95927639149144e-22	-2.10258004536016	0.034	0.138	8.07177677933361e-18
Ssbp1	4.26634077057167e-22	-0.250253929988747	0.137	0.282	8.69778892896447e-18
Id2	4.42081477512817e-22	-0.461935417325461	0.29	0.469	9.01271508205379e-18
Kat2b	4.57230506814848e-22	-0.240627890555285	0.11	0.245	9.3215583424343e-18
Synm	4.74051286014886e-22	-0.268588140553837	0.098	0.231	9.66448356798548e-18
Tagln2	5.14628020484156e-22	1.05841104695173	0.545	0.546	1.04917214536105e-17
Akr1b3	5.18523970258432e-22	-0.17932377159924	0.165	0.321	1.05711481816586e-17
Myrip	5.33054570759536e-22	4.23587336178251	0.032	0.006	1.08673835340747e-17
Ntan1	5.39545305424016e-22	-0.171818296815584	0.219	0.398	1.09997101416794e-17
Flnb	5.67210276119445e-22	1.78450576025822	0.251	0.161	1.15637158992471e-17
Slc29a3	5.75451885613847e-22	-0.639461334258923	0.062	0.179	1.17317375920095e-17
Psmb4	5.88050591013342e-22	-0.111916204377419	0.313	0.528	1.1988587398989e-17
Stx8	6.03504185302907e-22	-0.381444310397081	0.126	0.27	1.23036398257704e-17
4933400C23Rik	6.34791207216099e-22	-3.13304613535347	0.01	0.1	1.29414883415146e-17
Slc25a39	6.38214426148439e-22	-0.40467458668926	0.152	0.302	1.30112775058882e-17
Rbbp7	6.42405663835642e-22	0.245361007359453	0.246	0.436	1.30967242686172e-17
Exoc3	6.42572120876393e-22	-0.460416837516857	0.126	0.264	1.3100117828307e-17
Rps8	6.47823107016552e-22	0.309852469674547	0.914	0.913	1.32071696827465e-17
4930428N03Rik	6.48595111826784e-22	3.48329836226727	0.017	0.002	1.32229085448126e-17
Steap2	6.53990967701678e-22	-2.02673857702295	0.009	0.097	1.33329138585341e-17
Mars	6.54194236133742e-22	-0.450004382455255	0.069	0.189	1.33370578920586e-17
Pnpla8	6.60203376901962e-22	-0.289681902216573	0.18	0.345	1.34595662449003e-17
Usp2	6.9272706683777e-22	-1.26119394658236	0.035	0.14	1.41226267116216e-17
Myl6	6.94568458592176e-22	0.303670411935772	0.794	0.851	1.41601671653187e-17
Tmed9	7.17601783810679e-22	-0.136339300980197	0.404	0.627	1.46297475665483e-17
B230118H07Rik	7.28673203429834e-22	0.118158082682926	0.099	0.231	1.4855460598324e-17
Bfsp1	7.4256808036582e-22	-2.03455230988851	0.017	0.112	1.5138735454418e-17
Ttc19	7.6426801080038e-22	-0.444870161005027	0.106	0.241	1.55811319361873e-17
Nid1	7.9034471597381e-22	-0.522080751257865	0.294	0.481	1.61127577245581e-17
Celsr1	7.9653359122817e-22	2.65777165333416	0.032	0.006	1.62389303243687e-17
Rpl35	9.19696121088222e-22	0.479984785138428	0.765	0.792	1.87498448206256e-17
Qsox1	9.94617590379233e-22	-0.212695255245185	0.163	0.315	2.02772688150614e-17
Pik3r1	1.00777454857504e-21	-0.115272934700003	0.25	0.432	2.05454997217994e-17
Col27a1	1.05340413320292e-21	-2.23052361927729	0.028	0.128	2.14757500636079e-17
Myo1b	1.07286632016408e-21	1.68320639939926	0.268	0.176	2.18725256691852e-17
Rab7b	1.07999919760522e-21	-1.58862507077577	0.019	0.115	2.20179436415777e-17
Gnb5	1.09397217301717e-21	-0.430378393712415	0.052	0.164	2.23028106913011e-17
Fcgrt	1.09402603429178e-21	-0.157081483387533	0.315	0.514	2.23039087611064e-17
Gramd3	1.17363329149964e-21	-0.747414124211618	0.039	0.145	2.39268619138032e-17
Kit	1.21139985861119e-21	1.04908346077486	0.059	0.017	2.46968089175064e-17
Tmem9	1.22285712094608e-21	-0.448787179171813	0.087	0.212	2.49303881247277e-17
[truncated: 10,088 more rows]
