# Supplementary material for: Single-nucleus transcriptional and chromatin accessibility analyses of maturing mouse Achilles tendon uncover the molecular landscape of tendon stem/progenitor cells
Source: eLife. 2026 Feb 2;14:RP104768. doi: 10.7554/eLife.104768 (PMC12863719; doi:10.7554/eLife.104768)
Supplement: Supplementary file 8. [file elife-104768-supp8.csv]

	p_val	avg_log2FC	pct.1	pct.2	p_val_adj
Hbb-bt	0	7.74986997278416	0.994	0.142	0
Alas2	0	8.14829831550782	0.835	0.013	0
Hba-a2	0	7.39066564717936	0.996	0.224	0
Hba-a1	0	7.46022093109036	0.994	0.24	0
Snca	0	7.13740266892587	0.679	0.02	0
mt-Nd2	0	-2.24013687536832	0.238	0.871	0
mt-Nd1	0	-2.11329822975227	0.35	0.939	0
Bpgm	0	6.46638775876601	0.663	0.085	0
Ube2l6	0	4.6854572336665	0.662	0.088	0
mt-Nd4	0	-2.19433456645005	0.347	0.913	0
Ppia	0	-2.21857712471704	0.408	0.913	0
Tent5c	0	5.23128970776267	0.601	0.105	0
mt-Cytb	0	-2.339787774695	0.454	0.941	0
Ptma	0	-2.27972668244502	0.455	0.928	0
Slc25a37	0	5.15186182740623	0.519	0.065	0
Mkrn1	0	4.60190668706457	0.668	0.229	0
Isg20	0	5.07820528843103	0.454	0.031	0
Hbb-bs	0	7.77949868703414	0.996	0.581	0
Rpl27a	0	-2.05129030920975	0.507	0.918	0
Rpl23	0	-2.11113577745673	0.514	0.921	0
Rps8	0	-2.25616518710074	0.533	0.937	0
Rps3a1	0	-2.00342017160703	0.534	0.926	0
Malat1	0	-2.13529059652122	0.586	0.974	0
mt-Co2	0	-2.62928214968263	0.573	0.94	0
Eef1a1	0	-2.1656613669627	0.651	0.959	0
Rpl13	0	-1.79864598298129	0.663	0.96	0
mt-Co3	0	-2.40497822039393	0.697	0.97	0
mt-Atp6	0	-2.16830176522097	0.721	0.979	0
Rplp1	0	-1.76320236260489	0.704	0.955	0
Rsad2	0	3.95989763365946	0.253	0.016	0
mt-Co1	0	-2.17092384531936	0.725	0.962	0
Car2	0	6.13958680914644	0.2	0.009	0
Gypa	0	7.38863110126545	0.184	0.002	0
Rps27a	1.50313341572225e-307	-1.88029228873441	0.603	0.939	3.06443809463295e-303
Rps4x	2.1362565800172e-303	-2.03959785243762	0.494	0.921	4.35518628968107e-299
Rps14	5.78404903997127e-299	-1.85789368423834	0.597	0.942	1.17919407777894e-294
Rps20	2.37351711146564e-298	-2.06724538076543	0.508	0.9	4.838889335145e-294
Rpl13a	1.84370944154634e-296	-2.0210506355693	0.437	0.919	3.75877043848053e-292
Rpl11	2.99734265246875e-296	-1.96240613265195	0.434	0.911	6.11068246558805e-292
Tspo2	7.10317769737875e-296	7.41093263053089	0.101	0.001	1.4481248371646e-291
Vim	1.22579720779206e-291	-2.1496438064059	0.477	0.932	2.49903276752567e-287
Rps24	2.11443384968791e-289	-1.8141562280915	0.651	0.932	4.31069628935875e-285
Rpl10	3.49852229886665e-289	-2.00327535917254	0.435	0.904	7.13243741069944e-285
Rps16	9.26935880888615e-289	-1.89202498333462	0.519	0.919	1.88974418036762e-284
Lgals1	2.82224429112923e-288	-1.78644829933784	0.702	0.952	5.75370943632517e-284
Rps11	4.76662514563155e-287	-2.03364123530728	0.431	0.908	9.71771868439904e-283
Sparc	2.64236979793815e-286	-2.74281336468994	0.884	0.967	5.3869993070565e-282
Rpl21	4.60361496149179e-286	-2.0133569709375	0.457	0.899	9.38538982199331e-282
Rpl35a	7.89136369278413e-286	-1.86540419311028	0.504	0.924	1.6088123160479e-281
Fau	1.55031209555061e-281	-1.89967326929427	0.465	0.919	3.16062126919902e-277
Rplp0	8.88350372263065e-281	-1.6385716440092	0.711	0.94	1.81107990393271e-276
Rpl8	4.11580622659499e-280	-2.07770650322118	0.379	0.879	8.39089415415921e-276
Rpsa	1.24345815840332e-278	-2.19566827503017	0.391	0.862	2.53503814753685e-274
Rps15	1.92046979681082e-278	-2.07916612033389	0.353	0.884	3.91526177475821e-274
Rpl26	3.71206965419635e-278	-1.89107551002625	0.466	0.914	7.5677964040101e-274
Rps2	1.14251200793605e-276	-1.81240107949986	0.484	0.907	2.32923923057922e-272
Actg1	2.2558019207429e-275	-2.12173045017778	0.364	0.886	4.59890337581855e-271
Rpl19	9.24085195236672e-275	-1.86144155312339	0.519	0.906	1.883932487529e-270
Rpl28	2.68302864549105e-273	-2.05588447879443	0.444	0.864	5.46989049956261e-269
Rpl38	3.39109294760963e-273	-1.75895802804116	0.573	0.917	6.91342119229175e-269
Ddx5	1.10720995277267e-272	-2.61720196281076	0.165	0.793	2.25726893071763e-268
Ahnak	2.70314197221096e-272	-2.50989118352636	0.152	0.812	5.51089553874648e-268
Rpl39	4.26988899378416e-271	-1.71276874357106	0.627	0.927	8.70502269162777e-267
Rpl30	1.82208874528764e-270	-2.23898029475872	0.378	0.846	3.71469232501792e-266
Rps19	3.67814345017931e-270	-1.93331368160662	0.48	0.922	7.49863105188056e-266
Rps23	8.64558991753994e-270	-1.67181948078605	0.56	0.941	1.76257641648887e-265
Rpl6	2.83751328891064e-269	-1.88962921404011	0.448	0.9	5.78483834210212e-265
Hsp90ab1	1.50936123072347e-268	-2.45232275393619	0.247	0.816	3.07713474107594e-264
Rps12	5.60043679175599e-268	-1.80424761560222	0.632	0.901	1.14176104873529e-263
Rps9	6.77607007660822e-268	-1.8821465933531	0.505	0.904	1.38143740651812e-263
H3f3b	1.73998293997583e-266	-2.21918195745973	0.257	0.847	3.54730321972873e-262
Hspa8	2.27575535449927e-266	-2.11447485840243	0.303	0.864	4.63958244121767e-262
Rps21	1.33356557707295e-265	-1.90732092425924	0.473	0.882	2.71874014197862e-261
Rpl18a	5.09721430377795e-265	-1.80667519884927	0.542	0.922	1.03916908011121e-260
Itm2b	7.40115143498837e-265	-1.92903708290857	0.401	0.898	1.50887274305108e-260
Rpl34	3.58338976783352e-264	-1.82016513397637	0.503	0.904	7.30545671968220e-260
Epb41	5.31197034487356e-264	3.70490128051631	0.55	0.174	1.08295139420937e-259
Rpl10a	2.42522806218616e-263	-2.12042071834005	0.322	0.848	4.94431245037892e-259
Cd81	1.21098555144436e-262	-2.30412488951514	0.216	0.814	2.46883624372962e-258
Rpl41	1.59763501414818e-261	-1.47780621414093	0.825	0.978	3.25709850334389e-257
Rps28	1.68637913836838e-261	-1.7044222620944	0.566	0.941	3.43802114939162e-257
Nme2	3.12926560371493e-261	-1.99645186654534	0.446	0.864	6.37963378629362e-257
Rpl37a	9.1397311378972e-261	-1.72739971407164	0.602	0.951	1.8633169870831e-256
Rpl15	7.69417349542817e-259	-1.94321593619278	0.41	0.873	1.56861115051294e-254
Rpl9	1.24269199023544e-258	-1.93760720436912	0.406	0.872	2.53347616049299e-254
mt-Nd3	1.99617810610213e-258	-2.21552964122741	0.136	0.771	4.06960830491042e-254
Ubc	6.47710548693356e-258	-2.47925549982868	0.178	0.794	1.32048749562114e-253
Rpl18	2.24403969917568e-257	-1.99776557758742	0.347	0.857	4.57492373470947e-253
Rps6	2.40302300932902e-257	-1.89737243147218	0.325	0.871	4.89904300911908e-253
Lmna	1.04864597698202e-256	-2.30395687651418	0.151	0.794	2.13787455327325e-252
Slc4a1	1.39000296749147e-256	7.29179623356859	0.092	0.001	2.83379904982487e-252
Rpl37	1.76559597026453e-256	-1.7992399807728	0.437	0.92	3.5995205045783e-252
Eef2	2.59339013310815e-256	-2.26720685719816	0.195	0.793	5.28714446436759e-252
Rps3	3.43625671072449e-256	-1.98068868904485	0.373	0.87	7.00549655615401e-252
Calm1	1.85862536787123e-255	-2.51719628184691	0.183	0.802	3.78917953747908e-251
Rpl32	3.25642031292722e-254	-1.62252472920141	0.572	0.933	6.63886409196472e-250
Rpl36	9.87999668666445e-254	-1.8045848396272	0.402	0.895	2.01423492451028e-249
Rps5	1.15814248765581e-253	-1.79725373276195	0.45	0.899	2.36110508958389e-249
Rps29	2.65252795626633e-253	-1.5663622099348	0.688	0.959	5.40770874444016e-249
Rps15a	3.22829906694306e-253	-1.79473099700734	0.485	0.898	6.58153330777681e-249
Rps10	5.73192173947876e-253	-1.95666535749055	0.472	0.861	1.16856688502754e-248
Zbtb20	1.70373705433217e-252	-3.21307464374232	0.085	0.709	3.47340873266701e-248
Rpl24	1.21011434708035e-251	-1.85773331172447	0.42	0.883	2.4670601193927e-247
Rpl17	2.26498669494037e-251	-1.78276345627233	0.525	0.892	4.61762837497494e-247
Rps18	1.82609763339248e-250	-1.71532114854897	0.428	0.909	3.72286524519725e-246
Rbm39	2.32759487674271e-249	-2.89798422356308	0.059	0.698	4.74526767521536e-245
Rps25	3.11588109453647e-249	-1.79554575021198	0.399	0.887	6.3523467874315e-245
Rpl3	1.24505668996747e-248	-1.8766596012756	0.354	0.867	2.53829707383667e-244
Serpinh1	1.32517529956038e-246	-2.45507851618278	0.298	0.79	2.70163488321374e-242
Serf2	1.70397387446217e-246	-1.79419032615606	0.472	0.875	3.47389153786602e-242
Rpl14	2.18437433562607e-245	-1.75997756341573	0.363	0.881	4.45328395804086e-241
Rpl29	2.54821984822184e-245	-2.21421506293089	0.276	0.809	5.19505580456986e-241
Laptm4a	2.86583291182253e-245	-2.18127364928968	0.223	0.789	5.84257355733259e-241
Rpl7	2.49969441993992e-244	-1.88462889798692	0.426	0.863	5.09612701393151e-240
Hbq1b	1.3992174962062e-243	7.26366714066159	0.085	0.001	2.85258470951558e-239
Tmsb4x	5.65669276826969e-243	-1.96177622009652	0.728	0.967	1.15322995466714e-238
Rps13	2.80718612425403e-240	-1.71557641065467	0.446	0.881	5.72301035151669e-236
Rps27	2.39038249198982e-239	-1.72841708502042	0.434	0.913	4.87327278641964e-235
Neat1	4.37931527520214e-239	-2.98361926097924	0.061	0.691	8.92811005155459e-235
Cox4i1	3.01898956728529e-238	-2.01411949670861	0.316	0.823	6.15481403082452e-234
Rps26	3.89377227566113e-238	-1.86326307785528	0.391	0.865	7.93823353839034e-234
Rrbp1	4.12775085812133e-236	-2.90455775405903	0.132	0.711	8.41524567445194e-232
Gnai2	1.38246090408953e-235	-3.09936811497506	0.081	0.677	2.81842304516733e-231
Ifitm2	4.74668403739226e-235	-1.99199092261733	0.294	0.83	9.67706474703159e-231
Rpl27	8.29494662011019e-235	-1.80295858473701	0.367	0.856	1.69109076744186e-230
Ptms	3.78922161682317e-234	-2.68003795441325	0.134	0.717	7.72508611021741e-230
Calm2	1.30665465450319e-233	-2.02820652371153	0.199	0.792	2.66387684413566e-229
S100a6	1.49331298500882e-233	-1.68789050252112	0.702	0.964	3.04441718253749e-229
Cfl1	2.13513929652463e-233	-2.06147426677914	0.132	0.76	4.35290848382476e-229
Morf4l1	5.00773908381871e-233	-1.97873698064313	0.155	0.766	1.02092776701812e-228
Rps7	9.96637064577905e-233	-1.70530726462182	0.48	0.883	2.03184398355498e-228
Son	1.40967738722441e-232	-2.62124968340717	0.057	0.669	2.87390928933441e-228
Rpl7a	3.74661078443492e-232	-2.08390129927572	0.295	0.792	7.63821540622747e-228
Rpl4	2.4190454221642e-231	-1.86047321672727	0.237	0.813	4.93170790216616e-227
Igfbp7	4.83487521472992e-231	-2.29268160977807	0.412	0.863	9.85686010026989e-227
Chchd2	1.54957716924098e-230	-2.11111215119114	0.198	0.776	3.15912297493158e-226
Anxa5	1.50027633419194e-228	-2.10683388836449	0.178	0.776	3.0586133625171e-224
Timp2	5.19030014386034e-227	-2.10318536855956	0.289	0.801	1.05814649032881e-222
mt-Nd5	5.42293799232419e-227	-2.55311213105337	0.086	0.684	1.10557436849513e-222
Hmgb1	8.43896780697846e-227	-2.21137548161596	0.15	0.748	1.7204523668087e-222
Rpl31	1.16053249676374e-226	-1.84385644279072	0.241	0.83	2.36597760115223e-222
Emp3	4.56237732168587e-226	-2.21448214969445	0.192	0.763	9.30131864572098e-222
Hnrnpa2b1	6.64229028184091e-226	-2.29052551686617	0.091	0.704	1.35416371975891e-221
App	1.05468050869485e-225	-2.92011242727947	0.069	0.663	2.15017715307618e-221
Rpl22	2.32502159785453e-225	-2.04522690292194	0.263	0.789	4.74002153154604e-221
Col6a1	2.4158617962335e-225	-2.73521928333038	0.259	0.741	4.92521744398124e-221
Actb	3.06313735609739e-223	-1.50164443520622	0.674	0.983	6.24481812787574e-219
Itgb1	4.69552237170031e-223	-2.92679588740646	0.104	0.679	9.57276145918542e-219
Bgn	6.69029351498916e-223	-2.59406064095139	0.414	0.795	1.36395013890084e-218
Nfib	3.03122049877684e-222	-3.35236358646711	0.055	0.642	6.17974923085634e-218
Hspa5	1.20126407262289e-221	-2.45045786670186	0.144	0.718	2.44901706485628e-217
Rpl23a	7.58159493753351e-221	-1.70311024393717	0.413	0.894	1.54565975991496e-216
Ybx1	1.03077310374851e-220	-1.97208099104729	0.226	0.781	2.1014371266121e-216
Cox7c	2.31259475843358e-220	-2.0029426271571	0.247	0.786	4.71468693401855e-216
Rhoa	3.4964731432193e-220	-1.85752386269849	0.185	0.772	7.1282597970812e-216
Atp5j	1.34139794363563e-219	-2.10144856593695	0.143	0.733	2.73470798768997e-215
Gnas	7.94052032623974e-219	-1.92110369637829	0.582	0.843	1.6188338789105e-214
Rpl36a	1.24689678027813e-218	-1.63628311004777	0.286	0.844	2.54204846595303e-214
Slc25a4	1.3998829646699e-218	-2.34783624643443	0.139	0.712	2.85394140007252e-214
Pdia3	3.10604919728979e-218	-2.44143260217032	0.102	0.686	6.33230249851469e-214
Sem1	2.01217557784525e-217	-1.9495443889319	0.178	0.758	4.10222235055311e-213
Eif5a	6.02355833358946e-217	-2.11796096715682	0.142	0.721	1.22802283746888e-212
Rpl5	1.01780829289244e-216	-1.95007271896958	0.301	0.792	2.07500576671983e-212
Marcks	1.10137634691501e-216	-3.15633478483212	0.126	0.674	2.24537595845563e-212
Pfn1	2.27508070378004e-216	-1.78467515247978	0.226	0.814	4.63820703079637e-212
Anxa2	2.80219329027743e-216	-1.9811719977568	0.185	0.781	5.71283146088860e-212
Calr	1.57015652838018e-215	-2.46645865906273	0.126	0.692	3.20107811440867e-211
Arpc1b	2.57042976514551e-215	-2.15112770940025	0.106	0.705	5.24033516220215e-211
Rplp2	2.98377181917536e-214	-1.55617387740157	0.521	0.896	6.0830156077528e-210
Rps17	3.1079941885716e-214	-1.52371211050828	0.352	0.859	6.33626775224092e-210
Rpl12	4.26551306546581e-214	-1.86653784504608	0.419	0.816	8.69610148656515e-210
Cd63	1.99305554168106e-213	-1.74925802474291	0.39	0.825	4.06324233282518e-209
Slc38a2	8.15143380687715e-213	-2.78829820495038	0.055	0.637	1.66183281020805e-208
Tcf4	1.29376716523438e-212	-3.63070271612966	0.047	0.621	2.63760311976334e-208
Myl6	1.56883857940375e-212	-1.7035684700692	0.498	0.869	3.19839121183042e-208
Dynll1	2.67003991228303e-212	-1.93909061811	0.239	0.79	5.4434103691714e-208
Meg3	5.00609978424772e-212	-3.89107494477331	0.067	0.628	1.02059356301458e-207
Psap	2.25439329809481e-211	-1.89791220185549	0.165	0.777	4.59603161682588e-207
Gnb2	3.34227550400853e-211	-2.37544818158685	0.085	0.666	6.8138970700222e-207
Naca	3.77410762755626e-211	-1.97676768259504	0.211	0.769	7.69427322029896e-207
Nedd4	7.78582157754649e-211	-2.90297837545462	0.13	0.67	1.5872954450144e-206
Cox8a	8.54186203327541e-211	-1.93637898940486	0.245	0.777	1.74142941272386e-206
Rack1	1.7474749845347e-210	-2.17307856890191	0.251	0.753	3.56257725097089e-206
Hsp90b1	6.76497202271144e-210	-2.33949900996687	0.108	0.683	1.37917484627018e-205
Gapdh	4.38081400039534e-209	-2.32003835401331	0.156	0.714	8.93116550260597e-205
mt-Nd4l	1.84008312446826e-208	-3.25710401345162	0.052	0.619	3.75137746585344e-204
Akr1a1	2.60071595977714e-208	-2.30785642689135	0.106	0.679	5.30207962719766e-204
Rpl35	3.0888168926959e-208	-1.72789919112013	0.346	0.818	6.29717099913913e-204
Selenow	5.11423824509747e-208	-1.86992675700369	0.203	0.764	1.04263975102802e-203
Gabarap	5.19396894006985e-207	-1.99437673130209	0.289	0.77	1.05889444781204e-202
S100a10	8.72802949153513e-207	-1.83392761757532	0.295	0.841	1.77938337243927e-202
Dcn	2.24144271917769e-206	-2.02539643530338	0.885	0.961	4.56962927158756e-202
Hbq1a	3.21235710601806e-206	7.76794249254995	0.069	0.001	6.54903243203903e-202
Cst3	3.15535756509966e-205	-1.52531684580062	0.568	0.936	6.43282746796867e-201
Slc25a3	1.38572425573933e-204	-2.18888048439502	0.108	0.677	2.82507604017577e-200
Myl12a	1.89828433917189e-204	-1.95165384097055	0.136	0.716	3.87003228226973e-200
Tmsb10	3.19607730750288e-204	-1.54937773543181	0.506	0.892	6.51584280680612e-200
Lamp1	4.78521739784796e-204	-1.85666134563151	0.126	0.71	9.75562270899264e-200
Col6a3	5.88283742765581e-204	-2.76112345214308	0.224	0.706	1.19933406637619e-199
Fstl1	6.7606438848491e-204	-2.73012724076797	0.209	0.717	1.37829246880419e-199
Ppib	6.2709246759149e-203	-2.00020264773245	0.249	0.749	1.27845341367877e-198
Hnrnpk	8.32017344209379e-203	-2.11520338923099	0.124	0.689	1.69623375963966e-198
Tmed10	5.72170453030631e-202	-2.19549742133663	0.099	0.669	1.16648390259355e-197
Ndfip1	6.25254485659554e-202	-2.40599517051125	0.103	0.663	1.27470631991413e-197
Capns1	1.38912304353399e-201	-2.00402352831671	0.096	0.67	2.83200514885274e-197
Eif4a1	3.20475523607422e-201	-1.9579511077215	0.124	0.706	6.5335344997845e-197
Eif4g2	3.3357183930216e-201	-2.49834563643489	0.1	0.655	6.80052908785313e-197
Sfr1	3.79801338402038e-201	-2.65923153339115	0.082	0.639	7.74300988600234e-197
Arpc2	4.81993678855348e-201	-2.58942278351614	0.079	0.65	9.82640513082399e-197
Sec62	7.23741532104597e-201	-2.30122828244619	0.102	0.664	1.47549186150164e-196
Hint1	1.69747908167758e-200	-2.14540523153759	0.146	0.704	3.46065060381607e-196
Srrm2	2.8700019756516e-200	-1.91922543234871	0.072	0.65	5.85107302776091e-196
Atp6v0c	3.09448473259299e-200	-2.19544172257978	0.109	0.675	6.30872602433732e-196
Dstn	3.57636279918412e-200	-2.07966148856335	0.14	0.711	7.29113083869666e-196
Tmem59	5.99621438454039e-200	-2.21206228627963	0.118	0.677	1.22244822657625e-195
Pfdn5	1.30941598525239e-199	-1.7993129048324	0.171	0.73	2.66950636913406e-195
Klf4	2.27064401826197e-199	-3.20703722111424	0.056	0.615	4.62916196003068e-195
Nfix	2.3467960704261e-199	-3.317825308029	0.081	0.616	4.78441314877769e-195
Nfia	3.49456123958917e-199	-2.22523508296938	0.076	0.65	7.12436199915044e-195
Selenof	4.6103047828565e-199	-1.82275172517189	0.202	0.732	9.39902836080955e-195
Luc7l2	5.80724656477771e-199	-3.07586339306251	0.05	0.601	1.18392335716123e-194
Btf3	7.39754475023904e-199	-1.96726920221439	0.189	0.734	1.50813744823123e-194
Junb	7.80499595455201e-199	-2.35457278436817	0.157	0.725	1.59120452525452e-194
Jun	8.91166596884808e-199	-2.3215528513689	0.126	0.696	1.81682134106906e-194
Col1a2	1.26481856348561e-198	-3.15140889140528	0.885	0.949	2.57858560537812e-194
Col6a2	1.28074499466697e-198	-2.50959662076846	0.209	0.7	2.61105482062754e-194
Jund	3.22243843201606e-198	-2.06601562601354	0.287	0.768	6.56958523135114e-194
Sptbn1	8.21856279235794e-198	-2.75394795125728	0.081	0.636	1.67551839647801e-193
Cdc42	1.36510231627233e-197	-2.08213402015393	0.122	0.686	2.78303409218439e-193
Rpl22l1	3.04608383390801e-197	-1.7930483954466	0.205	0.76	6.21005111218826e-193
Cox6c	4.22039050776249e-197	-1.73163762690538	0.3	0.798	8.6041101281754e-193
Ywhae	2.15007998766359e-196	-2.40043020799087	0.085	0.649	4.38336807084975e-192
Atp5l	2.50746358301092e-196	-1.6671491767397	0.25	0.776	5.11196600668437e-192
Reep5	2.84672983149119e-196	-1.97253485786683	0.139	0.684	5.80362810746108e-192
Clta	4.90299716141133e-196	-2.47385711294456	0.084	0.646	9.99574031296929e-192
Rab2a	5.53897247015983e-196	-2.51458611670733	0.079	0.633	1.12923031749148e-191
Atox1	1.04828898002364e-195	-2.16121601375903	0.12	0.696	2.1371467435742e-191
Ppic	1.91292113401596e-195	-2.53597173605348	0.155	0.667	3.89987231591833e-191
Col5a2	1.98795649174898e-194	-2.98484365411721	0.144	0.66	4.05284689972864e-190
Nfic	3.98601747597899e-194	-3.76924728302967	0.04	0.573	8.12629382827837e-190
Srsf2	8.09011227161913e-194	-2.41684968195123	0.06	0.618	1.64933118881499e-189
Ctsl	1.06766031482806e-193	-2.19100898647636	0.173	0.703	2.17663908383996e-189
Pcbp2	1.45024772680713e-193	-2.47419664900235	0.094	0.643	2.95662004064169e-189
Fos	1.84344764918638e-193	-2.13883981958312	0.237	0.766	3.75823672239626e-189
Gdi2	2.28636865413038e-193	-2.53868124587776	0.088	0.637	4.66121977517561e-189
Rpl36al	3.2110875016129e-193	-1.70349564740176	0.215	0.745	6.54644408953822e-189
Pcolce	3.57132395374746e-193	-2.01527287711292	0.309	0.761	7.28085814450494e-189
Cald1	3.72039536247103e-193	-3.46319638955535	0.063	0.601	7.58477002546969e-189
Ywhaz	6.12472352940426e-193	-2.74211688557267	0.051	0.6	1.24864738593965e-188
Nenf	6.98940785511759e-193	-2.05686235276676	0.147	0.685	1.42493057942282e-188
Fkbp1a	7.30124245989455e-193	-2.18266064881407	0.088	0.653	1.4885043002987e-188
Cd9	8.80916909806847e-193	-1.76668616421656	0.322	0.824	1.79592530402322e-188
Eif3f	1.4741669362814e-192	-2.14786869924638	0.103	0.663	3.00538413299689e-188
Sumo2	2.63583427046307e-192	-1.82165388618679	0.124	0.688	5.37367532719307e-188
Pnrc1	3.38308724334103e-192	-2.64174553472649	0.049	0.596	6.89709996299936e-188
Mrfap1	1.19382725153474e-191	-1.94872325768671	0.122	0.673	2.43385561770388e-187
Eif3h	2.30440429196635e-191	-2.35253183969914	0.07	0.624	4.69798903003179e-187
Txn1	2.48404164057523e-191	-1.85961910780878	0.165	0.734	5.06421569264072e-187
Arf1	2.60403559620611e-191	-1.97643204485368	0.096	0.654	5.3088473699854e-187
Sept7	2.70083604103581e-191	-2.38370896181976	0.089	0.638	5.50619443685971e-187
Eef1g	4.48572496338675e-191	-1.94169887041885	0.118	0.681	9.14504748285656e-187
Lamp2	5.02733497486172e-191	-2.56555576527442	0.058	0.604	1.02492278132506e-186
Arhgdia	5.57466654386057e-191	-2.52750904721884	0.073	0.617	1.13650726829686e-186
Cavin3	5.79660026002809e-191	-1.97101446301714	0.129	0.69	1.18175289501193e-186
Ndufa2	7.23240645881999e-191	-1.81576460922596	0.149	0.707	1.47447070475963e-186
Cavin1	1.64650868207811e-190	-1.75160700403051	0.12	0.697	3.35673725015264e-186
Iqgap1	2.3648051866047e-190	-2.39507958590629	0.073	0.623	4.821128333931e-186
Calu	4.11916029059566e-190	-2.75504561452552	0.074	0.611	8.39773208443737e-186
Gnb1	5.24919723327094e-190	-1.90928722717259	0.086	0.65	1.07015383994695e-185
Aplp2	1.42522588788766e-189	-3.50531228970003	0.037	0.571	2.90560801763658e-185
P4hb	1.63785019792567e-189	-2.64086237121734	0.133	0.638	3.33908519851106e-185
Ndufa13	2.3137836835609e-189	-1.99044161689594	0.22	0.725	4.71711079567561e-185
Tubb5	3.27124408820621e-189	-1.83483386996921	0.153	0.716	6.66908532262599e-185
Prdx1	5.79057800190181e-189	-1.61717296654989	0.188	0.743	1.18052513724772e-184
Ctsd	1.52239178701945e-188	-2.31688865187396	0.073	0.62	3.10370013619655e-184
Hspg2	1.55249779919432e-188	-2.97244512246772	0.063	0.595	3.16507726321747e-184
Gas5	1.70755709854888e-188	-1.9083939731809	0.168	0.722	3.4811966568116e-184
Tm9sf3	2.06997760516611e-188	-2.95974599717458	0.055	0.589	4.22006334365215e-184
Tmed9	2.575255963522e-188	-2.08284928080388	0.092	0.646	5.25017433283231e-184
Rtn4	2.79670133144969e-188	-2.30394531683835	0.067	0.617	5.70163500442649e-184
Fn1	3.15127852466023e-188	-2.31552445662744	0.231	0.747	6.42451152822481e-184
Fus	5.03362800403023e-188	-2.61793561705538	0.048	0.591	1.02620574118164e-183
Emp1	6.17437339355025e-188	-2.27696260551534	0.116	0.663	1.25876950374309e-183
Tmed2	8.51734588058104e-188	-2.00225694548654	0.128	0.672	1.73643130467406e-183
Rps27l	4.43461985140611e-187	-1.95721232945031	0.132	0.696	9.04085949106163e-183
Hnrnpa3	6.94024376039047e-187	-2.27886668816893	0.068	0.615	1.4149074954308e-182
Ssr3	8.05103682386749e-187	-2.74974876440738	0.068	0.601	1.64136487728187e-182
S100a11	1.76734713504758e-186	-1.65667756273002	0.259	0.796	3.6030906042215e-182
Mbnl1	1.92758820556634e-186	-2.25145886619948	0.075	0.618	3.92977407468811e-182
Ncl	2.70614021018989e-186	-2.45210722883723	0.098	0.637	5.51700804651413e-182
Aldoa	3.69729534228835e-186	-2.01298774982049	0.115	0.665	7.53767601432325e-182
Mbnl2	6.70078298289722e-186	-2.84737834729502	0.04	0.571	1.36608862672326e-181
Atp5g2	1.7749050625724e-185	-2.18305016366847	0.115	0.658	3.61849895106636e-181
Tpm4	3.31941200817203e-185	-2.31272923235459	0.078	0.62	6.76728526106032e-181
Cox6b1	1.75480730684085e-184	-1.78835118393145	0.142	0.696	3.57752565645644e-180
Dad1	1.99954660877907e-184	-2.09886326720434	0.126	0.665	4.07647567131789e-180
Rac1	2.08987700732228e-184	-2.31788154867154	0.069	0.609	4.26063225482794e-180
Atp5e	3.21352172647192e-184	-1.73429087286733	0.311	0.774	6.5514067437583e-180
Hnrnpu	4.92856468420787e-184	-2.71970108849251	0.058	0.593	1.00478648216946e-179
Crip2	6.5671197576267e-184	-2.6444425272131	0.082	0.62	1.33883870498735e-179
Eef1b2	6.93868324675627e-184	-2.07607536303531	0.197	0.696	1.4145893535162e-179
Npc2	1.34029305004323e-183	-1.98496309960776	0.098	0.657	2.73245544112313e-179
Rabac1	1.98799774621027e-183	-1.82164646895039	0.18	0.703	4.05293100519888e-179
Xist	2.89378343115856e-183	-5.1079016249237	0.029	0.538	5.89955628110295e-179
Canx	3.24022539216992e-183	-2.31861940286386	0.059	0.598	6.60584750701682e-179
Ldha	4.1948527346082e-183	-2.25715524788408	0.117	0.654	8.55204627004574e-179
Npm1	9.31146196488292e-183	-2.00596165336528	0.163	0.693	1.89832775078068e-178
Wnk1	9.67904036268051e-183	-2.90507623985759	0.039	0.567	1.97326595873968e-178
Lrp1	1.74591818324679e-182	-2.39404807916453	0.085	0.619	3.55940340018523e-178
Atp5a1	2.11402154673216e-182	-2.13867152643401	0.101	0.637	4.30985572732285e-178
Cd47	2.36498967875241e-182	-2.01813061761115	0.108	0.654	4.82150445807254e-178
Tuba1a	5.38966232945591e-182	-1.82081902014695	0.2	0.724	1.09879045910618e-177
Rap1b	1.01434525243741e-181	-2.89844235645689	0.043	0.569	2.06794566614415e-177
Tpt1	1.28310428027191e-181	-1.13051923907023	0.816	0.946	2.61586469619034e-177
Crip1	1.5417847194168e-181	-1.85876455734317	0.589	0.94	3.14323650747502e-177
Uqcrb	2.00426357886173e-181	-1.68876588391508	0.137	0.691	4.08609215822541e-177
Kif5b	2.21130090567647e-181	-3.03929147883564	0.041	0.564	4.50817915640262e-177
Klf9	6.37583218534027e-181	-2.74555555802958	0.042	0.57	1.29984090762532e-176
Srsf3	7.79049415014516e-181	-2.14235614579399	0.085	0.623	1.58824804239009e-176
Uqcrh	5.77841002464948e-180	-1.73188391280974	0.242	0.736	1.17804445172529e-175
Ptp4a2	7.21769149805555e-180	-2.43861258879575	0.072	0.596	1.47147076570858e-175
Rbm3	8.2840603842381e-180	-1.84377202310076	0.268	0.744	1.68887139053462e-175
Gpx4	1.28546290354034e-179	-1.70635744283784	0.157	0.703	2.6206732214477e-175
Atp2b1	1.5709248675947e-179	-2.93405796025523	0.04	0.561	3.20264452756532e-175
Eif2s2	2.94041906577172e-179	-1.91620361252125	0.111	0.659	5.99463234938881e-175
Atp5j2	3.08031360861856e-179	-1.7437255669321	0.154	0.696	6.27983535389065e-175
Col1a1	3.89936764272863e-179	-2.7403125257901	0.921	0.975	7.94964081323086e-175
Edf1	4.41576619944766e-179	-2.51179263023707	0.052	0.58	9.00242255081394e-175
Mtdh	2.53193320184608e-178	-2.56630304499057	0.039	0.559	5.1618522186036e-174
Cox7a2	2.78671506024038e-178	-1.79205810233432	0.162	0.69	5.68127599331206e-174
Atp5g1	3.33608180523064e-178	-2.12015122789859	0.125	0.647	6.8012699763237e-174
Selenom	3.94387392109195e-178	-2.26116508311466	0.18	0.668	8.04037576293015e-174
Plpp3	5.07135513705133e-178	-2.32141928405867	0.089	0.621	1.03389717179065e-173
Zfp36l1	5.29688482489861e-178	-2.66570452970383	0.065	0.593	1.07987590925208e-173
Serpinf1	6.09352888874869e-178	-2.00281177450684	0.441	0.8	1.2422877345492e-173
Sec61b	9.9685846455773e-178	-2.0297949551416	0.225	0.709	2.03229535169384e-173
Pkm	2.24475364512123e-177	-2.15931589273091	0.117	0.647	4.57637925630864e-173
Dnaja1	4.61261486170419e-177	-2.56467527527249	0.05	0.572	9.40373791855634e-173
Capza2	8.01981875745122e-177	-2.26326997272122	0.057	0.584	1.63500045008158e-172
Atp5d	9.70727488797795e-177	-2.09793420622826	0.117	0.644	1.97902213141207e-172
Kdelr2	1.17397958046341e-176	-2.00962760725457	0.206	0.704	2.39339217069074e-172
Ddx3x	1.50225913189845e-176	-2.29128224886958	0.065	0.586	3.06265569220136e-172
Rdx	5.03415683496464e-176	-2.58952161458239	0.046	0.565	1.02631355394424e-171
Arf4	5.88403650603074e-176	-1.99683425984385	0.201	0.687	1.19957852248449e-171
Pcbp1	7.20636838463783e-176	-2.37838163423855	0.058	0.577	1.46916232257611e-171
Prrc2c	1.04480555268572e-175	-2.27406781778583	0.042	0.564	2.13004508026038e-171
Mtch1	1.05073774632244e-175	-3.38542633299481	0.063	0.566	2.14213904342756e-171
Tpm3	2.7529306554774e-175	-2.46058493146296	0.045	0.564	5.61239972732178e-171
Tspan3	3.71727376131103e-175	-2.33173480328666	0.091	0.609	7.5784060171848e-171
Clic1	4.06286539835786e-175	-1.97657999717113	0.116	0.651	8.28296368763217e-171
Sfpq	9.89955536056212e-175	-2.90271972100499	0.036	0.544	2.0182223513578e-170
Serbp1	1.51347439014093e-174	-2.02052404086313	0.126	0.649	3.08552023918031e-170
Pebp1	1.73317655523053e-174	-2.23755285135516	0.091	0.616	3.53342704314849e-170
Tle5	5.76456046812917e-174	-2.71510706010274	0.064	0.575	1.17522094263749e-169
Pafah1b1	1.32049177752148e-173	-2.77539074681118	0.048	0.56	2.69208658683304e-169
Vcp	1.35335299587957e-173	-2.47518297235288	0.067	0.583	2.75908075269968e-169
Psmb1	1.45842140049514e-173	-2.06729466752207	0.085	0.612	2.97328370918944e-169
Tceal9	1.91564467725496e-173	-2.25391656655482	0.104	0.616	3.90542480351968e-169
Ctsz	1.92185461804672e-173	-2.26903356242011	0.069	0.593	3.91808500981184e-169
Capzb	1.98772041483914e-173	-2.11710720456073	0.066	0.593	4.05236560973256e-169
Spcs1	2.67265879912605e-173	-2.09691749433011	0.092	0.614	5.44874949377828e-169
Rtraf	9.01595453779307e-173	-2.93006529782781	0.059	0.573	1.83808265161987e-168
Sf3b1	9.55948977077862e-173	-2.57777407295418	0.044	0.555	1.94889317956864e-168
Ski	9.72380319821658e-173	-3.30017947316605	0.043	0.546	1.98239175802042e-168
Rbms1	1.11372759709986e-172	-2.45517894221138	0.033	0.542	2.27055645220748e-168
Ppp1ca	1.20159777094287e-172	-1.93080132449074	0.081	0.606	2.44969737562123e-168
Grn	2.2510687864697e-172	-2.4305981077447	0.074	0.596	4.58925393497578e-168
Ndufa7	2.70639102690319e-172	-1.9803585745644	0.11	0.633	5.51751938654753e-168
Dap	3.49562938578268e-172	-2.18706240822604	0.096	0.604	7.12653962879514e-168
Hsp90aa1	7.55740766671682e-172	-1.99433423381932	0.074	0.599	1.54072870101356e-167
Rcn3	8.68028393793842e-172	-2.39617980737267	0.176	0.65	1.76964948642751e-167
Atp6v0e	1.02507091486555e-171	-1.87016611172309	0.116	0.645	2.08981207413641e-167
Gas1	1.30186406955853e-171	-2.56311175993129	0.105	0.61	2.65411027860897e-167
Eif3e	1.36739955949921e-171	-2.81716628861916	0.045	0.556	2.78771748195104e-167
Elob	2.1307141549446e-171	-1.54111666810134	0.286	0.757	4.34388694768556e-167
Krtcap2	2.57941869839056e-171	-1.88010314291811	0.154	0.66	5.25866090040883e-167
Eif3a	3.61145773881474e-171	-3.12532587519111	0.035	0.538	7.36267889212162e-167
Tomm6	5.97220885398175e-171	-1.75520792272152	0.095	0.627	1.21755421906126e-166
Rsrp1	5.03446268619583e-170	-1.86887382260552	0.085	0.614	1.02637590783474e-165
Morf4l2	1.22781417308424e-169	-2.04049140410676	0.096	0.61	2.50314475466685e-165
Cox6a1	1.29099555834772e-169	-1.59345939449863	0.179	0.703	2.63195264480349e-165
Ndufa4	1.97188150086383e-169	-1.77243466830123	0.143	0.667	4.02007481581108e-165
Hdlbp	2.22348058209156e-169	-2.95654267069151	0.091	0.58	4.53300986271007e-165
Atp5c1	2.39068529928235e-169	-1.95308456146704	0.098	0.62	4.87389011964692e-165
Snrpb	2.5244964116329e-169	-2.0078318787369	0.07	0.591	5.14669083439599e-165
Hsbp1	2.59515441476744e-169	-2.40137692130475	0.063	0.578	5.29074130538637e-165
Micos10	2.96743775640871e-169	-1.83821854949513	0.123	0.65	6.04971535399043e-165
Hnrnpf	3.55421201259518e-169	-1.84856243193417	0.069	0.591	7.2459720300778e-165
Hmgn1	5.90799857426775e-169	-1.94175798888495	0.09	0.609	1.20446366933597e-164
Igfbp4	7.20511397908662e-169	-2.71894125549371	0.153	0.625	1.46890658691639e-164
Htra1	1.04765454805704e-168	-2.28115507180099	0.177	0.657	2.13585332712388e-164
Ywhab	1.06223877831482e-168	-2.34537816420007	0.051	0.56	2.16558619735041e-164
Snrpg	2.64411134642453e-168	-1.69897559187936	0.118	0.655	5.39054980195569e-164
Swi5	7.51024624010689e-168	-1.79064221468375	0.117	0.638	1.53111390097059e-163
Copa	9.82212387128808e-168	-2.99468699065439	0.035	0.532	2.0024363936395e-163
B2m	2.31619475104104e-167	-1.48872912968123	0.236	0.785	4.72202623894737e-163
Tmem50a	3.06073407905963e-167	-2.29756424591088	0.078	0.593	6.23991856697887e-163
Tgfbi	3.2298790284387e-167	-2.26806063925297	0.152	0.642	6.58475437527798e-163
Lrrc58	3.72302391009624e-167	-3.11475677899398	0.026	0.518	7.5901288455132e-163
Mfge8	4.36173283291628e-167	-2.50333947385868	0.106	0.623	8.89226472646643e-163
Rbm25	6.56952779065529e-167	-3.10798576830941	0.027	0.519	1.33932963068089e-162
Dynlrb1	7.21224561747742e-167	-1.6187740117199	0.112	0.64	1.47036051403512e-162
Ctnnb1	8.15172271322418e-167	-2.9363192733	0.04	0.537	1.66189170954501e-162
Set	8.59007508715364e-167	-2.16043768815377	0.056	0.567	1.75125860801801e-162
Ckap4	9.47491700339917e-167	-3.32286511045843	0.049	0.539	1.93165132948299e-162
Tsc22d1	1.16514591194248e-166	-3.18677984849781	0.056	0.552	2.37538297067713e-162
Nptn	2.63243630917635e-166	-2.55284949963854	0.049	0.552	5.36674790351782e-162
Kdelr1	3.10537687999139e-166	-2.59431186870908	0.058	0.555	6.33093184523846e-162
Spag9	3.33776352400134e-166	-2.78177940101741	0.037	0.535	6.80469849638154e-162
Srsf11	3.46147302124233e-166	-2.94127894768792	0.047	0.545	7.05690504840674e-162
Grcc10	6.75305461787841e-166	-2.10096118046037	0.067	0.581	1.37674524494687e-161
Sar1a	6.97136917321755e-166	-2.41793764832918	0.075	0.574	1.42125303334386e-161
Snrpd2	7.02388323803981e-166	-2.13525792749031	0.073	0.587	1.43195907573918e-161
Ube2d3	7.47926343014087e-166	-1.72532979900319	0.164	0.673	1.52479743550282e-161
Dbi	1.09625250188609e-165	-2.02574674646323	0.092	0.609	2.23492997559516e-161
Ywhaq	1.10379871908967e-165	-2.24106315110241	0.062	0.571	2.25031444860812e-161
Arl1	1.92402332723192e-165	-2.52755788048511	0.086	0.585	3.92250635722771e-161
Mcrip1	2.24613750730218e-165	-2.55340323596195	0.058	0.554	4.57920053613694e-161
Smim14	2.50839323213287e-165	-1.80180118726735	0.074	0.59	5.11386128234927e-161
Fkbp9	3.3081522589337e-165	-2.5634707165148	0.193	0.651	6.74433001028814e-161
Nktr	3.53610372916931e-165	-3.11753508584094	0.029	0.518	7.20905467265748e-161
Cbx3	3.66260142774418e-165	-1.5936916423308	0.091	0.618	7.46694553074205e-161
Il11ra1	7.79146044458501e-165	-2.09387727058464	0.08	0.593	1.58844504083755e-160
Csnk1a1	9.46106829636787e-165	-2.17620463255285	0.068	0.575	1.92882799358052e-160
Rab14	9.84282896317224e-165	-2.33475254342002	0.04	0.541	2.00665754072193e-160
Ndufa6	1.07276618751127e-164	-1.90307150306705	0.085	0.606	2.18704842647922e-160
Bri3	2.01941731108344e-164	-1.73048965245083	0.097	0.618	4.11698607210582e-160
Mxd4	2.11954646381228e-164	-2.87026463639787	0.041	0.532	4.32111937577409e-160
Ostc	2.31910062842109e-164	-2.43081507854321	0.087	0.584	4.72795045116207e-160
Srsf5	3.49558238786963e-164	-2.69962288210798	0.048	0.542	7.12644381414982e-160
Atp5h	6.25434231883474e-164	-1.67129266576073	0.242	0.716	1.27507276854084e-159
Nisch	6.35959970516986e-164	-3.38405934954068	0.032	0.516	1.29653159189298e-159
Rpn2	6.42738600814547e-164	-2.3682846056339	0.077	0.578	1.31035118548062e-159
Ppp3ca	6.76369951493385e-164	-2.60044676410058	0.036	0.529	1.37891542010956e-159
Macf1	8.50496381508819e-164	-3.44876773152117	0.031	0.516	1.73390697298203e-159
Uqcr11	1.36650906486263e-163	-1.85240617339294	0.108	0.628	2.78590203053545e-159
Atp5md	1.64746413928905e-163	-2.06090514913929	0.108	0.626	3.35868514076859e-159
Fcgrt	2.02603982470767e-163	-2.5945065412123	0.035	0.53	4.13048739063153e-159
Qk	2.22171767637041e-163	-3.20682010478221	0.042	0.534	4.52941582681636e-159
Psma3	2.3718491812644e-163	-1.77294067198655	0.087	0.603	4.83548892584373e-159
Cox5b	3.44999499715533e-163	-1.69210533083689	0.143	0.654	7.03350480070058e-159
Selenos	7.14744486347416e-163	-2.305996023467	0.09	0.584	1.45714958431648e-158
Ddost	8.33572945268858e-163	-2.16641526954201	0.067	0.567	1.69940516351962e-158
Ndufs5	1.90629683615294e-162	-2.05220208923416	0.079	0.588	3.88636735986499e-158
Psma7	2.79396108990433e-162	-2.07330245345686	0.089	0.602	5.69604847398796e-158
Timp3	3.55774700171501e-162	-2.11536094139119	0.085	0.598	7.25317881239639e-158
Tbca	5.30138526735808e-162	-1.67207512956614	0.082	0.6	1.08079341445629e-157
Atp5g3	6.59667028321801e-162	-2.5724055129507	0.06	0.556	1.34486317063965e-157
Atp5b	1.55713684455155e-161	-1.76327510920969	0.23	0.706	3.17453488498724e-157
Hnrnpa1	1.65074133383547e-161	-1.88052298285617	0.069	0.579	3.36536635729037e-157
Nedd8	1.94722473642048e-161	-1.77029072671544	0.114	0.634	3.96980707014042e-157
Atp5o	2.77330529190232e-161	-1.9207087180606	0.105	0.61	5.65393749860126e-157
Bsg	4.52405885394158e-161	-1.78560437630462	0.247	0.702	9.22319878553069e-157
Lhfp	5.01287673339811e-161	-2.54408117210498	0.074	0.562	1.02197517963787e-156
Rnase4	7.05943769520032e-161	-2.34639090432167	0.069	0.572	1.43920756292049e-156
H2afz	7.08941191086258e-161	-1.80190398647304	0.152	0.673	1.44531840626755e-156
Cnbp	1.06138934329713e-160	-1.74795066052842	0.115	0.623	2.16385445417986e-156
Nucb1	1.17789104615951e-160	-3.04846737476809	0.041	0.525	2.40136647580539e-156
Rer1	1.18123047028794e-160	-2.47079085977916	0.073	0.566	2.40817455977603e-156
Txndc17	1.45704148867836e-160	-2.07421669755266	0.062	0.564	2.97047048296857e-156
Rnasek	1.59892797489287e-160	-1.92513600129071	0.093	0.603	3.25973446241409e-156
Zfhx3	1.65526860066642e-160	-3.59102973073284	0.023	0.5	3.37459609617864e-156
Gls	3.53680931278627e-160	-3.57816291870945	0.032	0.51	7.21049314597738e-156
Uqcr10	4.22256406387366e-160	-1.76794411785542	0.128	0.639	8.60854135701923e-156
Csde1	5.18718565661584e-160	-2.16669450051414	0.068	0.568	1.05751153981427e-155
Ctsb	5.58190400657056e-160	-1.68194663605175	0.204	0.716	1.13798276981954e-155
Rbx1	5.72052400627912e-160	-1.69098542083305	0.093	0.608	1.16624322916012e-155
D8Ertd738e	6.01576257665646e-160	-1.8561179794711	0.094	0.604	1.22643351650295e-155
Polr1d	6.99996566624303e-160	-2.22427688214937	0.056	0.553	1.42708300037697e-155
Smdt1	7.12603660255084e-160	-1.848690385829	0.14	0.635	1.45278508216204e-155
Tcf25	8.47715239571731e-160	-2.88389006071491	0.031	0.512	1.72823705891489e-155
Pura	1.131505642124e-159	-3.31674243766774	0.025	0.5	2.3068005525982e-155
Srp9	1.56321543149256e-159	-1.86213920906653	0.105	0.612	3.18692730018389e-155
Rab7	1.69488278812546e-159	-2.34916723648979	0.045	0.534	3.45535754015138e-155
Ccnd2	2.49559089112593e-159	-2.84083484198037	0.045	0.529	5.08776114973844e-155
Ndufb1-ps	2.74088781152441e-159	-1.70347426584893	0.125	0.635	5.58784798135481e-155
Prrx1	5.08594882011681e-159	-2.75815096166188	0.055	0.539	1.03687238595721e-154
Sec31a	7.43430529067934e-159	-2.95595442909105	0.041	0.519	1.5156318196108e-154
Mcl1	9.33015427855238e-159	-2.16809002958582	0.067	0.567	1.90213855276847e-154
Col3a1	1.07051457089467e-158	-2.75103648529485	0.616	0.887	2.18245805568297e-154
Arpc5	1.07424392265869e-158	-2.44381373468348	0.053	0.545	2.19006108512427e-154
Rhoc	1.19223793577139e-158	-2.80637907207428	0.049	0.534	2.43061547965713e-154
Gng5	2.27949871941504e-158	-1.62867989180848	0.221	0.72	4.64721403927143e-154
Atxn7l3b	4.95354994743343e-158	-3.08680510607504	0.025	0.5	1.00988022778325e-153
Plec	8.7605898774455e-158	-2.83813078442215	0.027	0.504	1.78602145831481e-153
Anp32b	1.04206523470716e-157	-2.45168502145947	0.058	0.549	2.12445839399748e-153
Prdx5	1.59153487086483e-157	-2.30113281188678	0.086	0.58	3.24466214123213e-153
H2-D1	2.1581019564813e-157	-1.65880362595532	0.156	0.687	4.39972245867842e-153
Txndc5	2.97907047517485e-157	-2.43881556799483	0.051	0.533	6.07343097773896e-153
Igf1	3.00644624817647e-157	-3.05952080760046	0.097	0.58	6.12924196615737e-153
Pmp22	4.19437159165241e-157	-2.13734897726036	0.183	0.669	8.55106536390178e-153
Map1lc3a	1.10131540052961e-156	-1.83269779729838	0.074	0.574	2.24525170705971e-152
Nrep	1.10846736495036e-156	-2.29228939508395	0.106	0.59	2.2598324169243e-152
Fndc3b	1.14875691007028e-156	-2.75527169956124	0.033	0.51	2.34197071256028e-152
Pam	3.14602130255626e-156	-1.12569074077865	0.253	0.806	6.41379362952145e-152
2900097C17Rik	3.17170762517804e-156	-2.78653139423115	0.034	0.508	6.46616033545046e-152
Cyb5r3	7.5272642158535e-156	-2.33153515083906	0.06	0.547	1.53458335568605e-151
Dusp1	8.74697205699379e-156	-2.21486485977986	0.106	0.605	1.78324519325932e-151
Hnrnph1	8.93415970033067e-156	-2.6579854592063	0.035	0.513	1.82140713810641e-151
Pdia6	2.61773919514778e-155	-2.20259751385057	0.061	0.547	5.33678489714778e-151
Eef1d	3.37952527351807e-155	-1.86590119845172	0.143	0.64	6.88983817512129e-151
Cyba	3.51964775971134e-155	-2.1748922084601	0.079	0.577	7.1755058877235e-151
Atp6v1g1	3.99850252043424e-155	-1.89495276614131	0.098	0.601	8.15174708840928e-151
Abi3bp	4.92416460585942e-155	-2.5998451341666	0.187	0.629	1.00388943819656e-150
Anxa1	5.42264470853103e-155	-2.05390536836745	0.1	0.602	1.10551457672822e-150
Lman1	6.00666648096034e-155	-2.66052371373606	0.046	0.522	1.22457909547339e-150
Gng11	6.22631803086466e-155	-2.37402661526349	0.107	0.596	1.26935945695238e-150
Cox5a	8.1107011433698e-155	-2.04162608676509	0.086	0.582	1.6535286420988e-150
Cltc	9.09733758519363e-155	-2.55667665217911	0.044	0.527	1.85467421349343e-150
Itm2c	9.32508166450924e-155	-2.19595623202517	0.104	0.588	1.9011043989435e-150
Vkorc1	1.14558204387429e-154	-2.20842415348396	0.116	0.591	2.33549811284652e-150
Hnrnpab	1.46898076938413e-154	-2.34560422371757	0.045	0.526	2.99481109454343e-150
Rab1a	2.12044626162679e-154	-2.11216257487303	0.058	0.547	4.32295379357853e-150
Tmed3	2.63195328165101e-154	-2.02289067074179	0.16	0.63	5.36576315530191e-150
Anapc5	4.47869527341698e-154	-2.61069863499955	0.045	0.523	9.13071605391521e-150
Tmem167	5.93137508497299e-154	-2.25874123506278	0.098	0.58	1.20922943857344e-149
Tmem234	6.82341986995515e-154	-2.16212742605681	0.05	0.531	1.39109060888776e-149
Ube2d2a	1.20549876006114e-153	-2.76665778025244	0.031	0.5	2.45765032213664e-149
Dpysl2	1.45634067720705e-153	-2.16100122708155	0.051	0.538	2.96904173862201e-149
Nr3c1	1.66438978238022e-153	-2.61006086240121	0.032	0.504	3.39319144933855e-149
Tagln2	1.90282498706024e-153	-2.24817731005394	0.086	0.574	3.87928930111972e-149
Selenok	1.95867880846293e-153	-1.56280200572624	0.223	0.699	3.99315848681337e-149
Atrx	2.02133053557961e-153	-2.79694253838348	0.033	0.504	4.12088656288616e-149
Tomm7	2.97755001468242e-153	-1.57541899435458	0.108	0.62	6.07033121493305e-149
Msn	4.34044121809658e-153	-2.5858386126735	0.041	0.514	8.8488575113335e-149
Sub1	5.24160676251598e-153	-1.86606750163567	0.131	0.633	1.06860637067413e-148
Ncor1	5.45998579399807e-153	-2.68714208332939	0.023	0.49	1.11312730382239e-148
Pomp	6.74884949347401e-153	-1.98231282441009	0.066	0.558	1.37588794623455e-148
Klf6	6.93260621231113e-153	-3.05342222227878	0.037	0.508	1.41335042850387e-148
Psmb6	1.09191368968873e-152	-1.99685612553011	0.09	0.585	2.22608443916842e-148
Eif4g1	1.16253448933244e-152	-3.16818948631474	0.033	0.503	2.37005906340205e-148
Zfp706	1.44483274645558e-152	-1.99539795203344	0.043	0.524	2.94558052019898e-148
Ubl5	1.74742666696657e-152	-1.63608868780023	0.107	0.609	3.56247874594475e-148
Atraid	2.38853619065291e-152	-2.53146117019414	0.052	0.532	4.86950873188409e-148
Mpc1	2.55672272783292e-152	-2.31229561714808	0.05	0.527	5.21239062523296e-148
Tpi1	2.93601978431157e-152	-2.35820415032611	0.068	0.546	5.98566353427599e-148
Tma7	4.45584925558902e-152	-1.85970221787047	0.091	0.59	9.08413987736934e-148
Uqcrq	4.47783147439549e-152	-1.57475137704169	0.135	0.634	9.12895502685008e-148
Golim4	5.58881131239472e-152	-3.20353969420743	0.033	0.494	1.13939096225791e-147
Hdgf	6.18811740636368e-152	-2.99243509050099	0.038	0.505	1.26157149563536e-147
Hspe1	6.4518281915264e-152	-2.15513752126458	0.055	0.538	1.31533421340649e-147
Glg1	6.83309199239979e-152	-4.12590828966341	0.026	0.485	1.39306246449055e-147
Btg1	6.91027782456341e-152	-2.14614871501404	0.062	0.551	1.40879834009374e-147
Snrpf	6.93647140595373e-152	-1.82054375879429	0.072	0.565	1.41413842553179e-147
Sh3bgrl3	1.03086390719974e-151	-1.61651585148754	0.112	0.623	2.1016222476081e-147
Btg2	1.0688490716843e-151	-2.21951515756549	0.062	0.547	2.17906260244278e-147
Ranbp1	1.16322722843203e-151	-2.12271822138305	0.066	0.55	2.37147135060437e-147
Ssr4	1.17685845215491e-151	-1.85007130329319	0.266	0.691	2.39926132640822e-147
Ddx50	1.51667326045582e-151	-2.74231596180563	0.036	0.505	3.09204177609128e-147
Brk1	1.75551842456607e-151	-2.21418446795561	0.066	0.549	3.57897541216284e-147
Gas6	1.79136698851524e-151	-2.45136411104799	0.076	0.55	3.65205987948602e-147
Prkar1a	2.01573124483814e-151	-3.76476070305673	0.022	0.482	4.10947128885152e-147
Timm13	2.48115912049133e-151	-2.08410133683911	0.064	0.546	5.05833909894567e-147
Psma4	3.05531373735044e-151	-2.30119558311548	0.064	0.546	6.22886811633634e-147
Tln1	5.34802125001719e-151	-3.06826363199685	0.029	0.492	1.090301092241e-146
Cope	5.50936814216863e-151	-2.07100273534244	0.094	0.573	1.12319488314392e-146
Bzw1	6.5153096857465e-151	-2.44196793740605	0.048	0.522	1.32827618563314e-146
Rock2	8.18692526800534e-151	-2.78059876688177	0.028	0.492	1.66906845438825e-146
Mrpl33	1.04312739739993e-150	-1.92185008675744	0.084	0.577	2.12662382507923e-146
Wls	1.54745567810532e-150	-3.40173429431531	0.036	0.495	3.15479789095331e-146
Ergic3	1.61541119067821e-150	-2.04937901631926	0.056	0.535	3.29333879443568e-146
Sdc4	1.82602553943593e-150	-1.853664988798	0.084	0.58	3.72271826724803e-146
Eif3k	1.83832215078663e-150	-1.64528718240083	0.123	0.618	3.7477873688087e-146
Eif3i	1.96760842037485e-150	-2.54325029191851	0.063	0.541	4.01136328661821e-146
Ssr1	2.09970913671627e-150	-1.69746983574398	0.07	0.557	4.28067701702346e-146
Tpr	2.26811751307139e-150	-2.31105108429278	0.047	0.521	4.62401117389864e-146
St13	2.58816842528178e-150	-2.57800529679088	0.034	0.501	5.27649896862197e-146
Drap1	2.74792503652763e-150	-2.50363976944566	0.055	0.528	5.60219477196889e-146
Chmp2a	2.86177957805774e-150	-1.95734047495255	0.067	0.553	5.83431002578632e-146
Fndc1	2.99039159272265e-150	-2.83951608422762	0.123	0.568	6.09651134008367e-146
Ndufb10	6.55519710401911e-150	-1.86256745134668	0.118	0.608	1.33640803359638e-145
Nfkbia	6.74704550076801e-150	-1.68583053536319	0.15	0.663	1.37552016624157e-145
Ndufb9	6.84587339521346e-150	-1.74402387148291	0.12	0.61	1.39566820908217e-145
Mycbp2	8.6551961517816e-150	-3.50619179024196	0.021	0.478	1.76453483946372e-145
Tra2b	9.3961051998371e-150	-1.97982117783679	0.048	0.525	1.91558396709079e-145
Fbn1	1.24413698768609e-149	-3.02814713015059	0.104	0.57	2.53642207679564e-145
Ssb	1.71608308393515e-149	-1.86595804152639	0.06	0.54	3.49857858321859e-145
Slc25a5	3.35427916382707e-149	-2.0664541712544	0.084	0.571	6.83836893129426e-145
Atp5k	4.52755757622555e-149	-1.65625848987347	0.117	0.616	9.23033163065103e-145
Sdf4	4.6085356911711e-149	-1.96787985642567	0.06	0.538	9.39542171359051e-145
Ndufb7	4.70395249966801e-149	-1.97053435015824	0.075	0.562	9.58994796107318e-145
Emc10	5.16355438197511e-149	-2.28032181214658	0.046	0.516	1.05269383185327e-144
Cast	5.71842940916858e-149	-2.87162056201082	0.023	0.483	1.1658162036472e-144
Foxn3	7.31234313285727e-149	-2.95507612039315	0.029	0.486	1.49076739449561e-144
Snrpe	7.52109367851801e-149	-1.87965218068372	0.066	0.55	1.53332536823947e-144
Hnrnpa0	1.59896849522139e-148	-2.72850874446397	0.042	0.505	3.25981707120784e-144
Arpc3	1.84086017562049e-148	-1.82807167093009	0.087	0.574	3.75296164003749e-144
Pbrm1	2.33541632449634e-148	-2.39933132008125	0.049	0.519	4.76121326075069e-144
Atp5f1	2.60443892190887e-148	-1.87303830269833	0.113	0.596	5.30966963009562e-144
Eif4h	3.05613224799684e-148	-2.17797558193147	0.043	0.511	6.23053681399115e-144
Uqcc2	3.45397834279055e-148	-1.91522986494558	0.083	0.57	7.0416256474471e-144
Ier2	3.55567631134636e-148	-2.5946289715777	0.057	0.527	7.24895729594182e-144
Txnip	3.70447883114869e-148	-2.97374433280497	0.045	0.505	7.55232099306283e-144
Tram1	4.20614074759245e-148	-2.08173280900974	0.081	0.55	8.57505914211672e-144
Snrnp70	5.14968141640118e-148	-3.28206092159146	0.019	0.472	1.04986555036171e-143
Surf4	6.00460756615317e-148	-2.66559973925786	0.062	0.524	1.22415934451165e-143
Oat	7.18113055108056e-148	-2.27378976442691	0.087	0.559	1.46401708544879e-143
Klf2	9.83581094116251e-148	-2.2374781417152	0.097	0.578	2.0052267765748e-143
Park7	1.10652769627247e-147	-1.4936969489572	0.094	0.59	2.25587801439068e-143
Spcs2	1.54563957988669e-147	-1.95900235912424	0.054	0.529	3.151095411515e-143
Erp29	1.66928971888443e-147	-1.96529551618524	0.059	0.53	3.40318094988968e-143
Ttc3	1.71065877427834e-147	-3.97512913706747	0.023	0.473	3.48752004312125e-143
Cnn3	1.84466162719237e-147	-2.54428879268463	0.049	0.515	3.76071165935708e-143
Ogn	2.10498621830807e-147	-2.49327245638368	0.138	0.591	4.29143540326466e-143
Serpinb6a	1.23848590439279e-146	-1.62312991551315	0.096	0.587	2.52490121328559e-142
Romo1	1.24645151259248e-146	-1.66781737493592	0.098	0.592	2.54114069872229e-142
Fermt2	1.49003325194558e-146	-2.52808758850683	0.037	0.496	3.03773079074146e-142
Clic4	1.58762472466516e-146	-2.70707579403131	0.046	0.509	3.23669052617486e-142
Rheb	1.70869448282535e-146	-1.82097686321991	0.063	0.541	3.48351544213603e-142
Reep3	1.82933372080562e-146	-3.40086935121488	0.026	0.479	3.72946265660642e-142
Srrm1	2.1883966883127e-146	-2.56575845862886	0.025	0.479	4.46148432846311e-142
Thra	2.50562751228114e-146	-2.86643389020414	0.038	0.497	5.10822280928757e-142
Eif4a2	2.99931318099046e-146	-2.59168682775524	0.033	0.491	6.11469978208525e-142
Chd4	3.00762134229292e-146	-2.78195626902838	0.036	0.491	6.13163763053258e-142
Aebp1	5.12954910142478e-146	-2.56440965169439	0.108	0.564	1.04576117530747e-141
Angptl2	5.4871919513699e-146	-3.10011445663884	0.069	0.519	1.11867382312578e-141
Foxp1	6.85521758378576e-146	-2.62966970310174	0.029	0.482	1.3975732088064e-141
Eprs	8.1459420267161e-146	-2.93490805149641	0.049	0.505	1.66071320098661e-141
Ptov1	8.48451534150056e-146	-2.45271799550355	0.05	0.516	1.72973814267172e-141
Fuca1	1.06903059793254e-145	-2.25724590499269	0.05	0.513	2.17943268000506e-141
Myl12b	1.17470842836078e-145	-2.98809675274354	0.021	0.473	2.39487807289913e-141
Mxra8	1.29579293886627e-145	-2.20011856440286	0.065	0.529	2.64173306446666e-141
Cox7a2l	1.42668943430422e-145	-1.67334206236837	0.082	0.565	2.90859174971602e-141
Ssr2	1.6046171039005e-145	-1.97404853799329	0.105	0.574	3.27133288972195e-141
Fgfr1	1.81198116830671e-145	-2.28849613919059	0.05	0.516	3.69408600782689e-141
Kmt2e	1.94954932342004e-145	-2.75142124445284	0.025	0.475	3.97454620565643e-141
Arl6ip5	1.96385391619621e-145	-2.21875116006125	0.047	0.513	4.00370897894921e-141
Ier3ip1	2.14819650511203e-145	-1.83922397253332	0.084	0.563	4.37952821497189e-141
Id3	2.7104184169943e-145	-1.90994083615909	0.145	0.627	5.52573002672627e-141
Ifitm3	3.05854080607392e-145	-1.66766726138764	0.218	0.701	6.23544714134291e-141
Mlf2	3.46974156001773e-145	-2.84727169300523	0.032	0.486	7.07376211840814e-141
Tm9sf2	3.55364999448031e-145	-2.81688469538201	0.035	0.49	7.24482624374701e-141
Eid1	4.34702574271559e-145	-2.89074403142014	0.05	0.504	8.86228138167427e-141
Use1	4.62832695460143e-145	-2.59077435453147	0.043	0.505	9.43577016234594e-141
Picalm	5.23586582434427e-145	-2.29462964035227	0.057	0.523	1.06743596560907e-140
Atpif1	5.80741652363545e-145	-1.68332035031399	0.149	0.632	1.18395800667356e-140
Psmb3	6.39348973361699e-145	-1.83568405953387	0.078	0.555	1.30344075199249e-140
Sat1	6.8105797026113e-145	-1.97981323752965	0.061	0.534	1.38847288397137e-140
Scand1	1.41270040380314e-144	-2.14841197903989	0.066	0.533	2.88007231323346e-140
Arglu1	1.86610152802426e-144	-2.38148771583784	0.05	0.515	3.80442118518306e-140
Mef2a	1.93624005233634e-144	-2.56095810679473	0.025	0.475	3.9474125946981e-140
Tuba1b	2.14279957554356e-144	-1.78163128462004	0.07	0.548	4.36852549466066e-140
Ash1l	2.55295924135957e-144	-3.07183600993174	0.023	0.471	5.20471800535975e-140
Pttg1ip	2.64724885556539e-144	-2.31778422455506	0.036	0.493	5.39694624184116e-140
Ctsk	2.8784804932207e-144	-2.32164556304705	0.093	0.55	5.86835818152905e-140
Atf4	4.1086751239636e-144	-1.85447169228495	0.101	0.576	8.3763559752246e-140
Zfp36l2	4.30020447398023e-144	-2.43982600986581	0.043	0.5	8.76682686110351e-140
Atp5mpl	4.94421059394535e-144	-1.75467980326382	0.11	0.596	1.00797621378764e-139
Calm3	5.84678590060143e-144	-2.15481328958989	0.06	0.529	1.19198424155561e-139
Hook3	8.72156716817446e-144	-2.83545756293406	0.029	0.477	1.77806589857573e-139
Eif1	9.3462895844748e-144	-1.05458030636807	0.599	0.902	1.90542805758688e-139
Pdap1	1.00770640971867e-143	-2.11539535669381	0.064	0.531	2.05441105749345e-139
Maged1	1.0349538839901e-143	-2.38548669865674	0.07	0.524	2.10996048329062e-139
Rnh1	1.09070261119344e-143	-2.16438925988348	0.05	0.515	2.22361541344007e-139
Ckb	1.30719505213313e-143	-2.4880690596529	0.134	0.577	2.66497855278381e-139
Prnp	1.32301962037046e-143	-2.27580945923683	0.059	0.522	2.69724010004926e-139
Hnrnpdl	1.85153251915582e-143	-2.63355072698166	0.039	0.493	3.77471934680296e-139
Ccdc80	2.13772625599419e-143	-1.9816920944225	0.077	0.552	4.35818251809536e-139
Dpm3	2.48821974305632e-143	-1.94646075704004	0.081	0.551	5.07273359016891e-139
Sf3b2	2.68400768327816e-143	-2.14746432015137	0.038	0.494	5.47188646389919e-139
S100a13	3.42608558898756e-143	-1.41488104782794	0.126	0.622	6.98476069026893e-139
Dnajc3	3.58401001310611e-143	-2.42475363642185	0.038	0.495	7.30672121371943e-139
Dst	3.64752788284665e-143	-2.61575318073945	0.037	0.488	7.43621509475946e-139
Dlc1	6.25826176514466e-143	-3.32078471972416	0.018	0.461	1.27587182606004e-138
Psmb5	7.2701013534174e-143	-2.46732869006618	0.048	0.509	1.48215556292121e-138
Cmpk1	7.85825122322115e-143	-2.38891646223674	0.041	0.495	1.6020616768781e-138
9530068E07Rik	9.99932007460928e-143	-3.15721588235941	0.028	0.474	2.03856138361059e-138
Vdac2	1.22564450742251e-142	-2.44443706647297	0.045	0.501	2.49872145728228e-138
Selenop	1.4123598630156e-142	-2.19320726609832	0.095	0.578	2.87937805272989e-138
Ptges3	1.47612400522468e-142	-2.04781792774696	0.047	0.507	3.00937400945155e-138
Ndufb11	1.60820582529108e-142	-1.55305644991539	0.132	0.612	3.27864921602093e-138
Actr3	4.88210073509868e-142	-2.18172165128912	0.059	0.521	9.95313876864567e-138
Rcn2	5.70930297679569e-142	-2.14057670068668	0.043	0.498	1.16395559787934e-137
Bclaf1	6.50540818960231e-142	-2.61801859161783	0.029	0.476	1.32625756761422e-137
Myadm	6.68224258949768e-142	-2.87321235250239	0.037	0.485	1.36230879672089e-137
Bmp1	7.41265776465802e-142	-2.78635936080966	0.048	0.498	1.51121853848083e-137
Akap13	1.22022992416262e-141	-3.1196421319686	0.027	0.47	2.48768274639033e-137
Pls3	1.30739414232853e-141	-2.70495687039339	0.037	0.486	2.66538443796517e-137
Fkbp10	1.46834808118536e-141	-2.44726516417086	0.081	0.532	2.99352123311259e-137
Trps1	1.56837703516874e-141	-2.62705939858684	0.034	0.481	3.19745026159851e-137
Smim10l1	1.62179348814351e-141	-2.57198136946985	0.03	0.476	3.30635038427817e-137
Ndufb8	1.6546107425978e-141	-1.49523798636063	0.072	0.545	3.37325492093413e-137
Tns1	1.77768667115675e-141	-3.01708286401689	0.026	0.469	3.62416981648726e-137
Nap1l1	2.4473625788296e-141	-2.23425774577061	0.048	0.505	4.98943808945991e-137
Cnpy2	2.67286008292741e-141	-2.02222001205834	0.064	0.532	5.44915985106411e-137
Mrpl52	2.77968378676975e-141	-1.67540770008086	0.086	0.559	5.66694133608749e-137
Hp1bp3	3.54890386772741e-141	-2.71474810296726	0.027	0.47	7.23515031513587e-137
Eif5b	4.26435839306458e-141	-2.48369990035952	0.032	0.481	8.69374745594077e-137
Eva1b	4.27262623260534e-141	-2.37331839174701	0.067	0.522	8.7106031004125e-137
Gsk3b	4.4176234890445e-141	-2.4942850839142	0.028	0.474	9.00620900711503e-137
Ndufa11	6.34223488372533e-141	-2.05879777952644	0.11	0.577	1.29299142574508e-136
Nupr1	7.2107053061835e-141	-2.04567573853837	0.196	0.656	1.47004649077163e-136
Adamts2	1.03549507198406e-140	-2.69705759118851	0.039	0.487	2.11106380325391e-136
Mdh2	1.53113741247435e-140	-2.16604329749707	0.051	0.511	3.12152984281146e-136
Nucks1	1.58308058771185e-140	-2.55933132659999	0.042	0.493	3.22742639416814e-136
Nbl1	1.88248949517696e-140	-1.98717791617632	0.06	0.524	3.83783133381726e-136
Nsa2	2.07267204260009e-140	-2.50070390286288	0.029	0.471	4.22555649324881e-136
Srsf7	2.10269250113279e-140	-2.55985254164095	0.035	0.481	4.28675920205941e-136
Rab18	2.78602824452375e-140	-2.03362046081275	0.054	0.512	5.67987578211057e-136
Loxl2	3.27310864443965e-140	-3.09748168119937	0.113	0.544	6.6728865934191e-136
Fech	6.32472770154762e-140	2.99506998306242	0.527	0.267	1.28942223651451e-135
Psmb2	6.96815786130807e-140	-1.9388338471862	0.055	0.513	1.42059834318488e-135
Atp6v0b	7.74675628374403e-140	-1.84675994364353	0.06	0.524	1.5793312035669e-135
Pofut2	3.01956039973501e-139	-2.69458154767126	0.044	0.487	6.15597778693977e-135
Vapa	3.13585412256121e-139	-1.88445272370532	0.055	0.515	6.39306579966554e-135
Ndufs7	3.4314743976502e-139	-2.54981524323682	0.026	0.468	6.99574685448947e-135
Ube3a	3.48272787751884e-139	-3.52486976766376	0.018	0.453	7.10023732389766e-135
Top1	4.05178153401574e-139	-2.40683307647638	0.039	0.486	8.2603670133979e-135
Psmd7	4.47238693279401e-139	-2.35503896708187	0.044	0.493	9.11785523988715e-135
Crtap	6.52363295253882e-139	-2.48022222322395	0.068	0.514	1.32997305003409e-134
Nid1	7.36174774678011e-139	-3.45882191083736	0.056	0.495	1.50083951313606e-134
Psma2	8.92252961805959e-139	-1.74834261584036	0.08	0.55	1.81903611323381e-134
Tmem258	1.02654160609884e-138	-1.66325462995571	0.114	0.588	2.09281037235371e-134
Col4a2	1.1456755191167e-138	-3.53566922152613	0.04	0.48	2.33568868082321e-134
Ndufv3	1.36094618414996e-138	-1.6021002567027	0.074	0.541	2.77456098562653e-134
Cops9	2.11719901704203e-138	-1.77183514666068	0.067	0.534	4.31633363604359e-134
Tsn	2.77343789107227e-138	-2.54182418972264	0.038	0.483	5.65420782852903e-134
Eny2	2.96271975355086e-138	-2.17413968985431	0.061	0.518	6.04009676156415e-134
Il6st	3.25776649705711e-138	-2.51993607490338	0.031	0.472	6.64160855755033e-134
Serinc1	3.77974691760503e-138	-1.99771147473877	0.11	0.57	7.70577004092138e-134
Cuta	4.42610656993031e-138	-2.38992333903431	0.036	0.482	9.02350346411692e-134
Ddx6	6.0261689593567e-138	-2.68950588053515	0.028	0.466	1.22855506574405e-133
Wwtr1	9.0763220274209e-138	-2.92305961385835	0.029	0.464	1.8503897717303e-133
Ppp1r14b	1.34877449516826e-137	-2.60129806709495	0.058	0.506	2.74974656329954e-133
Dek	1.37349457541029e-137	-2.21612266229016	0.035	0.479	2.80014339088896e-133
Micos13	1.51318641217941e-137	-2.13930929036537	0.062	0.52	3.08493313851015e-133
Mmp14	1.51956238931207e-137	-3.27672394779621	0.036	0.471	3.09793184309052e-133
Ran	1.74688366547975e-137	-1.7548797916396	0.078	0.543	3.56137172881357e-133
Ndufb5	1.88413042356464e-137	-1.73085183514723	0.084	0.553	3.84117669452123e-133
Zfand5	1.95061483544921e-137	-2.33973891479623	0.045	0.491	3.97671846503031e-133
Antxr1	2.76849319904267e-137	-2.85481106170355	0.063	0.497	5.64412708488828e-133
Ppp1r2	2.9029812676522e-137	-1.74948177149469	0.054	0.508	5.91830791036253e-133
Ppp2ca	3.21547070220861e-137	-2.88609078319508	0.032	0.47	6.55538012059269e-133
P3h3	5.71402928044687e-137	-2.81308146060335	0.039	0.477	1.1649191494047e-132
Rex1bd	6.45486896125889e-137	-2.23938926527135	0.042	0.489	1.31595413513185e-132
Senp6	1.00302073953778e-136	-4.10820821343964	0.022	0.451	2.04485838169566e-132
Pgls	1.02244011207953e-136	-2.18295879489571	0.048	0.497	2.08444865649654e-132
Usp9x	1.08739115209476e-136	-2.56167940152422	0.036	0.474	2.2168643417756e-132
Igfbp6	1.33538212793582e-136	-1.92348762362185	0.283	0.714	2.72244354422276e-132
Ndufa8	1.5820139394954e-136	-1.91834996412459	0.049	0.501	3.22525181844926e-132
Clk1	1.89414640575555e-136	-2.43024184835061	0.035	0.475	3.86159627741384e-132
Rexo2	1.97780747178014e-136	-2.07066111719762	0.074	0.527	4.03215609271817e-132
Cd164	2.9040685981858e-136	-2.36626528576038	0.042	0.483	5.92052465112139e-132
Tecr	3.19885709125532e-136	-2.28560948506853	0.03	0.467	6.52150995194223e-132
Tomm20	3.45510244427791e-136	-1.9005506775616	0.054	0.509	7.04391735314937e-132
Sec11a	3.47841393446335e-136	-1.90795991022341	0.056	0.509	7.09144248819044e-132
Plpp1	4.02976045039183e-136	-2.22279068722377	0.066	0.511	8.21547263021382e-132
Manf	4.85227012306541e-136	-1.81285243670822	0.083	0.541	9.89232309989346e-132
Esd	6.22714480631783e-136	-1.78118728165176	0.077	0.542	1.26952801166402e-131
Arpp19	8.10026751133559e-136	-1.76254176569066	0.058	0.516	1.65140153753599e-131
Hnrnpul2	8.10548645635356e-136	-3.1712232257604	0.027	0.458	1.6524655238568e-131
Ap2m1	9.71253670584263e-136	-1.72092409002897	0.075	0.533	1.98009485822014e-131
Tent5a	1.20489030438547e-135	-3.17380369779371	0.06	0.491	2.45640986355065e-131
Ndufb4	1.39411649573814e-135	-1.85904376942501	0.09	0.555	2.84218529986135e-131
H13	1.42171498346713e-135	-2.41691013341005	0.046	0.488	2.89845033679443e-131
Fam220a	1.4748858901147e-135	4.35142693682522	0.103	0.008	3.00684986417684e-131
Prdx4	1.70405350975013e-135	-2.09594283831848	0.103	0.55	3.47405389032758e-131
Slc39a1	1.98565230769351e-135	-1.62472026929912	0.086	0.556	4.04814935969476e-131
Srp14	2.02131740273123e-135	-1.83184857403897	0.065	0.524	4.12085978894816e-131
Pten	2.47811390428669e-135	-3.1287514917427	0.019	0.447	5.05213081666928e-131
Npdc1	2.79011153054154e-135	-2.10368598659263	0.051	0.493	5.68820037731503e-131
Akt1	3.00777900066287e-135	-2.78932882173407	0.032	0.464	6.1319590486514e-131
Auts2	5.29850997280933e-135	-3.50445784134429	0.015	0.437	1.08020722815664e-130
Chmp4b	5.59234355312358e-135	-2.02604393979174	0.077	0.533	1.14011108017531e-130
Ier3	7.1480604601784e-135	-2.2923423447693	0.105	0.556	1.45727508601657e-130
Atp1a1	7.50480643318535e-135	-2.84083083389579	0.025	0.453	1.5300048875335e-130
Col15a1	8.12192581842665e-135	-3.51451971905989	0.062	0.488	1.65581701660264e-130
Rab6a	1.39397911277735e-134	-2.38109244017138	0.037	0.472	2.84190521721919e-130
Ndufc2	1.4822592585248e-134	-1.75347880247951	0.08	0.538	3.0218819503545e-130
Gpx8	1.52134197276737e-134	-2.24116877801101	0.072	0.516	3.10155987988083e-130
Anapc11	1.55082487734778e-134	-2.11087811473024	0.051	0.496	3.16166667744892e-130
Rtn3	1.60889885453095e-134	-2.6218619088927	0.031	0.465	3.28006209473225e-130
Sec61a1	1.92469113474129e-134	-3.04855129106396	0.031	0.459	3.92386781639707e-130
Hcfc1r1	2.18184840056311e-134	-1.68530275189382	0.091	0.55	4.44813433422802e-130
Cyb5a	2.20997546337642e-134	-1.56493170155717	0.091	0.556	4.50547697718551e-130
Copb1	2.29555149124049e-134	-2.42763124426713	0.038	0.473	4.67994082519198e-130
Arcn1	2.35242229559221e-134	-2.74954716209632	0.039	0.473	4.79588333402384e-130
Thbs2	2.44159246530407e-134	-2.55934658501065	0.129	0.552	4.97767455901541e-130
Psmb4	2.77937811523509e-134	-1.71944857808222	0.083	0.541	5.66631816352977e-130
Lima1	3.81056938159897e-134	-3.06964036102357	0.042	0.471	7.76860779826582e-130
Brd2	4.66455489146647e-134	-2.13250888184442	0.044	0.483	9.5096280572327e-130
H2afv	4.80764849259348e-134	-2.46712376397172	0.051	0.494	9.80135298185033e-130
Lamb2	6.11896448140591e-134	-2.17175598750931	0.042	0.479	1.24747328882422e-129
Rpn1	7.06601224354093e-134	-2.36502287433159	0.038	0.472	1.44054791609069e-129
Ndufs6	7.84306544471703e-134	-2.06442591970913	0.055	0.502	1.59896575221446e-129
Zfp91	8.63778768750232e-134	-2.76711277463057	0.029	0.458	1.7609857758511e-129
Sptan1	1.1792056793492e-133	-3.99221013533047	0.014	0.434	2.40404661848922e-129
Mmp2	1.2642454387559e-133	-2.13661187863844	0.077	0.525	2.57741717599164e-129
Lamtor2	1.26961109167353e-133	-1.89652802642816	0.069	0.524	2.58835613259482e-129
Ccnl1	1.58914883053394e-133	-2.96568003249407	0.031	0.459	3.23979772080954e-129
Scp2	1.64723494521023e-133	-2.35444970429144	0.046	0.485	3.35821788280009e-129
Ddb1	1.84689406283895e-133	-3.3774875887136	0.031	0.455	3.76526292590978e-129
Cryab	1.85967156968734e-133	-2.21713042868085	0.081	0.528	3.79131242912159e-129
Rwdd1	2.01581370415069e-133	-1.94688051561222	0.057	0.506	4.10963939865201e-129
Rora	2.15614887522079e-133	-2.37098521596752	0.027	0.455	4.39574071191262e-129
Psmd8	2.19374451763222e-133	-1.90618313348252	0.063	0.509	4.47238694809682e-129
Ankrd11	2.35325675829442e-133	-2.99732545429656	0.019	0.443	4.79758455313483e-129
Herpud1	2.37544668368914e-133	-2.86055517818934	0.035	0.465	4.84282315403705e-129
Map4k4	2.46151998640148e-133	-3.97142979378514	0.016	0.435	5.0183007962767e-129
Rhob	4.09571589445263e-133	-3.36178199201544	0.025	0.45	8.34993599402058e-129
Ifi27	4.64400620113715e-133	-1.83487174670536	0.087	0.538	9.46773544225831e-129
Strn3	4.88808347626682e-133	-3.91738031343787	0.017	0.436	9.96533578306518e-129
Rbpj	4.95270002149186e-133	-2.64775618205578	0.036	0.467	1.00970695338155e-128
1110004F10Rik	5.70679868182694e-133	-2.34845967508971	0.039	0.475	1.16344504726406e-128
Atp6v1f	7.6584437133543e-133	-1.7490061397974	0.083	0.54	1.56132691984154e-128
Cltb	8.28854353663278e-133	-2.55225120922504	0.039	0.475	1.68978537081332e-128
Slc39a7	9.07075596154566e-133	-2.99191858625773	0.034	0.461	1.84925501788031e-128
Fkbp7	1.0355267740965e-132	-1.97274394946633	0.13	0.565	2.11112843435053e-128
Mia3	1.05329167583128e-132	-2.58407942042242	0.039	0.468	2.14734573951723e-128
Mprip	1.27130533741496e-132	-3.46493337628484	0.023	0.445	2.59181019138789e-128
Hes1	1.33712361681668e-132	-2.67390525397193	0.047	0.482	2.72599391760417e-128
Bag1	1.35406811739568e-132	-2.43947716470554	0.075	0.522	2.76053867093457e-128
Ccdc88a	1.42887926301654e-132	-2.67060640208584	0.037	0.468	2.91305615351181e-128
Vamp8	1.70554081276965e-132	-2.12504138870168	0.07	0.519	3.47708605499349e-128
Serp1	2.09545991770416e-132	-1.93519350849298	0.079	0.529	4.27201413422348e-128
Ifrd1	2.09726056848341e-132	-2.04427676343731	0.062	0.51	4.27568512096712e-128
Egr1	3.2051692595746e-132	-2.87918138483196	0.068	0.501	6.53437856949474e-128
Ndufc1	4.20875323475588e-132	-1.52384185465047	0.087	0.551	8.58038521969681e-128
Ube2i	4.41603508080109e-132	-2.63530516992738	0.043	0.476	9.00297071922918e-128
Birc6	4.44215116813295e-132	-2.08222457130056	0.031	0.461	9.05621358647265e-128
H1f0	5.738896743832e-132	-2.17958642638311	0.065	0.502	1.16998887916503e-127
Emc7	5.8413660040514e-132	-2.11927143671975	0.04	0.475	1.19087928724596e-127
Glud1	6.411868488225e-132	-1.69499477740195	0.047	0.489	1.30718762869443e-127
Sumo1	6.7843158885836e-132	-1.9522844219309	0.05	0.494	1.38311848020554e-127
Tmbim6	7.03987735215749e-132	-1.70823438777334	0.083	0.54	1.43521979578435e-127
Ndufab1	7.11456562538792e-132	-2.10543878845132	0.06	0.505	1.45044649404783e-127
Tbrg1	8.2438988736828e-132	-1.94725631971728	0.064	0.508	1.68068366337771e-127
Pdcd5	9.64680135667251e-132	-1.53061732250817	0.053	0.499	1.96669339258483e-127
Cdc37	1.09493834319892e-131	-2.02218140557304	0.045	0.482	2.23225080027965e-127
Ap2s1	2.22431931936554e-131	-2.29815101162564	0.039	0.472	4.53471979639052e-127
Ikbip	3.5124596771993e-131	-2.46656480775216	0.052	0.484	7.16085154390621e-127
Ltbp4	3.66075894092578e-131	-3.04135771802737	0.043	0.47	7.46318925286539e-127
Cav1	3.67024753053994e-131	-2.31131979018657	0.075	0.518	7.48253364051177e-127
Ufc1	4.4942716067714e-131	-2.23556140942091	0.066	0.509	9.16247152472485e-127
Arhgap5	4.56372254251625e-131	-3.28161019337721	0.027	0.446	9.30406114742788e-127
Tob1	4.78793083400813e-131	-2.08084093596596	0.049	0.483	9.76115459129238e-127
Hif1a	5.24584904132135e-131	-3.05509561231352	0.038	0.461	1.06947124405418e-126
Mrps24	6.77139469697688e-131	-2.40448379613906	0.042	0.475	1.38048423687268e-126
Eif3m	7.03939509386908e-131	-2.24373453428475	0.041	0.474	1.43512147778709e-126
Sh3bgrl	7.42397601546716e-131	-1.78094212721919	0.053	0.496	1.51352599027329e-126
Spop	8.82265804403949e-131	-2.49465251612408	0.05	0.482	1.79867529543833e-126
Saraf	9.16783094558544e-131	-2.69028691118772	0.023	0.444	1.8690456948765e-126
Copb2	9.51291647329989e-131	-2.33091756230888	0.06	0.493	1.93939828141165e-126
Scaf11	1.08564481222859e-130	-2.77242394348596	0.023	0.444	2.21330407869042e-126
Stub1	1.23098038353237e-130	-2.13100156867962	0.055	0.493	2.50959970790745e-126
Vdac3	1.27572965179179e-130	-2.21079529466788	0.043	0.476	2.60083004110792e-126
Sra1	1.30414883549166e-130	-2.31452814970478	0.052	0.484	2.65876823091686e-126
Nfat5	1.46962632252756e-130	-3.02566413777774	0.022	0.44	2.99612718373694e-126
Syncrip	1.67360934309263e-130	-2.16455566612755	0.043	0.475	3.41198736776294e-126
Pdcd6	1.73363119139728e-130	-2.20872524114578	0.039	0.47	3.53435390990163e-126
Sntb2	1.75441971002621e-130	-3.45216549372331	0.021	0.437	3.57673546283044e-126
Hmgn3	1.77825184795805e-130	-1.93056190827837	0.059	0.5	3.62532204243207e-126
Ppp1cc	1.83807382272764e-130	-2.63455500215961	0.023	0.444	3.74728110239485e-126
Plod1	1.99187294501823e-130	-2.99258239596486	0.037	0.46	4.06083137300867e-126
Anxa6	2.2040263518347e-130	-2.00669975374944	0.048	0.483	4.4933485234854e-126
Eif3c	2.66612508267539e-130	-1.88822341120602	0.086	0.528	5.43542920605031e-126
Plxdc2	3.02674354421555e-130	-2.85803875271552	0.035	0.458	6.17062206359225e-126
Tmem109	3.76599352628127e-130	-3.0855911717552	0.029	0.448	7.67773100202963e-126
Rnf7	4.1218856491791e-130	-1.86680198563461	0.069	0.515	8.40328827298144e-126
Cct5	4.61529828631951e-130	-2.6021587030215	0.036	0.462	9.40920861631958e-126
Tmem30a	5.71914785103171e-130	-1.81416817754151	0.04	0.473	1.16596267238983e-125
Purb	7.8434234539938e-130	-3.2215740520628	0.023	0.44	1.59903873956572e-125
Bcap31	1.07384433346579e-129	-1.54106632911383	0.063	0.51	2.1892464426367e-125
Top2b	1.29308396021471e-129	-3.40808862805331	0.027	0.443	2.63621026968973e-125
Paip2	1.58405538472964e-129	-1.83571993206554	0.122	0.571	3.22941371284832e-125
Cct2	1.86631584758944e-129	-2.51425743234887	0.033	0.457	3.80485811848059e-125
Cdv3	2.11968633242978e-129	-2.77159572105077	0.033	0.454	4.3214045259246e-125
Pabpn1	2.35848988651146e-129	-3.10386730234898	0.023	0.439	4.80825333163091e-125
Srpr	2.46609846827029e-129	-2.67945358174706	0.041	0.467	5.02763494726265e-125
Copz2	2.60947289793956e-129	-1.78300901245461	0.118	0.555	5.31993239702937e-125
Akap9	2.94037792675077e-129	-3.55425879992255	0.022	0.436	5.99454847926679e-125
Mrps21	3.16721125570121e-129	-1.62250753541003	0.058	0.501	6.45699358699806e-125
Nme1	3.24796800650272e-129	-2.01625920198747	0.075	0.519	6.6216323748571e-125
Rcn1	3.5761282633984e-129	-2.19864365001297	0.051	0.479	7.29065269059031e-125
Ndufa5	4.02590842805362e-129	-1.49944302865395	0.087	0.541	8.20761951227292e-125
Sash1	4.82768917825582e-129	-2.85761136968317	0.023	0.439	9.84220992771014e-125
Sf3b5	5.73113284213065e-129	-1.74102216111403	0.064	0.508	1.16840605252518e-124
Hnrnpm	6.08819898444841e-129	-2.31014075564237	0.035	0.458	1.2412011269595e-124
Pik3r1	1.02995797651569e-128	-2.7859581886833	0.028	0.445	2.09977532672254e-124
Rnf187	1.50307520118941e-128	-2.96487569112603	0.025	0.44	3.06431941266485e-124
Prelid1	1.68869309125096e-128	-1.9471284248935	0.044	0.476	3.44273860513334e-124
Zcrb1	3.60452912169159e-128	-2.14677713488362	0.044	0.472	7.34855352039265e-124
Ptprs	5.12350286924982e-128	-2.90432379877939	0.03	0.445	1.04452852995396e-123
Ctdsp2	5.4092300936525e-128	-2.85105978586759	0.034	0.451	1.10277973919293e-123
Peg3	5.59079234234322e-128	-4.51068859985503	0.028	0.436	1.13979483483351e-123
Mxra7	7.16714822970619e-128	-2.11669549204939	0.055	0.484	1.4611665095902e-123
Pmepa1	7.70353710877748e-128	-2.92228573641639	0.025	0.44	1.57052011036647e-123
Smc6	7.93964209675197e-128	-2.40859891240908	0.034	0.457	1.61865483426482e-123
Actr2	9.22700271736166e-128	-2.31432194430628	0.03	0.449	1.88110904398852e-123
Csnk2a1	1.43601310797212e-127	-2.83298871357381	0.023	0.438	2.92759992322275e-123
Atp6ap2	1.6430425503184e-127	-2.13463926415672	0.042	0.468	3.34967084733413e-123
Ndufb2	1.65894175854389e-127	-1.42116026533719	0.069	0.516	3.38208456314344e-123
Atp6ap1	1.7797207421787e-127	-2.35034090896876	0.034	0.454	3.62831667707972e-123
Xbp1	1.86784690263411e-127	-2.22579672080567	0.045	0.471	3.80797948040016e-123
Tnrc6c	1.99781252097474e-127	-2.48679224690152	0.023	0.438	4.0729403865112e-123
Mapre1	2.7643348982369e-127	-2.10469010120815	0.042	0.466	5.63564955703557e-123
Sri	3.47123249639853e-127	-1.84232664635332	0.058	0.494	7.07680169040768e-123
Map2k2	3.51409695868772e-127	-2.64452170641814	0.039	0.458	7.16418946967664e-123
Ubxn4	3.92438579670129e-127	-2.96684020691223	0.029	0.442	8.00064532373491e-123
Alkbh5	4.67787779071793e-127	-2.26957263445219	0.04	0.463	9.53678945193665e-123
Gadd45b	5.06028928541151e-127	-2.38193970744494	0.076	0.506	1.03164117661684e-122
Ddr2	6.38641120935863e-127	-2.84021097029796	0.028	0.439	1.30199765325194e-122
Psenen	7.76711937544303e-127	-1.71092800395507	0.083	0.526	1.58348262707157e-122
Pgam1	8.3100042349015e-127	-2.55510391585031	0.046	0.468	1.69416056336937e-122
Nbeal1	9.17357218750666e-127	-2.80947105690431	0.019	0.429	1.87021616186698e-122
Colgalt1	1.62503024669401e-126	-2.07565490966815	0.04	0.462	3.31294916393508e-122
Gspt1	1.8627246893123e-126	-3.42508803659637	0.021	0.432	3.79753682410099e-122
Mat2a	1.87865457329811e-126	-3.37314926092351	0.026	0.433	3.83001307858286e-122
Pkd2	3.09230783401416e-126	-2.24474040181463	0.041	0.462	6.30428798120467e-122
Lamtor1	3.86796169071997e-126	-3.29308326158283	0.029	0.441	7.88561349887081e-122
Gng10	4.24182907148791e-126	-1.81590325093458	0.063	0.497	8.64781692804241e-122
Mrpl30	4.27396954434992e-126	-2.60273177643554	0.039	0.459	8.71334171006617e-122
Snu13	4.71224670207283e-126	-2.01369729824758	0.046	0.473	9.60685735151588e-122
Etfb	5.87160875277246e-126	-2.00815697915501	0.057	0.49	1.19704487642772e-121
Ctbp1	5.88768594338521e-126	-2.30977810020414	0.033	0.449	1.20032253327794e-121
Mtpn	5.98143174668319e-126	-2.4704761117629	0.036	0.454	1.2194344901963e-121
Nol7	6.24635604185279e-126	-2.15303133999993	0.041	0.465	1.27344460625253e-121
Ddx17	8.2925247277977e-126	-2.32387728138284	0.028	0.442	1.69059701625612e-121
Tubb2a	9.683779703617e-126	-1.67069821809636	0.083	0.52	1.9742321681764e-121
S100a4	9.79191923104923e-126	-1.86510555222671	0.375	0.757	1.99627857363401e-121
Cenpb	9.8025878360493e-126	-3.17931920063304	0.027	0.438	1.99845358213537e-121
Tulp4	9.85407428722861e-126	-3.05636277516592	0.019	0.424	2.0089501249373e-121
Tor1aip1	1.21222987388151e-125	-2.95743859493544	0.016	0.422	2.47137304388224e-121
Fosb	1.65190102210516e-125	-2.34987229282573	0.057	0.483	3.36773061376579e-121
Col12a1	1.78153229058026e-125	-2.79123413338005	0.168	0.558	3.63200988080598e-121
Htra3	2.02595120303319e-125	-2.68818220034144	0.038	0.451	4.13030671762377e-121
Ube2l3	2.4261887869907e-125	-2.35701219352223	0.039	0.459	4.94627108003794e-121
Atp2a2	3.61927849155462e-125	-3.20171007754821	0.028	0.436	7.3786230607324e-121
S100a16	4.19671044895908e-125	-1.76469708750095	0.073	0.508	8.55583359229288e-121
Acat1	5.07565321412026e-125	-2.32776714984221	0.039	0.458	1.0347734207627e-120
Srsf6	6.35944089389929e-125	-2.48915916767779	0.036	0.451	1.29649921503925e-120
Socs3	6.36194632300727e-125	-2.30990125102938	0.061	0.486	1.29700999687149e-120
Gja1	9.68053865202447e-125	-2.47530363238767	0.067	0.484	1.97357141498823e-120
Ssc5d	1.01831660860314e-124	-3.10496772820857	0.056	0.462	2.07604206995921e-120
Tprgl	1.21309002654808e-124	-2.36958404107187	0.057	0.482	2.47312663712357e-120
Mrpl20	1.31434704425352e-124	-1.94009144522469	0.067	0.498	2.67955931911965e-120
Rbm8a	1.53709306683161e-124	-2.14182307494211	0.045	0.47	3.13367163534961e-120
Rab11b	1.77581896791377e-124	-1.92565612628644	0.04	0.459	3.62036212988581e-120
Mfap2	1.98117641714871e-124	-2.82402653305454	0.073	0.479	4.03902436164108e-120
B230219D22Rik	2.17999272862965e-124	-4.00672757501084	0.013	0.412	4.44435117585726e-120
Ccndbp1	2.18464665157825e-124	2.90513435935848	0.394	0.15	4.45383912857257e-120
Capn2	2.2343278050235e-124	-2.68456774056471	0.026	0.433	4.5551240961014e-120
Ubap2l	3.21319333065992e-124	-2.52406436468959	0.032	0.444	6.55073724321638e-120
Comp	5.71837178610996e-124	-2.17816813551621	0.221	0.621	1.16580445603424e-119
Dync1i2	6.16612572336496e-124	-2.05287303538633	0.031	0.444	1.25708805122241e-119
Dab2	7.04760858912494e-124	-2.69961717206759	0.042	0.455	1.4367959630649e-119
Sec22b	7.16603464137233e-124	-2.84372077588618	0.032	0.439	1.46093948233658e-119
Lpp	7.25991799259084e-124	-2.44632228624012	0.027	0.434	1.48007948114949e-119
Igfbp5	8.39945218363134e-124	-2.22527752148349	0.112	0.545	1.71239631667692e-119
Rbbp7	8.97590220503959e-124	-2.25801392551969	0.035	0.449	1.82991718254142e-119
Ndufv2	9.01824250529588e-124	-2.06699754816969	0.038	0.453	1.83854909955467e-119
Amotl1	9.27339897916153e-124	-2.62992285735755	0.017	0.418	1.89056784988166e-119
Golgb1	9.68874635174422e-124	-2.27484246158942	0.029	0.437	1.97524471873009e-119
Fam114a1	1.50460113363888e-123	-3.45209691941237	0.029	0.433	3.06743033114958e-119
0610012G03Rik	1.5885609818146e-123	-1.88325687689085	0.037	0.453	3.23859927362543e-119
Utrn	1.70971243254719e-123	-2.8209689902436	0.022	0.426	3.48559073623395e-119
Ccn1	1.86171438862816e-123	-2.55452534234523	0.084	0.502	3.79547712409623e-119
Cct6a	1.98064216096602e-123	-2.71815512744742	0.026	0.432	4.03793517356142e-119
Tsc22d3	2.38564865471062e-123	-1.74381855055465	0.057	0.484	4.86362191235853e-119
Ubxn1	2.40167225566692e-123	-1.69034673059835	0.056	0.482	4.89628922762816e-119
Gtf2h5	2.52624907578093e-123	-1.68287700828042	0.068	0.505	5.15026399079458e-119
Sarnp	2.84524327619385e-123	-1.90387429067196	0.043	0.463	5.80059746717641e-119
Jak1	4.77903003792454e-123	-1.80779666503102	0.039	0.455	9.74300853831675e-119
Ccpg1	7.19949494582706e-123	-2.793132136952	0.03	0.435	1.46776103460576e-118
Phb2	8.60708043370878e-123	-2.59150798246573	0.03	0.437	1.75472548802021e-118
Col16a1	1.02826621275849e-122	-3.25703850099244	0.054	0.458	2.09632632795073e-118
Usp34	1.15618782461255e-122	-2.7154759112555	0.022	0.423	2.35712011803761e-118
Pcnp	1.28551842609315e-122	-2.09057691979524	0.048	0.464	2.6207864152761e-118
C1qtnf6	1.49881229062261e-122	-2.96959065185592	0.08	0.479	3.05562861689232e-118
Aopep	2.00026228154665e-122	-2.95743321604893	0.022	0.422	4.07793471338915e-118
Cggbp1	2.44390348731464e-122	-2.5320816630393	0.025	0.427	4.98238603958836e-118
Cox7b	3.551590555713e-122	-1.45360350777937	0.166	0.615	7.2406276659321e-118
Mrpl23	4.01118653070638e-122	-1.85427040947253	0.045	0.462	8.1776059801511e-118
Itm2a	4.18207660289788e-122	-2.9029514402355	0.127	0.54	8.5259995703279e-118
Leprot	4.46693708024543e-122	-2.4214093517943	0.036	0.445	9.10674462549635e-118
Hnrnpd	5.50074908222631e-122	-3.38710410178718	0.026	0.427	1.12143771539348e-117
Bicc1	6.17396241385467e-122	-3.23850797305422	0.017	0.415	1.25868571731255e-117
BC005537	6.28033524683879e-122	-2.09267874397216	0.042	0.455	1.28037194677302e-117
Id2	6.29512079122052e-122	-2.33897492280957	0.064	0.482	1.28338627570613e-117
Timm10b	8.71842206020453e-122	-1.75037308254842	0.083	0.515	1.7774247054139e-117
Glrx3	1.53316062163006e-121	-2.39986652372546	0.034	0.442	3.12565455931721e-117
Lamc1	1.72357340256217e-121	-2.66675448367923	0.033	0.438	3.51384909580349e-117
Dctn2	1.72938775477926e-121	-2.18885983037982	0.04	0.449	3.52570281566848e-117
Tmem160	2.28380884022724e-121	-1.53954033500482	0.045	0.464	4.65600108257128e-117
Dpysl3	2.61558158134931e-121	-3.14497528094438	0.02	0.417	5.33238616989684e-117
Hivep2	2.6621571620955e-121	-2.80133695801374	0.025	0.424	5.42733980636409e-117
Sema3c	2.77640425987124e-121	-3.06964074517685	0.052	0.455	5.6602553645995e-117
Ccser2	3.19527565804822e-121	-3.05343886047469	0.023	0.42	6.5142084840629e-117
Tcf12	3.96395424671289e-121	-2.68280843003648	0.022	0.42	8.08131352277356e-117
Zfr	4.88399618897111e-121	-2.91509996618424	0.019	0.415	9.9570030304554e-117
Olfml2b	4.9839630875225e-121	-3.48592395223069	0.041	0.441	1.01608055465321e-116
Impad1	6.2224988961879e-121	-3.28401694132922	0.025	0.421	1.26858084996583e-116
Psmc3	6.33017822767798e-121	-1.75540162876984	0.082	0.514	1.29053343527671e-116
Ptgfrn	6.52182596892646e-121	-3.20902285644727	0.037	0.436	1.32960466028504e-116
Ube2c	8.80270255082476e-121	2.04118833047935	0.207	0.04	1.79460696903664e-116
Cd2ap	9.30664514052166e-121	-2.81689375241536	0.022	0.419	1.89734574479815e-116
Dync1h1	1.28144263151353e-120	-2.77505987440369	0.025	0.421	2.61247709286664e-116
Tpm1	1.39167960872177e-120	-2.55633828479992	0.147	0.553	2.83721721830106e-116
Palld	1.55188073658604e-120	-3.7113727648226	0.019	0.412	3.16381925767796e-116
Zfp36	2.32929117310952e-120	-1.978952495672	0.096	0.526	4.74872591461839e-116
Stt3a	2.7810688198156e-120	-2.26984836235382	0.052	0.465	5.66976500295807e-116
Fkbp8	3.37112498182713e-120	-1.8601740545594	0.034	0.439	6.87271250045096e-116
Nipbl	4.59457034677666e-120	-2.86563359840627	0.018	0.411	9.36695056597358e-116
Wipf1	5.00219559754488e-120	-2.56817644181294	0.029	0.426	1.01979761647147e-115
Mrps14	5.11675794055382e-120	-1.74016932568997	0.044	0.457	1.04315344134071e-115
Map4	5.64376210120225e-120	-2.93470398981794	0.023	0.419	1.1505937795721e-115
Fxyd1	5.72723616657569e-120	-2.00691685395372	0.059	0.475	1.16761163727979e-115
Cox14	5.92521314041842e-120	-1.76334270271221	0.07	0.497	1.2079732029371e-115
Atxn10	6.96803173598484e-120	-2.76150862014817	0.025	0.423	1.42057263001523e-115
Mlec	7.28179248633284e-120	-3.4684980482692	0.018	0.411	1.48453903418868e-115
Yipf5	8.04124656725368e-120	-2.78935216626944	0.034	0.437	1.63936893766601e-115
Skp1a	8.05224097715808e-120	-2.08281031866674	0.053	0.468	1.64161036801322e-115
Mir99ahg	8.87889295637194e-120	-2.57030723915797	0.022	0.419	1.81013990701555e-115
Ostf1	9.48462544926437e-120	-2.10902733789995	0.035	0.44	1.93363059034153e-115
Actn4	1.08687273549299e-119	-2.33772506861565	0.037	0.441	2.21580744584955e-115
Thrap3	1.09151272416648e-119	-2.77511553078721	0.02	0.413	2.22526699075821e-115
Naa50	1.17200712501379e-119	-2.02222593738198	0.033	0.436	2.38937092576562e-115
Papola	1.63409884191492e-119	-2.580918139667	0.026	0.422	3.33143730901195e-115
Svbp	1.63587859166276e-119	-2.80672351676344	0.048	0.456	3.33506568482287e-115
Smarca5	1.72248521693836e-119	-2.27780273654483	0.034	0.435	3.51163061177224e-115
Psma6	1.72320191120521e-119	-2.41372498392536	0.04	0.446	3.51309173637406e-115
Pgk1	1.79469210845936e-119	-2.24267776383449	0.059	0.472	3.65883880151609e-115
Trip11	2.0341431736509e-119	-2.96120251580373	0.023	0.418	4.14700768812208e-115
Gpx7	2.03583642941251e-119	-2.28452831891803	0.055	0.462	4.15045972864328e-115
Zfhx4	2.93158647013711e-119	-3.47056535822803	0.022	0.412	5.97662533666852e-115
Eif4ebp1	3.2148304342934e-119	-2.19468669381805	0.053	0.464	6.55407480639395e-115
Ecm2	3.69846337816131e-119	-1.85667923314077	0.063	0.48	7.54005728905745e-115
Timm23	4.63241741779908e-119	-2.51097790527673	0.038	0.441	9.44410938966699e-115
Ddah2	5.06950519934327e-119	-2.01337968225946	0.053	0.465	1.03352002499011e-114
Rab5if	6.08022272094696e-119	-2.20428634133774	0.033	0.436	1.23957500611946e-114
Lpar1	6.12019877069125e-119	-2.54759974274564	0.033	0.43	1.24772492338083e-114
Ewsr1	6.83382957418561e-119	-3.48715813721117	0.026	0.42	1.39321283528922e-114
Prrc1	6.91399226499676e-119	-2.18743240265505	0.044	0.451	1.40955560306489e-114
Sf3b6	7.84634316085063e-119	-2.1674119188	0.049	0.46	1.59963398020262e-114
Rp9	7.99337511297282e-119	-2.62339452821651	0.027	0.424	1.62960938428177e-114
Itpripl2	1.49266648362795e-118	-2.42743643862198	0.027	0.422	3.0430991601723e-114
Polr2m	1.52929802766279e-118	-2.33775909461298	0.033	0.433	3.11777988899613e-114
Erlec1	1.9270095538359e-118	-2.44057771451271	0.041	0.444	3.92859437740524e-114
Tm4sf1	2.06943048181462e-118	-2.1849372179833	0.054	0.463	4.21894792327547e-114
Ost4	2.19660595342664e-118	-1.38057221778982	0.249	0.658	4.47822055725089e-114
Bcl7c	2.29614387186122e-118	-2.43330794716001	0.031	0.428	4.68114851156348e-114
Polr2f	2.54596682606862e-118	-1.53125623323233	0.054	0.47	5.19046256830609e-114
Lamtor4	2.78314326252176e-118	-1.80486927256495	0.06	0.478	5.67399416930311e-114
Rock1	3.08373794151183e-118	-2.34129997976296	0.047	0.453	6.28681654136018e-114
Ubl3	3.40216175259602e-118	-1.71641410001078	0.038	0.443	6.9359871650175e-114
Txnl1	3.47416034224729e-118	-3.24003076336225	0.026	0.419	7.08277068973955e-114
Rab5a	4.17493679851192e-118	-2.4604343795551	0.028	0.422	8.51144365112625e-114
Srp19	4.76824749174951e-118	-1.7235463086288	0.049	0.461	9.72102616142972e-114
Ptgis	5.01982849580787e-118	-2.03141644573906	0.148	0.543	1.02339243544035e-113
Fkbp2	5.13361574045332e-118	-2.25341397502018	0.048	0.455	1.04659024100622e-113
Aff4	6.39755319560312e-118	-3.28518781546735	0.022	0.412	1.30426916998761e-113
Fmod	6.70843393950559e-118	-2.17813964756146	0.54	0.778	1.36764842724701e-113
Tmem263	6.88519178759787e-118	-2.3448977435721	0.05	0.454	1.40368404973758e-113
Nucb2	7.39535671083747e-118	-2.04414610835858	0.06	0.468	1.50769137263844e-113
Hnrnpl	8.53597841099308e-118	-2.17934122222244	0.035	0.434	1.74022991864916e-113
Dag1	1.04524188065147e-117	-3.00955765582621	0.017	0.406	2.13093462208416e-113
Trir	1.06380452637525e-117	-1.68899778852821	0.068	0.485	2.16877828792122e-113
Tra2a	1.09623840918254e-117	-2.38166709865155	0.026	0.418	2.23490124480045e-113
Tceal8	1.17949176360029e-117	-2.22258288293546	0.06	0.474	2.40462985845192e-113
Dnaja2	1.33325060531095e-117	-2.0617500988682	0.031	0.429	2.71809800904743e-113
Tmco1	1.45292584547279e-117	-2.36867158858528	0.039	0.438	2.96207992116538e-113
Clint1	1.61121278768545e-117	-3.16922166409131	0.022	0.411	3.28477951025433e-113
Tsen34	2.1636812428331e-117	-2.15060957937611	0.038	0.439	4.41109694976384e-113
Bptf	3.25163959196342e-117	-2.62330256451408	0.026	0.417	6.62911763613582e-113
Nufip2	4.03398288173104e-117	-3.50454484836928	0.018	0.403	8.22408090098506e-113
Rap1a	4.11154989817206e-117	-1.91248781985446	0.081	0.499	8.38221677740338e-113
Tmf1	4.92904709635177e-117	-2.32455780013883	0.028	0.42	1.00488483153324e-112
Arhgef12	6.20647146268468e-117	-3.02984599556827	0.018	0.404	1.26531333709752e-112
Mif	6.47585134197896e-117	-1.84541367021988	0.109	0.531	1.32023181308925e-112
Yipf3	7.92397156757083e-117	-2.1893401937428	0.045	0.447	1.61546008348066e-112
1810037I17Rik	8.0513321222147e-117	-1.58883965750594	0.07	0.494	1.64142507975591e-112
Tcp1	8.09158145953214e-117	-1.66897645035734	0.047	0.454	1.64963071215482e-112
Nop10	8.46875372551907e-117	-1.66682900383183	0.069	0.489	1.72652482202157e-112
Trmt112	9.76231189823154e-117	-1.87452426993477	0.031	0.427	1.99024252669246e-112
Ltbp3	1.06620446376296e-116	-2.42954528870784	0.033	0.428	2.17367104027354e-112
Ctnna1	1.11549081696964e-116	-3.07687689817752	0.018	0.404	2.274151128556e-112
Pkd1	1.77016972607764e-116	-2.36353557519235	0.035	0.43	3.60884502055449e-112
Prpf40a	2.31327970434799e-116	-2.88878677767433	0.017	0.402	4.71608333325424e-112
Idh2	2.47769267194811e-116	-2.78806329877231	0.031	0.421	5.05127205030062e-112
Slc29a1	2.72031915620164e-116	-2.87441117166741	0.023	0.412	5.54591466374829e-112
Cbx1	2.77664798174498e-116	-2.27755135942578	0.029	0.421	5.66075224038349e-112
Wasf2	2.94158400108666e-116	-1.89863457824088	0.056	0.461	5.99700730301536e-112
Pnisr	3.3257460863696e-116	-3.30721385303711	0.021	0.407	6.7801985462817e-112
Higd2a	4.0661104058066e-116	-2.06068965224455	0.045	0.447	8.28957928431791e-112
Sdc2	4.13627756020489e-116	-2.30408851398776	0.051	0.453	8.43262906198972e-112
Smim7	4.26349426870785e-116	-2.43596214348463	0.034	0.43	8.69198576561469e-112
Tm2d2	4.52933939115309e-116	-2.29764610695051	0.029	0.421	9.23396421674381e-112
Pgrmc1	5.46918435331689e-116	-2.14502698457	0.028	0.42	1.11500261411071e-111
Ift20	5.58691025657981e-116	-1.82407387834531	0.142	0.558	1.13900339400893e-111
Ndufa1	5.83757880527567e-116	-1.31145527198525	0.152	0.59	1.19010719103155e-111
Matr3	6.25780916506704e-116	-2.99792268988026	0.025	0.411	1.27577955448222e-111
Matn2	7.26409785776969e-116	-2.76893955482794	0.077	0.466	1.48093163026351e-111
Rab10	7.32847897541545e-116	-2.22897262313589	0.038	0.433	1.49405700871795e-111
Lamtor5	7.8431778177964e-116	-2.01992801619432	0.036	0.435	1.59898866171415e-111
Sdhb	8.35312958419057e-116	-1.70300437709932	0.038	0.434	1.70295252832893e-111
Tmem14c	8.6936081443181e-116	-1.44995944058862	0.061	0.477	1.77236589238213e-111
Ube2o	1.04213514889544e-115	3.52182878733538	0.325	0.109	2.12460092805313e-111
Cct8	1.08838233976405e-115	-1.95261802822568	0.043	0.443	2.21888507607696e-111
Sqstm1	1.24890891471794e-115	-2.3656883641002	0.049	0.45	2.54615060443547e-111
Srp72	1.25987629226174e-115	-2.88976550991039	0.027	0.416	2.56850979703402e-111
Mrpl54	1.37788416471507e-115	-1.80952138076469	0.051	0.456	2.80909244660461e-111
Jtb	1.40389758039644e-115	-2.09160271452474	0.039	0.436	2.86212599715423e-111
Cnih1	1.70484511258727e-115	-2.10880248126951	0.043	0.443	3.47566773103167e-111
Cirbp	2.31391028385852e-115	-1.9566039590844	0.029	0.419	4.71736889570236e-111
Hspd1	2.53778783021488e-115	-2.75977483753248	0.025	0.412	5.17378804945908e-111
Ndufa12	3.62881346781857e-115	-1.95453342248493	0.053	0.458	7.39806201684172e-111
Slc3a2	4.06056710627012e-115	-2.71092377634636	0.044	0.439	8.2782781595529e-111
Tfg	4.73867366966666e-115	-2.77975057188093	0.027	0.414	9.66073401034942e-111
Ywhah	4.79882653610776e-115	-2.3604329933749	0.042	0.438	9.78336765916289e-111
Acin1	5.03928910441889e-115	-2.83810602876698	0.022	0.407	1.02735986971788e-110
Cstb	5.69894205582651e-115	-1.61994667677982	0.08	0.502	1.16184331692135e-110
Igsf10	6.09455510224393e-115	-3.39445174871555	0.03	0.412	1.24249694869447e-110
Mydgf	6.1487452222323e-115	-1.97113169192263	0.058	0.462	1.2535446884565e-110
Ndufb6	6.21087140084251e-115	-1.54445413578464	0.067	0.481	1.26621035248976e-110
Lnpep	7.19065744446642e-115	-2.26244784640687	0.022	0.406	1.46595933320337e-110
Vdac1	7.59410588471587e-115	-2.24562232689271	0.044	0.442	1.54821036671702e-110
Kdelr3	1.13380888960013e-114	-2.39680330632713	0.078	0.473	2.31149618322778e-110
Bmpr2	1.1429288163086e-114	-3.17521177327706	0.02	0.402	2.33008897780834e-110
Mdh1	1.17971704429826e-114	-1.79359741021129	0.043	0.442	2.40508913821086e-110
Gorasp2	1.25110561443477e-114	-2.42697004278591	0.025	0.41	2.55062901614817e-110
Ube2k	1.47888239742209e-114	-2.91171650300619	0.021	0.405	3.01499754362442e-110
Smc3	1.66907736523857e-114	-3.5557552384603	0.01	0.384	3.40274802451188e-110
P4ha1	2.16513321451037e-114	-2.48337514045215	0.15	0.539	4.41405708442229e-110
Ccdc50	2.56802411505904e-114	-3.01752177875771	0.02	0.401	5.23543076337086e-110
Banf1	2.92684697272329e-114	-1.79177031036527	0.053	0.457	5.96696292329098e-110
Slc38a10	3.03326243292029e-114	-2.88152577795398	0.027	0.41	6.1839121219946e-110
Pdcd6ip	3.08909176339442e-114	-2.94911184259672	0.023	0.406	6.2977313780322e-110
Huwe1	3.54665026364803e-114	-3.10580721466183	0.023	0.405	7.23055589249923e-110
Emc3	4.1614974791914e-114	-2.61899719119452	0.028	0.413	8.4840449108275e-110
Yy1	4.23524406979928e-114	-2.94050706372629	0.016	0.396	8.6343920850998e-110
Tpst1	4.34311615711198e-114	-3.10968592391736	0.035	0.422	8.85431090950419e-110
Tmed7	5.5348495430283e-114	-1.76739122976628	0.031	0.422	1.12838977633718e-109
Nono	5.72901212533484e-114	-2.83583455446054	0.019	0.399	1.16797370199201e-109
Creb3l1	6.72550578210532e-114	-2.73210289807013	0.062	0.449	1.37112886379781e-109
Ehd2	6.91671575721564e-114	-2.57197453149435	0.038	0.427	1.41011084142355e-109
Ptbp1	7.17718524512434e-114	-2.19502459558368	0.026	0.411	1.4632127559235e-109
Lpl	7.33437161296449e-114	-2.54173743950257	0.052	0.449	1.49525834073507e-109
Rsrc2	7.54793802539633e-114	-1.89002401469475	0.039	0.434	1.53879812523755e-109
Pak2	8.63915599274713e-114	-2.35584251325012	0.025	0.408	1.76126473224136e-109
Derl1	9.39694429017269e-114	-2.04621221682357	0.049	0.447	1.91575503243751e-109
Tomm5	9.45280205761111e-114	-1.50650476798743	0.056	0.464	1.92714275548518e-109
Thoc7	9.82104288964716e-114	-2.1243650302242	0.042	0.438	2.00221601391237e-109
Mettl9	9.93096364772752e-114	-2.42530690335744	0.027	0.411	2.02462555886221e-109
Smc1a	1.06649851103822e-113	-3.41134553366251	0.013	0.388	2.17427051445362e-109
Grb10	1.20697775835805e-113	-3.2384139712293	0.026	0.407	2.46066555596455e-109
Gpi1	1.25682954192783e-113	-2.12173982264198	0.03	0.417	2.56229838712826e-109
Fam129a	1.28216963271659e-113	-2.47305347586007	0.031	0.416	2.61395923021932e-109
Ankrd17	1.34773317853241e-113	-3.46935987827522	0.013	0.388	2.74762363107402e-109
Fxyd6	1.59048864365997e-113	-1.97764021796382	0.136	0.53	3.24252919782959e-109
Marc2	1.70496894009111e-113	-2.4097894041285	0.029	0.415	3.47592017816375e-109
Ube2n	2.21827132406221e-113	-2.24719078324425	0.035	0.424	4.52238974836563e-109
Epb41l2	2.46351101226904e-113	-2.19290081271229	0.033	0.419	5.02235990071289e-109
Dnajc1	2.63415596264415e-113	-2.60978391041069	0.029	0.413	5.37025376104264e-109
Setd5	2.71225525771641e-113	-2.85771541514778	0.018	0.394	5.52947479390645e-109
Trappc6b	3.29418626257594e-113	-2.27880164754071	0.035	0.423	6.71585753351357e-109
Yif1b	3.35542152864218e-113	-1.9564852306413	0.048	0.445	6.84069787044282e-109
Ebf1	3.74293380843485e-113	-2.75646331627135	0.041	0.429	7.63071915525613e-109
Caprin1	4.53452170467163e-113	-2.88825790173753	0.021	0.4	9.24452939931405e-109
Rad23b	5.13143345324782e-113	-3.00596274060167	0.016	0.393	1.04614533811363e-108
Ddrgk1	5.602625308246e-113	-1.9551831160202	0.042	0.436	1.14220722159211e-108
Sec13	5.63348385959882e-113	-1.77002908565916	0.053	0.453	1.14849835445641e-108
Cenpx	7.17934844300231e-113	-1.93952868292897	0.031	0.418	1.46365376707488e-108
Prpf4b	8.3700411244887e-113	-3.3420065745481	0.02	0.397	1.70640028404951e-108
Ndel1	9.78943020391797e-113	-2.44648981869992	0.028	0.412	1.99577113567276e-108
Jmjd1c	1.04610782064069e-112	-3.11410021464429	0.014	0.388	2.13270001394018e-108
Frmd6	1.0788836793342e-112	-3.08911044781131	0.02	0.398	2.19952015705863e-108
Golph3	1.21353468410363e-112	-3.18576196110573	0.018	0.394	2.47403316048208e-108
Sptssa	1.25322818579343e-112	-1.96771087084039	0.035	0.425	2.55495630237706e-108
Ctsa	1.4831978050283e-112	-2.60287267095578	0.025	0.406	3.0237953651112e-108
Vat1	1.79785144896851e-112	-2.15207020261869	0.023	0.406	3.66527974901211e-108
Bhlhe40	1.87191121678482e-112	-2.69833179422055	0.03	0.41	3.81626539765922e-108
Taok1	1.97937512329704e-112	-2.90374687226402	0.018	0.394	4.03535206386568e-108
Gsn	2.06115532240039e-112	-1.34756604710697	0.37	0.816	4.20207735577768e-108
Scd2	2.08705853269676e-112	-2.7080188760325	0.061	0.454	4.25488623060889e-108
Sppl2a	3.11651807751324e-112	-2.68380696602924	0.021	0.398	6.35364540462624e-108
Add3	3.53711948897384e-112	-2.23233229495553	0.038	0.424	7.21112550217097e-108
Srsf9	3.83898567699434e-112	-2.20048713410444	0.037	0.424	7.82654009968836e-108
Metap2	4.53487124195278e-112	-1.71095095068279	0.067	0.474	9.24524200096913e-108
Aurkaip1	4.91809615481613e-112	-2.46881403787646	0.034	0.418	1.00265226308236e-107
Flna	5.09469760703383e-112	-3.33864255704353	0.029	0.407	1.03865600114599e-107
Cul1	5.40638301746845e-112	-3.04726301414538	0.02	0.396	1.10219930577129e-107
Eloc	5.61433696704886e-112	-1.64245563319519	0.064	0.47	1.14459487747225e-107
Gm2a	5.70318934784938e-112	-2.13964852076345	0.033	0.419	1.16270921234605e-107
Tgfbr3	6.15769749218284e-112	-2.16261292201858	0.032	0.416	1.25536978773132e-107
Mrc2	6.45426075428885e-112	-2.88886835554049	0.026	0.403	1.31583013997687e-107
Trpm7	6.73480328759307e-112	-2.90353952673351	0.018	0.392	1.3730243462416e-107
Ube2s	8.33070454301493e-112	-1.56843015401464	0.097	0.514	1.69838073518445e-107
Mrps33	9.13831022370715e-112	-2.29802420432504	0.041	0.432	1.86302730530718e-107
Ndufb3	9.50839996627096e-112	-1.38684179873109	0.062	0.47	1.93847750112366e-107
Anapc13	1.09716699739704e-111	-1.72109113052466	0.051	0.449	2.23679435759335e-107
Ltbp1	1.11537005825575e-111	-2.86230465856829	0.029	0.406	2.273904937766e-107
P3h4	1.15357974281256e-111	-2.24258893520876	0.046	0.433	2.35180302167198e-107
Ndufs2	1.17575266743232e-111	-2.70649737024995	0.022	0.401	2.39700696309427e-107
Itgbl1	1.3100931145837e-111	-2.38218544116667	0.103	0.484	2.67088683270178e-107
Lrp6	1.3633462180327e-111	-2.52500094461879	0.02	0.397	2.77945393470327e-107
Ndufs3	1.93536411372676e-111	-2.02830847737781	0.042	0.434	3.94562681865474e-107
Thbs3	2.10140475117971e-111	-2.4092415786629	0.05	0.44	4.28413386623008e-107
Psma5	2.70296495050653e-111	-1.81062523581175	0.049	0.446	5.51053464459766e-107
Ppig	3.35011999871041e-111	-2.07900230921713	0.029	0.41	6.8298896413709e-107
Nsd1	3.50887526741899e-111	-3.71756482596431	0.016	0.386	7.15354400768709e-107
Eno1	3.77708930731777e-111	-2.53503947762353	0.036	0.417	7.70035197082874e-107
Vezf1	5.65117451170738e-111	-2.36466722544349	0.03	0.409	1.15210494770178e-106
Mbd3	6.87420417284194e-111	-2.459056340477	0.04	0.425	1.40144400471729e-106
Cbx5	8.76760660078668e-111	-2.93917497596159	0.014	0.384	1.78745195770238e-106
Os9	9.22499002945819e-111	-2.34915984386587	0.017	0.39	1.88069871730564e-106
Snhg18	1.11005102611994e-110	-1.85471834394888	0.122	0.523	2.26306102695073e-106
Pfdn1	1.12206687236894e-110	-1.70230921260818	0.055	0.454	2.28755773269856e-106
Degs1	1.20977340487674e-110	-1.60407636347207	0.042	0.433	2.4663650405222e-106
Gtf2a2	1.2882405084389e-110	-2.52117607554155	0.022	0.397	2.62633592455439e-106
Cdkn1c	1.29790504743724e-110	-2.99388814351864	0.06	0.444	2.64603902021031e-106
Acbd3	1.75938745774152e-110	-2.91624428462447	0.025	0.399	3.58686321009763e-106
Rab11a	1.94665188087657e-110	-2.86948899538515	0.028	0.404	3.96863918954307e-106
Lox	2.7453910627868e-110	-2.19293732143064	0.183	0.555	5.59702875970346e-106
Sdcbp	2.87685974616925e-110	-1.99468058996967	0.046	0.434	5.86505396451526e-106
Comt	4.11669802913291e-110	-2.66118884051106	0.027	0.401	8.39271227199327e-106
Snx3	4.56195214261299e-110	-1.64090046717168	0.139	0.559	9.3004518331451e-106
Klf13	5.0147250937174e-110	-2.42795397981474	0.026	0.401	1.02235200485617e-105
Ndufs4	5.48565638167375e-110	-2.04700842529014	0.029	0.408	1.11836076653183e-105
Rbbp6	5.81239367600768e-110	-2.98448416182263	0.022	0.394	1.18497269872768e-105
Maged2	6.16857536703457e-110	-2.23709289412042	0.061	0.451	1.25758746007734e-105
Ddx39b	6.25156604528042e-110	-2.05010566195247	0.04	0.425	1.27450676965132e-105
Lmo4	6.94786448445676e-110	-3.43960501944832	0.013	0.38	1.4164611324462e-105
Sdhd	6.96629809907832e-110	-3.2626006617346	0.021	0.394	1.4202191934591e-105
Cct7	7.35105396598352e-110	-1.91737119954172	0.047	0.436	1.49865937204506e-105
Ccdc12	7.36881961837137e-110	-2.60313135368252	0.022	0.395	1.50228125559737e-105
Gna11	8.36505414513501e-110	-2.59245266427825	0.019	0.39	1.70538358856867e-105
Eif1b	1.05487041242474e-109	-2.52720789727823	0.034	0.415	2.15056430981032e-105
Serf1	1.15379337209306e-109	-2.51766412235594	0.04	0.423	2.35223854768612e-105
Ndufa3	1.23429722840117e-109	-1.22240511633855	0.106	0.529	2.51636175954146e-105
Rbm5	1.30092919043351e-109	-3.39985634500342	0.012	0.377	2.65220434053681e-105
Mbd2	1.99191211073412e-109	-2.61841821671131	0.033	0.41	4.06091122015365e-105
BC031181	2.28261554860773e-109	-2.01645848750643	0.033	0.412	4.65356831894658e-105
Nars	2.37417420627241e-109	-1.77505230629878	0.044	0.433	4.84022895432756e-105
Sec63	2.50853062477554e-109	-3.31982491553785	0.019	0.387	5.1141413847299e-105
Bnip2	2.70690667082058e-109	-1.93811497830441	0.039	0.423	5.51857062980192e-105
Dusp11	2.77555499357989e-109	-2.05706950980012	0.027	0.403	5.65852396541132e-105
Mef2c	2.96809226720596e-109	-3.10020005706679	0.026	0.396	6.05104970515279e-105
Thbs4	3.89763458620684e-109	-1.99136555035845	0.304	0.634	7.94610763089989e-105
Ufm1	4.35420912968436e-109	-2.11409008380051	0.04	0.424	8.8769261526875e-105
Colec12	4.67563572495294e-109	-2.51426410549717	0.026	0.398	9.53221855246157e-105
Sumo3	5.32517778349412e-109	-1.70273997986666	0.039	0.423	1.08564399472095e-104
Tgfb2	6.26755665366421e-109	-2.87203515387956	0.022	0.391	1.27776677498252e-104
Srsf10	6.34542196042074e-109	-1.68828643029052	0.034	0.414	1.29364117507098e-104
Cd302	6.50198819775622e-109	-1.98917054250217	0.049	0.435	1.32556033387656e-104
Cox16	7.33287710278224e-109	-3.07276782713308	0.026	0.399	1.49495365494421e-104
Hectd1	7.39639552419486e-109	-2.48092797819462	0.022	0.392	1.50790315551761e-104
Cops6	9.1303133518508e-109	-2.36941139107174	0.026	0.399	1.86139698304182e-104
Snhg8	1.08570777463343e-108	-2.01937747835865	0.048	0.434	2.21343244014517e-104
Kif1b	1.38378504990164e-108	-2.79494613997733	0.014	0.379	2.82112258123447e-104
Cct4	1.90344434178649e-108	-1.97322484767426	0.043	0.428	3.88055197960011e-104
Cilp2	1.90573506274315e-108	-2.30378930405506	0.166	0.531	3.88522207241446e-104
Olfml3	2.00037928733171e-108	-1.66255465013172	0.081	0.479	4.07817325308315e-104
Mrpl14	2.09441784833111e-108	-2.20088065632794	0.034	0.412	4.26988966739264e-104
Denr	2.1196488201338e-108	-2.1171092663051	0.03	0.404	4.32132804960678e-104
Khdrbs1	2.41556386251731e-108	-2.21707944833651	0.025	0.397	4.92461004651404e-104
Fhl1	2.43974520570904e-108	-2.80000557240416	0.04	0.415	4.97390855087902e-104
Col11a1	2.59199699682711e-108	-3.1036025143141	0.219	0.553	5.28430427743143e-104
Cdc42bpa	2.60354569860059e-108	-3.45999856645925	0.019	0.384	5.30784861573701e-104
Cpq	2.6574537156782e-108	-1.68843007409555	0.057	0.446	5.41775089015316e-104
Txn2	2.75207570420971e-108	-2.4422769870668	0.034	0.412	5.61065673817234e-104
Nudc	2.76640623298055e-108	-1.74586544322798	0.038	0.42	5.63987238717744e-104
Dnajb11	3.09403455956113e-108	-2.56867510950775	0.026	0.397	6.30780825657727e-104
Dcun1d5	3.57789233986341e-108	-1.95277908978983	0.029	0.403	7.29424911327954e-104
Sap18	3.74608170270906e-108	-1.97650056680643	0.042	0.425	7.63713676731297e-104
Slc50a1	3.86798160529395e-108	-2.26711903392932	0.04	0.421	7.88565409871277e-104
Cisd2	4.40353201776544e-108	-2.65290020693436	0.021	0.391	8.97748072461839e-104
Aldh2	4.90091918785049e-108	-1.88690989877567	0.052	0.437	9.9915039482708e-104
Rtf1	5.85071966210239e-108	-3.64157844457097	0.015	0.378	1.19278621751281e-103
Col4a1	6.58375874747785e-108	-2.93174986714928	0.079	0.463	1.34223089584831e-103
C1d	1.00148099763535e-107	-1.6857571661438	0.037	0.417	2.0417193098792e-103
Erp44	1.08739026584349e-107	-2.33808175175777	0.037	0.415	2.21686253497512e-103
Tmem147	1.15657802458645e-107	-1.64612352013785	0.044	0.427	2.3579156187244e-103
Ryk	1.31753925563978e-107	-2.43611653252346	0.03	0.401	2.68606728047282e-103
Chmp3	1.36403012336574e-107	-1.89064455704787	0.027	0.398	2.78084821250573e-103
Gnai3	1.437795910721e-107	-3.21708988971077	0.014	0.376	2.93123452318689e-103
Lsm4	1.49596905083009e-107	-2.31024617294655	0.04	0.419	3.04983210392731e-103
Axl	1.62682852022678e-107	-1.9824884497255	0.035	0.412	3.31661530418634e-103
Asah1	1.88586018987922e-107	-2.316357973953	0.027	0.398	3.84470316910677e-103
Lrpap1	2.01234674371499e-107	-2.0719138854565	0.026	0.396	4.10257130641175e-103
Serping1	2.02207691006066e-107	-1.74088595946002	0.109	0.513	4.12240819654067e-103
Cwc15	2.07935421677709e-107	-2.08068323593644	0.038	0.418	4.23917944174346e-103
Ptpra	2.11670564024689e-107	-2.00351984736088	0.025	0.393	4.31532778877133e-103
Nfe2l1	2.61064700452957e-107	-2.36631838846142	0.022	0.389	5.32232604813443e-103
Ogt	2.71123686378032e-107	-2.71238678259491	0.022	0.389	5.52739859418893e-103
Rhoj	2.74527157280913e-107	-2.69903879333745	0.022	0.388	5.59678515548597e-103
Slc39a13	2.80431210515945e-107	-2.88240148797893	0.034	0.404	5.71715108878856e-103
Pitpna	3.67970468724137e-107	-2.50897372178812	0.02	0.387	7.50181394587899e-103
Dnajc8	4.46371044418142e-107	-1.59066504733316	0.041	0.42	9.10016648255266e-103
Eif6	5.34794881825105e-107	-1.98576869993222	0.031	0.404	1.09028632557684e-102
Mocs2	5.46308085070666e-107	-2.27374122079031	0.027	0.396	1.11375829303357e-102
Eif4g3	7.11255464419118e-107	-2.52878916176142	0.02	0.386	1.45003651531126e-102
Rian	7.18678393321688e-107	-2.94905061173593	0.049	0.42	1.46516964046493e-102
Fam120a	7.44606126503305e-107	-3.41895506025154	0.014	0.373	1.51802851010229e-102
H2-K1	8.00714308180207e-107	-1.89200385889898	0.064	0.455	1.63241626008699e-102
Cyc1	1.07378438871574e-106	-2.6772991463575	0.026	0.393	2.18912423327478e-102
Bax	1.08766346958168e-106	-1.73635415957971	0.049	0.434	2.21741951543617e-102
Map1b	1.19066134525214e-106	-3.11504974395297	0.031	0.395	2.42740128456554e-102
Fubp1	1.2120429712372e-106	-3.09576331206766	0.016	0.377	2.47099200546127e-102
Pum2	1.49484507121797e-106	-1.791260759658	0.025	0.393	3.04754064669208e-102
Gadd45g	1.70401917436832e-106	-2.47357262586435	0.07	0.448	3.47398389078469e-102
Ndn	2.43862902775257e-106	-2.49036120446912	0.028	0.395	4.97163299887917e-102
Uqcrfs1	2.56706805120901e-106	-2.01040644996641	0.039	0.416	5.23348163599982e-102
Sept11	2.75658267673956e-106	-3.1200613613626	0.017	0.378	5.61984510306893e-102
Ier5	2.81180139336498e-106	-2.30643712985801	0.041	0.415	5.73241950065319e-102
Uqcrc1	3.31702784655229e-106	-1.45228543622699	0.042	0.423	6.76242467076615e-102
Higd1a	3.61534962488227e-106	-2.04371099787204	0.141	0.538	7.37061328024749e-102
Clstn1	3.67723333857131e-106	-2.70521995693717	0.018	0.38	7.49677560734533e-102
Tnfrsf1a	3.80807289018031e-106	-2.31910071406319	0.022	0.386	7.7635182012106e-102
Mir22hg	4.54944791644995e-106	-2.77320863234738	0.032	0.397	9.27495946726652e-102
Aamp	4.58736440368635e-106	-1.99267980597335	0.037	0.412	9.35225980979536e-102
Ilk	4.7530812598365e-106	-2.64669555632287	0.03	0.396	9.69010676442866e-102
Sod1	4.84538727794775e-106	-1.63539043249277	0.057	0.447	9.87829104355208e-102
Kcnq1ot1	5.41519562792604e-106	-3.24549920470685	0.025	0.386	1.10399593266528e-101
Mrps16	5.53558643814689e-106	-2.60867656142097	0.026	0.391	1.12854000714501e-101
Hnrnpc	5.93370880459664e-106	-1.74387831994831	0.04	0.417	1.20970521399312e-101
Cetn3	6.37570764947884e-106	-1.57316140219277	0.051	0.436	1.29981551849925e-101
Twist1	6.61194810702265e-106	-3.34797243732607	0.02	0.38	1.34797786057871e-101
Snx9	6.90424332522735e-106	-1.988873341202	0.022	0.387	1.4075680867141e-101
Aimp1	8.50368947603127e-106	-1.99637099995753	0.028	0.396	1.7336471734785e-101
Tmem134	1.00647872474201e-105	-2.02894292047087	0.047	0.427	2.05190817613154e-101
Prdx6	1.51429354803006e-105	-1.54473627118802	0.044	0.424	3.08719025636889e-101
Nop53	1.54383403804644e-105	-1.93517551237308	0.037	0.41	3.14741445336527e-101
Commd1	1.60580806577087e-105	-1.42747363723553	0.055	0.443	3.27376090368707e-101
Uqcrc2	1.84112244117871e-105	-2.56353156126103	0.025	0.389	3.75349632083104e-101
Oaf	2.10032329253801e-105	-2.43330990477577	0.028	0.393	4.28192909649724e-101
Irf2bp2	2.22632492563214e-105	-2.47945350319917	0.026	0.39	4.53880862588624e-101
Camk1	2.4321397602238e-105	-2.30938769089161	0.03	0.396	4.95840332916827e-101
U2surp	2.68530866797632e-105	-3.02734065422158	0.019	0.378	5.47453878140332e-101
Mrpl17	2.74481086487692e-105	-2.27785483595657	0.036	0.406	5.59584591022458e-101
Tspo	2.80449051015461e-105	-1.64032663943431	0.11	0.516	5.7175148030522e-101
Med28	3.00594681846378e-105	-2.39434142262794	0.023	0.387	6.1282237788021e-101
Tnrc6b	3.049663533615e-105	-3.09948036821632	0.021	0.38	6.21734904598091e-101
Atp1b3	3.60244111436711e-105	-1.71121624598352	0.035	0.407	7.34429669986022e-101
Cdk4	4.33415957618147e-105	-2.44734420906217	0.027	0.392	8.83605112796115e-101
Suclg1	5.6629200448326e-105	-2.39741951709511	0.03	0.396	1.15449950954002e-100
Vps35	6.46642894062697e-105	-3.09308578109796	0.016	0.373	1.31831086812562e-100
Tmem165	6.97846768405706e-105	-2.38638264171306	0.028	0.392	1.42270020674871e-100
Pnn	7.82274248192356e-105	-3.12286443566814	0.016	0.373	1.59482250978976e-100
Psmb7	8.33382752272663e-105	-2.01715492404128	0.038	0.409	1.69901741705828e-100
Unc50	8.67985183130303e-105	-3.07455236647502	0.026	0.388	1.76956139284775e-100
Eif1ax	1.00385286937028e-104	-1.04400742187889	0.07	0.467	2.0465548447852e-100
Psma1	1.0205606318731e-104	-2.19463708611604	0.033	0.401	2.08061696019969e-100
Tbcb	1.02780739006669e-104	-1.93041995273067	0.041	0.415	2.09539092612896e-100
Efemp2	1.04496332295598e-104	-2.54791166087693	0.025	0.387	2.13036672651036e-100
Snx6	1.12573737845507e-104	-2.78283491797731	0.014	0.369	2.29504079345635e-100
Eea1	1.28608684589504e-104	-3.33881401603419	0.017	0.372	2.62194525272622e-100
Pcolce2	1.81792361984137e-104	-1.87162458822485	0.09	0.477	3.7062008837706e-100
Sin3b	1.9999916549707e-104	-2.49473571036619	0.034	0.403	4.07738298698877e-100
Ntan1	2.057695278395e-104	-1.7736563769513	0.037	0.409	4.19502336406389e-100
Rbbp4	2.66722838917757e-104	-2.66500240630016	0.023	0.383	5.43767851701631e-100
Stag2	2.77680746849419e-104	-3.21354923499082	0.016	0.371	5.66107738601911e-100
Fam3c	3.05544020509687e-104	-1.57832024254522	0.061	0.444	6.22912594613098e-100
Cdc26	3.09149085659009e-104	-2.03433300404047	0.043	0.417	6.30262240933022e-100
Rsu1	3.11035117923145e-104	-1.97319203001681	0.033	0.4	6.34107294909916e-100
Adk	3.22779889906544e-104	-2.00274759195512	0.044	0.418	6.58051361552471e-100
Ccar1	4.3156202604169e-104	-3.80041175902888	0.009	0.357	8.79825502491193e-100
Itgb5	4.36930341518774e-104	-2.87022961153797	0.025	0.384	8.90769887254324e-100
Cacna2d1	4.5823523621139e-104	-3.39865523703475	0.018	0.373	9.3420417606416e-100
Hexa	4.73021696295305e-104	-1.82954708242869	0.032	0.4	9.64349332237239e-100
Wwc2	5.12382021541296e-104	-3.70734698238185	0.013	0.363	1.04459322731624e-99
Krcc1	5.34745111401922e-104	-3.15363413505117	0.015	0.369	1.0901848586151e-99
Rala	5.56344462983332e-104	-2.37340019570938	0.025	0.385	1.13421945668412e-99
Tasor	5.67849202503661e-104	-3.80373015452012	0.013	0.364	1.15767416914421e-99
Sspn	5.88768950177702e-104	-2.94822910832054	0.019	0.375	1.20032325872728e-99
Tmbim1	6.56498509666086e-104	-1.90761779275498	0.031	0.397	1.33840351165625e-99
Ubr5	7.99789026133979e-104	-3.29853183566124	0.015	0.367	1.63052988757934e-99
Ankrd12	8.04647463279935e-104	-2.73805665784348	0.021	0.378	1.6404347833888e-99
Fkbp4	1.12492667694924e-103	-2.26082353363295	0.021	0.379	2.29338801629642e-99
Meox2	1.23394174627833e-103	-2.74279495861633	0.023	0.382	2.51563703813762e-99
Srm	1.30927000193864e-103	-2.35874613329324	0.04	0.407	2.6692087529523e-99
Mier1	1.58564601889751e-103	-2.00616639662403	0.029	0.391	3.23265653872636e-99
Parva	1.59578241883545e-103	-1.86544007034894	0.026	0.386	3.25332161727983e-99
Cuedc1	1.62097836604112e-103	-2.49648218523378	0.039	0.402	3.30468859484804e-99
Anp32a	1.68168986418046e-103	-2.08243172514393	0.029	0.392	3.42846112610469e-99
Csnk2b	1.69392487676678e-103	-1.86405102014525	0.037	0.406	3.45340464626444e-99
Tgfbr2	2.27870660507343e-103	-2.27286650371221	0.027	0.386	4.6455991557632e-99
Thoc2	2.42798528441693e-103	-2.70007192204993	0.019	0.374	4.94993359934079e-99
Mgat2	2.54825439218279e-103	-2.25261596712356	0.028	0.391	5.19512622934306e-99
Pdha1	2.59121932219873e-103	-2.24727243563639	0.029	0.392	5.28271883216655e-99
Fam102b	3.01737809053949e-103	-2.61296369509334	0.02	0.376	6.15152871318285e-99
Actr10	3.63997004057792e-103	-2.21295226016529	0.031	0.395	7.42080692172621e-99
Rras	4.06976629440138e-103	-2.59002560699905	0.025	0.381	8.2970325443961e-99
Uso1	4.09858617447834e-103	-2.42032743154421	0.029	0.388	8.35578763390898e-99
Ech1	4.85301819235047e-103	-2.07093692429461	0.034	0.399	9.89384818874491e-99
Esyt2	6.58754658072159e-103	-2.13883610970189	0.02	0.376	1.34300312141171e-98
Clcn4	7.3814475067067e-103	-3.45295929822426	0.012	0.36	1.50485570319229e-98
Ppfibp1	8.17571525088501e-103	-3.19643210159921	0.015	0.367	1.66678306819793e-98
Smim11	8.32404443144077e-103	-1.71911555848476	0.044	0.417	1.69702293823783e-98
Eif4e2	9.58441414714494e-103	-2.58162863560261	0.025	0.383	1.95397451217844e-98
Twsg1	9.6505574832809e-103	-2.31326218619242	0.026	0.383	1.96745915411648e-98
Psmc5	1.14193524662605e-102	-1.63675759069382	0.041	0.412	2.32806338729653e-98
Dkk3	1.15719805409874e-102	-2.67134936270081	0.04	0.399	2.35917967289111e-98
Zfp106	1.18032070684117e-102	-2.71475918614185	0.022	0.378	2.4063198250371e-98
Polr2j	1.3270336146909e-102	-2.31642893895808	0.035	0.4	2.70542343027033e-98
Ifi30	1.41937109743882e-102	-3.17174133602315	0.025	0.379	2.89367185634852e-98
Lrrc59	1.43593756629047e-102	-2.00927533292382	0.05	0.418	2.92744591639638e-98
Plp2	1.44233173083415e-102	-2.31058541109964	0.034	0.395	2.94048169965158e-98
Kdm6b	1.45920048332107e-102	-1.91731608242305	0.038	0.406	2.97487202534667e-98
Crebbp	1.51316678396967e-102	-1.98438794724865	0.028	0.388	3.08489312247897e-98
Luc7l3	1.53465783356144e-102	-2.68264399472532	0.014	0.364	3.1287069252817e-98
Zfp207	1.55649005269027e-102	-2.11689977006984	0.027	0.386	3.17321627041965e-98
Atl3	1.60010606538903e-102	-2.29063742126288	0.016	0.369	3.26213623550862e-98
Ginm1	1.96966151205982e-102	-2.42131849708059	0.019	0.372	4.01554892463636e-98
Dph3	2.27753616381862e-102	-2.01566461647027	0.035	0.4	4.64321297717702e-98
Pja2	2.32871990289038e-102	-2.98493493143141	0.017	0.368	4.74756126602262e-98
Chic2	2.57008755443036e-102	-2.45301160236745	0.028	0.386	5.23963749721717e-98
Pdgfa	2.79545070155751e-102	-3.30701734975794	0.025	0.376	5.6990853452653e-98
Sdf2	3.16307406902604e-102	-2.05895106952649	0.033	0.395	6.44855910452339e-98
Ythdc1	3.94813846642124e-102	-2.7561691322789	0.017	0.368	8.04906989149298e-98
Tcea1	4.09125212611341e-102	-1.76578232435375	0.056	0.433	8.34083570950741e-98
Syne1	4.17658276769932e-102	-4.72357411287582	0.008	0.351	8.51479928850861e-98
Zfp148	4.62799780402279e-102	-2.73668217950501	0.021	0.375	9.43509912306127e-98
Ubtf	5.01354624339655e-102	-2.1860182373596	0.025	0.378	1.02211167264125e-97
Strap	6.1262647808879e-102	-1.7163713101644	0.036	0.401	1.24896160087962e-97
Dpm1	6.72158351432038e-102	-2.5861841713544	0.028	0.385	1.3703292310645e-97
Abhd17a	7.1113780184038e-102	-2.80438362878145	0.026	0.38	1.44979663661198e-97
Tex261	7.39024768390488e-102	-2.53528675222133	0.016	0.366	1.50664979531769e-97
Clec11a	9.36771205462753e-102	-2.10638939375656	0.085	0.455	1.90979545657692e-97
Man1a2	9.81166701790433e-102	-2.66548923256638	0.017	0.367	2.00030455494016e-97
Brd3	1.11854635415499e-101	-3.20880417061375	0.016	0.365	2.28038045221577e-97
Ralbp1	1.14902491618092e-101	-1.86397631247949	0.042	0.409	2.34251709661804e-97
Yme1l1	1.19101207269584e-101	-1.86170908135861	0.033	0.395	2.42811631260502e-97
mt-Atp8	1.53237354602254e-101	-1.2213249416895	0.054	0.43	3.12404994827615e-97
Tgoln1	1.65869031884491e-101	-2.34085821628596	0.027	0.381	3.38157195302913e-97
Cxxc5	1.89474581137555e-101	-3.60873839165224	0.014	0.36	3.86281828565133e-97
Kctd12	2.01413372168362e-101	-3.47300332070844	0.023	0.373	4.10621441839639e-97
Rab34	2.20092145670091e-101	-2.17766699807525	0.031	0.389	4.48701857377614e-97
Klf7	2.598730957978e-101	-3.38581706095252	0.012	0.357	5.29803280402975e-97
G3bp1	3.00155561326865e-101	-2.20676762863156	0.02	0.371	6.1192714287708e-97
Tnrc6a	3.05699790692444e-101	-3.39451184037463	0.016	0.363	6.23230163284686e-97
Luzp1	3.26228651956663e-101	-2.35382994775227	0.023	0.378	6.65082352744049e-97
Stag1	3.83467978627441e-101	-3.6090198788683	0.01	0.352	7.81776168027763e-97
Uap1	4.31895826619084e-101	-2.98471366423208	0.018	0.367	8.80506021728326e-97
Etfa	5.13592939588114e-101	-2.37555741898537	0.031	0.388	1.04706192593829e-96
Clptm1l	5.20336784603542e-101	-2.10615605137757	0.037	0.399	1.06081060277124e-96
Bcas2	5.38222867046074e-101	-2.2968146573432	0.035	0.396	1.09727495904683e-96
Tab2	8.98120906164323e-101	-3.87906206688526	0.013	0.356	1.8309990913972e-96
Plod2	9.387594620157e-101	-2.74106057337514	0.03	0.384	1.91384891521141e-96
Stat3	9.77572212718207e-101	-2.91752064905684	0.016	0.363	1.99297647006861e-96
Sec24d	1.01409698447881e-100	-2.31005165173613	0.036	0.395	2.06743952225696e-96
Sec23a	1.10822214461185e-100	-3.19457410182063	0.029	0.382	2.25933248622018e-96
Smarca2	1.15680071293625e-100	-1.89200355287284	0.028	0.382	2.35836961346314e-96
Cycs	1.26595316417989e-100	-1.88629604871117	0.047	0.415	2.58089871581354e-96
Sdc1	1.26659875023144e-100	-2.95312071702219	0.045	0.399	2.58221487209683e-96
Wsb1	1.54878891517361e-100	-1.72584417277815	0.04	0.403	3.15751596136443e-96
Ppp1r12a	1.79977917119888e-100	-3.26551093573985	0.016	0.36	3.66920979632315e-96
Psmc6	1.82599185852296e-100	-2.19845050181212	0.04	0.402	3.72264960197077e-96
Vps29	1.86264690990161e-100	-1.73311317717808	0.042	0.409	3.79737825521642e-96
Mrpl18	1.89918701859999e-100	-2.8782568818421	0.02	0.368	3.8718725748198e-96
Dnmt3a	2.00953195306325e-100	-3.3853433211577	0.017	0.362	4.09683279271005e-96
Snrpd3	2.29476536471178e-100	-1.8280421601744	0.035	0.396	4.6783381490379e-96
Pdlim4	2.57535463646008e-100	-3.11394249623027	0.015	0.36	5.25037549735117e-96
Thbs1	2.58899030279501e-100	-3.26566290186888	0.052	0.407	5.27817453030819e-96
Trpc4ap	2.66330387239728e-100	-2.25376404417832	0.025	0.375	5.42967760465633e-96
Mpc2	2.69412144949309e-100	-1.34138955658738	0.142	0.55	5.49250539908156e-96
Ociad1	2.78245403284818e-100	-2.87175727564404	0.012	0.354	5.67258903676759e-96
G3bp2	2.8773004450578e-100	-2.2455404641732	0.021	0.371	5.86595241733934e-96
Wdr83os	3.37107206400363e-100	-1.81695114220768	0.036	0.398	6.8726046168842e-96
Psmd13	4.13983825971649e-100	-2.36968791674068	0.027	0.38	8.439888260084e-96
Casc4	4.26645333464547e-100	-3.37627185323877	0.019	0.364	8.69801841334171e-96
Fam162a	5.04460861359074e-100	-1.79345681779459	0.061	0.435	1.02844435805274e-95
Wac	6.04735455759966e-100	-2.33931900279449	0.021	0.371	1.23287417365784e-95
1110065P20Rik	7.08629460047212e-100	-2.4159241079813	0.04	0.4	1.44468288019825e-95
Arpc1a	8.01984175287374e-100	-2.43470883917711	0.026	0.377	1.63500513815837e-95
Ttc28	8.63725518368959e-100	-3.95672455245949	0.012	0.352	1.7608772142988e-95
Ktn1	1.06121346271665e-99	-2.83817494779893	0.019	0.365	2.16349588644044e-95
Naxe	1.20610318910456e-99	-2.70042641421549	0.018	0.365	2.45888257162747e-95
Crk	1.24063646625245e-99	-2.78292211883384	0.021	0.368	2.52928556374887e-95
Emilin1	1.40254261149052e-99	-2.69203711392459	0.023	0.372	2.85936362204572e-95
Pbx1	1.4897354444469e-99	-3.22601919877392	0.011	0.351	3.03712365059389e-95
Tgfb3	1.49455095570269e-99	-2.68334172485021	0.02	0.367	3.04694103339108e-95
U2af1	1.76378592539988e-99	-1.93535119805197	0.036	0.394	3.59583036611274e-95
Rhoq	2.09993745187088e-99	-2.4090990525833	0.026	0.375	4.28114248312916e-95
0610010K14Rik	2.26371853521541e-99	-2.76604394111572	0.02	0.367	4.61504297774366e-95
Scarf2	2.31351695626592e-99	-2.30246172306604	0.029	0.38	4.71656701873933e-95
Bmpr1a	2.40586679682162e-99	-3.52511543403365	0.009	0.347	4.90484063868023e-95
Marveld1	2.72192259548777e-99	-2.74912980167517	0.021	0.365	5.54918359542091e-95
Chpf	2.73528744328191e-99	-3.26604595935639	0.017	0.358	5.57643051061883e-95
Nsd3	2.90632498562311e-99	-2.81212777783349	0.022	0.369	5.92512474818984e-95
Churc1	2.93281133438477e-99	-1.89883547356289	0.035	0.393	5.97912246741023e-95
Zbtb7a	3.76913994614396e-99	-2.88087783693986	0.015	0.356	7.6841456082037e-95
Nckap1	4.46881785637585e-99	-2.85302562837788	0.015	0.357	9.11057896379344e-95
Dusp3	4.78830510623138e-99	-1.94486099295263	0.045	0.408	9.76191762007391e-95
Stt3b	4.99165433682523e-99	-1.5398158868495	0.028	0.381	1.01764856964856e-94
P3h1	5.81327261358263e-99	-3.1327103001718	0.025	0.37	1.18515188773109e-94
Ppm1a	6.41512762577728e-99	-3.02197670895941	0.021	0.366	1.30785206906721e-94
Man2a1	6.80403938866303e-99	-4.12504984201904	0.013	0.352	1.38713951016673e-94
Pdgfrl	7.1604713189343e-99	-2.56131803981404	0.14	0.484	1.45980528779113e-94
Napa	7.57886190657799e-99	-2.18696449238178	0.049	0.413	1.54510257689406e-94
Rb1cc1	1.09475856578512e-98	-2.54620265483456	0.021	0.367	2.23188428806612e-94
Mrps28	1.10684509339736e-98	-1.81055832282026	0.045	0.408	2.2565250919092e-94
Tm7sf3	1.13222777117886e-98	-2.1975429965955	0.026	0.372	2.30827275710235e-94
Cct3	1.14654055004207e-98	-2.06804706806771	0.023	0.371	2.33745221937076e-94
Snrpd1	1.29326087093308e-98	-2.20755082195232	0.036	0.392	2.63657093757126e-94
Mrpl51	1.50387249572307e-98	-2.41355211504881	0.028	0.378	3.06594485703063e-94
Cops4	1.58536208100717e-98	-2.55173615400405	0.021	0.366	3.23207767454933e-94
Ap3s1	1.66049695366656e-98	-2.58684147013715	0.028	0.376	3.38525513944001e-94
Tubb4b	1.90447100886322e-98	-1.97061337116808	0.043	0.401	3.88264504576945e-94
Dctn3	2.00986784747836e-98	-2.24034145844218	0.03	0.382	4.09751758065413e-94
Rbfox2	2.06385442030221e-98	-2.87247676765584	0.022	0.366	4.20758000667013e-94
Trip12	2.52229813424416e-98	-2.11814614672836	0.026	0.372	5.14220920628357e-94
Rad21	2.71939612561896e-98	-3.54297196732524	0.019	0.36	5.54403288129938e-94
Srpk2	2.75175868122556e-98	-4.12356983674993	0.011	0.347	5.61001042341455e-94
Skil	2.8604084864625e-98	-2.63751150934171	0.022	0.367	5.83151478135111e-94
Tm9sf4	3.07870807978144e-98	-4.74259512625925	0.007	0.341	6.27656216225042e-94
Pcm1	4.05573679080835e-98	-2.59472198804891	0.016	0.356	8.26843059542097e-94
Ubn1	4.62658143262387e-98	-2.44995985500633	0.015	0.353	9.43221156669029e-94
Ndufa4l2	4.65774741261858e-98	-2.36955815812545	0.199	0.546	9.4957496501055e-94
Pfdn2	4.7504187739047e-98	-1.39772274215244	0.034	0.388	9.68467875435951e-94
Commd3	4.79512241841379e-98	-2.25167651845038	0.037	0.393	9.77581607442019e-94
Cers2	5.65974543171016e-98	-2.52143250745652	0.039	0.394	1.15385230116275e-93
Xiap	5.68177090602002e-98	-3.05259668837121	0.012	0.347	1.1583426346103e-93
Lsm6	5.80195086923402e-98	-1.98007929640389	0.041	0.399	1.18284372371074e-93
Mrpl42	5.91617491641407e-98	-1.94578479399183	0.045	0.406	1.20613058020934e-93
Polr2e	6.00505769514921e-98	-1.9186264035842	0.035	0.389	1.22425111231007e-93
Raph1	6.08860136284462e-98	-2.87690199425333	0.018	0.359	1.24128315984313e-93
Tmbim4	6.46893390076873e-98	-1.63537260041121	0.044	0.405	1.31882155434972e-93
Ehd1	6.77857448456701e-98	-2.47471586081322	0.027	0.373	1.38194798016868e-93
Nrbp1	7.64161250960308e-98	-2.29992621258846	0.021	0.366	1.55789554233278e-93
Ppp1r15a	8.09615536417243e-98	-2.01068027058117	0.046	0.406	1.65056319409383e-93
Fam89b	8.89658051908361e-98	-1.98274635679612	0.025	0.372	1.81374587042558e-93
Dynlt3	9.27755136797774e-98	-1.90993366696113	0.033	0.383	1.89141439738962e-93
Pcmtd1	9.98402458609911e-98	-3.0605512936201	0.019	0.359	2.03544309236802e-93
Zfp644	1.22751834561497e-97	-4.06507172161287	0.01	0.342	2.50254165120523e-93
Dnajc19	1.25846225366186e-97	-1.57436925466795	0.037	0.392	2.56562699654043e-93
Tpd52l2	1.63057872797649e-97	-2.68686840717732	0.026	0.37	3.32426085272567e-93
Sgk1	1.80708674860516e-97	-2.40418208216696	0.035	0.384	3.68410775438135e-93
Serinc3	1.82312586043698e-97	-1.45894484524712	0.17	0.576	3.71680669167287e-93
Map7d1	1.91737854367402e-97	-2.6063141102851	0.026	0.369	3.90895963698822e-93
Itih5	1.93034302231268e-97	-2.89742398843515	0.039	0.385	3.93539031958886e-93
Vcan	2.04622267465968e-97	-3.2035766788331	0.038	0.381	4.17163416682869e-93
Oxct1	2.11916288462618e-97	-2.2695245683407	0.028	0.374	4.3203373728874e-93
Guk1	2.19906118269658e-97	-1.82625276442637	0.038	0.392	4.48322603316351e-93
Pdcl3	2.24426551182263e-97	-2.30527788422715	0.026	0.371	4.5753840989528e-93
Mib1	2.2869001013251e-97	-2.76362245969815	0.018	0.357	4.66230323657148e-93
Tsc22d4	2.29373834144834e-97	-2.92334870449276	0.021	0.362	4.67624435671074e-93
Shisa5	2.40842987896533e-97	-1.48243884472629	0.043	0.401	4.91006599424662e-93
Tbl1x	2.50126917238344e-97	-2.42521043652218	0.018	0.359	5.09933746173813e-93
Psmc4	2.50372798676055e-97	-2.61446758883601	0.019	0.36	5.10435024660873e-93
Atp6v0d1	2.58081978806495e-97	-2.15995144153652	0.035	0.386	5.26151730192802e-93
Pea15a	2.60436045422559e-97	-2.56376406291636	0.027	0.372	5.30950965802971e-93
Atp6v1e1	2.92214565419161e-97	-2.27703623515344	0.026	0.37	5.95737834520044e-93
Svil	3.30045103169516e-97	-2.74554494408899	0.027	0.369	6.72862951831693e-93
Ddx24	3.34090534328336e-97	-2.34556635588445	0.025	0.368	6.81110372335179e-93
Col5a1	4.84173525052875e-97	-3.07082950585895	0.065	0.414	9.87084565525296e-93
Tomm22	5.03179443570427e-97	-1.93732301047783	0.041	0.395	1.02583193160703e-92
Pum1	6.01397089073623e-97	-3.59115405738996	0.011	0.343	1.2260682454944e-92
Thy1	6.57466300760487e-97	-1.98725243208101	0.056	0.412	1.34037654736041e-92
Psmd1	7.53084629392914e-97	-2.48870312477651	0.014	0.351	1.53531363394333e-92
Bod1l	7.73036149570443e-97	-2.81278130030139	0.016	0.353	1.57598879812926e-92
Golga4	7.83780171278828e-97	-2.71440590967864	0.016	0.353	1.59789263518615e-92
Bet1l	7.94172718341359e-97	-2.25296472700084	0.029	0.374	1.61907992088253e-92
Vapb	8.65557842008575e-97	-1.89539499226959	0.035	0.385	1.76461277250288e-92
Sh3gl1	8.84063811827556e-97	-2.72081294722156	0.015	0.352	1.80234089317284e-92
Xrn2	9.10027689530222e-97	-2.76401693629936	0.016	0.353	1.85527345064526e-92
Rflnb	9.76487100999004e-97	-4.13635220779933	0.025	0.362	1.99076425280667e-92
Tnks2	1.22642763893244e-96	-3.28441118000853	0.017	0.354	2.50031802749157e-92
Snrpc	1.3285636602551e-96	-1.85827817608646	0.038	0.392	2.70854273416207e-92
Gars	1.39784625002644e-96	-2.32306096763048	0.028	0.371	2.8497891499289e-92
Zeb1	1.46529275331028e-96	-3.21602884731598	0.018	0.354	2.98729233617366e-92
Cfdp1	1.54441928489365e-96	-1.4537303323482	0.043	0.399	3.14860759611269e-92
Uba1	1.59488973257592e-96	-2.34529773330432	0.02	0.359	3.25150169780253e-92
Abracl	1.74169282496729e-96	-2.03691638166248	0.027	0.371	3.55078916226082e-92
Cuedc2	1.88197744428246e-96	-1.88354949955025	0.032	0.38	3.83678741565865e-92
Timm17a	1.99221195122686e-96	-2.2961880764032	0.027	0.371	4.06152250496619e-92
Zmynd11	2.16023047061516e-96	-2.36529969585729	0.022	0.362	4.40406186044312e-92
Gpm6b	2.1775817591127e-96	-2.24784542890151	0.044	0.394	4.43943593230306e-92
Hadha	2.45121387039037e-96	-2.85691259739955	0.009	0.339	4.99728971756485e-92
Rsrc1	2.83639086827695e-96	-2.67297116378508	0.014	0.348	5.78255006315623e-92
Snrnp27	3.04436831907395e-96	-2.09610736551024	0.027	0.369	6.20655369209606e-92
Mtch2	3.29789693455467e-96	-3.08551232058871	0.016	0.35	6.72342248047661e-92
Rab12	3.40409530695026e-96	-3.31614234202133	0.014	0.347	6.93992910227949e-92
Lman2	3.50247883053492e-96	-2.35726370997277	0.019	0.358	7.14050359181153e-92
Ptn	4.21837674762021e-96	-2.87150799870877	0.115	0.469	8.60000467537332e-92
Pdcd10	4.66334823222538e-96	-1.59024159641872	0.029	0.375	9.50716804103789e-92
Chchd1	4.75980760971221e-96	-1.34446431087356	0.084	0.464	9.70381977392029e-92
Nudt4	5.01177758811552e-96	-1.56438379563921	0.057	0.42	1.02175109688911e-91
Bola2	8.135369738908e-96	-1.71949226083533	0.043	0.395	1.65855782867117e-91
Ccdc186	8.23390690573419e-96	-2.71812654556526	0.01	0.34	1.67864660087203e-91
Ndufa10	8.49080466698602e-96	-2.88633237664377	0.02	0.357	1.73102034745844e-91
Sap30l	9.69965860469145e-96	-3.30279014941199	0.015	0.348	1.97746939973845e-91
Raly	1.09908145648386e-95	-1.91241046541913	0.052	0.407	2.24069736533365e-91
Cdkn1b	1.11460440410421e-95	-1.62185804175452	0.034	0.381	2.27234399864726e-91
Psmd2	1.11872839632366e-95	-2.06616025633454	0.023	0.363	2.28075158158505e-91
Mylk	1.25354915190557e-95	-3.08896381500613	0.029	0.368	2.55561065598989e-91
Siva1	1.32462510857649e-95	-1.81075872728533	0.038	0.388	2.70051320885489e-91
Ninj1	1.6017843715661e-95	-2.28081343688224	0.023	0.363	3.26555779831181e-91
Aprt	1.66129329402764e-95	-1.60412813754719	0.043	0.398	3.38687863853415e-91
Angptl1	1.75219547812704e-95	-3.02367641951117	0.073	0.417	3.57220092125759e-91
Mindy2	1.87825322257508e-95	-2.42584147776579	0.027	0.366	3.82919484486381e-91
Bnip3l	1.890188835445e-95	2.13232779422054	0.618	0.5	3.85352797882171e-91
Myh9	2.12706427554842e-95	-1.85485352007063	0.047	0.402	4.33644593856056e-91
Prmt1	2.16545971331223e-95	-2.34962397071929	0.029	0.371	4.41472271752963e-91
Zdhhc20	2.27036428473838e-95	-3.86744264365376	0.009	0.336	4.62859166729613e-91
Efr3a	2.60173462464023e-95	-2.33078652910366	0.023	0.362	5.30415637925404e-91
Copg1	2.6573846243325e-95	-1.93473556627396	0.036	0.383	5.41761003362667e-91
Wdr26	2.90696417702484e-95	-1.95312628552572	0.085	0.455	5.92642786770055e-91
Armcx3	2.94057978058855e-95	-2.72802757362387	0.023	0.361	5.99495999868588e-91
Dnajc25	3.04674270722492e-95	-2.24140364864553	0.026	0.366	6.21139435721944e-91
Ppp2r5c	3.22268566659989e-95	-2.15813196774071	0.022	0.361	6.57008926849719e-91
Slc44a1	3.52022741413704e-95	-3.00226295242022	0.017	0.35	7.17668762920119e-91
Rarres2	3.85456255530718e-95	-1.36789432778403	0.11	0.49	7.85829668150475e-91
Arl4a	4.0022863797576e-95	-2.48859866023099	0.032	0.374	8.15946124241181e-91
Egln1	4.03927035906202e-95	-2.67340354440154	0.022	0.36	8.23486048101974e-91
Vps28	4.12690510386445e-95	-2.052995269537	0.028	0.37	8.41352143524845e-91
Phf3	4.24145944407142e-95	-3.16567408477808	0.014	0.344	8.64706336862839e-91
Slk	5.10355988836306e-95	-3.1198431037077	0.011	0.339	1.04046275444058e-90
Chd9	5.63633816659591e-95	-3.11349459047383	0.008	0.334	1.14908026202391e-90
Rab21	5.94430932048305e-95	-2.67553261793216	0.031	0.372	1.21186634116688e-90
Oaz2	6.18529971907428e-95	-2.26033920161242	0.035	0.378	1.26099705372767e-90
Chd3	7.29284431272307e-95	-3.83075254072994	0.012	0.339	1.48679217003485e-90
Sox4	9.49085423829404e-95	-2.77797687618661	0.016	0.348	1.93490045356101e-90
Dcaf8	9.71428390044338e-95	-2.45943900356695	0.013	0.343	1.98045105878339e-90
Camk2d	1.12676378696863e-94	-2.48397675298113	0.014	0.345	2.29713333249295e-90
Rab5c	1.24573248516769e-94	-1.84854099307685	0.044	0.395	2.53967481751138e-90
Eif3g	1.25314274634752e-94	-2.12019143136868	0.033	0.377	2.5547821169787e-90
Ssu72	1.62235438942869e-94	-1.94485920271058	0.03	0.371	3.30749389372826e-90
Atf5	1.62592410467594e-94	-2.22575971329764	0.073	0.432	3.31477147220284e-90
Psmd6	1.70405363620547e-94	-1.88374266158488	0.025	0.364	3.47405414813209e-90
Pcmt1	1.7652290475251e-94	-1.68144535251519	0.037	0.384	3.59877245918942e-90
Zc3h15	1.79299792377048e-94	-2.68148877762387	0.031	0.371	3.65538486719087e-90
H2afy	1.9328347283057e-94	-3.54944600765399	0.01	0.336	3.94047016059684e-90
Prrc2a	2.01068640309994e-94	-2.66762812214428	0.015	0.346	4.09918636999986e-90
Fibin	2.17668846068016e-94	-1.93713307283767	0.087	0.443	4.43761476478864e-90
Klhl9	2.21734075415194e-94	-1.85615460352747	0.02	0.356	4.52049259548957e-90
Txndc15	2.24727628493529e-94	-2.32878776531469	0.017	0.349	4.58152216209757e-90
Rrp1	2.69887462055265e-94	-2.88625283891855	0.018	0.349	5.50219568892068e-90
Srek1	2.85426355035659e-94	-2.92630121445263	0.017	0.348	5.81898710011199e-90
Lims1	3.3008782211949e-94	-2.76474452041709	0.022	0.356	6.72950042955004e-90
Alg5	3.99772000843509e-94	-2.29237835033157	0.033	0.375	8.15015178119662e-90
Ccdc85b	4.20719778440098e-94	-2.23322395907868	0.031	0.371	8.57721412305828e-90
Twf1	5.09196103813379e-94	-2.4385242293308	0.027	0.364	1.03809809684434e-89
Dse	5.29270975051422e-94	-2.32479970057433	0.023	0.357	1.07902473683733e-89
Psmd11	5.31942464035821e-94	-2.40251199547352	0.016	0.348	1.08447110142983e-89
Cebpd	5.5281505143124e-94	-1.78157435825211	0.049	0.403	1.12702404535287e-89
Taf10	5.57420539063584e-94	-3.16988918138831	0.028	0.364	1.13641325298893e-89
Clip1	5.98839800521934e-94	-2.64243986307326	0.021	0.353	1.22085470132407e-89
Coa3	6.98862955901258e-94	-1.77962257887256	0.033	0.375	1.42477190819589e-89
Arid4b	8.04960230519208e-94	-2.16809833476815	0.025	0.36	1.64107242195951e-89
Sel1l	8.31641421990691e-94	-2.77669413470988	0.012	0.338	1.69546736701242e-89
Mia2	8.72104441872589e-94	-2.96951439012366	0.018	0.348	1.77795932564565e-89
Jkamp	9.37652061242419e-94	-2.85937874949129	0.018	0.349	1.91159125725492e-89
Wasl	1.02458502009788e-93	-2.30111518089291	0.017	0.347	2.08882148047354e-89
Ccnl2	1.21490790225589e-93	-2.82284750134967	0.017	0.346	2.47683274032908e-89
Cdon	1.4226609791179e-93	-2.08805221912596	0.032	0.371	2.90037893812766e-89
Hnrnpr	1.55130856285234e-93	-2.05605665336768	0.035	0.376	3.16265276708706e-89
Ndufs8	1.56448379403686e-93	-2.13615666222746	0.029	0.366	3.18951311090295e-89
Adamts5	1.97420327968956e-93	-2.30702303678502	0.025	0.358	4.02480822630311e-89
Pigp	2.33717939449003e-93	-2.00076262559571	0.038	0.382	4.76480763154683e-89
Imp3	2.5853941783033e-93	-1.88720106879212	0.031	0.371	5.27084311130693e-89
Eif4b	2.94715893009164e-93	-2.05652414684024	0.03	0.368	6.00837291077784e-89
Pafah1b2	3.00465083974926e-93	-2.36305553710977	0.023	0.358	6.12558166699682e-89
H3f3a	3.35176270034369e-93	-0.948550642560865	0.568	0.823	6.83323861719068e-89
Psmd12	3.52172983779135e-93	-2.35303671673886	0.022	0.355	7.17975062030522e-89
Metrnl	4.71430872632358e-93	-3.60575616305738	0.015	0.341	9.61106120035589e-89
Mien1	5.45435472987869e-93	-2.18626651147163	0.036	0.377	1.11197929878037e-88
Ccdc59	5.66728763742377e-93	-2.3758015456171	0.023	0.357	1.15538993064158e-88
Med13l	5.92221613433847e-93	-3.58443339144209	0.011	0.332	1.20736220330758e-88
Cttn	6.20312819802667e-93	-2.79686793365389	0.015	0.342	1.2646317457317e-88
Wipi1	6.22323874377152e-93	-2.33147495501784	0.034	0.372	1.2687316826927e-88
Kras	7.69657663526206e-93	-2.24963948825714	0.022	0.354	1.56910107863088e-88
Loxl1	7.73522600179046e-93	-3.3854690365109	0.022	0.349	1.57698052498502e-88
Cul3	8.31648767194152e-93	-2.49945253688579	0.023	0.355	1.69548234167872e-88
Emg1	1.01813403661913e-92	-2.13676816803535	0.031	0.368	2.07566986045543e-88
Arl5a	1.10922116595477e-92	-2.04529814388123	0.018	0.346	2.26136919103199e-88
Pdia4	1.11399878491016e-92	-2.14209359331956	0.022	0.355	2.27110932279634e-88
Hspa9	1.27867744234608e-92	-2.16893391807109	0.027	0.361	2.60683970171095e-88
Rnaseh2c	1.62642331266963e-92	-2.22314862033055	0.02	0.35	3.31578920753958e-88
Itgav	1.71238461892831e-92	-2.61210503016057	0.019	0.347	3.49103852260914e-88
Aig1	2.0629072464607e-92	-2.49009794091602	0.019	0.347	4.20564900335944e-88
Prkacb	2.17211041583186e-92	-2.39519750424069	0.013	0.336	4.42828150475641e-88
Ccni	2.20105237105803e-92	-2.04964094014576	0.044	0.388	4.48728546887601e-88
Fkbp14	2.42288409016631e-92	-2.71389124429653	0.032	0.366	4.93953379462206e-88
Arpc5l	2.47065136178432e-92	-3.11479236574123	0.02	0.348	5.03691693126969e-88
Trim10	2.51586852851434e-92	6.23227951058387	0.044	0.002	5.12910116908219e-88
Fbln5	2.60659166576311e-92	-2.56607116835621	0.022	0.352	5.31405842899125e-88
Gtf2i	2.74014822057936e-92	-3.09681748391088	0.009	0.329	5.58634017729515e-88
Gng12	2.76993228844986e-92	-2.18241734273885	0.027	0.359	5.64706095646273e-88
Smchd1	2.89710078921607e-92	-3.6991163313928	0.008	0.325	5.90631937897481e-88
Btbd7	2.94905659442942e-92	-3.04540219141366	0.016	0.341	6.01224167906325e-88
Ccdc124	3.31901213871065e-92	-2.34599115384789	0.02	0.35	6.76647004718939e-88
Mpzl1	3.45326576248857e-92	-2.00956621446392	0.034	0.371	7.04017290998546e-88
Tmem106b	5.18694462776655e-92	-2.43287683871036	0.021	0.351	1.05746240126277e-87
Snw1	5.18825736422088e-92	-2.25928674295992	0.023	0.353	1.05773002884371e-87
Supt16	5.52756381422016e-92	-3.20554345016114	0.012	0.333	1.12690443480506e-87
Nek7	5.69648401723847e-92	-2.07978940796076	0.028	0.36	1.16134219659441e-87
Desi2	5.74024997875202e-92	-1.74630786132678	0.017	0.344	1.17026476316818e-87
Chmp5	6.15362760112017e-92	-2.66914308964157	0.026	0.357	1.25454005904037e-87
Hoxa10	6.54943562082855e-92	-2.26766800510677	0.023	0.353	1.33523344001832e-87
Cflar	6.88586119424972e-92	-2.41616271036039	0.02	0.347	1.40382052167169e-87
Card19	7.71907417329072e-92	-1.60413939859635	0.047	0.395	1.57368765170878e-87
Mgp	7.78066584495233e-92	-2.75628405305911	0.285	0.625	1.58624434581043e-87
Slirp	7.88199895602351e-92	-2.06685947724689	0.027	0.359	1.60690312716451e-87
Tcea3	1.05048337626004e-91	-2.51355920098418	0.038	0.374	2.14162045918134e-87
Mrpl57	1.05069000679854e-91	-1.8206310957895	0.031	0.367	2.14204171686018e-87
Psmd4	1.12017662744444e-91	-1.73595754755961	0.078	0.441	2.28370409037097e-87
Ahcyl1	1.36649871017723e-91	-2.86534304572291	0.015	0.337	2.78588092043831e-87
Hmg20b	1.388902051623e-91	-2.42349738300662	0.019	0.345	2.8315546126438e-87
Nudcd2	1.4597651364313e-91	-2.6810312758545	0.014	0.336	2.9760231836425e-87
Ube2v1	1.49973717332082e-91	-2.18298075382457	0.029	0.361	3.05751417524915e-87
Eif3l	1.56495581482006e-91	-2.8506828872078	0.02	0.346	3.19047541967365e-87
Acap2	1.66922006870604e-91	-3.37582691645234	0.008	0.325	3.403038954071e-87
Igf2r	1.78560396139663e-91	-2.85815279226001	0.016	0.339	3.64031079609931e-87
Hras	1.84520652373532e-91	-2.34865026811381	0.032	0.367	3.7618225399392e-87
Gatad1	1.93327423534261e-91	-1.48153416845047	0.037	0.376	3.94136618359298e-87
Tead1	2.05823949745857e-91	-3.55007746345066	0.011	0.329	4.19613286346878e-87
Phlda3	2.46042841509867e-91	-2.16958006012015	0.033	0.366	5.01607540986165e-87
Llph	2.7329464606498e-91	-2.58919187823304	0.019	0.345	5.57165794932674e-87
Cdk5rap3	3.07229483013117e-91	-3.77438906780514	0.015	0.336	6.26348747018842e-87
H2afj	3.37766762797028e-91	-1.32246710642003	0.091	0.46	6.88605099314302e-87
2310039H08Rik	3.7081940725599e-91	-2.07552246204778	0.045	0.386	7.55989525572787e-87
Mga	3.97478903832863e-91	-3.25401596271307	0.015	0.335	8.10340241244057e-87
Polr2k	4.33380432861316e-91	-1.86269822216908	0.03	0.363	8.83532688474366e-87
Erbin	4.48875758608317e-91	-3.23632257311337	0.011	0.328	9.15123009074777e-87
Klf10	4.70072546437927e-91	-2.37952773863034	0.016	0.34	9.58336900423001e-87
Dhrs7	5.73217351478262e-91	-2.2028898348267	0.023	0.351	1.16861821445873e-86
Klf3	6.29339510622095e-91	-2.23056224259733	0.037	0.372	1.28303446030527e-86
Arf6	6.86762078269946e-91	-2.23673016558492	0.022	0.35	1.40010184896894e-86
Cfap20	6.86912200482196e-91	-2.85397124339089	0.015	0.335	1.40040790312305e-86
Gpr180	7.82473991515514e-91	-2.19546810302819	0.031	0.362	1.59522972650268e-86
Timp1	8.30196688840746e-91	-2.56393434715759	0.072	0.413	1.69252198953963e-86
Ppp2r1a	8.40498922066792e-91	-3.6944569550292	0.015	0.336	1.71352515241757e-86
Lix1l	8.40616999302712e-91	-2.59301529856853	0.012	0.331	1.71376587647844e-86
Csgalnact2	8.67703996359044e-91	-2.05137495017568	0.02	0.345	1.76898813737718e-86
Add1	9.21487006443257e-91	-3.65045155569664	0.008	0.322	1.87863556003587e-86
Tacc1	9.42725240050826e-91	-2.40206947673641	0.027	0.354	1.92193394689162e-86
Sgce	9.54035107382974e-91	-2.35713896611499	0.013	0.333	1.94499137342167e-86
Aph1a	9.63735532550941e-91	-2.35073608202978	0.025	0.351	1.9647676302116e-86
Adgrl2	9.79900132501547e-91	-2.85438494671441	0.019	0.341	1.9977224001309e-86
Eln	1.06728740375251e-90	-3.53922945984951	0.064	0.403	2.17587883003025e-86
Snx17	1.10305715951353e-90	-1.98296898871136	0.026	0.354	2.24880263110023e-86
Apol11b	1.15373379583424e-90	6.39553492182906	0.032	0	2.35211708956727e-86
Sdha	1.35033973428549e-90	-2.60536234331791	0.019	0.343	2.75293761628782e-86
Stx4a	1.38689168475811e-90	-2.41851176904438	0.015	0.336	2.82745607771637e-86
Lasp1	1.40313763317244e-90	-2.76210990920699	0.013	0.332	2.86057669274864e-86
Eif4e	1.67599637133199e-90	-2.20414724065753	0.026	0.354	3.41685380223453e-86
Prrc2b	1.69497899714736e-90	-3.07339325880247	0.013	0.331	3.45555368148432e-86
Hnrnpul1	1.7827543291823e-90	-2.50794541787009	0.025	0.351	3.63450125090395e-86
Cmtm7	1.84527812745725e-90	-1.9634143406181	0.023	0.35	3.76196851844709e-86
Asap1	2.05105366919248e-90	-3.12710123315475	0.013	0.331	4.18148311538272e-86
Ik	2.16094518630416e-90	-2.36883582630821	0.023	0.35	4.40551895131829e-86
Naa38	2.20827603699595e-90	-2.19961909942294	0.026	0.353	4.50201235662364e-86
Snx2	2.78456929720052e-90	-2.61636678323567	0.019	0.341	5.6769014262027e-86
Copz1	2.94132138921565e-90	-2.48150002526379	0.017	0.339	5.99647191619394e-86
Yif1a	3.05102805346731e-90	-1.61843585966593	0.049	0.394	6.22013089260381e-86
Ggh	3.16203104353735e-90	-1.93092639347657	0.029	0.358	6.44643268845959e-86
Mrpl27	3.48970227218924e-90	-2.46271989795335	0.019	0.343	7.1144560223122e-86
Ndufv1	4.0026505780631e-90	-1.81544933050033	0.028	0.357	8.16020373349724e-86
Wbp4	4.53282969502485e-90	-3.07500955168298	0.012	0.328	9.24107989924716e-86
Trappc4	4.68740986721874e-90	-2.11037416845732	0.027	0.354	9.55622249629885e-86
Adamts1	4.95630404099035e-90	-2.25892706002397	0.036	0.367	1.0104417048367e-85
Sypl	6.27202862426363e-90	-2.26821096518376	0.023	0.349	1.27867847562863e-85
Celf1	7.0973391441048e-90	-2.98389129106241	0.022	0.344	1.44693453130865e-85
Sulf1	8.78789722514526e-90	-3.03087416307838	0.026	0.347	1.79158860729036e-85
Ybx3	9.85504201842402e-90	-1.41224169848875	0.162	0.537	2.00914741629611e-85
Eif3d	1.04205027859465e-89	-2.23071249548665	0.029	0.356	2.12442790297091e-85
Elf2	1.06470480722417e-89	-2.4821049275482	0.014	0.332	2.17061369048792e-85
Rin2	1.06572589955421e-89	-2.21215311170289	0.031	0.358	2.17269539142117e-85
Eri3	1.09506243058038e-89	-3.15696734157446	0.016	0.335	2.23250377722423e-85
Npepps	1.18491972934612e-89	-2.51284216092635	0.013	0.329	2.41569585221794e-85
Cfl2	1.21160870825216e-89	-2.92757689721175	0.018	0.337	2.47010667351368e-85
Elavl1	1.24330110390087e-89	-2.80242071039323	0.016	0.335	2.53471796052271e-85
Mrpl48	1.296430129265e-89	-2.22407360588229	0.029	0.355	2.64303210453255e-85
Cercam	1.30976782053677e-89	-2.09146564142617	0.026	0.35	2.67022365572832e-85
Cacybp	1.33366557913924e-89	-1.93365224122931	0.021	0.344	2.71894401619117e-85
Ogdh	1.456976426037e-89	-1.92878795629709	0.025	0.35	2.97033783976163e-85
2410006H16Rik	1.48267231144498e-89	-1.76113374171366	0.051	0.392	3.02272404134288e-85
Idh1	1.54781775250927e-89	-2.06230481828634	0.018	0.339	3.15553605204065e-85
Csrp1	1.57401054525182e-89	-2.61418611592713	0.031	0.357	3.20893529860489e-85
Aga	1.97264307334757e-89	-2.84566583270696	0.025	0.349	4.02162743363368e-85
Rasa1	2.08085579684789e-89	-3.40736192030769	0.01	0.323	4.2422407130338e-85
Tspan4	2.23123576060756e-89	-1.94007103348835	0.022	0.345	4.54882034515063e-85
Rnf13	2.2679786289566e-89	-1.84517770742016	0.019	0.341	4.62372803085382e-85
Ggnbp2	2.36424186741018e-89	-2.65253233195657	0.026	0.35	4.81997989508914e-85
Phip	2.41698673462212e-89	-2.61500788457916	0.016	0.333	4.92751085587411e-85
Dlgap4	2.61310210052739e-89	-2.92870573022145	0.014	0.33	5.32733125234518e-85
Eif4a3	2.8860121419499e-89	-2.69381263582147	0.016	0.333	5.88371295379326e-85
Ddx46	2.97567033249999e-89	-3.40319744780775	0.012	0.326	6.06649910686774e-85
Wdr1	3.72449656295666e-89	-2.64380032719435	0.02	0.34	7.59313114289974e-85
Eif3b	4.01774415797274e-89	-2.09639192160662	0.026	0.351	8.19097501485902e-85
Hspa4	4.08517688288284e-89	-2.25187097975722	0.027	0.351	8.32845011113325e-85
Fkbp3	4.10787195713644e-89	-1.81959909219051	0.035	0.367	8.37471855901406e-85
Ubn2	4.31799435174917e-89	-3.40168818682808	0.012	0.325	8.80309508491103e-85
Arl3	4.38723570291512e-89	-1.83945067980886	0.036	0.369	8.94425742753306e-85
Cops7a	4.90750236886971e-89	-2.20482936009575	0.021	0.344	1.00049250794147e-84
Dhx36	5.46423742400055e-89	-3.44216077443487	0.01	0.321	1.11399408363099e-84
R3hdm4	7.17657666004836e-89	-1.6654628446312	0.035	0.365	1.46308868368406e-84
Zfp260	7.19652409812601e-89	-2.27756462586471	0.019	0.338	1.46715536788495e-84
Cox17	7.99535786467797e-89	-1.82081336382264	0.061	0.405	1.6300136078719e-84
Ergic1	8.40693229381875e-89	-1.85625207830575	0.023	0.346	1.71392128674083e-84
Magoh	8.76442642116978e-89	-1.71166305998083	0.048	0.39	1.78680361448388e-84
Nap1l4	1.1860333012353e-88	-2.85268464369229	0.013	0.327	2.41796609122841e-84
Phf5a	1.22373901536492e-88	-2.13006198674659	0.023	0.346	2.49483673062446e-84
Sdhc	1.30147669240421e-88	-2.34746481104589	0.026	0.348	2.65332053280445e-84
AI506816	1.32167714828842e-88	-1.89341735643942	0.044	0.377	2.69450320221559e-84
Tspan31	1.32558856278758e-88	-1.98207391196645	0.019	0.338	2.70247740295504e-84
Stx5a	1.39972964393882e-88	-1.90626585846007	0.026	0.349	2.85362882509807e-84
Smco4	1.41012512596495e-88	-2.206781073794	0.039	0.369	2.87482209430473e-84
Rab4b	1.691923265522e-88	-2.80174714349	0.018	0.335	3.44932396141969e-84
Polr2i	1.94631500719223e-88	-1.78354948997972	0.029	0.354	3.96795240516281e-84
Scfd1	2.09461634295841e-88	-3.27397725231872	0.017	0.333	4.27029433838932e-84
Kmt2c	2.15111358813212e-88	-3.19719358465459	0.017	0.332	4.38547527212495e-84
Wapl	2.21943745894393e-88	-2.90120674589315	0.017	0.331	4.52476714754899e-84
Coro1c	2.54399577389923e-88	-2.91873009514549	0.021	0.339	5.18644418424837e-84
Pnkd	2.74991815594422e-88	-2.1364178082975	0.023	0.345	5.60625814452349e-84
Tmem176b	3.11865000895961e-88	-2.54205774055811	0.028	0.348	6.35799177326596e-84
Kazald1	3.50808268343323e-88	-1.42496407118446	0.056	0.399	7.15192816671533e-84
Timm8b	3.65293803335631e-88	-1.64594023998282	0.051	0.392	7.44724476860351e-84
Prkcsh	4.11003423742413e-88	-2.8872328922357	0.018	0.335	8.37912679983658e-84
Adnp	4.17493220314149e-88	-3.55641934927384	0.008	0.316	8.51143428254456e-84
Selenot	4.56456849860584e-88	-1.8365639306313	0.03	0.355	9.30578579810772e-84
Mbtps1	5.39370946712539e-88	-2.50292484092005	0.014	0.327	1.09961554906285e-83
Gatad2b	5.54805391697501e-88	-2.09810497556639	0.023	0.343	1.1310817520537e-83
Ccnd3	5.96892680040736e-88	-1.7184514064847	0.031	0.355	1.21688510679905e-83
Sugt1	6.12059504504249e-88	-2.10670555799322	0.025	0.346	1.24780571183281e-83
Sh3pxd2a	6.26881668199708e-88	-2.95521288796833	0.012	0.322	1.27802365695874e-83
Aco2	6.44045282692589e-88	-2.30722703664423	0.019	0.336	1.31301511782538e-83
Uqcc3	7.83633708303676e-88	-1.99452147659551	0.026	0.348	1.5975940411187e-83
Mapk1	7.95119634406692e-88	-1.30373723795578	0.031	0.357	1.62101039866492e-83
Hbp1	8.4505982549909e-88	-2.60669848140978	0.022	0.34	1.722823466245e-83
Syf2	9.11501200459044e-88	-2.0025541753804	0.035	0.362	1.85827749737585e-83
Pink1	1.01264148977365e-87	-1.75513210491027	0.054	0.395	2.06447220520154e-83
Golt1b	1.063155890245e-87	-2.20974990817861	0.03	0.352	2.16745591344247e-83
Cpd	1.27488025812158e-87	-2.93428837850256	0.016	0.329	2.59909838223247e-83
Cdk14	1.37883822233184e-87	-2.11104966704323	0.02	0.336	2.81103748386792e-83
Klhdc2	1.39938638005056e-87	-1.82654833288537	0.033	0.36	2.85292901300907e-83
Gfpt1	1.46068325122688e-87	-3.39032864848857	0.014	0.325	2.97789494427624e-83
Sirt2	1.6747844087163e-87	-2.1493636351778	0.031	0.354	3.41438297404993e-83
Cpxm2	1.80480082721347e-87	-2.47483976840313	0.097	0.421	3.67944744644009e-83
Cdc16	2.1439628832821e-87	-2.51629476359401	0.027	0.347	4.37089713014722e-83
Ddx1	2.28494032875178e-87	-2.73146590847659	0.015	0.328	4.65830784822626e-83
Samd4	2.31731474907942e-87	-4.06993349261813	0.007	0.312	4.72430957894822e-83
Sars	2.59506095318097e-87	-2.49041875442972	0.026	0.344	5.29055076525005e-83
Cnn2	2.7143541870227e-87	-2.43777731789004	0.034	0.355	5.53375388108317e-83
Ube2e1	2.82849198793236e-87	-1.90970682885663	0.023	0.342	5.76644661579769e-83
Arl6ip1	2.9629174228103e-87	-1.83850229376748	0.046	0.378	6.04049974988336e-83
Abcf1	3.0583969327018e-87	-2.90759600768139	0.013	0.323	6.23515382669916e-83
Sbno1	3.11462817775924e-87	-2.49122236698722	0.018	0.332	6.34979246599776e-83
Cr1l	3.31779430405651e-87	-2.47866076289124	0.019	0.334	6.76398724768002e-83
Sec11c	3.41087318956477e-87	-2.54093074031681	0.02	0.336	6.9537471715657e-83
Sltm	4.17894505985432e-87	-2.53558072790037	0.019	0.332	8.519615293525e-83
Pxdc1	4.54757091727954e-87	-2.39174938694605	0.022	0.338	9.27113282905779e-83
Kdm5b	4.57384709642411e-87	-3.42026805811518	0.009	0.313	9.32470207547982e-83
Dsel	5.19134792237715e-87	-3.02903562388011	0.017	0.328	1.05836010093503e-82
Itga1	5.30293908269432e-87	-3.08756768321635	0.02	0.333	1.08111019078889e-82
Ccdc47	5.39605650856238e-87	-3.20931514971671	0.01	0.316	1.10009404040061e-82
Ctdnep1	5.45955565263223e-87	-3.40498084538403	0.013	0.323	1.11303961090213e-82
Ift27	7.65361808827244e-87	-2.41859228184985	0.016	0.328	1.5603431196561e-82
Brd4	9.1761614108087e-87	-2.81061900549088	0.016	0.327	1.87074402682157e-82
Tardbp	9.50110005894137e-87	-2.49914693841717	0.016	0.327	1.93698926901638e-82
Cdkn1a	9.61559755276321e-87	-2.48852902071517	0.04	0.363	1.96033187308184e-82
Msl1	1.03344985945667e-86	-3.2868703239838	0.017	0.327	2.10689422847431e-82
Rnf130	1.05251769707797e-86	-2.02991355701695	0.03	0.351	2.14576782903286e-82
Scpep1	1.15380995197442e-86	-1.50662069698582	0.025	0.343	2.35227234909025e-82
Phf14	1.38946812720727e-86	-3.37810819103478	0.009	0.313	2.83270867093746e-82
Tnxb	1.47788626918344e-86	-2.24992134803206	0.048	0.374	3.01296673698428e-82
Rxylt1	1.50516052893821e-86	-2.70849374481377	0.017	0.328	3.06857077034634e-82
Uba5	1.54948243105462e-86	-1.83999090098136	0.022	0.338	3.15892983219105e-82
Mkln1	1.63008122329509e-86	-3.41785667703458	0.012	0.318	3.32324658993169e-82
Mmp23	1.6672557606466e-86	-2.04481349103229	0.058	0.387	3.39903431923023e-82
Slc35b2	1.67989693625553e-86	-2.89227155350212	0.012	0.319	3.42480588394414e-82
Chd6	1.75361925628963e-86	-4.60677455076145	0.007	0.309	3.57510357779766e-82
Scamp2	2.06411238690954e-86	-3.53929521809651	0.009	0.313	4.20810592319249e-82
Cyfip1	2.06506986232798e-86	-3.35641214621182	0.014	0.322	4.21005792832804e-82
Elof1	2.21861975048992e-86	-2.21721508758685	0.027	0.345	4.52310008532379e-82
Rraga	2.36993392131623e-86	-2.17549505540262	0.025	0.342	4.83158428538739e-82
Psme2	2.6116551598075e-86	-1.53607993592159	0.033	0.357	5.32438137429956e-82
Pigt	2.62580695527461e-86	-2.64169156338808	0.017	0.327	5.35323263971834e-82
Tmed1	3.32668531029257e-86	-2.17404383533293	0.014	0.323	6.78211334209345e-82
Czib	3.6453283787112e-86	-2.54453413141485	0.023	0.338	7.43173096567852e-82
Dennd5a	3.72535302870181e-86	-2.15977843518526	0.025	0.34	7.59487721961438e-82
Snx18	3.8108978111526e-86	-3.14317187588336	0.015	0.324	7.7692773675968e-82
Ncoa4	3.96302762922806e-86	2.37329747775758	0.389	0.183	8.07942442770725e-82
Dhx15	4.17918403049163e-86	-3.82537746513772	0.009	0.312	8.52010248296328e-82
Gnl3	4.22035324220176e-86	-2.72556850704873	0.014	0.321	8.60403415487673e-82
Apod	5.14479626516287e-86	-1.48836769445777	0.131	0.496	1.04886961457875e-81
Atp6v1a	5.19937543110873e-86	-1.91020655846824	0.029	0.347	1.05999666914014e-81
Dynll2	6.64281564545558e-86	-2.367324899477	0.025	0.34	1.35427082563903e-81
Maf	7.41669050072208e-86	-2.3106630450926	0.029	0.345	1.51204069238221e-81
Kera	8.95079584551635e-86	-2.55800272907987	0.181	0.488	1.82479874902542e-81
Fmr1	9.76606895687862e-86	-2.71494428808408	0.014	0.321	1.99100847823884e-81
Sh3d19	1.00870872088457e-85	-3.335834135646	0.008	0.309	2.05645446926737e-81
Brd1	1.03527411894818e-85	-3.17866727672448	0.014	0.32	2.11061334629965e-81
Mettl1	1.09907380437244e-85	-2.97410490765902	0.016	0.324	2.2406817649741e-81
Hexb	1.10051609285061e-85	-1.92813280440229	0.028	0.345	2.24362215849454e-81
Tkt	1.16742380028118e-85	-2.50574195134293	0.025	0.337	2.38002690163324e-81
Ergic2	1.20493773896271e-85	-2.40075526621537	0.014	0.32	2.45650656842327e-81
Immt	1.2384088104336e-85	-2.64676189498713	0.014	0.321	2.52474404183098e-81
Myo1e	1.38311399696821e-85	-3.08118317578742	0.019	0.327	2.81975450561908e-81
Zfp652	1.39601484098141e-85	-4.39348199665458	0.009	0.31	2.8460554563088e-81
Pdxdc1	1.66870438667302e-85	-2.63668644715287	0.019	0.328	3.40198763311028e-81
Cab39	1.68478589429809e-85	-3.02780745901495	0.011	0.314	3.43477300270552e-81
Rps6ka3	1.79453460617085e-85	-2.46744277343206	0.02	0.331	3.65851770160051e-81
Fdx1	1.92216945452363e-85	-1.85679200601031	0.034	0.356	3.91872686693731e-81
Mvb12a	2.20289357465685e-85	-2.00063620521807	0.027	0.343	4.49103913065292e-81
Btbd1	2.26290263602271e-85	-2.77406741967134	0.01	0.313	4.6133796040595e-81
Cdh11	2.45124729025456e-85	-3.99145020494971	0.016	0.321	4.99735785064198e-81
BC004004	2.84050009163281e-85	-2.67162865592473	0.02	0.33	5.79092753681181e-81
Anapc16	3.19860251281483e-85	-2.20504262904675	0.03	0.346	6.52099094287559e-81
Chmp2b	3.24941678414374e-85	-2.32166270455937	0.018	0.327	6.62458599783383e-81
Gbf1	3.56201089905738e-85	-2.78609213056409	0.02	0.329	7.26187161990827e-81
Tial1	3.81218230305848e-85	-3.05960505648914	0.017	0.324	7.77189606124532e-81
Ormdl3	3.90808259427903e-85	-2.72131610968381	0.02	0.329	7.96740798495666e-81
Reck	4.03114837722583e-85	-2.16751585666075	0.022	0.333	8.21830219665029e-81
Trim47	4.12898822517441e-85	-2.93119753654642	0.014	0.319	8.41776829466307e-81
Ivns1abp	4.30316941887127e-85	-2.58798199440112	0.018	0.326	8.77287149425287e-81
Trim35	4.80306772919524e-85	-3.21258869311761	0.011	0.313	9.79201417951033e-81
Taf1d	5.10562554531821e-85	-2.17460808503961	0.021	0.332	1.04088387992402e-80
Akt2	5.25651309174382e-85	-2.42697814283478	0.014	0.317	1.07164532401381e-80
Tax1bp3	7.08103807091022e-85	-2.58217187163545	0.013	0.318	1.44361123151647e-80
Fam92a	7.38557384299986e-85	-2.10989361348502	0.027	0.34	1.50569693937238e-80
Acaa1a	7.49469705798296e-85	-2.49962866172131	0.023	0.335	1.52794388921099e-80
Pamr1	7.78660890426192e-85	-2.53496325938279	0.041	0.36	1.58745595731188e-80
Fam104a	9.13746525467256e-85	-1.84548952726223	0.055	0.388	1.8628550414701e-80
Chst12	1.10156785646652e-84	-1.87500679054868	0.023	0.335	2.24576638897829e-80
Spats2l	1.16307032524006e-84	-2.7396460138822	0.018	0.323	2.37115147206692e-80
Sertad1	1.31434868529764e-84	-1.90107816153988	0.031	0.347	2.6795626647163e-80
Praf2	1.80482019551336e-84	-2.7304174629596	0.02	0.328	3.67948693259308e-80
Zranb2	1.93352943422342e-84	-2.42246382004392	0.021	0.329	3.94188645755129e-80
Mapre2	2.04341715619654e-84	-2.35094114020462	0.025	0.333	4.16591455633788e-80
Coq10b	2.057576738847e-84	-2.88676979603364	0.015	0.318	4.19478169748738e-80
Mrps26	2.44626203901138e-84	-2.81926061774154	0.029	0.339	4.9871944189325e-80
Pnpla8	2.50805597240839e-84	-1.94496622481236	0.035	0.353	5.11317371094899e-80
Appl1	2.64193453849328e-84	-2.65558597329725	0.013	0.316	5.38611194362624e-80
Slc6a6	2.72820808928656e-84	-2.50053218434595	0.02	0.327	5.56199783162851e-80
Gm16286	3.34155766992636e-84	-1.97318133007466	0.021	0.33	6.81243362167886e-80
Fscn1	3.40970963382611e-84	-2.54831507019822	0.016	0.32	6.95137503048128e-80
Brwd1	3.45438819949573e-84	-4.7087939739814	0.006	0.301	7.04246122231195e-80
Cnih4	3.49033049645431e-84	-2.45308715835913	0.016	0.321	7.11573678312139e-80
Cop1	3.86498631636215e-84	-2.44662641979007	0.015	0.319	7.87954760316752e-80
Tapbp	3.98064061764111e-84	-2.50989503253636	0.017	0.322	8.11533202718494e-80
Zfp292	4.08714525861211e-84	-2.83750070549892	0.012	0.312	8.3324630387325e-80
Bag5	4.09500054465487e-84	-2.31484066743411	0.021	0.33	8.34847761038788e-80
Clu	4.17465773298057e-84	-1.44711373768755	0.11	0.465	8.51087472022748e-80
Trp53i13	4.19324862715327e-84	-2.12697780602259	0.026	0.336	8.54877597617737e-80
Lbp	4.38488941398695e-84	-2.90359507487486	0.033	0.343	8.93947404829519e-80
Furin	4.49820763274692e-84	-1.38681638871447	0.026	0.336	9.17049590088114e-80
Nans	4.52666565349856e-84	-2.34680035865803	0.018	0.324	9.22851326778752e-80
Cbx6	4.5861611960804e-84	-2.41273509555331	0.021	0.328	9.3498068304491e-80
Smad4	4.94097123646348e-84	-2.79684766188181	0.015	0.317	1.00731580597781e-79
Myof	5.10542851158672e-84	-1.66808519399157	0.028	0.339	1.04084371065718e-79
Pfdn6	5.77010368614927e-84	-1.93198217492132	0.029	0.342	1.17635103849525e-79
Mrpl12	6.4260928469983e-84	-2.43862848168959	0.025	0.335	1.31008754871754e-79
Ensa	7.00297537083572e-84	-2.66343834429203	0.015	0.318	1.42769658885228e-79
Tmem65	7.02854828307753e-84	-2.92877552364734	0.019	0.324	1.43291013847102e-79
Dtymk	7.42241818023044e-84	-2.0956228000535	0.029	0.342	1.51320839440358e-79
Tlk1	8.66521226960965e-84	-2.66462693224001	0.015	0.318	1.76657682540532e-79
Dazap1	8.86970416154195e-84	-2.50775717682986	0.014	0.316	1.80826658741356e-79
Ranbp2	1.22125021391917e-83	-3.45079727392309	0.011	0.309	2.48976281111701e-79
Csnk1g2	1.23962893695024e-83	-2.8478154200237	0.021	0.327	2.52723151376046e-79
Sdc3	1.24063989439809e-83	-3.05589609343647	0.032	0.339	2.52929255270938e-79
Rbms3	1.34232694441613e-83	-2.87174360732458	0.011	0.31	2.73660194158117e-79
Msi2	1.45186941900247e-83	-2.98014782917097	0.019	0.323	2.95992618452034e-79
Zcchc7	1.45975131997187e-83	-2.89813049784772	0.013	0.312	2.97599501602664e-79
Sgta	1.50101656381364e-83	-2.29527506018159	0.023	0.331	3.06012246864686e-79
Sar1b	1.5136164308608e-83	-1.7027128403755	0.029	0.341	3.0858098175959e-79
Rgl1	1.55372705032152e-83	-4.2405386522262	0.011	0.308	3.16758333749048e-79
Grpel1	1.78913020536347e-83	-2.16272410509063	0.023	0.332	3.6474997496745e-79
Hnrnph2	1.90677946166424e-83	-2.49681882391026	0.02	0.325	3.88735128849488e-79
Kmt2a	2.22197781666514e-83	-4.4307976091019	0.011	0.307	4.52994617483522e-79
Tmem223	2.28340258687992e-83	-2.7340852366034	0.025	0.333	4.6551728538721e-79
Snhg1	2.41725875602293e-83	-2.61958579867444	0.034	0.345	4.92806542590395e-79
Ap2a2	2.49775012663706e-83	-1.83567537477594	0.026	0.335	5.09216318317498e-79
Cd44	2.55768154262335e-83	-2.09828841768519	0.032	0.344	5.21434536094622e-79
Dnajc10	2.55936342218494e-83	-2.14484424109638	0.018	0.321	5.21777420880843e-79
Bet1	2.71814459334214e-83	-2.38477561417395	0.027	0.337	5.54148138244663e-79
Vamp2	2.74096022015858e-83	-2.70119644336621	0.019	0.322	5.5879956008373e-79
Tsc22d2	2.75745912922112e-83	-2.79258880153309	0.013	0.312	5.6216319267431e-79
Pin1	2.92966325181703e-83	-2.3322613830333	0.025	0.333	5.97270447147938e-79
Impdh2	3.01864484337395e-83	-2.17757517380866	0.021	0.327	6.15411124218647e-79
Fat1	3.25100412066849e-83	-2.91507511939803	0.015	0.315	6.62782210080685e-79
Snf8	3.77017031208378e-83	-1.89257427428322	0.023	0.33	7.6862462152452e-79
Lsm14a	3.81980154169801e-83	-2.97586297746212	0.014	0.314	7.78742940305974e-79
Slc1a5	3.97072787710065e-83	-1.87076663782654	0.021	0.328	8.0951229230451e-79
Creb3l2	4.08508423069732e-83	-3.0283925259849	0.013	0.312	8.32826122112264e-79
Islr	4.38891033986377e-83	-3.35959901962654	0.029	0.333	8.94767150988026e-79
Fnta	4.77443337917693e-83	-2.41543055350716	0.014	0.314	9.733637330128e-79
Notch2	4.83382346524591e-83	-1.55312459991132	0.037	0.356	9.85471589859683e-79
Tmem214	5.28245747683707e-83	-3.0613703572721	0.017	0.319	1.07693460580277e-78
Irf2bpl	5.40318891982398e-83	-3.00482904473909	0.01	0.306	1.10154812508451e-78
Sema3b	5.86284183518923e-83	-2.75033072331626	0.059	0.37	1.19525756494003e-78
Gde1	6.4783728587437e-83	-2.4165157623552	0.026	0.333	1.32074587471208e-78
Fkbp11	6.52718855782635e-83	-2.5712090388181	0.038	0.35	1.33069793128406e-78
Smarce1	6.79130504440516e-83	-2.24289247315348	0.021	0.327	1.38454335940288e-78
Amfr	6.82436365071128e-83	-1.71877617919282	0.033	0.346	1.39128301747051e-78
Sulf2	6.88134752123284e-83	-3.0182983158422	0.018	0.318	1.40290031915374e-78
Tmx1	7.30302081963142e-83	-1.82949505134829	0.022	0.329	1.48886685449826e-78
Tmem43	7.36576354488395e-83	-2.53884100744824	0.018	0.32	1.50165821389549e-78
Ncor2	7.3997166096498e-83	-3.14417242314056	0.011	0.306	1.50858022520931e-78
2610507B11Rik	7.62649250756198e-83	-2.40719409873036	0.017	0.319	1.55481302751666e-78
Tmem208	7.66333312141571e-83	-1.4393487605944	0.042	0.363	1.56232372346302e-78
Lrp10	8.23435327191359e-83	-3.42194571535505	0.009	0.303	1.67873760154502e-78
Golga3	8.81110554821917e-83	-4.10946334646234	0.013	0.31	1.79632008811544e-78
Galnt2	9.29300466758473e-83	-3.48002387898186	0.009	0.304	1.8945648615805e-78
Amotl2	1.13762646856949e-82	-2.22411503279603	0.021	0.325	2.31927908147262e-78
Tnpo1	1.14514744696952e-82	-3.94166471173679	0.007	0.299	2.33461210013676e-78
Trappc2l	1.19464075570265e-82	-1.96454621057651	0.033	0.345	2.43551410865099e-78
Pnp	1.38129268176986e-82	-2.85503744690683	0.014	0.312	2.81604139032422e-78
Prpf38b	1.42834473454706e-82	-2.04592849708716	0.018	0.32	2.91196641032109e-78
[truncated: 11,066 more rows]
