# Supplementary material for: Single-nucleus transcriptional and chromatin accessibility analyses of maturing mouse Achilles tendon uncover the molecular landscape of tendon stem/progenitor cells
Source: eLife. 2026 Feb 2;14:RP104768. doi: 10.7554/eLife.104768 (PMC12863719; doi:10.7554/eLife.104768)
Supplement: Supplementary file 9. [file elife-104768-supp9.csv]

	p_val	avg_log2FC	pct.1	pct.2	p_val_adj
Tagln	0	5.84901013036549	0.849	0.157	0
Myl9	0	5.58404956154787	0.878	0.241	0
Tinagl1	0	4.04794684626973	0.703	0.066	0
Rgs5	0	6.04830350743821	0.675	0.071	0
Myh11	0	6.75003252028257	0.63	0.033	0
Notch3	0	5.04075739452513	0.643	0.049	0
Gm13889	0	5.02264675587187	0.638	0.069	0
Gucy1a1	0	5.16532260178808	0.588	0.045	0
Sparcl1	0	3.23382665605765	0.791	0.253	0
Mcam	0	4.24088149533366	0.555	0.051	0
Nr2f2	0	3.36084577829336	0.602	0.1	0
Rbpms	0	3.61604242338176	0.589	0.093	0
Acta2	0	5.27800273627654	0.9	0.418	0
Rasl11a	0	4.7067748713617	0.553	0.074	0
Epas1	0	3.08434427930732	0.592	0.115	0
Mustn1	0	3.49116488689499	0.652	0.186	0
Aoc3	0	3.90609467531707	0.557	0.092	0
Ppp1r14a	0	4.85227562095145	0.549	0.106	0
Tpm2	0	4.37124172040533	0.837	0.398	0
Rasgrp2	0	3.86815162544084	0.47	0.035	0
Lmod1	0	6.28378916297443	0.442	0.013	0
Gucy1b1	0	4.69642808307677	0.462	0.034	0
Map3k20	0	3.96397006363295	0.542	0.115	0
Itga7	0	4.51323376976467	0.459	0.032	0
Bcam	0	3.67938650799979	0.482	0.058	0
Pcp4l1	0	4.41262016909808	0.448	0.034	0
Atp1b2	0	5.29177262784213	0.43	0.018	0
Rgs4	0	4.81225849131588	0.446	0.035	0
Mylk	0	3.70559610880068	0.731	0.325	0
Synpo2	0	5.55547733386307	0.422	0.019	0
Pde3a	0	4.15778005398371	0.48	0.08	0
Des	0	4.66422263960748	0.428	0.029	0
Npy1r	0	5.20579368224279	0.413	0.014	0
Ednra	0	4.56832397460639	0.432	0.035	0
Ndrg2	0	3.58083912338309	0.48	0.084	0
Gja4	0	3.96958145858603	0.418	0.024	0
Esam	0	2.09104041916962	0.44	0.055	0
Olfr558	0	6.20583641096582	0.383	0.006	0
Sncg	0	3.74699142035778	0.401	0.038	0
Sorbs2	0	4.58540976579514	0.42	0.06	0
Nrip2	0	5.99157676470071	0.362	0.011	0
Rbpms2	0	5.49129520143879	0.364	0.014	0
Inpp4b	0	4.35623439315044	0.372	0.024	0
Rasl12	0	4.71853334123707	0.362	0.017	0
Parm1	0	5.3818925774744	0.363	0.019	0
Pde5a	0	4.03536968545444	0.384	0.055	0
Abcc9	0	5.35628014045948	0.346	0.021	0
Myom1	0	5.79741082388136	0.34	0.019	0
Mrvi1	0	5.59457329924701	0.324	0.008	0
Lama5	0	4.50246591917107	0.345	0.033	0
Kcnk3	0	6.5236150955173	0.305	0.005	0
Mark1	0	4.39451347193427	0.33	0.04	0
Nrarp	0	3.99557639881954	0.315	0.025	0
Gcnt2	0	3.60583643550539	0.318	0.033	0
Kcnj8	0	5.59581298445593	0.295	0.015	0
Pdlim3	0	4.44414762307556	0.293	0.017	0
Pcdh1	0	3.41944997661374	0.295	0.022	0
Higd1b	0	4.56951892938854	0.282	0.011	0
Fbxl22	0	5.45345645129492	0.288	0.021	0
Dgkb	0	4.93895478634782	0.288	0.021	0
S1pr3	0	3.86100842422667	0.299	0.033	0
Kcnab1	0	4.88086077122621	0.283	0.019	0
Cnn1	0	6.63980516431619	0.267	0.008	0
Heyl	0	4.08949079041313	0.28	0.027	0
Carmn	0	4.43804571089821	0.273	0.024	0
Map3k7cl	0	5.7041279215878	0.249	0.005	0
Actg2	0	6.39354208302692	0.252	0.012	0
Tesc	0	5.88856453292108	0.233	0.007	0
Angpt2	0	3.61104301738778	0.243	0.019	0
Adcy5	0	5.29705007317485	0.222	0.01	0
Tmem51	0	3.6513297715578	0.226	0.015	0
P2rx1	0	5.74743130002294	0.216	0.006	0
Hrc	0	5.8549946224998	0.207	0.004	0
Gm13861	0	6.0879205226506	0.206	0.005	0
Hey2	0	5.37302603901133	0.182	0.006	0
Trarg1	0	4.29857313637334	0.179	0.007	0
Slc38a11	0	6.3331271392865	0.169	0.002	0
Myocd	0	5.70069623992196	0.155	0.002	0
Ldb3	0	5.67058723078333	0.156	0.005	0
Pln	0	6.81030766544578	0.131	0.002	0
Olfr78	0	7.27999897063303	0.126	0.001	0
Xirp1	0	7.20986102780188	0.108	0.001	0
Rbm24	3.420137475797e-307	4.00721041434091	0.187	0.01	6.97263427190733e-303
Kcnmb1	1.34966624493565e-301	5.83664411052528	0.106	0.001	2.75156457355032e-297
Fam241a	2.75827699486892e-301	3.72410691986436	0.287	0.032	5.62329930943927e-297
Cpe	1.62449715375365e-297	3.05318504028266	0.636	0.201	3.31186234735757e-293
Pawr	1.85749137096751e-295	4.5790592554179	0.158	0.007	3.78686765799146e-291
Foxs1	7.94335808307618e-292	3.22303000790312	0.318	0.041	1.61941241239674e-287
B130024G19Rik	2.01858894320776e-291	4.42745577559803	0.189	0.012	4.11529727851766e-287
Akap6	2.37283327331267e-290	4.743045171379	0.208	0.016	4.83749519430254e-286
Jag1	5.52184607138506e-287	2.82709439790063	0.465	0.095	1.12573875857327e-282
Rcan2	2.33861924110678e-286	4.1471114406869	0.301	0.038	4.7677430468444e-282
Ppp1r1a	1.35723358053699e-284	3.66164486784374	0.183	0.011	2.76699210064076e-280
Ctnna3	6.63727449558938e-283	4.85708298596262	0.137	0.005	1.35314115141581e-278
Filip1l	1.29140497747621e-278	3.37589917964799	0.584	0.181	2.63278732758075e-274
Vtn	1.44373461596852e-278	4.14735016758489	0.215	0.018	2.94334176157501e-274
Rrad	1.40708030107483e-274	3.14816307291565	0.498	0.116	2.86861460980126e-270
Cacna1h	1.49416490555584e-272	6.18674101383204	0.113	0.003	3.04615399295670e-268
Sorbs1	3.16917163371998e-271	3.34250207431169	0.391	0.071	6.46099020966492e-267
Stum	1.74107654771431e-270	5.81894565382692	0.158	0.008	3.54953275782516e-266
Avpr1a	4.06959854465167e-267	4.53425649498804	0.196	0.015	8.29669055298137e-263
Cald1	1.9042004025068e-264	2.72822145697409	0.797	0.556	3.88209336059061e-260
Dgkg	2.9926323303551e-258	5.40416917037136	0.133	0.005	6.10107953189494e-254
Adra2a	8.1142323500658e-256	5.30541469400178	0.153	0.008	1.65424854920791e-251
Id4	8.77366154224789e-255	4.09665655624659	0.354	0.062	1.78868637861808e-250
Cystm1	3.69289181517799e-254	3.09655610477745	0.356	0.061	7.52869854360336e-250
Ryr2	1.07718095044474e-249	5.26764363727721	0.153	0.009	2.19604880367169e-245
Fblim1	1.14599848209515e-248	3.38849644146203	0.218	0.021	2.33634710544739e-244
Slc2a4	7.06245201040309e-248	4.4433308592585	0.205	0.019	1.43982209136088e-243
Lrrc32	2.63564388692492e-244	3.03411223699934	0.296	0.042	5.37328719227383e-240
Csrp1	2.51848696138597e-242	3.2828610145543	0.686	0.317	5.13443936817758e-238
Filip1	5.46378544548238e-241	3.38231275318141	0.336	0.058	1.11390193877049e-236
Lrrc10b	1.15559074443667e-240	5.44109154416477	0.14	0.007	2.35590285068304e-236
Tpm1	2.60641102868874e-239	2.67250158426473	0.807	0.512	5.31369016418774e-235
Arap2	1.23165344445358e-238	3.62246196385716	0.185	0.015	2.51097187720752e-234
Tcf15	1.09720015752037e-234	2.50636847061188	0.214	0.021	2.23686196113677e-230
Slc11a1	3.16131478649239e-232	2.49112992642783	0.224	0.024	6.44497245522204e-228
Cdh6	3.49885464438017e-232	4.46140574722013	0.18	0.015	7.13311496349785e-228
Pgam2	2.50085399392202e-231	4.49736486338771	0.097	0.002	5.09849103740882e-227
Casq2	2.10502587277546e-228	5.24966481764306	0.12	0.005	4.29151624682733e-224
AW011738	6.63055790493382e-227	4.58446197702829	0.146	0.009	1.35177184007886e-222
Nes	4.31843217640679e-226	2.71493484562178	0.304	0.048	8.80398767804052e-222
Col18a1	8.18406461466916e-226	2.64135329456913	0.535	0.161	1.6684852529926e-221
Myl6	1.28359738628358e-225	1.88352076962058	0.922	0.843	2.61686999141634e-221
Gm26632	4.80688244148409e-225	4.9844797600448	0.13	0.007	9.79979123345362e-221
Grip2	8.0547546236386e-224	4.71317480546061	0.099	0.003	1.6421228251212e-219
Lbh	1.11487411483991e-223	3.08980525657853	0.46	0.122	2.27289385792412e-219
Rem1	1.11429663574404e-222	3.66494295773851	0.226	0.026	2.27171655129138e-218
Msx2	1.02442898658798e-221	5.57420231471127	0.094	0.002	2.08850337495691e-217
Stbd1	2.68113716730899e-215	4.31795637240734	0.175	0.015	5.46603434299284e-211
Susd2	3.63280552507098e-213	3.68935099648713	0.215	0.025	7.40620062396221e-209
Colec11	3.78057024815244e-212	5.42523497969184	0.123	0.006	7.70744856490838e-208
Ptp4a3	1.91849203596881e-209	3.79492512505726	0.517	0.178	3.91122971372961e-205
Ppm1e	1.96403615076287e-208	4.87424681178736	0.094	0.003	4.00408050056027e-204
Fam81a	2.65265774381554e-208	4.1818684139542	0.138	0.009	5.40797334231674e-204
Htr7	3.35706496272686e-208	5.31746274024773	0.091	0.002	6.84404833951125e-204
Ntrk3	2.94260933006827e-204	3.94067464251159	0.183	0.018	5.99909764121019e-200
Igfbp7	2.50125925445542e-201	1.1138224395817	0.961	0.829	5.09931724205827e-197
Klhl23	7.91713603499644e-198	3.96076322231396	0.266	0.044	1.61406652345472e-193
Serpine2	4.41381586858639e-195	1.74085585805757	0.648	0.238	8.99844641128706e-191
Errfi1	3.10851340217267e-193	2.39799196130026	0.522	0.17	6.33732627300942e-189
Ppp1r12a	1.4496735412096e-191	3.1007793105889	0.628	0.322	2.95544944846402e-187
Flna	2.03585947169236e-191	3.34189495990577	0.661	0.368	4.15050670493921e-187
Gpr20	2.7012695421945e-191	5.26803610192818	0.084	0.002	5.50707821567193e-187
Stom	1.43722075586038e-188	2.52993842473519	0.321	0.065	2.93006195497256e-184
Gucy1a2	9.55215879252682e-187	4.07544975902558	0.179	0.02	1.94739861303244e-182
Timp4	9.82157519035532e-187	3.33852760798337	0.165	0.016	2.00232453405774e-182
Kcne4	1.08720396181432e-186	3.90886168670124	0.232	0.034	2.21648271695086e-182
Itga8	2.17536385041944e-186	3.85891554554801	0.247	0.04	4.43491428185011e-182
Sept4	4.64705866394069e-186	3.56777256577806	0.301	0.059	9.47395849817589e-182
Rgs7bp	1.24604138377188e-183	3.70238856559073	0.307	0.064	2.54030456909573e-179
Jph2	2.04935938625773e-182	3.83926318778983	0.237	0.037	4.17802898076364e-178
Sema5b	1.56362084476712e-181	5.08924904858893	0.107	0.006	3.18775381622673e-177
Myo1b	2.27121455335218e-180	3.09272419055078	0.48	0.163	4.6303251099191e-176
Amigo2	1.66935020462667e-178	3.66404626514321	0.139	0.011	3.40330426217239e-174
Arhgef17	1.56836916725166e-177	3.08173579732894	0.396	0.11	3.19743422127596e-173
Adap2	4.18777511730254e-177	3.43216206298736	0.156	0.015	8.53761713164468e-173
Arhgef16	4.30985647072024e-174	4.01539784877795	0.082	0.003	8.78650438685736e-170
Zeb2	6.28411889763741e-174	1.98664422828614	0.607	0.237	1.28114331966134e-169
Ppp1r12b	9.17307513218505e-174	3.39010370035344	0.42	0.128	1.87011482719857e-169
Sort1	1.65559177719643e-172	3.61500883773353	0.286	0.058	3.37525495617037e-168
Trpv2	1.54350086141495e-168	3.20599814282817	0.168	0.019	3.14673520616666e-164
Pdgfrb	2.76925753004828e-167	2.78320613249688	0.558	0.24	5.64568532650943e-163
Cap2	2.12542981910927e-166	3.97451124671228	0.218	0.034	4.33311377221807e-162
Crip1	4.69205922435172e-165	1.31455819052703	0.976	0.916	9.56570114068585e-161
Dtna	5.57390236922803e-165	3.95727759994261	0.152	0.016	1.13635147601452e-160
Pgm5	2.87600304024832e-163	2.88736670030343	0.189	0.025	5.86330739815424e-159
Speg	1.00827564587473e-160	3.88024340640027	0.22	0.036	2.05557155924482e-156
Trp53i11	2.81878030992605e-160	2.86705639148415	0.218	0.035	5.74664741784624e-156
Syne2	2.97877607102989e-160	2.44750861162587	0.378	0.103	6.07283077600863e-156
Chmp4c	8.89921408612622e-160	5.45668270321971	0.073	0.002	1.81428277573855e-155
Trpc6	4.02023502022776e-159	4.71787371393746	0.104	0.006	8.19605313573834e-155
Plin4	9.48164737243772e-159	4.20974262286456	0.089	0.004	1.93302344981888e-154
Pi15	3.13824361356131e-158	3.62083554005093	0.32	0.078	6.39793725496744e-154
Dmd	3.93431010781348e-158	2.87258694574366	0.432	0.145	8.02087801679934e-154
Tmem196	1.55210169454345e-155	4.33367647759197	0.115	0.009	3.16426972466572e-151
Col4a1	6.8852931976812e-155	2.38060969484779	0.687	0.425	1.40370472421127e-150
Galnt16	5.03944679409135e-154	3.17319602358852	0.275	0.058	1.0273920179114e-149
Ano1	8.7885233595198e-152	2.90418496056379	0.291	0.065	1.7917162573053e-147
Gjc1	7.73183008163127e-151	3.21289681244492	0.44	0.159	1.57628819874217e-146
Rergl	1.05401538790097e-150	7.83974138272608	0.054	0.001	2.1488211713137e-146
Crhr2	1.39293791769702e-150	8.60518697462852	0.047	0	2.83978253280892e-146
Asb2	6.08391793010355e-150	5.24436571180315	0.078	0.003	1.24032834841021e-145
Olfml2a	6.2341606798638e-149	2.77359257063744	0.288	0.064	1.27095833780383e-144
Mlf1	7.33859577386105e-149	3.61079349964639	0.157	0.019	1.49611952041705e-144
Tcim	1.14854724282311e-147	1.96910308180246	0.256	0.05	2.34154326394347e-143
Itga4	1.48032317643958e-147	2.6941802574315	0.235	0.043	3.01793485980737e-143
C1s1	1.66479956817886e-147	1.55605679888248	0.479	0.154	3.39402687964624e-143
Vcl	1.41918845179699e-145	2.57100263825014	0.551	0.268	2.89329949667852e-141
Naalad2	3.04400131751313e-145	3.03204153228292	0.222	0.039	6.20580548601403e-141
Il34	8.42101036825115e-143	2.42387446370076	0.275	0.06	1.71679138377536e-138
Pde1a	2.34640491665973e-141	2.8600729743083	0.311	0.08	4.78361570359419e-137
Cobll1	2.68733343778218e-141	2.98276973014657	0.356	0.107	5.47866667960654e-137
Rassf3	9.0875568332262e-140	2.53144662628532	0.288	0.068	1.85268021158982e-135
Olfr560	1.37941823458036e-139	6.30470141493697	0.05	0.001	2.81221995483899e-135
Prkg1	1.75827912437608e-139	2.91880366140744	0.361	0.111	3.58460365086552e-135
Ttll7	1.92165561388698e-139	3.71923073762112	0.159	0.021	3.91767930003139e-135
Tmem38b	3.34184734559215e-138	2.89046502310831	0.356	0.108	6.81302418345871e-134
Mmp17	2.77568947919869e-136	4.40510656261703	0.092	0.006	5.65879814124237e-132
Dcn	1.36455083341372e-135	-1.3650976688914	0.9	0.96	2.78190978408056e-131
Dbndd2	3.47494666061367e-135	2.24803868038356	0.399	0.131	7.08437375699308e-131
Rcsd1	4.06456900135711e-135	2.36281104537604	0.209	0.037	8.28643682306674e-131
Arhgef7	1.90336268892912e-134	2.77653615902104	0.39	0.132	3.88038551391979e-130
Kitl	3.16569170577204e-134	1.98526211677929	0.355	0.099	6.45389568055747e-130
Cyp4b1	4.24150203032427e-134	2.86851051425661	0.122	0.012	8.64715018922208e-130
9530034E10Rik	1.40090653000428e-133	4.97860593845902	0.1	0.008	2.85602814271972e-129
Hspb1	7.52166848058422e-133	2.02342275307003	0.495	0.197	1.5334425531367e-128
Pear1	1.06606192196811e-132	2.75961926356822	0.237	0.048	2.17338044031638e-128
Col4a2	1.80979329019343e-132	2.37153722842984	0.657	0.442	3.68962558071734e-128
Serpinb6b	6.38044881013272e-131	2.81185737578294	0.093	0.007	1.30078209892176e-126
Procr	4.29247675997395e-130	2.11811520280021	0.355	0.102	8.75107237055889e-126
Cmbl	7.05753988695549e-129	2.74521299231774	0.18	0.029	1.43882065675362e-124
Inka2	2.88481334259876e-128	3.24134714876557	0.126	0.014	5.88126896155608e-124
Col1a2	3.46608127539741e-128	-2.12225317036277	0.92	0.947	7.06629989615269e-124
Art3	3.06598589478786e-127	2.88911002023949	0.201	0.036	6.250625443704e-123
Ebf1	2.38637788364525e-126	1.60254831083107	0.697	0.388	4.86510859138756e-122
Prkar2b	2.75393961829974e-126	2.94875637924503	0.181	0.03	5.61445669982767e-122
Tbx2	1.16214994323449e-125	3.44509984641554	0.292	0.079	2.36927508927216e-121
Gm10687	7.09702742245201e-125	4.57208230477414	0.077	0.004	1.44687098061529e-120
Klhdc8b	7.90033697283463e-125	3.30446964466667	0.201	0.038	1.6106416986518e-120
Actb	9.22567494558622e-124	0.813845633002412	0.992	0.963	1.88083835115666e-119
Gm15912	1.95848444233923e-122	3.8543477601484	0.084	0.006	3.99276223259699e-118
Actn1	3.61690164012897e-121	2.54264375301881	0.527	0.268	7.37377737373093e-117
Mfge8	4.61926063004756e-121	1.12583642656262	0.767	0.582	9.41728664647797e-117
Scube3	9.66162371476187e-121	4.23395970190685	0.08	0.005	1.9697152267285e-116
Fgf1	1.16982652070551e-120	3.15534726884069	0.202	0.039	2.38492532776233e-116
Sh3bgr	1.36333323799716e-119	4.03230573662574	0.167	0.027	2.77942747230482e-115
Cabp1	4.47313700420614e-119	4.29826218813652	0.094	0.008	9.11938441047506e-115
Trpv1	5.03112077865697e-119	7.08027979581307	0.043	0.001	1.0256945931448e-114
Chn1	6.88605705953182e-119	3.28476131290023	0.135	0.017	1.40386045272675e-114
Gnb4	7.08992861797254e-119	2.43058689904015	0.446	0.182	1.44542374734606e-114
Itga1	4.51093553077622e-118	2.69428694571077	0.546	0.301	9.19644426659349e-114
Ctxn1	8.67211885619988e-117	3.25407338003344	0.143	0.02	1.76798487121347e-112
Fads3	1.83039482959492e-116	2.43962386619261	0.296	0.084	3.73162593909516e-112
Stac	4.04536819551781e-116	3.72534263774888	0.131	0.017	8.24729214020217e-112
Plekhd1	1.88847661846553e-115	7.97554145924652	0.037	0	3.85003728206567e-111
Gm34829	9.29260246953513e-115	5.23669915411408	0.041	0.001	1.89448286546413e-110
Slc7a2	9.76626555466346e-115	3.16069241013988	0.322	0.102	1.99104855862924e-110
Igsf9b	1.96810050135094e-114	3.44890823042056	0.114	0.013	4.01236649210417e-110
Tgfbi	2.82231990361173e-114	-1.63802575570395	0.243	0.636	5.75386358749324e-110
Cox8a	5.14705835378301e-113	1.14413543985039	0.81	0.742	1.04933078658574e-108
Serpinf1	7.82177734372163e-113	-1.45539994284817	0.559	0.792	1.59462574706453e-108
Kcnh2	2.67842048429832e-112	4.79115456399409	0.087	0.007	5.46049584133899e-108
Actn4	5.92632291153475e-112	2.06293468844418	0.619	0.405	1.20819945197459e-107
Nrgn	9.15047111331768e-112	4.0893203422634	0.102	0.01	1.86550654587208e-107
Myl1	9.52236950937106e-112	1.9600677550447	0.123	0.015	1.94132547187548e-107
Ildr2	1.27384465918173e-111	2.20156875649381	0.179	0.032	2.59698710667379e-107
Sema5a	1.1250171385156e-110	2.55562999824528	0.342	0.115	2.29357244029175e-106
Nmnat2	1.25938577562233e-110	4.13543293192129	0.067	0.004	2.56750978076124e-106
Scn4b	2.42672615340519e-110	4.58705977698467	0.045	0.001	4.94736660894715e-106
Itgb1	6.17000950944571e-110	1.35828544793892	0.734	0.64	1.2578798386907e-105
Tsc22d1	1.7190378189781e-109	1.72386777322354	0.704	0.512	3.50460240155065e-105
Gm3646	2.93212068038709e-109	5.29007091584569	0.037	0	5.97771443110515e-105
Mical2	3.23308370320951e-109	2.70916283621004	0.234	0.056	6.59128774573324e-105
Col1a1	8.31751184178219e-109	-1.84699950596493	0.971	0.972	1.69569113918413e-104
Sntb1	8.55499382146438e-109	3.8956905059985	0.138	0.02	1.74410659038194e-104
Kcna5	9.98352302911552e-109	3.5153100857042	0.087	0.007	2.03534083994578e-104
Fhl5	1.17270045077823e-108	4.7725987103149	0.058	0.003	2.39078440900158e-104
Fndc1	1.38016641184288e-108	-2.0689556568846	0.205	0.563	2.81374526382407e-104
Igf1	2.18620242145241e-108	-2.55032040041033	0.194	0.574	4.45701087661503e-104
Fzd4	5.48032135758008e-108	2.08388301738838	0.379	0.136	1.11727311516985e-103
Ehd3	9.34040571002102e-108	2.72676293207776	0.15	0.024	1.90422851210199e-103
Rtn4rl1	2.8741679755894e-107	2.76755511147005	0.235	0.058	5.85956625183411e-103
Trpc3	3.78874275568159e-107	4.16078795072059	0.105	0.011	7.72410985600806e-103
Hif3a	1.12857086517201e-106	5.08022484400134	0.053	0.002	2.30081742282618e-102
Slc8a2	2.3669056683005e-106	6.08439500662635	0.045	0.001	4.82541058596423e-102
Pla2r1	2.97475088566703e-105	3.15918956020777	0.164	0.029	6.06462463060938e-101
Igfbp5	5.00785393873267e-105	1.28117749061995	0.735	0.507	1.02095118248943e-100
Ntrk2	8.3194738371949e-105	2.27193991415376	0.334	0.109	1.69609113118892e-100
Ptgdr	1.06072708932598e-103	6.16800182263622	0.037	0.001	2.16250431700887e-99
1500009L16Rik	1.19930954606621e-103	2.5281840937857	0.239	0.06	2.44503237156517e-99
Tspan12	5.58331310176472e-102	2.43736784823774	0.265	0.073	1.13827004205677e-97
Adcy6	9.90440669050303e-102	2.75939663425024	0.314	0.105	2.01921139199285e-97
Abi3bp	1.260685455421e-101	-1.85668535414567	0.294	0.622	2.5701594379668e-97
Ccdc141	2.05859651871618e-101	2.88726262003761	0.16	0.029	4.19686072270667e-97
Nkd1	3.96289066387212e-101	2.96396686586664	0.291	0.092	8.0791451964361e-97
Ebf2	5.1019827060783e-101	1.49351389589526	0.343	0.11	1.04014121428818e-96
Tbx3os1	5.95026585359108e-101	4.32701631089993	0.099	0.011	1.21308069957161e-96
Fbxo32	6.19702940053957e-101	2.86041261773193	0.218	0.053	1.263388383888e-96
Serpini1	6.74139849035407e-101	4.14696892987693	0.1	0.011	1.37436891022848e-96
Itpk1	7.24270318187411e-101	2.73251026274833	0.178	0.036	1.47656989768867e-96
Tbc1d1	9.8049159652707e-101	2.76881304951877	0.293	0.092	1.99892821783974e-96
Afap1l2	1.07144974168095e-100	2.42288423452488	0.2	0.044	2.18436458836494e-96
mt-Cytb	1.08818457306478e-100	0.805886905072825	0.936	0.911	2.21848188910717e-96
Cav1	2.5799022012297e-100	1.35264653570477	0.687	0.48	5.25964661764698e-96
Dstn	3.49059005381523e-100	1.82455567435928	0.775	0.672	7.11626594271312e-96
Agtr1b	8.10310913584897e-100	5.64714143051138	0.042	0.001	1.65198085952553e-95
Mprip	1.44396925141354e-99	2.14195215384705	0.59	0.41	2.94382011285679e-95
Ramp1	2.1588765305212e-99	1.94472203893794	0.316	0.102	4.40130158277357e-95
Cox4i2	2.27439217387152e-99	2.29688811697785	0.325	0.109	4.63680332487188e-95
Sema3c	5.19316962092115e-99	-2.44601143159591	0.095	0.452	1.05873149061719e-94
Bmp5	1.09076454320287e-98	2.82683349762305	0.183	0.038	2.22374167422769e-94
Ccdc160	1.11134998694427e-98	4.55186164272538	0.045	0.001	2.26570921838329e-94
mt-Co3	2.77283988221424e-98	0.702054025774496	0.974	0.952	5.65298866787018e-94
mt-Nd4	5.7844771492376e-97	0.833565438584996	0.917	0.877	1.17928135641507e-92
Tmem182	9.46033076038673e-97	3.9107308622087	0.053	0.002	1.92867763212004e-92
Inpp5a	1.66366985574799e-96	2.5576001067137	0.326	0.116	3.39172373491343e-92
Drd1	2.01839095785751e-95	6.6021399000286	0.033	0	4.11489364578411e-91
Lin7a	6.32427025856111e-95	3.28078745768047	0.133	0.021	1.28932897761285e-90
Htra3	1.35711973269271e-94	-2.20246225876777	0.096	0.447	2.76675999904064e-90
Ssc5d	6.2447830349478e-94	-2.37574731885888	0.117	0.458	1.27312391733481e-89
S100a16	8.14576514779499e-94	-1.61190126667611	0.136	0.503	1.66067714068096e-89
Lpp	1.37423318553571e-93	2.28204559310703	0.579	0.4	2.80164919535166e-89
Pygm	1.98246705988872e-93	2.83967570560079	0.152	0.028	4.04165559499512e-89
Ggt5	2.39390238307877e-93	2.51098859827914	0.152	0.028	4.88044878838269e-89
Enah	6.30647125561657e-93	2.52774028292617	0.372	0.153	1.28570029488255e-88
Rad51ap2	1.85105279944457e-92	5.70730787957669	0.054	0.003	3.77374134222764e-88
mt-Atp6	2.32045768114247e-92	0.693775835936197	0.984	0.963	4.73071707454515e-88
Emp1	4.78754281134344e-92	-1.40692330802366	0.293	0.652	9.76036352948588e-88
Btbd3	6.922026993268e-91	2.26858665907042	0.398	0.172	1.41119364311755e-86
Gja1	2.84504231565081e-90	-1.98399926501197	0.131	0.479	5.80018776891731e-86
Pip5k1b	4.83628497212157e-90	4.9338683082286	0.056	0.003	9.85973417266424e-86
Vasp	1.01003823165445e-88	1.95487198164668	0.434	0.205	2.05916494287393e-84
Bcar3	3.56516534042932e-88	2.56515225877296	0.218	0.059	7.26830257953326e-84
Fabp4	8.41217198261836e-87	0.733747979303141	0.564	0.294	1.71498950209641e-82
Emid1	1.09712574911351e-86	1.88259171183682	0.18	0.041	2.23671026471771e-82
Susd5	1.34630171384895e-86	1.96626688403609	0.157	0.031	2.74470530402386e-82
Tent5a	2.45702344484184e-86	-1.95489775783793	0.152	0.485	5.00913369699906e-82
Frmd4a	3.52575365301382e-86	2.00454041253377	0.327	0.12	7.18795397239928e-82
Pdlim1	3.82945147328243e-86	1.75770510009411	0.429	0.196	7.80710271858089e-82
Fxyd6	3.92414115232348e-86	-1.6111346726731	0.189	0.526	8.00014656724188e-82
Lpar1	8.76734603988388e-86	-2.14004879366242	0.094	0.426	1.78739883715113e-81
Hspb2	2.17501784550316e-85	2.32631039974928	0.38	0.168	4.43420888162729e-81
Ephx3	2.55789848343092e-85	3.35874139592859	0.068	0.006	5.21478763817062e-81
Mef2c	2.96766792012246e-85	1.92862858581855	0.572	0.362	6.05018458875365e-81
Gper1	6.97408239292781e-85	3.4122920903157	0.101	0.014	1.42180617744619e-80
Entpd1	7.36694168854881e-84	1.54848805583627	0.208	0.052	1.50189840204444e-79
Agrn	1.0501401477164e-83	2.12223091793701	0.207	0.054	2.14092071914942e-79
Fry	3.06459434315146e-83	2.00196161078412	0.305	0.11	6.24778848738288e-79
Prkar1a	3.03558270156227e-82	1.79628708508215	0.599	0.446	6.18864245367501e-78
Igfbp6	3.33558995455371e-82	-1.23039023143038	0.383	0.707	6.80026724034864e-78
Dab2	2.00911869765492e-81	-2.11890237389983	0.124	0.45	4.09599028890908e-77
1500035N22Rik	2.66676205266228e-81	5.4332389016779	0.035	0.001	5.4367277967626e-77
Sox5	4.46230198692434e-81	2.12803746831235	0.246	0.075	9.09729506074266e-77
Hacd1	8.39181733887883e-81	2.14026016231344	0.352	0.147	1.71083980087723e-76
Cd151	8.78407394617205e-81	1.58758449805155	0.452	0.22	1.7908091554061e-76
Pdlim7	8.90059314241313e-81	2.03623239062057	0.401	0.187	1.81456392394376e-76
Gm4876	1.11526870969083e-80	3.22254182430301	0.098	0.014	2.2736983184467e-76
Timp2	3.33513555760676e-80	-1.03841196996308	0.656	0.778	6.7993408612929e-76
Angptl1	3.57168931532756e-80	-2.30923906800242	0.102	0.415	7.28160300715829e-76
Sytl2	3.83972124538606e-80	2.17220432461669	0.205	0.055	7.82803970296855e-76
Atp2a2	7.59785961850922e-80	2.05068351523621	0.566	0.403	1.54897564042548e-75
Pde8b	9.40447733969066e-80	4.15296825120717	0.055	0.004	1.91729079524273e-75
Ptgis	1.11306013723343e-79	-1.52898128273696	0.224	0.538	2.26919570177779e-75
H3f3b	2.02559868611675e-79	0.684306775050015	0.853	0.81	4.12958804138621e-75
Vsnl1	2.36035212780329e-79	3.58896354151595	0.035	0.001	4.81204988295258e-75
Tmed3	3.7872802505583e-79	-1.31939850463247	0.361	0.618	7.7211282468132e-75
Cdk6	4.60822152255544e-79	1.60589592991971	0.242	0.073	9.39478121803377e-75
Rasd1	4.63768225187097e-79	4.01152819574844	0.153	0.033	9.45484280688935e-75
Kcnj12	5.06640648090129e-79	5.36986122142081	0.029	0	1.03288828926135e-74
Tnfrsf21	1.05475987991681e-78	2.56683889199448	0.171	0.041	2.1503389671864e-74
Ptn	1.82213181528357e-78	-2.5741313378299	0.159	0.466	3.7147801318186e-74
Plxnb1	2.27216887034749e-78	3.08366290297594	0.109	0.017	4.63227067597742e-74
Tcap	4.36308044923999e-78	3.67176942045164	0.054	0.004	8.89501211186556e-74
Tln1	3.40205762697401e-77	1.80167778595493	0.593	0.456	6.93577488411192e-73
Id3	1.04323890836877e-76	1.23414569327489	0.766	0.588	2.12685116249142e-72
Col11a1	1.51212653727486e-76	-2.25448613885349	0.291	0.549	3.08277237154225e-72
Neurl1b	1.76825971920057e-76	2.28932406714032	0.126	0.023	3.6049510895342e-72
Atp2a3	2.13381871458731e-76	2.12912135875743	0.196	0.052	4.35021621342914e-72
Pcolce2	5.51805074615864e-76	-1.67159329173243	0.148	0.473	1.12496500561936e-71
Gm47136	1.49878554098248e-75	5.20902043421878	0.032	0.001	3.05557408240099e-71
2900026A02Rik	4.30282414627132e-75	2.58236393746556	0.275	0.099	8.77216758700335e-71
Thbs4	7.873045163998e-75	-1.5958340081034	0.384	0.629	1.60507771758427e-70
Aspn	8.4385554111554e-75	0.633591724591819	0.605	0.319	1.72036829167225e-70
Ccdc170	2.85150296480958e-74	4.16985927851447	0.039	0.002	5.8133590943573e-70
Nab1	2.89890421495863e-74	2.02353152810193	0.445	0.243	5.90999602303616e-70
Nupr1	3.62799292415963e-74	-1.23974299532698	0.342	0.646	7.39638917448424e-70
Pnck	4.54462311807697e-74	3.81424274455036	0.084	0.011	9.26512315082352e-70
Prss23	5.10383752599731e-74	1.20414807938188	0.414	0.179	1.04051935642507e-69
Gm9885	7.08877628912832e-74	3.80744340544934	0.055	0.004	1.44518882206459e-69
Lims2	7.28114246392755e-74	1.73417120417595	0.249	0.081	1.48440651412091e-69
Ptgfrn	1.62920402056731e-73	-1.64281292578751	0.126	0.43	3.32145823673058e-69
Kazald1	5.26532478748127e-73	-1.82970407817808	0.096	0.396	1.07344176442381e-68
Mrc2	1.16353409592598e-72	-1.74681668240948	0.099	0.398	2.3720969613643e-68
Rgs16	1.54526375639984e-72	3.00238500415401	0.175	0.045	3.15032922017235e-68
Steap4	2.01822718590289e-72	2.38784490142805	0.282	0.105	4.11455976390023e-68
Adra1a	2.13606056718431e-72	4.46762103768182	0.052	0.004	4.35478667831864e-68
Cox6c	2.7362339684826e-72	0.828152028001776	0.81	0.766	5.57836019154547e-68
4930523C07Rik	3.185779105972e-72	1.4094675763689	0.474	0.24	6.49484786334512e-68
mt-Co1	5.40678602935053e-72	0.537234980513754	0.966	0.947	1.10228146780369e-67
Aebp1	6.08650726265855e-72	-1.53582405347023	0.283	0.553	1.2408562356382e-67
mt-Nd2	6.51819705086403e-72	0.758243555675412	0.871	0.832	1.32886483275965e-67
BC028528	1.4825042557928e-71	1.30414904540113	0.203	0.056	3.02238142628479e-67
Plekha2	1.9917640235177e-71	2.18963560106345	0.271	0.099	4.06060931474554e-67
Csrp2	2.59924760555124e-71	1.81638678270125	0.474	0.265	5.29908609343732e-67
Mmp2	4.06869189456174e-71	-1.49640011107158	0.211	0.517	8.29484216544302e-67
S100a11	4.20426613388343e-71	0.922594569698724	0.802	0.762	8.57123736714814e-67
Col16a1	6.4038112471691e-71	-2.05790513864573	0.173	0.451	1.30554499896036e-66
Msrb1	1.67293166976419e-70	1.9817451261516	0.422	0.224	3.41060579514825e-66
Olfml3	2.18885859593824e-70	-1.33114667214302	0.16	0.474	4.4624260195393e-66
Colec12	3.02059282353764e-70	-1.92035352793922	0.099	0.393	6.1580825893462e-66
Pcolce	5.28695179855148e-70	-1.11209723935998	0.645	0.74	1.07785086317069e-65
Ptma	2.11026690145491e-69	0.517260561675888	0.921	0.899	4.30220113199612e-65
Cnn2	2.27808755686281e-69	1.79148334186585	0.512	0.325	4.6443371021762e-65
Egflam	3.31531760138351e-69	2.89868876305692	0.14	0.031	6.75893799394057e-65
Adamts12	6.4421734014944e-69	2.29712285765991	0.282	0.106	1.31336589136266e-64
Nexn	9.78093190132498e-69	2.68484706152182	0.388	0.204	1.99403858672312e-64
Tgfb1i1	1.02328269745973e-68	1.99484886877547	0.405	0.213	2.08616643531115e-64
Cilp2	1.10600979580463e-68	-1.56932198504575	0.244	0.526	2.2548221707069e-64
Cdon	1.43070921639947e-68	-1.59318562852631	0.081	0.367	2.9167868794736e-64
Sgca	1.8341809294307e-68	3.91299141620662	0.079	0.01	3.73934466083038e-64
Vkorc1	2.1544845671017e-68	-1.15959996622424	0.326	0.578	4.39234768695024e-64
Cacna1c	9.03774203733687e-68	2.82130753905811	0.236	0.082	1.84252446915187e-63
Creb3l1	1.1429659467029e-67	-1.42497932497777	0.154	0.443	2.3301646755432e-63
Clec11a	1.14526631033927e-67	-1.34240696973988	0.156	0.45	2.33485442688867e-63
Atcayos	2.03116157717539e-67	3.69039591444797	0.081	0.011	4.14092910738747e-63
Sh2d4b	4.27203910566336e-67	4.63848874142394	0.047	0.003	8.70940612471589e-63
Adra2b	9.12009386679357e-67	5.07212697932646	0.032	0.001	1.85931353662321e-62
Kcnb1	9.58087409926095e-67	3.25852978229627	0.123	0.025	1.95325280261633e-62
Zfhx4	1.86461739738339e-66	-1.54149157931908	0.122	0.406	3.80139548804552e-62
Sparc	3.11697459340829e-66	-1.33230376027922	0.964	0.962	6.35457610358148e-62
Dmpk	4.59287293758427e-66	2.38234926938807	0.285	0.115	9.36349005785306e-62
Peg3	4.91416989494848e-66	-2.35478362529102	0.153	0.428	1.00185181648315e-61
Itm2a	8.28187837228249e-66	-2.15940910149084	0.273	0.53	1.68842654375723e-61
Wdr86	6.24674276104597e-65	2.82226525863454	0.066	0.008	1.27352344669444e-60
Rock1	7.08178104753838e-65	1.61857934416543	0.565	0.421	1.44376270216165e-60
Cavin1	1.08375035934353e-64	0.970463977317242	0.754	0.657	2.20944185759365e-60
Prdm16os	1.29199211861888e-64	3.67815459480061	0.046	0.003	2.63398433222832e-60
Gm45076	1.36120649366224e-64	6.26084968078133	0.024	0	2.77509167862922e-60
Timp3	3.84989661274218e-64	1.16863789525883	0.724	0.558	7.84878422439748e-60
Prnp	5.89217275333635e-64	-1.37136204581939	0.225	0.512	1.20123725922268e-59
Lrrc3	7.72778890725754e-64	4.48534557685943	0.048	0.004	1.57546432452259e-59
Mast4	8.54469521826738e-64	1.62852153327799	0.404	0.209	1.74200701414817e-59
mt-Co2	8.69455724376207e-64	0.529363401138703	0.946	0.917	1.77255938528577e-59
Pakap.1	9.06539914446217e-64	1.8304361249566	0.431	0.239	1.8481629235815e-59
Rdh5	9.75930297347101e-64	3.04612321406191	0.136	0.031	1.98962909720153e-59
Fibin	1.42829357384029e-63	-1.59012189458065	0.152	0.439	2.9118621089882e-59
Ngf	1.71626834845931e-63	3.33196607017688	0.143	0.035	3.49895628200399e-59
Dnm1	1.7599872074184e-63	-1.83128627193451	0.057	0.318	3.58808591976389e-59
Itgbl1	2.00184847690048e-63	-1.28202338774061	0.19	0.479	4.08116848985701e-59
Tuba1c	2.2188479551901e-63	1.37257182743093	0.312	0.124	4.52356532624606e-59
Clmp	3.53583418219223e-63	-2.04822022289242	0.055	0.314	7.2085051472353e-59
S100a10	3.64277759036598e-63	-0.989000924168338	0.602	0.822	7.42653067347912e-59
Malat1	5.07134492917516e-63	0.693509487061766	0.984	0.949	1.03389509071094e-58
Rasal2	5.31843614083737e-63	2.0649688564743	0.312	0.137	1.08426957603251e-58
Tns1	8.87442237163984e-63	1.59624361258822	0.575	0.435	1.80922848890621e-58
Bcas3	1.40676402345654e-62	3.19868431835392	0.186	0.057	2.86796981462085e-58
Dap	1.60790428815482e-62	-1.07396471725243	0.339	0.588	3.27803447226124e-58
Peli2	2.09066513096826e-62	1.95136322176567	0.253	0.093	4.26223900250498e-58
Lbp	4.14532903240566e-62	-1.94113305457693	0.073	0.34	8.45108229836542e-58
Dynll1	8.52523027356589e-62	0.798588213585918	0.803	0.755	1.73803869587188e-57
Gstm2	1.10593387455997e-61	2.08148568574191	0.238	0.084	2.2546673900654e-57
P4ha1	1.1242809437771e-61	-1.60909267164015	0.281	0.53	2.29207156007838e-57
Dgkh	2.22475034056255e-61	2.13275949765929	0.229	0.08	4.53559851930486e-57
Pgf	3.2361889410499e-61	2.7522276038951	0.113	0.023	6.59761839411843e-57
Hotairm1	3.85075066507049e-61	2.28299326218424	0.13	0.03	7.85052538087921e-57
Enpp5	5.48996865767619e-61	2.32097671506364	0.122	0.027	1.11923991024044e-56
Igsf10	8.789907027903e-61	-1.76664601304728	0.141	0.405	1.79199834577858e-56
Scx	1.19166189529039e-60	-2.2800525609896	0.127	0.382	2.42944110592852e-56
Nr2f1	1.4290998773854e-60	2.79995227535492	0.11	0.022	2.91350592002562e-56
Trps1	1.61342689307591e-60	-1.34816736115844	0.197	0.471	3.28929340691385e-56
Gng11	1.94062404232753e-60	1.19228659266126	0.685	0.56	3.95635023509314e-56
Ubb	3.52502686651731e-60	0.517839387728666	0.93	0.918	7.18647227276884e-56
Ifitm1	4.22660440535601e-60	2.34708783031518	0.115	0.024	8.6167784011993e-56
Comp	4.84765895059011e-60	-1.27707485915175	0.353	0.612	9.88292230256807e-56
Ecrg4	5.08808825256652e-60	-1.57755480382998	0.569	0.698	1.03730855205074e-55
Trim36	5.68048018135344e-60	2.63584879937017	0.07	0.009	1.15807949457253e-55
Itga2	6.56187755929608e-60	-2.5360364765718	0.07	0.319	1.33776997801369e-55
Mir99ahg	9.0422711052656e-60	-1.39971749540956	0.134	0.412	1.8434478102305e-55
Nucb2	9.27097158900794e-60	-1.10438946926188	0.187	0.46	1.89007297785105e-55
Rnf150	9.38623059750849e-60	1.72864843389712	0.151	0.039	1.91357083191406e-55
Lgalsl	1.1703510364873e-59	1.94171993342016	0.44	0.27	2.38599465808665e-55
Egfl6	1.66293657402485e-59	-2.42330037064352	0.048	0.291	3.39022879346446e-55
Lsp1	2.0816416599358e-59	-1.86172366132082	0.096	0.359	4.24384285211112e-55
Pdgfa	2.09722486615025e-59	1.72160004906206	0.518	0.346	4.27561233462051e-55
Pakap	2.23860853656649e-59	3.16062080136525	0.147	0.039	4.5638512234981e-55
Vps37b	3.03312274387477e-59	2.54931893809486	0.253	0.097	6.1836273379375e-55
Cthrc1	5.05800651482916e-59	-2.09883620619092	0.17	0.421	1.03117578817822e-54
Ift43	8.82460746634893e-59	1.87113188758772	0.425	0.249	1.79907272416456e-54
Mmp11	9.90032483050766e-59	2.56907998841662	0.143	0.037	2.0183792231956e-54
Vcan	1.18587962536057e-58	-2.18420439416116	0.118	0.375	2.4176527922226e-54
Sulf2	1.31864351069841e-58	-2.56317207542713	0.067	0.315	2.68831852526085e-54
Ppp1cb	1.32489023928206e-58	1.61023496884675	0.59	0.482	2.70105373082434e-54
Tmem132d	1.38109425705631e-58	7.43652192664291	0.019	0	2.81563686186071e-54
Kcnt1	1.42281020834646e-58	5.79564125650909	0.019	0	2.90068317175594e-54
Mrgprh	1.44682460448833e-58	6.27415972624053	0.019	0	2.94964132117035e-54
Ntf3	1.95403226721042e-58	2.22319211414415	0.147	0.038	3.98368558316189e-54
Vsig2	1.98783898276372e-58	2.71510094925231	0.05	0.005	4.05260733416039e-54
Kera	2.06971791403407e-58	-1.85534353025948	0.243	0.484	4.21953391134127e-54
Trac	2.54540475123399e-58	2.52394736681658	0.046	0.004	5.18931666634075e-54
Myh9	2.59112010832379e-58	1.10770187797169	0.569	0.37	5.2825165648397e-54
Ppp1r12c	4.36887132325675e-58	2.00273130848935	0.394	0.219	8.90681796672354e-54
Pitx1	5.28323231791714e-58	-1.64613572908557	0.053	0.298	1.07709257265377e-53
Uba2	7.71269236099915e-58	2.15039207337426	0.446	0.284	1.5723865916369e-53
Pdgfrl	2.46362404931122e-57	-1.6863469388681	0.243	0.477	5.02259034933079e-53
Cpz	2.78800176226998e-57	-2.22389874114693	0.102	0.347	5.68389919273981e-53
Pdgfra	3.63850880527621e-57	-2.31786558718604	0.049	0.289	7.41782790131661e-53
Limd1	4.04499813298073e-57	1.63295675334714	0.421	0.243	8.24653769370782e-53
Fxyd1	5.43561818440033e-57	1.35539603731311	0.6	0.441	1.1081594792537e-52
Arid5a	5.73405853390425e-57	1.97223937924918	0.208	0.071	1.16900251330706e-52
Thbs3	1.2877790170362e-56	-1.58662457374942	0.182	0.432	2.6253950820317e-52
Gm48529	2.15453974890806e-56	3.72005731160151	0.066	0.009	4.39246018609886e-52
C1qtnf3	2.38517103391629e-56	-2.6017612477833	0.113	0.354	4.86264818684513e-52
Ssr4	2.54282054963612e-56	-1.00790953747812	0.524	0.675	5.18404825454315e-52
Tent5b	3.0086860560112e-56	3.10285220987306	0.054	0.006	6.13380826239003e-52
Fkbp7	5.32176375912349e-56	-1.06366447629555	0.327	0.553	1.08494797757251e-51
Fgfr1	2.37366993470437e-55	-1.1069370794949	0.232	0.504	4.83920089588179e-51
Map1lc3a	4.54785999000896e-55	1.24241908916779	0.642	0.539	9.27172216163127e-51
Lhfpl2	4.72744099811222e-55	-2.27318342296907	0.068	0.309	9.63783396285139e-51
Oaz2	4.77056505961485e-55	1.66400670531406	0.506	0.349	9.72575098703679e-51
Gm48715	5.19189474477193e-55	6.62466488919771	0.026	0.001	1.05847158161665e-50
Celf2	6.39500340406951e-55	-2.13532919531199	0.056	0.29	1.30374934398765e-50
Gja5	8.14985822839775e-55	1.86980578931713	0.049	0.005	1.66151159702345e-50
Fkbp9	1.19525969568736e-54	-1.30303052837444	0.478	0.633	2.43677594159783e-50
Scn2b	1.25375469158596e-54	4.06898807167402	0.058	0.007	2.5560296897363e-50
Gas6	1.34783845371368e-54	-1.17827872362041	0.283	0.537	2.74783825558608e-50
Mfap4	2.30108202688808e-54	-2.21527048804666	0.28	0.485	4.69121592821673e-50
Tmem273	2.34569270567786e-54	3.67949463389615	0.039	0.003	4.78216371906546e-50
Plekho1	3.57623067368116e-54	1.45262065632882	0.23	0.084	7.29086147443379e-50
Timp1	4.07359289130589e-54	-1.58786378441248	0.152	0.408	8.30483382750531e-50
Il11ra1	4.53406024610373e-54	-1.24559261153456	0.335	0.577	9.24358862373167e-50
Medag	5.84896187201238e-54	-1.72384147043505	0.075	0.315	1.19242785684716e-49
Dusp4	6.70280208721491e-54	3.35221901824165	0.055	0.006	1.3665002615205e-49
Sema3b	7.31138988356707e-54	-1.82095915012886	0.123	0.365	1.49057305556282e-49
Sept7	7.43115770241768e-54	1.36592951255437	0.648	0.603	1.51499012079189e-49
Elmo1	9.0774963793586e-54	-2.31722636364132	0.047	0.273	1.85062918685984e-49
Dkk2	1.05260995995831e-53	-1.95516861270983	0.066	0.303	2.14595592536701e-49
Arid5b	1.09942277992213e-53	1.52032037947123	0.466	0.287	2.24139322142724e-49
Atp2b4	1.20983285116905e-53	1.62487233691365	0.447	0.269	2.46648623367835e-49
Eml2	1.7715767308646e-53	1.93069467674826	0.118	0.027	3.61171348121366e-49
Adamts4	1.86793882834952e-53	2.85109792792756	0.216	0.08	3.80816688935617e-49
Cgnl1	2.04982753472677e-53	-2.49493551595352	0.046	0.273	4.17898339504747e-49
Fbln5	2.63221376379387e-53	-2.09401208657719	0.105	0.347	5.36629420024656e-49
Morrbid	3.85039716936068e-53	2.08853124765176	0.175	0.055	7.84980470917563e-49
Col11a2	6.58529709532593e-53	-2.40949524456845	0.159	0.384	1.3425445188241e-48
Naf1	6.77038525502033e-53	2.37387393756486	0.228	0.088	1.38027844194099e-48
Rarres2	1.16033543051959e-52	0.912024947085385	0.638	0.458	2.36557584220029e-48
Matn2	2.13197405078719e-52	-1.42478853895478	0.215	0.457	4.34645549733983e-48
Clec2d	2.37460524604128e-52	1.23833097070108	0.242	0.092	4.84110771510436e-48
Fkbp11	2.48498847258556e-52	-1.62097525165792	0.107	0.346	5.06614599906018e-48
Fermt2	3.64469409530108e-52	1.40591124673653	0.573	0.463	7.43043785209032e-48
Itga3	3.70161657452961e-52	2.90090336081997	0.095	0.019	7.54648571049352e-48
Atp5b	4.09208951375857e-52	0.930524300129554	0.703	0.677	8.3425428916996e-48
Fscn1	4.41268370919504e-52	-1.69663709288742	0.081	0.316	8.99613827793593e-48
Kdelr2	5.50516368152317e-52	-0.874446618291386	0.505	0.685	1.12233771975213e-47
Pbxip1	9.50282767167769e-52	2.13629815797923	0.421	0.267	1.93734147742493e-47
Col8a2	1.52466342453537e-51	-2.08103983730232	0.043	0.263	3.10833132360026e-47
Sema6a	1.90085664578098e-51	-2.7285418099037	0.051	0.269	3.87527644375369e-47
Adgrg2	2.03252057311024e-51	-1.78644535727503	0.054	0.278	4.14369969239984e-47
Cgref1	2.96605412201126e-51	-1.43643580635488	0.1	0.34	6.04689453854436e-47
Itih3	3.66743198654143e-51	6.5308501434756	0.02	0	7.47679359096201e-47
Adgrf5	4.02514502860819e-51	0.899777553571769	0.163	0.047	8.20606316982351e-47
Capn6	7.37575234954349e-51	-2.61335470910857	0.046	0.261	1.50369463150143e-46
Fbln2	7.9136146472914e-51	-2.14768856638548	0.064	0.292	1.6133486181433e-46
Sema3a	1.30122722801961e-50	-1.85002427588078	0.053	0.275	2.65281194976358e-46
Wif1	1.36894403073406e-50	-2.22918877572155	0.122	0.348	2.79086619545752e-46
Fmod	1.41084799023406e-50	-1.37728293011283	0.696	0.768	2.87629579769019e-46
Prdm16	1.60913263749616e-50	2.00506607894792	0.094	0.019	3.28053870806342e-46
Mgst3	1.93275853623093e-50	1.27467055590658	0.467	0.273	3.940314827814e-46
Thbs2	2.32324940664317e-50	-1.4149916105966	0.343	0.539	4.73640856532342e-46
Dock4	2.8606064647884e-50	-2.44434717663954	0.055	0.275	5.8319183997641e-46
Pdpn	3.54650050691557e-50	-1.40912805178136	0.072	0.307	7.23025058344877e-46
Pycr1	4.08013560640349e-50	-1.97411228656992	0.054	0.273	8.3181724607748e-46
Arf5	5.25749049277996e-50	-0.680045609321398	0.509	0.696	1.07184458676305e-45
Plxdc2	5.6204344654634e-50	-1.09657822775826	0.186	0.449	1.14583797447402e-45
Gnao1	6.8903506954607e-50	2.50392915888923	0.131	0.036	1.40473579628357e-45
Bgn	7.18137104120413e-50	-1.01487393409071	0.749	0.774	1.46406611417029e-45
Cyfip2	7.30290534492642e-50	2.29323898324913	0.06	0.008	1.48884331267015e-45
Wtip	9.14601318270511e-50	2.41339757140169	0.379	0.228	1.86459770755809e-45
Sipa1l2	1.08193678551436e-49	2.03010392981178	0.144	0.041	2.20574452462812e-45
Zfp467	1.30475520642723e-49	2.0752850540947	0.159	0.049	2.66000443934319e-45
Gpx7	1.52941002536907e-49	-1.08112342556137	0.21	0.452	3.11800821871991e-45
Il6	3.02546453650665e-49	3.01465910619184	0.148	0.044	6.1680145505761e-45
Tmem35a	3.07013713365094e-49	2.73362143034307	0.081	0.015	6.25908857437417e-45
Bicc1	3.11178565039418e-49	-1.54064193347632	0.163	0.406	6.34399740545861e-45
P3h4	7.06026398214221e-49	-1.03608226893588	0.181	0.424	1.43937601803933e-44
Atpif1	7.56892756674843e-49	1.10064735431479	0.659	0.6	1.543077263033e-44
Prdm1	9.4495178572059e-49	2.61331295948329	0.067	0.011	1.92647320554857e-44
Rsu1	1.0897878574051e-48	1.35367947170515	0.513	0.37	2.22175050489178e-44
Sh3bgrl	1.27404376566588e-48	1.41074043136547	0.565	0.464	2.59739302506303e-44
Ptms	2.01741452501364e-48	0.831588045978742	0.712	0.681	4.1129029921453e-44
Armh4	3.26813035232968e-48	-2.05512928279901	0.035	0.24	6.66273734929451e-44
Phgdh	3.29209080564973e-48	-1.56456599940079	0.07	0.292	6.71158552547811e-44
Txnrd3	3.59345788923986e-48	2.10788349355373	0.152	0.047	7.32598259879331e-44
Ctsk	3.88661731655801e-48	-1.04691560020505	0.32	0.536	7.92364672326682e-44
Synpo2l	4.3089912654431e-48	5.05044802812385	0.027	0.001	8.78474049285885e-44
Tbxa2r	5.01253386718453e-48	2.10019001577149	0.125	0.034	1.02190527950291e-43
Slc25a4	6.39847350588013e-48	0.76343085515018	0.737	0.675	1.30445679364378e-43
Rnase4	1.08243429480695e-47	-1.10142883192397	0.322	0.556	2.20675879682293e-43
Ppia	1.24408398340455e-47	0.424539872432286	0.906	0.882	2.53631401696686e-43
Tril	1.34154511621268e-47	1.50030207445612	0.288	0.132	2.73500802842278e-43
Cd47	2.30531713338568e-47	-0.83960231177638	0.413	0.635	4.69985003983339e-43
Mnd1	2.38280305634806e-47	2.61381606177084	0.154	0.049	4.85782059097679e-43
Glb1l2	2.46434337789985e-47	4.75782034107081	0.028	0.002	5.02405684452443e-43
Cercam	2.75804782113961e-47	-1.47183143090432	0.115	0.345	5.62283209295732e-43
Retreg1	2.77424819058485e-47	-2.13705056467585	0.052	0.262	5.65585978614533e-43
Col14a1	3.5556195676137e-47	-2.59456542929156	0.106	0.323	7.24884161249405e-43
Camk2g	3.63898759642918e-47	2.11472231176112	0.315	0.164	7.41880401284017e-43
Gm14964	4.20522772292489e-47	2.41152431667305	0.065	0.01	8.57319775872698e-43
Prex1	4.25752988998487e-47	-1.93259358482552	0.055	0.264	8.67982618671215e-43
Gprc5c	4.84384006068997e-47	2.07168333976722	0.14	0.041	9.87513673172864e-43
Boc	6.33029336171661e-47	-1.7257144711126	0.091	0.313	1.29055690765317e-42
Slc39a13	7.93818212705411e-47	-1.31315470342965	0.167	0.396	1.61835719024252e-42
Mkx	9.1454465387949e-47	-1.63837757656675	0.088	0.305	1.86448218586412e-42
Sema3d	1.04112960214775e-46	-1.59605526273798	0.054	0.263	2.12255091989863e-42
Matn4	1.62064481516461e-46	-2.30532309482114	0.057	0.264	3.30400858467608e-42
Dab2ip	1.83301533817186e-46	1.82030481735719	0.333	0.179	3.73696836993097e-42
Pdlim4	2.34973586922499e-46	-1.76042426872366	0.124	0.353	4.79040651658898e-42
Fuca1	3.04591520190119e-46	-1.08866501545974	0.267	0.499	6.20970732211596e-42
Col6a1	3.82984271906155e-46	-0.810839830676372	0.629	0.718	7.80790035135079e-42
Esyt1	4.36994181760877e-46	1.66861658094103	0.363	0.204	8.909000383559e-42
Rrbp1	5.90874041601147e-46	-0.819722383574444	0.586	0.682	1.20461490861226e-41
Gm11627	7.44344929919155e-46	3.39221521865223	0.058	0.008	1.51749600862618e-41
Ncam1	7.56043521541584e-46	-1.36343341930665	0.071	0.287	1.54134592736683e-41
Col4a5	1.49454882526387e-45	2.06514809248359	0.16	0.053	3.04693669006544e-41
Eln	1.5029327743808e-45	2.91677285376277	0.489	0.376	3.06402904713015e-41
Crtc3	1.54457021930821e-45	1.68303820838855	0.359	0.204	3.14891530610364e-41
Cav2	2.16061341684339e-45	1.14922326299416	0.421	0.253	4.40484257291861e-41
P4hb	2.18428094184457e-45	-0.9676058022328	0.472	0.617	4.45309355613852e-41
Tenm3	2.18799257115854e-45	-2.27202861741227	0.043	0.241	4.46066045482091e-41
Gask1b	2.840230455361e-45	-1.72479749938877	0.061	0.265	5.79037782934446e-41
Rras	3.07598810237232e-45	1.67033176257993	0.476	0.353	6.27101694430644e-41
Add3	3.1364920209468e-45	-0.935395901602058	0.17	0.416	6.39436628310424e-41
Ehd2	3.46007920618211e-45	1.29063026790704	0.522	0.397	7.05406347764347e-41
Acss1	3.82145465170753e-45	1.95878178727821	0.075	0.014	7.79079959843613e-41
Tmem45a	4.88362101138034e-45	-1.08770798689092	0.148	0.382	9.9562381559011e-41
Crispld2	5.54477558936198e-45	2.43750725355454	0.446	0.292	1.13041339940323e-40
Adcy7	6.71570430144927e-45	-2.35216950527255	0.028	0.218	1.36913063593646e-40
Slc9a3r1	7.42330345112385e-45	1.50374466379996	0.141	0.042	1.51338887458062e-40
Sprn	7.75716559103484e-45	2.40064218133276	0.045	0.005	1.58145334904427e-40
Daam1	8.16445674453029e-45	2.07381775948138	0.305	0.158	1.66448779650739e-40
Vim	1.13971787013889e-44	0.468629069701804	0.942	0.904	2.32354282185216e-40
Col15a1	1.29384691435994e-44	-0.939740793048742	0.24	0.477	2.6377657043056e-40
Rps12	1.43139112621196e-44	-0.521292383873185	0.834	0.889	2.91817708900833e-40
Ccdc68	2.20070802878694e-44	2.80647487320565	0.141	0.044	4.48658345828794e-40
Meis2	2.54934818816349e-44	1.68013607195855	0.142	0.043	5.19735615120891e-40
Mpp2	2.59800207752874e-44	3.18214170310563	0.095	0.022	5.29654683545785e-40
Cpb1	3.43929076019032e-44	4.69943371605175	0.026	0.001	7.0116820728e-40
Hcar1	3.817161877673e-44	3.17730666516509	0.028	0.002	7.78204792001194e-40
Lman1	3.89281437561926e-44	-0.974225112018173	0.295	0.506	7.93628066757498e-40
H3f3a	4.01880857093379e-44	0.55329441209731	0.781	0.81	8.19314503356271e-40
Plxnd1	4.47415477975923e-44	1.14988083388175	0.278	0.127	9.12145934949513e-40
Rcn1	6.39502650173726e-44	-1.02929811539563	0.247	0.467	1.30375405290917e-39
Cxxc5	1.36675863312901e-43	-1.06600265146427	0.126	0.353	2.78641082536012e-39
Hrct1	1.41610397452291e-43	1.27873382982992	0.204	0.078	2.88701117285987e-39
Rflnb	1.46882963247522e-43	-1.56848324332152	0.139	0.355	2.99450297172723e-39
Cd34	1.81847097872214e-43	-2.1354815870485	0.077	0.28	3.70731678432082e-39
Bok	1.87162667184378e-43	1.39025949012552	0.185	0.067	3.81568529588791e-39
Ilk	2.02836513714503e-43	1.39000717567949	0.494	0.367	4.13522800509756e-39
Ogn	2.20357176173331e-43	-1.20141419897814	0.36	0.577	4.4924217506457e-39
Ckap4	2.53039899187021e-43	-1.08768350601633	0.337	0.521	5.1587244247258e-39
Doxl1	2.82725838038923e-43	7.01064171567154	0.02	0.001	5.76393166009952e-39
Slmap	2.85757124867036e-43	1.97590046525966	0.389	0.248	5.82573050466427e-39
Mfap2	3.08571070725517e-43	-1.4703347049609	0.262	0.467	6.29083841888112e-39
Dok1	4.7864416598429e-43	-1.30819839697297	0.105	0.319	9.75811861192172e-39
Hjv	4.88328908884903e-43	3.67252940901137	0.021	0.001	9.95556146543651e-39
Cav3	5.22931872565585e-43	2.57898797475087	0.049	0.006	1.06610120859946e-38
Steap3	5.87605424432679e-43	-1.88104169169211	0.051	0.246	1.1979511787909e-38
Armc2	6.08582439519871e-43	3.07829874001712	0.04	0.004	1.24071701944916e-38
Prkaa2	6.84775273837296e-43	2.83302684216159	0.096	0.023	1.39605135077209e-38
Cox6b2	7.48672236411922e-43	1.87083002271995	0.135	0.04	1.52631808837299e-38
Serf1	7.88096339743335e-43	-1.06869043882064	0.186	0.414	1.60669200783474e-38
Pamr1	8.29098566809505e-43	-1.32283569752648	0.136	0.354	1.69028324815454e-38
Cpxm1	9.13129669126872e-43	-1.97580030382756	0.052	0.246	1.86159745644895e-38
Gstm1	9.2268186583614e-43	2.01295720858438	0.412	0.244	1.88107151988014e-38
Map7d2	9.27636333884164e-43	3.69903310658495	0.038	0.004	1.89117219388965e-38
Adk	1.04706530364015e-42	-0.957409331712405	0.175	0.41	2.13465203453117e-38
Cygb	1.0666791485664e-42	1.68144023196547	0.326	0.172	2.17463878018232e-38
mt-Nd1	1.20761724254534e-42	0.552240919543686	0.931	0.903	2.46196927237719e-38
Selenop	1.5990807729313e-42	-1.28993476168613	0.315	0.564	3.26004597177505e-38
Scn3a	1.91467728431243e-42	1.89553230197009	0.05	0.007	3.90345257952775e-38
Pfn1	2.3725165521147e-42	0.519679698749301	0.806	0.778	4.83684949479623e-38
Sdc3	2.66304291830769e-42	-1.18394665340358	0.122	0.333	5.42914559755389e-38
Olfr1033	2.73665176108907e-42	3.10322838667592	0.04	0.004	5.57921194533229e-38
Sfrp2	2.80538291171635e-42	-1.99688973597438	0.053	0.249	5.71933414211612e-38
Hexa	2.8735559242791e-42	-0.94017104645745	0.158	0.392	5.85831846282781e-38
Smarcd3	3.71588959762103e-42	2.30256846990433	0.282	0.145	7.57558412266999e-38
Ech1	3.74450630691669e-42	1.46053413817906	0.496	0.37	7.63392500791106e-38
Nt5e	4.21433825790491e-42	-2.47443181701525	0.043	0.232	8.59177140639074e-38
Copz2	4.95740435976347e-42	-0.979675968621774	0.344	0.541	1.01066602682498e-37
Nr4a1	8.20073000218539e-42	1.56909975463126	0.489	0.328	1.67188282554553e-37
Lrp1	9.0484039616031e-42	-0.866453238005539	0.41	0.598	1.84469811565202e-37
Cebpb	9.88684880373797e-42	1.55975888715097	0.49	0.327	2.01563186561806e-37
Aplp2	1.40670837105437e-41	0.979607565590402	0.62	0.535	2.86785635606854e-37
Ache	1.54162002018804e-41	4.78894946564231	0.033	0.003	3.14290073515737e-37
Ctsh	2.50037441984158e-41	-1.22239856668353	0.113	0.326	5.09751332973104e-37
Nav2	2.82414229254607e-41	1.81823569742044	0.161	0.056	5.75757889181366e-37
Ppp1r3b	3.36046613886484e-41	3.26653577664349	0.05	0.007	6.85098231730375e-37
Smim5	3.36080472955666e-41	2.14506097204386	0.07	0.013	6.85167260214716e-37
Ptprd	4.06596855989453e-41	-1.28130909253739	0.104	0.311	8.28929010305698e-37
P3h3	4.26016723486133e-41	-0.91291398648773	0.24	0.464	8.6852029417118e-37
Hopx	8.50317999351033e-41	1.90495767780256	0.405	0.27	1.73354330527695e-36
Cdkn1c	9.62851187636364e-41	-1.5543890473826	0.222	0.434	1.96296471623426e-36
Srm	9.83345013018578e-41	-1.13244523588932	0.18	0.398	2.00474547804097e-36
Elobl	9.96598307771082e-41	6.97470191136883	0.012	0	2.0317649700529e-36
Pten	1.03170780687452e-40	1.601425635144	0.518	0.416	2.10334270587509e-36
Rplp0	1.4053737710763e-40	-0.400115277433076	0.891	0.929	2.86513550709324e-36
Jam2	1.45713223804218e-40	-1.55297660751365	0.059	0.252	2.9706554936966e-36
Lmcd1	1.73772127505592e-40	2.09030123209711	0.287	0.147	3.54269236345651e-36
Mthfd2	1.80515802837109e-40	-1.66965202481661	0.08	0.278	3.68017567244015e-36
Sema6d	1.91300380073153e-40	1.82720873321038	0.179	0.067	3.90004084855138e-36
Trabd2b	1.92693975411171e-40	2.08568902748933	0.3	0.163	3.92845207670755e-36
Clu	1.95035145535263e-40	-1.09929719968494	0.218	0.458	3.9761815120274e-36
Gas2	1.96917168419794e-40	-1.43292624347878	0.073	0.268	4.01455031257434e-36
Fam114a1	2.01346576144194e-40	-0.963938232068836	0.207	0.422	4.10485264785168e-36
Msrb3	2.5056202935588e-40	1.7470201759867	0.381	0.243	5.10820809247832e-36
Mest	2.66007254378089e-40	-2.66881781721353	0.053	0.238	5.42308989500611e-36
Ppargc1b	2.66929683199705e-40	2.72994133418374	0.071	0.014	5.44189545139238e-36
Parp9	2.79931508474008e-40	1.95104908224772	0.135	0.042	5.70696366325961e-36
Klf4	2.97528293786625e-40	-0.673385938737837	0.349	0.596	6.06570932542791e-36
Cryab	3.35696561137523e-40	0.764526793663291	0.61	0.495	6.84384579191068e-36
Cd109	3.44092565186753e-40	-1.28324759914354	0.06	0.253	7.01501512646232e-36
Adamts15	4.46361852630216e-40	2.15623036558704	0.195	0.078	9.09997908957222e-36
Gm13470	5.21141666729973e-40	2.9949229920619	0.057	0.009	1.0624515159624e-35
Zfp185	5.72419508736914e-40	-1.78618128160531	0.058	0.246	1.16699165246195e-35
Piezo1	6.30733069174346e-40	-1.45292259871794	0.085	0.285	1.28587550812574e-35
Reck	6.87714678331852e-40	-1.31093658381845	0.116	0.327	1.40204391471515e-35
A4galt	7.1335114643435e-40	1.41530268484581	0.167	0.059	1.45430898223571e-35
Prg4	7.6815097518243e-40	-0.889151124342538	0.238	0.478	1.56602939310442e-35
Fhod1	7.75155901368937e-40	2.18816554404875	0.134	0.043	1.58031033612085e-35
Fndc5	8.29523785706114e-40	-3.00449185345434	0.036	0.212	1.69115014191905e-35
Prrc1	8.46896898903944e-40	-0.967987097524889	0.217	0.44	1.72656870779547e-35
Mutyh	8.8490723356592e-40	2.67871275705612	0.068	0.013	1.80406037707084e-35
Emd	9.47002966474361e-40	2.20736188367159	0.37	0.225	1.93065494775128e-35
Scd1	1.45448034048808e-39	-1.38629037985203	0.067	0.261	2.96524907015305e-35
Palld	1.46198583559868e-39	1.80115332236749	0.491	0.382	2.98055052303504e-35
Plekhg2	1.46270000702116e-39	1.80157342625751	0.261	0.126	2.98200650431403e-35
Ramp2	1.73539215973987e-39	-2.39876171762041	0.038	0.215	3.53794399606166e-35
Tnc	1.89903052001821e-39	-1.37402486306479	0.144	0.347	3.87155352116113e-35
Loxl3	1.94968357813405e-39	-1.31920141257335	0.11	0.317	3.97481991074189e-35
Cybrd1	2.12028117035931e-39	-1.57136514486213	0.061	0.249	4.32261722201152e-35
Sra1	2.29500776305404e-39	-0.775977794463985	0.254	0.472	4.67883232653827e-35
Igdcc4	2.31551709683206e-39	-2.4521086658052	0.033	0.206	4.72064470531152e-35
Plod2	2.72090297721516e-39	-1.16052640263423	0.164	0.375	5.54710489964855e-35
Mettl1	3.43419420939791e-39	-1.10156119193754	0.111	0.317	7.00129173469951e-35
Krtcap2	4.57045848816237e-39	-0.634013533380784	0.48	0.639	9.31779371981662e-35
Kctd10	4.91483260445968e-39	1.48719593044169	0.294	0.151	1.0019869230712e-34
Gm17455	5.49333358779728e-39	-1.29489583588388	0.055	0.241	1.11992591854423e-34
Fbn2	5.80947424933475e-39	-1.81473618771588	0.089	0.286	1.18437751521188e-34
Sar1a	7.19479448922827e-39	-0.784843380007607	0.376	0.556	1.46680275251897e-34
Spon2	7.68464750665227e-39	-2.69275923001352	0.042	0.218	1.5666690871812e-34
Slc4a3	8.61424482338369e-39	2.45486380289544	0.178	0.07	1.75618609214323e-34
Crybg3	8.87759223989075e-39	-1.77582092270758	0.062	0.248	1.80987472994653e-34
Cd24a	1.0982198805491e-38	-2.01476975781773	0.049	0.228	2.23894087047545e-34
Cpq	1.18944160867537e-38	-0.675703373957559	0.209	0.437	2.42491460760647e-34
Slc35a2	1.44675285116686e-38	-1.22376123128237	0.096	0.295	2.94949503767388e-34
Tmem238	2.03344547505621e-38	-0.770126394800549	0.085	0.284	4.1455852899971e-34
Ezr	2.14509496766132e-38	-1.30775757331281	0.07	0.259	4.37320511057113e-34
Sacs	2.32434390304083e-38	1.99237372918534	0.151	0.053	4.73863991512934e-34
Anxa3	2.4076380181548e-38	0.503605606970247	0.353	0.185	4.9084516276122e-34
Dnajc25	2.49800635146644e-38	-0.845522690467234	0.147	0.358	5.09268554873462e-34
Ly6a	2.60379374924261e-38	-1.55568866237815	0.17	0.376	5.30835431658091e-34
Tm4sf1	2.78589187381679e-38	1.01858442656728	0.551	0.432	5.67959776315029e-34
Gdf11	3.0073538271079e-38	3.03965522181755	0.11	0.032	6.13109224732489e-34
Tram1	3.6442177008013e-38	-0.732162146440648	0.328	0.535	7.42946662662362e-34
Chchd2	3.84864302899613e-38	0.594540030137308	0.768	0.74	7.84622854321441e-34
Tubb2a	3.90100841300571e-38	-0.659943686744512	0.284	0.507	7.95298585159473e-34
Ahnak2	4.31176890741197e-38	-1.39740523361822	0.043	0.221	8.79040327154077e-34
Gipr	4.96040015030462e-38	6.63869624714276	0.016	0	1.0112767786426e-33
Trp53i13	5.08414403796486e-38	-0.893305964015334	0.124	0.33	1.0365044450199e-33
Cfl1	6.50340001028803e-38	0.571874532497133	0.749	0.721	1.32584816009742e-33
Serinc5	8.66213311801829e-38	-1.71561677343099	0.072	0.258	1.76594907877039e-33
Fabp5	9.15252239463131e-38	1.18890733471618	0.312	0.162	1.86592474059349e-33
Tnmd	1.02715384780257e-37	-1.65530231034806	0.501	0.614	2.0940585495151e-33
Bmp1	1.18940902765259e-37	-0.776166158809135	0.281	0.483	2.42484818467534e-33
Plod1	1.54702612956482e-37	-1.04197858236509	0.241	0.447	3.15392217034381e-33
Nfix	1.59061449733979e-37	-0.871861656212044	0.458	0.592	3.24278577572662e-33
Efs	2.11940329003579e-37	-1.81420100176724	0.043	0.217	4.32082748739596e-33
Slc6a17	2.46577614426228e-37	3.28712792143189	0.097	0.026	5.02697782530751e-33
Acan	2.62162066413121e-37	-1.95895304718961	0.11	0.3	5.34469804796429e-33
Sec61b	2.65915843969055e-37	-0.610345522843455	0.553	0.688	5.42122631099713e-33
Arhgap29	2.83442230305288e-37	1.5136651486584	0.365	0.22	5.77853674923391e-33
Spry4	2.91108403012528e-37	2.24355581072672	0.211	0.095	5.93482701221642e-33
Gm47711	3.35244263030988e-37	7.44636110238574	0.011	0	6.83462479041276e-33
Gm47425	3.42324538863553e-37	4.72185092067442	0.011	0	6.97897037381125e-33
Tspan2	3.46129994879437e-37	1.2337089216538	0.302	0.159	7.05655220560709e-33
Hes1	3.51502783019215e-37	1.08489076819057	0.599	0.448	7.16608723741274e-33
Rab37	7.45135286889095e-37	1.97209784412354	0.043	0.006	1.5191073093808e-32
9130008F23Rik	7.46199788264358e-37	2.81613081358632	0.052	0.008	1.52127750833455e-32
Herpud1	7.83009015408603e-37	-0.548692039379079	0.228	0.453	1.59632047971352e-32
Adamts1	1.04364864879367e-36	1.8272813793601	0.47	0.34	2.12768650029565e-32
Pkig	1.10185104839231e-36	1.42388794415751	0.414	0.274	2.24634373235741e-32
Fkbp10	1.28515734254981e-36	-1.00136158560946	0.343	0.516	2.62005027425629e-32
Crtap	1.51470092737451e-36	-0.987112365489316	0.331	0.498	3.08802078063841e-32
Apod	1.7422415044742e-36	-0.689640210239261	0.242	0.489	3.55190775517155e-32
Abcg2	1.97728280257108e-36	0.850710660543332	0.215	0.092	4.03108644960165e-32
Fkbp14	2.47333005816306e-36	-0.933112688599828	0.156	0.358	5.04237798957703e-32
Ifitm3	2.64246167065948e-36	0.529356962127895	0.799	0.665	5.38718660797349e-32
Arsb	3.28204476493251e-36	-1.11646546728426	0.062	0.24	6.69110466226791e-32
Metrnl	3.51316760092448e-36	-0.996484104826294	0.13	0.333	7.16229478800474e-32
Cilp	3.94152343134912e-36	-1.42149896071594	0.088	0.278	8.03558381949146e-32
Cox7a1	4.59326844377116e-36	1.86536832417621	0.076	0.017	9.36429637631627e-32
Gamt	5.00075354389947e-36	1.56876906324683	0.318	0.181	1.01950362499479e-31
Stk38l	5.23487703093002e-36	1.88818917133971	0.251	0.124	1.0672343802957e-31
Dock10	5.24469671764755e-36	1.57745554778002	0.261	0.13	1.06923631982681e-31
Arhgap6	5.42555667975524e-36	1.65228990228097	0.28	0.146	1.1061082403017e-31
Fbln1	5.48837405750077e-36	-0.913760075948476	0.09	0.285	1.11891481910268e-31
Npdc1	5.56642738993469e-36	-0.775058825749741	0.271	0.479	1.13482755198598e-31
Tmem167	5.98900430877012e-36	-0.666622856032578	0.383	0.562	1.22097830842897e-31
Flrt2	6.4790230145169e-36	-1.84945113274983	0.033	0.195	1.32087842196956e-31
Gxylt2	8.42634722200997e-36	-2.63835071584889	0.024	0.179	1.71787940815117e-31
Tmem97	9.29861275377897e-36	-1.26793178769802	0.092	0.28	1.89570818211292e-31
Gpr176	1.08273480203312e-35	3.06008384763313	0.036	0.004	2.20737144090492e-31
Il1r1	1.25613885454519e-35	1.3466534207721	0.261	0.129	2.56089028276127e-31
Ndufb9	1.31861274850414e-35	0.922845644190332	0.624	0.579	2.68825581037539e-31
Ism1	1.43828969803926e-35	-1.71197319421341	0.042	0.208	2.93224120739263e-31
Lox	1.49678722411787e-35	-1.22245777202063	0.387	0.542	3.05150011380909e-31
Dnajb4	1.59632329404179e-35	1.3800360994042	0.386	0.25	3.254424299563e-31
Bcat1	1.68247021402058e-35	-2.16984625543791	0.033	0.192	3.43005202532376e-31
Rab3il1	1.76459718281019e-35	-1.39433643329774	0.051	0.222	3.59748427659514e-31
Plb1	2.05992818397301e-35	3.22137188797243	0.043	0.006	4.19957558866577e-31
Sgk1	2.22843191479484e-35	-0.96624694570827	0.165	0.375	4.54310414469224e-31
Gas1	2.27838124519662e-35	-1.02851738480918	0.444	0.589	4.64493584458235e-31
Pde1b	2.31770189331417e-35	2.37052265861752	0.066	0.014	4.72509884989959e-31
Cd59a	2.3412127328205e-35	1.77281718454775	0.181	0.074	4.77303039840115e-31
Crip2	2.69972070666803e-35	0.625553545490032	0.693	0.582	5.50392060468411e-31
Gm2a	2.76234151570416e-35	-0.854015233148822	0.19	0.409	5.63158564806607e-31
Lamc1	3.52275375932324e-35	1.01477793386396	0.524	0.407	7.18183808913228e-31
Unc45a	3.62094103667661e-35	1.79692346233347	0.214	0.099	7.38201249147261e-31
Ddost	6.01236768114686e-35	-0.755520916814477	0.373	0.548	1.22574139915541e-30
Arpc1b	6.1235116516529e-35	-0.747458690235607	0.499	0.681	1.24840032042248e-30
Sec14l1	6.23975570460048e-35	-0.861197522263671	0.108	0.304	1.2720989954969e-30
Cavin3	6.68091346190004e-35	0.77780385871988	0.697	0.654	1.36203782747756e-30
Acy3	7.15862920848538e-35	2.99716303924877	0.056	0.01	1.45942973673391e-30
Ajuba	7.52516135448932e-35	2.33865919174914	0.199	0.09	1.53415464533974e-30
Sec22b	8.10449834101058e-35	-0.83655138529376	0.223	0.427	1.65226407678183e-30
Palmd	8.297066700624e-35	-2.70162764602678	0.035	0.192	1.69152298825622e-30
Vit	8.79119483655203e-35	-0.825651588076964	0.12	0.313	1.79226089132786e-30
Cox4i1	8.8629148329745e-35	0.476788761706351	0.798	0.793	1.80688244699851e-30
Ccdc9b	8.94367203329239e-35	2.70086880327146	0.052	0.009	1.82334641742732e-30
Clcn5	9.11935403443436e-35	-2.87705605591127	0.041	0.202	1.85916270700013e-30
Ftl1	9.39487575726028e-35	-0.745078345935509	0.845	0.93	1.91533332063265e-30
Col12a1	1.11471913214191e-34	-1.28977044981501	0.4	0.544	2.27257789469771e-30
Fam3c	1.15506706750197e-34	-0.79392927578728	0.228	0.434	2.35483523051627e-30
Lum	1.22543666368434e-34	-1.11744295082317	0.198	0.405	2.49829772625325e-30
Ift20	1.38415673703113e-34	-0.896355269115289	0.376	0.543	2.82188033978536e-30
Tcea3	1.38993836445854e-34	-0.945387078489752	0.172	0.365	2.83366734362163e-30
Col2a1	1.78599986883354e-34	-2.98557560357239	0.295	0.457	3.64111793259094e-30
Marcks	1.91334046562548e-34	-0.727102964414801	0.468	0.653	3.90072720727067e-30
Htr1b	2.17607752867993e-34	4.24750081755146	0.023	0.002	4.43636925771977e-30
Jam3	2.17787842098432e-34	1.38318519735497	0.265	0.137	4.44004073686073e-30
Cers4	2.378217856543e-34	1.35861860435928	0.201	0.087	4.84847274413421e-30
Tmem263	2.71905108998459e-34	-0.952745252279505	0.248	0.441	5.54332945715159e-30
2200002D01Rik	2.98691454757642e-34	1.15908619309421	0.126	0.041	6.08942268814404e-30
Bhlhe41	3.09327256930489e-34	-1.38856940419251	0.04	0.203	6.30625478704189e-30
Col6a2	3.56695243308414e-34	-0.681334955862384	0.571	0.678	7.27194592532864e-30
Ltbp3	3.69024508729534e-34	-0.786007978532365	0.212	0.417	7.523302659469e-30
Reep5	3.77416631573124e-34	-0.639204242571727	0.519	0.66	7.69439286788128e-30
Gpm6b	3.83080921230582e-34	-0.745053734254816	0.174	0.386	7.80987074112788e-30
Abcc8	4.23715730361177e-34	6.30459326652495	0.011	0	8.63829259487331e-30
Cd276	4.30358401253798e-34	-2.20461153053033	0.045	0.206	8.77371672636119e-30
Tmem176a	4.393999905883e-34	1.5902890186592	0.335	0.197	8.95804760812367e-30
Pcsk6	5.18629761336153e-34	-1.42706035272067	0.087	0.264	1.05733049443601e-29
Adamtsl3	5.30554409423046e-34	-1.18507473123657	0.041	0.203	1.08164127449076e-29
Apold1	5.35003814447714e-34	1.83245483457431	0.138	0.048	1.09071227651455e-29
Rcn3	6.39194921601804e-34	-0.876387852577841	0.531	0.628	1.3031266866696e-29
Ninj1	6.43122149533993e-34	-0.914250418458482	0.156	0.354	1.31113312625495e-29
Fam180a	8.50161056899964e-34	-2.27297395649646	0.034	0.19	1.73322334670196e-29
Tead3	9.38512287964155e-34	1.97870160126213	0.142	0.052	1.91334500147252e-29
Agt	1.07404291636908e-33	1.68587968379849	0.053	0.009	2.18965129360164e-29
Uqcr11	1.09456123167334e-33	1.00740912270658	0.644	0.594	2.23148198301244e-29
Akap12	1.16373194138705e-33	1.25300169983179	0.389	0.247	2.37250030890578e-29
Vstm4	1.19104536894533e-33	2.3557174620641	0.245	0.126	2.42818419366884e-29
Stc2	1.27164978422909e-33	2.49242992930797	0.065	0.014	2.59251241510784e-29
Atp5l	1.33734694011987e-33	0.609708107969308	0.758	0.745	2.72644920682238e-29
Pde3b	1.36412862863316e-33	-1.43007684816616	0.043	0.204	2.78104903519443e-29
5830408C22Rik	1.42087509520871e-33	2.78473448555673	0.098	0.029	2.89673805660199e-29
Sept11	1.64393036958621e-33	1.38119024980611	0.469	0.35	3.35148084447541e-29
Srpx2	1.70957960661428e-33	-1.32620229926745	0.078	0.255	3.48531994400454e-29
Irak2	1.72210264858491e-33	1.92376251460567	0.108	0.033	3.51085066967005e-29
Svep1	1.86946131887983e-33	-1.43683949936599	0.056	0.222	3.8112707908003e-29
Anxa2	2.55866627366076e-33	-0.655020920365104	0.604	0.755	5.2163529321122e-29
Gyg	2.94816793998346e-33	1.57531659835953	0.254	0.132	6.01042997924427e-29
Lepr	3.05339060712062e-33	-1.88084697353607	0.031	0.183	6.2249474307368e-29
Calm2	3.14025701129549e-33	0.622499817151273	0.793	0.755	6.40204196892811e-29
Crabp1	3.36707597966011e-33	-1.44048912413333	0.07	0.24	6.86445779973307e-29
Nrk	3.82479589530465e-33	-2.68049476142874	0.053	0.212	7.79761139175759e-29
Loxl2	5.24262027587287e-33	-1.16770283724114	0.371	0.527	1.0688129956422e-28
Nav1	5.35181256483493e-33	-1.32375023992058	0.061	0.228	1.0910740275929e-28
Cd55	5.37317904430616e-33	-2.45309786508027	0.024	0.17	1.0954300117627e-28
Zdhhc14	5.53217974181927e-33	2.09743503439747	0.11	0.034	1.12784548396469e-28
Tmod1	6.41891690724989e-33	1.8627930809087	0.096	0.027	1.30862458988104e-28
Ablim1	8.63077708272865e-33	-1.25813753320571	0.093	0.272	1.75955652385589e-28
Litaf	8.81017558498437e-33	1.13602887997838	0.348	0.203	1.79613049651076e-28
Lrrc59	9.31850060856486e-33	-0.964109539359566	0.211	0.408	1.89976271906812e-28
Smco4	1.05195667104561e-32	-0.795371562847984	0.168	0.361	2.14462406526069e-28
Rhoj	1.05679708423771e-32	1.21039346801849	0.482	0.36	2.15449221563542e-28
Hpse2	1.21564907527174e-32	4.08619735997745	0.023	0.002	2.47834376975649e-28
Ubr1	1.33020483445475e-32	1.58506437028844	0.31	0.184	2.7118885960029e-28
Crispld1	1.35221700924424e-32	-1.9440905411701	0.032	0.183	2.75676481674624e-28
Slc39a7	1.4386875632221e-32	-0.686549820647068	0.243	0.448	2.9330523351409e-28
Kdelr3	1.4662595290053e-32	-0.894022944456583	0.284	0.46	2.98926330178311e-28
Il13ra1	1.74872627301397e-32	1.37560216534742	0.222	0.104	3.56512825279359e-28
S100a4	1.87043800300182e-32	-0.875496416008374	0.586	0.743	3.81326195671982e-28
Ntng1	1.99108835496754e-32	-2.59416001999891	0.037	0.188	4.05923182927232e-28
Ergic3	2.19640399270298e-32	-0.686430862191359	0.32	0.519	4.47780881992357e-28
Slc38a1	2.26120659120822e-32	-1.70842592496682	0.054	0.214	4.6099218774962e-28
Penk	2.55339341579528e-32	-2.44738765235596	0.024	0.167	5.20560315678184e-28
Pde2a	2.93940805209812e-32	0.977273978872683	0.105	0.031	5.99257119581245e-28
Htra4	3.34063321517865e-32	1.64250645930784	0.092	0.026	6.81054893578471e-28
Tmem123	3.40728252695552e-32	1.04765311278591	0.334	0.196	6.94642688770422e-28
Ctsl	3.43727619036312e-32	-0.6201454200088	0.554	0.679	7.0075749692933e-28
Esyt2	3.48011275198239e-32	1.47373928072758	0.452	0.349	7.0949058674665e-28
Sod3	3.69867888951269e-32	-0.649532041224786	0.164	0.374	7.54049665204952e-28
Atp1a2	4.51876823050228e-32	1.83423707163939	0.332	0.207	9.21241279152499e-28
Zfp521	5.16996201429505e-32	-1.20491623456086	0.083	0.254	1.05400015585433e-27
Ivns1abp	6.37168583900364e-32	-1.11638805865708	0.131	0.318	1.29899559199767e-27
Fam102b	7.04984501459875e-32	-0.946109939252528	0.171	0.366	1.43725190312625e-27
Rgcc	7.4297419459855e-32	-1.81702523383245	0.06	0.221	1.51470149052806e-27
Phox2a	7.62107550164786e-32	3.11484617591084	0.023	0.002	1.55370866252095e-27
Itpr2	9.80876495551959e-32	-1.99953121050114	0.047	0.2	1.99971291148178e-27
Meox1	1.00688780907096e-31	-1.6038085327822	0.045	0.199	2.05274217635297e-27
Dpp4	1.04454755962273e-31	-2.39464402555232	0.04	0.19	2.12951910980286e-27
Strbp	1.08748561056467e-31	-1.628373426589	0.097	0.27	2.21705691425819e-27
Stim1	1.19491244248852e-31	1.65083987069263	0.298	0.174	2.43606799650134e-27
Serpinh1	1.34290108557734e-31	-0.582636794272756	0.736	0.763	2.73777244316653e-27
Cpxm2	1.35878916938918e-31	-1.18974695600677	0.245	0.411	2.77016347963371e-27
Lrp2bp	1.4074275993376e-31	4.34433772396337	0.02	0.001	2.86932264676957e-27
Msx1	1.40896829130684e-31	1.36328812514596	0.149	0.056	2.87246365548726e-27
Dgkd	1.62918237598907e-31	1.76238116370377	0.186	0.083	3.32141410992892e-27
Tmed9	1.63958314013664e-31	-0.558187157472996	0.457	0.623	3.34261814779656e-27
Mrps6	2.19856584434069e-31	1.50238017395063	0.269	0.144	4.48221618685737e-27
Surf4	2.33782766481897e-31	-0.778384564445129	0.339	0.506	4.76612926026644e-27
Slc16a1	2.42016216082303e-31	-1.51132353696767	0.054	0.212	4.9339845972699e-27
Pcsk5	3.07434258373249e-31	-1.57099537929581	0.062	0.222	6.26766222545543e-27
Aldh1l2	3.50193607725035e-31	-1.78000939643283	0.062	0.22	7.13939708069028e-27
Lims1	3.58409786345867e-31	1.23156892118181	0.445	0.33	7.30690031423319e-27
Ly6c1	4.36606712541232e-31	-1.38901312107784	0.142	0.326	8.9011010485781e-27
Capg	4.42429938443152e-31	-1.25522413987301	0.182	0.367	9.01981915504055e-27
Txndc5	4.49676266486211e-31	-0.707066260093583	0.336	0.515	9.16755004485438e-27
Plpp1	4.96781894579183e-31	-0.902119117743199	0.328	0.495	1.01278924847858e-26
Gmppb	6.28096683485217e-31	-0.904123383475272	0.088	0.257	1.28050070862131e-26
Jaml	6.47742362122914e-31	1.69123383857275	0.032	0.004	1.32055235365998e-26
Gstt1	6.62032197997758e-31	1.60652420352822	0.212	0.1	1.34968504205803e-26
Mtmr7	6.72952661781382e-31	3.17156693893588	0.046	0.008	1.3719485915737e-26
Kctd12	7.45727767620836e-31	-1.19617918645876	0.176	0.363	1.5203151998486e-26
Nat8l	8.05139911773823e-31	2.81708761793336	0.026	0.002	1.64143873813329e-26
Selenos	8.07761072049145e-31	-0.630914661509045	0.403	0.565	1.64678249758659e-26
Zfp462	1.05374195452676e-30	-1.7382761188512	0.066	0.227	2.1482637226937e-26
Ctsz	1.08876746787626e-30	-0.751467149729853	0.374	0.574	2.21967023675933e-26
Cpne6	1.21323423275265e-30	6.16399342178267	0.01	0	2.47342063031283e-26
Ube2g2	1.21489664171106e-30	-1.07547809548762	0.124	0.308	2.47680978345634e-26
H2-D1	1.27140128430103e-30	-0.804388713194228	0.469	0.668	2.59200579830452e-26
Cdh11	1.46634848556075e-30	-0.919351428920124	0.129	0.314	2.9894446575127e-26
Emp3	1.48770321311609e-30	-0.610987478371959	0.609	0.737	3.03298054057978e-26
Gpsm2	1.65721489829202e-30	-1.51690082308668	0.076	0.237	3.37856401314793e-26
Tgfbr3	1.90925306627536e-30	-0.939463009411326	0.207	0.405	3.89239422621557e-26
Cd200	2.0091818391555e-30	0.600953875306718	0.366	0.221	4.09611901548631e-26
Aard	2.03163325953361e-30	-2.09431719387747	0.037	0.183	4.14189072621116e-26
Plpp5	2.03920761049847e-30	-1.08865925393791	0.118	0.293	4.15733255552322e-26
Hspa1l	2.34028451829514e-30	2.94585748941388	0.021	0.001	4.77113804744831e-26
Fxyd5	2.557433249027e-30	-1.08941749553355	0.199	0.384	5.21383916479134e-26
Plagl1	2.66580691517842e-30	-2.02059339447908	0.083	0.243	5.43478055797423e-26
Tcf7l1	2.94383982751523e-30	1.6744096332159	0.241	0.124	6.00160625635531e-26
Prrx2	2.98333455901886e-30	-1.31893846107683	0.036	0.182	6.08212416547176e-26
Ooep	3.06018481134386e-30	-1.14347911657678	0.06	0.216	6.23879877488672e-26
Tgfbr2	4.13349951839893e-30	-1.30797187689678	0.192	0.376	8.4269654681599e-26
Kcnk1	4.15367273642715e-30	-1.00761086207257	0.056	0.209	8.46809260775403e-26
Stk26	4.54117091771346e-30	-2.14422261609172	0.031	0.17	9.25808514994243e-26
Crim1	4.64578676128953e-30	1.49832969281688	0.39	0.273	9.47136547024096e-26
Mdk	5.35356675231502e-30	-1.2450723388738	0.112	0.284	1.09143165379446e-25
Slc6a6	5.80641652342592e-30	-1.24227461514905	0.14	0.32	1.18375413663084e-25
Casz1	6.26608841262485e-30	1.87440534709112	0.076	0.02	1.27746744468183e-25
Slc27a3	6.3041522284425e-30	-1.0667729411005	0.038	0.183	1.28522751481257e-25
Kcnip3	6.37400002699945e-30	2.41774777682098	0.027	0.003	1.29946738550438e-25
Gucy2g	7.61532831603261e-30	5.75561661174133	0.016	0.001	1.55253698378957e-25
Sox9	7.75674953571726e-30	-1.97126764951601	0.055	0.205	1.58136852784668e-25
Papss2	8.36597364543584e-30	-1.04306015462366	0.042	0.188	1.705571047095e-25
Cspg4	9.14867838938766e-30	1.60069159083548	0.369	0.251	1.86514106324446e-25
Sdk2	9.1867578985789e-30	-1.58894386773277	0.052	0.202	1.87290433278328e-25
Galnt5	1.00459158239319e-29	-2.31461920439218	0.033	0.174	2.04806085902499e-25
Lima1	1.05203464427189e-29	-0.773520325206556	0.269	0.457	2.1447830292771e-25
Plekhg3	1.07200792571021e-29	1.88309635582429	0.223	0.114	2.18550255814542e-25
Hspb6	1.17889897086177e-29	2.56646910694783	0.187	0.088	2.40342133189588e-25
Omd	1.23095652676118e-29	-2.29503020238947	0.046	0.193	2.50955107110802e-25
Tmem51os1	1.24051479812809e-29	4.67936420205498	0.023	0.002	2.52903751894373e-25
Epha5	1.29141373824019e-29	-2.70923908346726	0.028	0.164	2.63280518815028e-25
Ltbp4	1.59260105104716e-29	-0.897447342752836	0.255	0.456	3.24683576276984e-25
Hexb	1.6805219921875e-29	-0.721167730969104	0.152	0.337	3.42608018547266e-25
Derl1	1.70742050388709e-29	-0.806083628091249	0.248	0.434	3.48091818127462e-25
Ralgapa2	1.74176464017744e-29	2.2964245051868	0.118	0.042	3.55093557192975e-25
Fam171b	1.7727060013833e-29	-1.06264340687662	0.05	0.198	3.61401572502013e-25
Yif1b	1.86521054960153e-29	-0.72078951213193	0.24	0.433	3.80260474747265e-25
Khdrbs3	1.94014529765396e-29	1.87615668754727	0.252	0.138	3.95537421832712e-25
Sntg2	2.19668473806136e-29	2.66459042916137	0.035	0.005	4.47838117548569e-25
Ctsb	2.24784037522865e-29	-0.957707058644005	0.531	0.695	4.58267217297866e-25
C2cd2	2.29341501885951e-29	2.00063092980926	0.153	0.063	4.67558519894888e-25
Fam53b	2.45841651479845e-29	1.68429322012989	0.201	0.096	5.01197374871961e-25
Xbp1	2.50876189450286e-29	-0.592171994872114	0.261	0.458	5.11461287432297e-25
N4bp2	2.6036937429224e-29	-1.27410101647706	0.08	0.239	5.30815043369591e-25
Bdh1	2.70201836018274e-29	3.65747257784323	0.031	0.004	5.50860483090455e-25
Lgi1	2.81316106182678e-29	2.21459535552666	0.051	0.01	5.73519145674625e-25
A830082K12Rik	2.85528547503734e-29	2.53856484778863	0.045	0.008	5.82107049795862e-25
Ifngr2	3.06306477259697e-29	1.37553401234061	0.32	0.195	6.24467015189344e-25
St5	3.13170717631978e-29	1.66828850183231	0.249	0.135	6.38461142036314e-25
Rnf152	3.29933876167983e-29	1.92854844559204	0.178	0.081	6.72636193343666e-25
Pdlim2	4.06060113701629e-29	1.09353998396281	0.295	0.167	8.27834753803512e-25
Smpdl3b	5.14306585641886e-29	-1.53991777646966	0.03	0.166	1.04851683614811e-24
Tceal3	5.39891759301789e-29	-2.09331150357368	0.028	0.162	1.10067732968856e-24
Pkd2	5.48785987127251e-29	-0.790454473771551	0.256	0.448	1.11880999195633e-24
Ror1	6.0779669191023e-29	2.3549277998867	0.148	0.061	1.23911511579739e-24
Spock3	6.13495571082434e-29	-2.48514408442421	0.025	0.158	1.25073342076576e-24
Mtch1	7.30346777051775e-29	-0.812201602819778	0.413	0.544	1.48895797437545e-24
Cnnm2	7.42720104014933e-29	2.18016401067804	0.178	0.082	1.51418347605524e-24
Dpt	8.69054763065203e-29	-1.35843828896398	0.121	0.287	1.77174194546103e-24
Sgms2	9.16544243546267e-29	-1.12423117247256	0.076	0.233	1.86855874931777e-24
Ank	9.78253039638544e-29	-0.532621881415725	0.118	0.293	1.9943644719111e-24
Twist1	1.00889836893969e-28	-0.790060280823592	0.181	0.369	2.05684110475734e-24
Fndc4	1.13499540127242e-28	-0.887444725765367	0.079	0.235	2.31391512457409e-24
Ankrd37	1.16165962511179e-28	2.25217077310781	0.115	0.041	2.36827547771541e-24
Fbxo17	1.25553834207986e-28	-1.82707697510633	0.043	0.184	2.5596660179982e-24
Perp	1.2957818552239e-28	3.29050301124693	0.051	0.01	2.64171046824496e-24
Chpf2	1.39440485462459e-28	-1.07735466266647	0.096	0.263	2.84277317712315e-24
Gale	1.5225241733875e-28	-2.05836926694018	0.041	0.181	3.1039700322851e-24
Lrrc39	1.57221062414108e-28	2.75808276037442	0.016	0.001	3.20526579943641e-24
2310022B05Rik	1.66695169461995e-28	1.69533998946925	0.369	0.264	3.39841441982169e-24
Dag1	1.72587201887443e-28	1.04781266217624	0.472	0.377	3.51853528487929e-24
Itm2c	1.72912303501703e-28	-0.741146543153732	0.427	0.567	3.52516313148922e-24
Camkv	1.78183088705129e-28	6.39951705799135	0.012	0	3.63261862943146e-24
Rpn2	2.03039657093204e-28	-0.557866792110062	0.378	0.56	4.13936948915915e-24
Srgap3	2.13162891230009e-28	-1.74984412064478	0.032	0.167	4.3457518635062e-24
Spint2	2.15405504512087e-28	1.82376087479917	0.175	0.08	4.39147202048791e-24
Tanc2	2.65773445312895e-28	-1.5287342851858	0.047	0.189	5.41832322959399e-24
Chrd	2.87702998668806e-28	-1.71854052640123	0.027	0.159	5.86540103386094e-24
Elmod1	2.97093890376519e-28	5.909409788787	0.013	0.001	6.05685314310609e-24
Npc2	3.19965081007322e-28	-0.777153225238718	0.449	0.635	6.52312810649628e-24
Rgl1	3.23720396712585e-28	-1.10041464360199	0.125	0.301	6.59968772777947e-24
Yif1a	3.44230693088941e-28	-0.64772330428401	0.2	0.384	7.01783114000424e-24
Tbx3	3.75354708884711e-28	2.07274974433279	0.161	0.071	7.6523564500326e-24
Prrx1	4.0231011282208e-28	1.04702271548143	0.589	0.506	8.20189627010375e-24
Efhd2	4.42066760042874e-28	1.06373152792839	0.331	0.203	9.01241503699407e-24
Mpzl1	4.48995500191423e-28	-0.713391089340823	0.178	0.362	9.15367126240254e-24
Nhs	4.52363721866243e-28	2.32057766318605	0.115	0.041	9.22233919768709e-24
Dusp27	5.21746538177004e-28	3.57628815330914	0.03	0.004	1.06368466738146e-23
Tm7sf3	5.33744132289569e-28	-0.868517035661669	0.172	0.363	1.08814416249875e-23
Ets1	5.58028305954011e-28	1.09586007946215	0.271	0.15	1.13765230734844e-23
Ghr	6.32372429701499e-28	-1.15993693425049	0.093	0.255	1.28921767243245e-23
B3gnt5	6.47767002514342e-28	1.7874369318262	0.035	0.005	1.32060258802599e-23
Tm9sf4	6.79233323843886e-28	-0.573202527143462	0.149	0.332	1.38475297732053e-23
Ostc	7.84347701909303e-28	-0.590517420625471	0.408	0.564	1.5990496598825e-23
Mpp6	7.87108691969028e-28	-0.743946563994206	0.111	0.278	1.60467849031726e-23
Inpp1	1.0766143824791e-27	-1.56303583825172	0.064	0.211	2.19489374156014e-23
Amph	1.09847050898205e-27	4.17709455122109	0.031	0.004	2.2394518266617e-23
Igfbp3	1.23213308008947e-27	-2.28140429267343	0.102	0.254	2.5119497103784e-23
Adap2os	1.4133898701291e-27	1.87058426982318	0.056	0.012	2.8814779282322e-23
Zfhx3	1.46024644241773e-27	1.15700746113702	0.538	0.468	2.97700442215704e-23
Met	1.47840904085449e-27	-1.99126341249674	0.03	0.159	3.01403251159005e-23
Fcgr3	1.71911555452907e-27	-2.0735859029607	0.049	0.187	3.50476088101841e-23
Tlr2	1.85486616624753e-27	-2.6009418546842	0.016	0.137	3.78151565312884e-23
Adcyap1r1	1.98318196367728e-27	3.05375675266964	0.048	0.009	4.04311306934886e-23
Rai14	1.99263300535448e-27	-1.96397441497464	0.05	0.189	4.06238090801619e-23
Nostrin	2.06594849850695e-27	2.08793565798969	0.073	0.02	4.21184920390612e-23
Zc2hc1a	2.13906357522342e-27	1.53283981053185	0.265	0.152	4.36090891080799e-23
Slc37a3	2.14077148159233e-27	-1.39935066009489	0.078	0.23	4.36439081952228e-23
Cyp7b1	2.23727525061583e-27	2.37188758323725	0.069	0.018	4.56113305343049e-23
Guca1a	2.32719332952095e-27	-1.57729332565258	0.037	0.171	4.74444904089436e-23
Pparg	2.60383876841469e-27	1.88974568203246	0.09	0.028	5.30844609716702e-23
Slc35f5	2.628706462634e-27	-0.95767217945176	0.089	0.247	5.35914386537193e-23
Lrrk1	2.76733114177651e-27	-0.904841578242404	0.061	0.208	5.64175799873978e-23
Bet1l	2.84877709074526e-27	-0.863231586861153	0.182	0.365	5.80780185490237e-23
Gaa	3.06189781805959e-27	-1.21772327513985	0.096	0.254	6.24229108167808e-23
Sertad4	3.09345526197467e-27	-1.62015734208112	0.037	0.172	6.30662724258777e-23
Ier3ip1	3.14134957524655e-27	-0.395851698683431	0.358	0.545	6.40426937905515e-23
Ndufa4l2	3.41162341147318e-27	0.501750168560854	0.65	0.518	6.95527664897036e-23
Slc8a1	3.50476559049074e-27	1.53877938900947	0.217	0.11	7.14516560933348e-23
Npr2	3.70059551943443e-27	-0.753806144612972	0.031	0.163	7.54440408547097e-23
Arfgef3	3.79223622095785e-27	-1.43731474373028	0.022	0.145	7.73123198366677e-23
Glt8d1	3.8549497643076e-27	-0.542820991417543	0.138	0.312	7.8590860844939e-23
Pls3	3.91045276424435e-27	0.988606756505066	0.537	0.455	7.97224005046495e-23
Ppa1	4.52779710985465e-27	-1.06924469015095	0.134	0.3	9.23081996786067e-23
Sec61a1	4.70010610445392e-27	-0.629879466714682	0.26	0.445	9.5821063151502e-23
Ddr1	4.92730788694105e-27	1.90449629711879	0.14	0.057	1.00453025891067e-22
Cox5b	4.95764048900516e-27	0.816462473772134	0.636	0.623	1.01071416649348e-22
Apoe	5.07480334408642e-27	-1.80878694094775	0.29	0.47	1.0346001577589e-22
Clptm1l	5.28246863873924e-27	-0.518640421417205	0.203	0.389	1.07693688137977e-22
Slc44a1	5.40924977080881e-27	-0.598402868673924	0.159	0.341	1.10278375077479e-22
Aldh1a1	5.52626882654371e-27	-0.350130621851806	0.075	0.226	1.12664042566747e-22
Glt8d2	5.71655743388374e-27	-1.18199830570437	0.039	0.173	1.16543456404588e-22
Uts2r	5.79364166203106e-27	-1.80257976956321	0.029	0.156	1.18114972563827e-22
Gga2	5.81218835776763e-27	-1.03239631691467	0.089	0.246	1.18493084049809e-22
Atp6v0a4	6.50785684245892e-27	-1.21017738519365	0.027	0.153	1.3267567744721e-22
Reep1	6.65213825274964e-27	2.85462787462019	0.104	0.036	1.35617142558807e-22
Zyx	7.54311523410062e-27	1.07936751391032	0.349	0.223	1.53781490277609e-22
Ergic1	8.10792109629617e-27	-0.824781316271613	0.161	0.337	1.6529618739019e-22
Rab23	8.19171063592116e-27	-0.907253322448854	0.106	0.264	1.67004404734525e-22
Chad	8.70328853615926e-27	-1.33682865488292	0.217	0.392	1.77433943386679e-22
Ccl11	9.22604054119788e-27	1.81731589795059	0.164	0.071	1.88091288513401e-22
Klf9	9.43304166227909e-27	0.862583425001157	0.606	0.535	1.92311420368884e-22
Ptx4	9.85747457099842e-27	-2.64357391044581	0.028	0.153	2.00964334078945e-22
Chchd10	1.00555711120415e-26	2.13584191655749	0.096	0.032	2.0500292826119e-22
Cxcl12	1.12728713336042e-26	0.563789513235487	0.425	0.278	2.29820027878189e-22
Chrdl1	1.15313789100338e-26	-0.505752933219492	0.085	0.242	2.35090221838859e-22
Pla2g5	1.1939773528692e-26	-0.791221173963916	0.052	0.192	2.43416162929443e-22
Ndrg4	1.28768094074732e-26	-1.22057068789989	0.078	0.227	2.62519513390156e-22
Kctd15	1.31994827012265e-26	2.254566890057	0.145	0.062	2.69097853829905e-22
Gfpt1	1.3607461000681e-26	-0.852795896623636	0.15	0.317	2.77415307420883e-22
Dtx3	1.38346811429167e-26	1.72903084879401	0.365	0.259	2.82047644460642e-22
Tmem131l	1.5046531904753e-26	1.71443335180439	0.152	0.065	3.06753645942198e-22
Zfp469	1.58791955230821e-26	-2.31788778319079	0.035	0.164	3.23729159129075e-22
Ate1	1.63064066448656e-26	1.44112580135699	0.271	0.16	3.32438712268876e-22
Afdn	1.81431297529866e-26	-1.63805218661199	0.05	0.186	3.69883986274138e-22
Chst12	1.8618657038392e-26	-0.854643768027292	0.154	0.327	3.79578561041698e-22
Car9	1.92344600697938e-26	-1.87291007546821	0.061	0.201	3.92132937442886e-22
Adgre5	1.94407588565672e-26	0.705262681866089	0.286	0.162	3.96338750808836e-22
Ly6e	2.25579218974596e-26	-1.05459948616051	0.128	0.295	4.59888353723508e-22
Rgs10	2.54750041083663e-26	-1.54132996424665	0.06	0.201	5.19358908757264e-22
Nol12	2.5909653116029e-26	-0.566148002915024	0.105	0.266	5.28220098076483e-22
4833412C05Rik	2.74454869285748e-26	2.80372180235449	0.032	0.005	5.59531142012855e-22
Tbc1d8b	2.76443057370573e-26	-1.2710989841924	0.084	0.234	5.63584461061387e-22
H2-K1	2.97323725563098e-26	-0.930298003216536	0.261	0.443	6.06153879305488e-22
Cavin2	3.02318683896191e-26	0.551736721440321	0.277	0.151	6.16337100859164e-22
Eif4e3	3.03481022970979e-26	1.38682869818456	0.202	0.1	6.18706761530934e-22
Cacnb2	3.95167028079058e-26	2.17617603685705	0.188	0.094	8.05627020144776e-22
Dchs1	3.99767801129521e-26	-3.70978581401477	0.012	0.126	8.15006616162754e-22
Pi4k2b	4.4154074577737e-26	-1.10115133624	0.078	0.226	9.00169118416324e-22
Pafah1b3	4.54398584243239e-26	-1.09099590569046	0.058	0.198	9.26382393696691e-22
Prkca	4.71959560300724e-26	-0.861972305160278	0.09	0.243	9.62183955585086e-22
Ccnd2	4.84654167321309e-26	1.00665123771434	0.595	0.495	9.88064450917953e-22
Uqcc2	5.1686668334287e-26	-0.66476419395664	0.379	0.551	1.05373610733111e-21
Mmp23	5.22879392903647e-26	-0.950357074476832	0.217	0.377	1.06599421831267e-21
Homer2	5.6275462695484e-26	-2.08236980419897	0.021	0.139	1.14728785797283e-21
Sh3d19	6.17695373817376e-26	-0.799890406243847	0.133	0.301	1.25929555860148e-21
Nans	6.3987037960597e-26	-0.551683932848989	0.145	0.316	1.30450374290269e-21
Gm44929	6.75236558972482e-26	6.25314581354074	0.01	0	1.3766047727772e-21
Dse	6.83031611037575e-26	-0.510943689870709	0.168	0.348	1.3924965454223e-21
Ikbip	6.88710624228945e-26	-0.71607370728548	0.305	0.468	1.40407434961555e-21
Mbnl3	7.03838356428917e-26	3.51265753526824	0.039	0.007	1.43491525725163e-21
Hrh1	7.67320298060013e-26	1.0817203087645	0.04	0.007	1.56433589165495e-21
Fez1	8.73441504863025e-26	-1.31775209011064	0.032	0.159	1.78068519596425e-21
Spryd3	8.85687382994227e-26	-1.16080568992521	0.093	0.245	1.80565086771033e-21
Fzd1	9.46317809780039e-26	-0.874764211999593	0.133	0.294	1.92925811879856e-21
B3gnt9	9.54297212718774e-26	-0.588332851212235	0.113	0.273	1.94552572756976e-21
Tob1	9.55965312422098e-26	-0.480110339527829	0.282	0.468	1.94892648243493e-21
Slco1c1	9.67751473038919e-26	4.37620997701233	0.02	0.002	1.97295492808444e-21
Isyna1	9.92855701387349e-26	1.34028081926371	0.128	0.05	2.02413491841839e-21
Sntb2	1.04195424840929e-25	-0.678846757033427	0.241	0.424	2.12423212623203e-21
Zfp36l1	1.0424052721875e-25	0.709242677500741	0.641	0.557	2.12515162840865e-21
Yipf5	1.04929409617154e-25	-0.633328169195041	0.248	0.423	2.13919587386493e-21
Esr1	1.1487246787758e-25	-2.03648882692637	0.029	0.152	2.34190500262021e-21
Auts2	1.1858416605705e-25	-0.777456423210108	0.239	0.423	2.41757539340507e-21
Rbm38	1.22472520966725e-25	2.44999334067982	0.078	0.023	2.49684728494863e-21
Bmp4	1.23263304385028e-25	-1.21118760793646	0.039	0.168	2.51296898649757e-21
Agtr2	1.31597643466813e-25	-1.68617249499372	0.047	0.178	2.68288115735792e-21
Tmed2	1.32793726943177e-25	-0.435893200766154	0.535	0.646	2.70726571119054e-21
Fbn1	1.4035860422518e-25	-1.35819960245191	0.407	0.551	2.86149086433874e-21
Net1	1.47691072442099e-25	1.50332522211455	0.183	0.088	3.01097789387707e-21
Arhgef26	1.70634900963719e-25	-1.93969702744711	0.025	0.143	3.47873372594734e-21
Arhgap21	1.80131945533387e-25	-0.981831904859607	0.141	0.306	3.67234997358915e-21
Tmem214	1.85682483933333e-25	-0.506302977113458	0.142	0.311	3.78550879994887e-21
Uso1	2.03236566015773e-25	-0.692099002837146	0.202	0.377	4.14338387136357e-21
Tfpi	2.08804951287142e-25	1.26533407149329	0.135	0.054	4.25690654189097e-21
Rabgap1l	2.12067858869066e-25	-0.60277777432115	0.108	0.266	4.32342743876366e-21
Stk32c	2.42735956427949e-25	-1.44931559713944	0.034	0.158	4.94865794369659e-21
Bmp3	2.64566639873959e-25	-1.29880304974301	0.039	0.166	5.3937200871104e-21
Sec16b	2.8332210587004e-25	-2.56851702354815	0.035	0.159	5.7760877723725e-21
Taf10	3.50146886052326e-25	-0.615102598677313	0.181	0.355	7.13844456594877e-21
Gpr180	3.58536169033408e-25	-0.546040909901941	0.181	0.352	7.30947687808409e-21
Cbfb	3.60517367295375e-25	-1.02225147969439	0.124	0.284	7.34986756705081e-21
Hdlbp	4.04762884188482e-25	-0.672008700475721	0.435	0.558	8.25190091995058e-21
Hspa12a	4.74479219030674e-25	1.198789646452	0.114	0.042	9.67320783837836e-21
Adgra2	4.97165183555501e-25	1.4709039116254	0.195	0.097	1.0135706597146e-20
Rbpj	5.05980560348546e-25	-0.692978714990777	0.273	0.452	1.03154256838258e-20
Col5a2	5.08410071670664e-25	-0.962475065727416	0.528	0.636	1.03649561311498e-20
Frem2	5.28205643139303e-25	3.45680473571733	0.035	0.006	1.0768528446681e-20
Fhl2	5.94254909665308e-25	1.390561649193	0.13	0.053	1.21150748433466e-20
Os9	6.10835331090149e-25	-0.583367766451065	0.198	0.378	1.24530998949349e-20
Wipf1	6.11857522051228e-25	-0.511092736399264	0.228	0.414	1.24739393020584e-20
Rab4b	6.13081929995806e-25	-0.958711417528848	0.16	0.326	1.24989013068245e-20
Slc7a5	6.15613826150741e-25	-0.688967506934201	0.048	0.178	1.25505190737352e-20
Sppl2a	6.29499726460088e-25	-0.671845901314661	0.209	0.386	1.28336109233418e-20
Mn1	6.78703115049777e-25	-1.18321380127467	0.05	0.182	1.38367204065198e-20
Dsel	7.08270863920371e-25	-0.908370942249863	0.152	0.319	1.44395181027446e-20
Klk8	7.92935095533595e-25	1.95534407392288	0.043	0.009	1.61655677926434e-20
Lancl3	8.5812261569829e-25	4.204747791218	0.027	0.003	1.7494545766241e-20
Clec3b	8.82772667848727e-25	-0.942957582317806	0.213	0.381	1.7997086379432e-20
Rpn1	9.05369080659837e-25	-0.447484917712068	0.282	0.457	1.84577594474121e-20
Dennd4a	9.62299904381247e-25	-1.02743206365501	0.121	0.278	1.96184081506205e-20
Scd2	1.00629036922799e-24	-0.877126479823425	0.271	0.441	2.0515241757451e-20
Praf2	1.00762638900938e-24	-0.572637012510304	0.152	0.32	2.05424791927343e-20
Ifi30	1.09431939903998e-24	-0.781914850745706	0.193	0.369	2.2309889588228e-20
Uqcrb	1.10953478858897e-24	0.683188331884362	0.679	0.657	2.26200857349633e-20
Lrrc15	1.17175913014303e-24	2.28780060286624	0.058	0.014	2.3888653386226e-20
Tmem136	1.19698881661537e-24	1.85197022856353	0.057	0.014	2.44030110043376e-20
Hoxc6	1.23022622821445e-24	1.36181224233597	0.133	0.054	2.50806221146081e-20
1810055G02Rik	1.2532731285089e-24	-0.4881317195748	0.111	0.264	2.5550479270911e-20
Rftn2	1.25445370193875e-24	-0.634807521424252	0.098	0.252	2.55745476214253e-20
Grn	1.26525378186217e-24	-0.688275266023472	0.405	0.575	2.5794728850824e-20
Snrk	1.3595915761507e-24	1.21654973204931	0.349	0.237	2.77179934629844e-20
Tex261	1.57826459127936e-24	-0.698833956129782	0.181	0.356	3.21760802224123e-20
Cd302	1.61490955317802e-24	-0.648925654795082	0.237	0.424	3.29231610606403e-20
Dlc1	1.76740473157925e-24	1.03200449498662	0.514	0.43	3.60320802627063e-20
Tmed10	1.95249846596793e-24	-0.497601032867276	0.518	0.643	3.98055862256881e-20
Atp5g3	1.99901888490066e-24	0.913102045073509	0.564	0.524	4.07539980064697e-20
C1qtnf4	2.08201542254831e-24	-1.2949800264072	0.045	0.172	4.24460484194924e-20
Erlec1	2.11677413006301e-24	-0.62217186272345	0.259	0.43	4.31546741895945e-20
Aff3	2.3859880504432e-24	-1.42791557849725	0.069	0.208	4.86431383843856e-20
Mettl24	2.66446641721937e-24	-0.976338785041731	0.05	0.178	5.43204768478513e-20
Serp1	3.04127517424657e-24	-0.445414201204158	0.348	0.512	6.20024769773649e-20
Ktn1	3.39545901594314e-24	1.10464249665926	0.435	0.339	6.92232229580328e-20
Smtn	3.87439414077637e-24	1.90976003914207	0.327	0.229	7.8987273348008e-20
Zfp354c	3.93223885247548e-24	-0.774010907361509	0.105	0.255	8.01665534854175e-20
Atf5	4.2790834043713e-24	-0.526005495750827	0.249	0.421	8.72376733649176e-20
Tmem107	4.96181617774416e-24	-0.911732554383389	0.062	0.198	1.0115654641567e-19
Prkacb	5.10927680460578e-24	1.39315444171573	0.402	0.312	1.04162826215498e-19
Dipk2a	5.5922767173941e-24	-1.23875827573752	0.11	0.26	1.14009745437514e-19
Cysltr1	5.73846978228234e-24	-2.92933612278808	0.027	0.141	1.1699018345139e-19
Fam20a	5.77189930674006e-24	1.45723121029933	0.165	0.077	1.1767171116651e-19
Mxra8	6.46316494404118e-24	-0.637359984100755	0.356	0.511	1.31764543714168e-19
AI506816	6.86448257362288e-24	-0.568519021288608	0.205	0.367	1.3994620622845e-19
Pdlim5	7.26195045747879e-24	1.50680988199831	0.319	0.214	1.4804938397662e-19
Colgalt1	7.43138903281484e-24	-0.71809685999952	0.278	0.447	1.51503728211996e-19
Sdc4	7.64553373167803e-24	-0.318587037321434	0.365	0.562	1.5586949618772e-19
Adgra3	7.73081351322025e-24	-0.768786244711922	0.124	0.28	1.57608095094021e-19
S100a13	7.7379384067411e-24	-0.525573118831704	0.415	0.604	1.57753350298231e-19
Gria3	7.7465206974735e-24	-1.60036566451911	0.031	0.147	1.57928317459392e-19
Rock2	8.03774545952721e-24	0.979420678072272	0.528	0.46	1.63865516683381e-19
Rin2	9.64737581705828e-24	-1.00376135466657	0.184	0.348	1.96681050782367e-19
Gfpt2	1.04527425007681e-23	-1.84245508732327	0.017	0.125	2.13100061363159e-19
Pla2g4a	1.07156830402856e-23	-1.64332743765605	0.025	0.137	2.18460630142303e-19
Gpr21	1.10330079568563e-23	2.30709980396213	0.048	0.011	2.2492993321643e-19
Rtn2	1.10772957211696e-23	2.22097795809327	0.075	0.022	2.25832827867484e-19
Tmem56	1.14294131828616e-23	-1.35727596008292	0.037	0.157	2.33011446558999e-19
Bnip3	1.34878338588929e-23	-0.812299102824174	0.06	0.191	2.7497646888125e-19
Epn2	1.43841820816618e-23	1.55326126381863	0.335	0.232	2.93250320098839e-19
Ptgfr	1.51724548958079e-23	-2.1068414841295	0.028	0.141	3.09320837960836e-19
Sh3kbp1	1.54769528322522e-23	-0.451172413421172	0.124	0.284	3.15528637391126e-19
Tmem176b	1.87500274397062e-23	1.1123853352215	0.429	0.324	3.82256809413291e-19
Slc20a2	1.9776479212493e-23	1.46786938740078	0.173	0.085	4.03183081705096e-19
Ctnna1	2.1185049342486e-23	0.907638603240383	0.471	0.376	4.31899600945262e-19
Ykt6	2.12858273719206e-23	-0.516176297398512	0.129	0.288	4.33954162631345e-19
Naca	2.1632219143198e-23	0.466226059264997	0.736	0.736	4.41016051672377e-19
Slc22a17	2.36530722812438e-23	-1.11578964200627	0.055	0.182	4.82215184597717e-19
Maml3	2.44454021114558e-23	1.71019163088035	0.136	0.058	4.9836841284625e-19
Agtr1a	3.29372737730343e-23	2.40796003201912	0.154	0.073	6.7149220041085e-19
Prkag2	3.29385012879955e-23	1.50989977471407	0.18	0.09	6.71517225758365e-19
Rhob	3.33216362204414e-23	1.08167264912172	0.503	0.42	6.79328197626139e-19
Cuedc1	3.48302706220669e-23	-0.551988614310573	0.223	0.39	7.10084727172077e-19
Frmd6	3.69458592208158e-23	-0.716336650419424	0.215	0.385	7.53215231934772e-19
Arfgap1	3.7096041529257e-23	-0.750546910011868	0.115	0.266	7.56276998656963e-19
P3h1	3.94309123942195e-23	-0.538909769784703	0.196	0.36	8.03878010980953e-19
Tpst1	3.96990483042572e-23	-0.568988414298177	0.243	0.409	8.09344497778892e-19
Man1c1	4.27019695962901e-23	-0.82716765238593	0.067	0.201	8.70565054159567e-19
Uqcrh	4.29225453310035e-23	0.613574727964043	0.71	0.707	8.75061931663168e-19
Trak1	4.43735502483337e-23	1.68454385131708	0.232	0.133	9.04643568912778e-19
Cxcl14	4.64154065585977e-23	-0.811843377558838	0.099	0.247	9.4627089351013e-19
Runx1t1	4.65503408412772e-23	1.29262740835378	0.245	0.139	9.49021798731118e-19
Srprb	4.80159721148308e-23	-0.628015875009049	0.131	0.285	9.78901623505056e-19
Cpne8	5.02441094059901e-23	-2.43436593222623	0.012	0.115	1.02432665845992e-18
Dctn6	5.02591822802054e-23	1.46201069219748	0.336	0.238	1.02463394914655e-18
Cstad	5.13391126598274e-23	3.10076367618295	0.028	0.004	1.0466504897959e-18
Tbx4	5.41726146264592e-23	-2.93374731690469	0.017	0.121	1.10441709438962e-18
Fn1	6.1482813627391e-23	-0.929025350322562	0.622	0.722	1.25345012142162e-18
Flnb	6.27990848397553e-23	-1.67770984464876	0.052	0.173	1.28028494262809e-18
Pstpip1	6.48184192723409e-23	-0.713273292194758	0.033	0.148	1.32145311370521e-18
Gcnt4	6.73109262344284e-23	4.76068835494296	0.019	0.002	1.37226785314129e-18
Tpt1	7.70450220929714e-23	-0.387759587645947	0.9	0.941	1.57071686540941e-18
Grasp	7.99575776113381e-23	-1.74373313908195	0.03	0.141	1.63009513476235e-18
Mmp16	1.0612803404828e-22	-1.82973383060858	0.032	0.145	2.16363223014229e-18
Tram2	1.06312042137997e-22	-0.53055002725387	0.135	0.291	2.16738360306734e-18
Ormdl3	1.07724784504978e-22	-0.542027361523834	0.157	0.32	2.19618518170298e-18
Enc1	1.09196730694284e-22	-1.09513683636836	0.048	0.169	2.22619374866436e-18
Alg5	1.16007100658703e-22	-0.468091171789669	0.198	0.364	2.36503676112897e-18
Ptprs	1.16430750279765e-22	-0.581360801958021	0.258	0.431	2.37367370595356e-18
Ptprf	1.25218959857084e-22	1.44977463385737	0.233	0.134	2.55283893460637e-18
Gm50431	1.3686615265742e-22	2.92027624110051	0.077	0.025	2.79029025422682e-18
Naglu	1.40683976276756e-22	-0.943930424042455	0.058	0.185	2.86812422435421e-18
Smim12	1.41089832628565e-22	1.40221501523822	0.234	0.135	2.87639841779856e-18
Fli1	1.41712444474105e-22	-2.72525544252323	0.029	0.138	2.88909160549358e-18
Nfic	1.55971802735846e-22	-0.595924322940599	0.404	0.55	3.1797971423757e-18
St6galnac2	1.72490822691335e-22	1.91968140919623	0.057	0.015	3.51657040220826e-18
Pla1a	1.79668902440596e-22	0.962584699561064	0.062	0.017	3.66290991405642e-18
Rnd2	1.85942909302712e-22	2.16681719613435	0.133	0.059	3.79081809195438e-18
Wdr1	1.98542475752783e-22	1.09518020829145	0.413	0.315	4.04768545317199e-18
Itga11	2.01900738137186e-22	-2.50872408432453	0.028	0.137	4.1161503484028e-18
Gmfb	2.06966078540768e-22	-0.588469932446225	0.129	0.283	4.21941744321064e-18
Dhrs3	2.1179225596478e-22	0.834936923234586	0.298	0.185	4.31780872235396e-18
Mia3	2.1438400133818e-22	-0.581652910636074	0.29	0.453	4.37064663528148e-18
Stt3a	2.2583568859624e-22	-0.556518709990479	0.287	0.451	4.60411218341155e-18
Gas7	2.31729891083992e-22	-1.62257130107305	0.027	0.136	4.72427728952935e-18
Dusp7	2.46833307260408e-22	-0.635629338878503	0.1	0.244	5.03219063511793e-18
Pxdc1	2.46941499474463e-22	-0.383628266456782	0.166	0.329	5.03439634978587e-18
Sh3bgrl3	2.47125874959917e-22	-0.811384084881894	0.438	0.603	5.03815521280782e-18
P2ry10b	2.4830724212205e-22	-2.65967901709601	0.018	0.12	5.06223974514224e-18
Slc16a12	2.66911735422918e-22	3.55929049531704	0.029	0.004	5.44152955006703e-18
Klhl30	3.02018163180998e-22	3.44416901903873	0.034	0.006	6.157244292771e-18
Pacsin2	3.03031383698426e-22	1.33205150015305	0.331	0.227	6.17790081945981e-18
Slc1a4	3.07042605541666e-22	-1.9578528734932	0.041	0.157	6.25967759917795e-18
Ace	3.07074894044675e-22	-2.19185758614943	0.019	0.122	6.26033586488878e-18
Slc3a2	3.07403573584719e-22	-0.55421060296864	0.247	0.426	6.26703665467166e-18
Arhgap20	3.15629679336715e-22	-1.39316312852243	0.061	0.186	6.43474227263761e-18
Plcb4	3.62126809140879e-22	1.22037316381709	0.249	0.147	7.3826792579551e-18
Phldb2	3.73208347004441e-22	1.55366802633826	0.311	0.21	7.60859857037954e-18
Selenom	3.87502534470016e-22	-0.458833749856437	0.552	0.644	7.90001417024023e-18
Atoh8	4.00264461052304e-22	1.83790798070965	0.079	0.026	8.16019156747333e-18
Baiap2	4.03724009000382e-22	-1.14952580206732	0.059	0.182	8.23072137149078e-18
Aga	4.24305720850083e-22	-0.352027819723517	0.176	0.34	8.65032073097064e-18
Fstl3	4.6023866280286e-22	1.82048231706388	0.168	0.084	9.3828856185619e-18
Fyco1	5.13393305415175e-22	1.728026991691	0.199	0.109	1.04665493174992e-17
Il33	5.48608649054813e-22	-1.53549058179805	0.024	0.131	1.11844845282805e-17
Map1b	5.66478316830341e-22	1.29540147995732	0.444	0.369	1.15487934452202e-17
Ccdc3	5.91731233125254e-22	0.456966402004401	0.457	0.323	1.20636246497245e-17
Rarg	6.08953754766366e-22	-0.377353117797964	0.118	0.267	1.24147401984219e-17
Foxc1	6.41134540312527e-22	1.83628396285079	0.219	0.126	1.30708098733515e-17
Myo7a	6.84095617497596e-22	-2.23030246480702	0.03	0.138	1.39466573539235e-17
Fhod3	7.37840329346993e-22	-1.89298030109842	0.018	0.119	1.50423507943971e-17
Mrps33	7.52978064459759e-22	-0.304912314934651	0.24	0.419	1.53509638001411e-17
Traf5	7.54684128213354e-22	1.33537106875022	0.105	0.04	1.53857453218856e-17
Tmem184b	7.66889006047489e-22	-0.737071494379732	0.141	0.295	1.56345661662902e-17
Arl6ip5	7.68608846992292e-22	-0.618404187598236	0.324	0.496	1.56696285636319e-17
Tanc1	7.82510912891043e-22	1.17227879232211	0.187	0.096	1.59530499811097e-17
Shisa6	7.83159563096895e-22	5.049956362388	0.014	0.001	1.59662740128564e-17
Mcc	7.86649711211233e-22	-1.6833702224736	0.031	0.139	1.60374276624634e-17
Gsc	8.35166797967227e-22	-1.84867622844545	0.022	0.124	1.70265455101578e-17
Maf	8.69413256514874e-22	-1.07759185316505	0.179	0.335	1.77247280605687e-17
Bmp2	8.78385147588082e-22	0.832227923461303	0.227	0.124	1.79076380038782e-17
Myh10	8.82618680279393e-22	-1.21363726965633	0.082	0.214	1.7993947034856e-17
Lsamp	8.88404469133328e-22	-2.20495777948026	0.034	0.143	1.81119019122212e-17
Ccpg1	8.99602213768866e-22	-0.542213923047922	0.251	0.421	1.83401903321059e-17
Mecom	9.57143353477738e-22	-2.14811785260915	0.03	0.137	1.95132815473506e-17
Raver2	1.02600585350388e-21	-1.6544938992502	0.046	0.16	2.09171813353836e-17
Slc38a10	1.09598836197052e-21	-0.526020246818651	0.229	0.397	2.2343914735493e-17
Mef2a	1.09853902900492e-21	0.911888669656206	0.507	0.445	2.23959151843232e-17
Tppp3	1.11641261157261e-21	0.194144063642473	0.494	0.341	2.27603039121308e-17
Kctd1	1.16263954397106e-21	-1.52951454622052	0.083	0.211	2.37027323829379e-17
Enpp2	1.16994752089554e-21	-0.298948522679149	0.098	0.241	2.38517201084975e-17
Ucma	1.29217638656892e-21	-1.90334631335263	0.053	0.173	2.63435999929806e-17
Cdk15	1.3083252417352e-21	2.53956232331528	0.039	0.008	2.66728267032556e-17
Itih5	1.31519707023365e-21	0.336242574984023	0.508	0.356	2.68129226708535e-17
Paxx	1.34253498889175e-21	-1.06748015467881	0.123	0.268	2.73702608185361e-17
Mtmr11	1.34949729660907e-21	-1.21566429654224	0.056	0.177	2.75122013859691e-17
Tmc5	1.48129743120167e-21	4.85269848784351	0.012	0.001	3.01992107299085e-17
Sirpa	1.58142868692223e-21	-2.01706884374375	0.06	0.18	3.22405866402834e-17
Cpm	1.67594889210113e-21	-0.528598048345379	0.116	0.259	3.41675700632657e-17
Slc35b2	1.68359963714209e-21	-0.50518311641026	0.152	0.31	3.43235458024157e-17
Slc7a11	1.70272086207262e-21	-2.43263526180937	0.023	0.125	3.47133702150745e-17
Tceal8	1.73134637928855e-21	-0.425814941012638	0.29	0.46	3.52969586345556e-17
Pde4d	1.81578479281116e-21	-0.826467689624297	0.054	0.173	3.70184045710411e-17
Bace1	1.82501192126912e-21	1.39579391172844	0.317	0.218	3.72065180389136e-17
Gask1a	1.94644620877248e-21	-2.35402561267773	0.022	0.123	3.96821988582445e-17
Kcnma1	2.15499791907221e-21	-0.717600715410273	0.118	0.261	4.39339425761252e-17
Rab11fip5	2.5905682809601e-21	-0.837287265098652	0.052	0.17	5.28139155439337e-17
Loxl1	2.60708183163288e-21	-1.19828846136289	0.19	0.339	5.31505773014995e-17
Ptgir	2.76714468236841e-21	1.46477139875878	0.084	0.029	5.64137786394448e-17
Htra2	2.82740947614845e-21	-0.64250324592614	0.122	0.268	5.76423969902385e-17
Nudt4	2.93930375931061e-21	0.958270984566255	0.476	0.393	5.99235857410655e-17
Agpat4	2.94887855556202e-21	-0.905541307366957	0.147	0.293	6.01187871122429e-17
Plp2	2.97009182705361e-21	-0.609698892839784	0.222	0.384	6.0551262078142e-17
Tnfaip6	3.20114662807659e-21	-0.945920510591435	0.106	0.247	6.52617763065974e-17
Smoc2	3.20142783201936e-21	-1.80356733084274	0.039	0.15	6.52675092113787e-17
Npr1	3.48718969540966e-21	-1.27822941656193	0.028	0.134	7.10933363203167e-17
Pik3c2b	3.54084243829953e-21	-0.938257394215611	0.038	0.15	7.21871547896125e-17
Slc22a2	3.55083399493041e-21	5.22227288663982	0.017	0.001	7.23908526546463e-17
Agap2	3.63575572046419e-21	3.3535310915078	0.024	0.003	7.41221518731034e-17
Ufc1	3.70759949716501e-21	-0.575110834852176	0.339	0.492	7.5586830948703e-17
Gm536	3.71631991878461e-21	4.11426534826946	0.017	0.001	7.57646141842618e-17
Slc25a5	3.7279336482625e-21	0.725606601426264	0.591	0.539	7.60013832871276e-17
Hrk	3.81832806828494e-21	4.56778259792808	0.013	0.001	7.78442543281251e-17
Rap1a	4.03820780437211e-21	1.05318405627164	0.525	0.471	8.23269425077342e-17
Gng10	4.08156295644191e-21	-0.50306435224962	0.315	0.482	8.32108239929812e-17
D1Ertd622e	4.29265920814781e-21	1.44019918172302	0.148	0.069	8.75144432765094e-17
Tmsb10	4.34854786567596e-21	-0.385676743592723	0.826	0.872	8.86538453375359e-17
Lpin2	4.74930919826094e-21	-1.390459931697	0.042	0.154	9.68241666249459e-17
Hpgd	4.84084302906572e-21	-0.667438032581992	0.057	0.178	9.86902668335628e-17
Sdhc	4.87818422207286e-21	1.30016670303229	0.406	0.324	9.94515417353993e-17
Angpt4	5.14626607727549e-21	0.399116532785907	0.036	0.007	1.04916926517415e-16
Rasa4	5.24948602971467e-21	0.961483544895123	0.101	0.039	1.07021271687793e-16
Impdh1	5.50705506712402e-21	-0.885050948066381	0.072	0.197	1.12272331653457e-16
Heatr5a	5.55203471961428e-21	-0.798378432547702	0.136	0.281	1.13189331828776e-16
Tpm4	5.61188661184388e-21	0.850578730249067	0.619	0.586	1.14409532355661e-16
Pnpla2	5.61511854766611e-21	1.66975147980066	0.233	0.138	1.14475421831269e-16
Mtss2	6.02204573265726e-21	1.71881075697534	0.222	0.129	1.22771446351684e-16
Asb5	6.62791464812887e-21	2.71095327091166	0.04	0.009	1.35123295931403e-16
Myo5a	6.73840212352647e-21	-0.858352084921397	0.093	0.228	1.37375804092334e-16
Clec3a	6.93381520546182e-21	-3.09853587751262	0.017	0.112	1.4135969059375e-16
4930520O04Rik	7.22113341405899e-21	3.41298932982717	0.033	0.006	1.47217246912421e-16
Fam107b	7.2257255234958e-21	1.19387577047212	0.22	0.126	1.47310866247509e-16
Mien1	7.23587867642534e-21	-0.494285326433417	0.203	0.367	1.47517858576283e-16
Rhou	7.57819516014843e-21	-0.930650921410491	0.035	0.144	1.54496664729946e-16
Sobp	8.19638629937184e-21	-0.850266068602266	0.093	0.227	1.67099727485294e-16
Eya4	8.69779078167244e-21	-1.52461708640254	0.045	0.156	1.77321860665956e-16
Phtf2	9.01012157759502e-21	1.64766467686941	0.176	0.092	1.8368934860243e-16
Wipi1	9.29282538785907e-21	-0.633728749411158	0.202	0.362	1.89452831182283e-16
Sgcd	1.02111122241936e-20	-1.00909241954756	0.051	0.165	2.08173944914635e-16
Xk	1.03937553794807e-20	2.50961332130561	0.032	0.006	2.11897490921474e-16
Notch1	1.0548569042754e-20	0.676645966194956	0.178	0.087	2.15053677074626e-16
Il2ra	1.0616392598847e-20	2.35304159237272	0.024	0.003	2.16436395912693e-16
Man1a	1.06369721176506e-20	-1.1842293134876	0.112	0.242	2.16855950562544e-16
Bhlhe40	1.16796038287819e-20	-0.380480166980353	0.228	0.398	2.38112083257377e-16
Dclk1	1.18542558485155e-20	-1.22435532952893	0.091	0.22	2.41672713983686e-16
Mcu	1.26347029110498e-20	-0.394535172423658	0.143	0.29	2.57583688247573e-16
Ifi203	1.3637120274955e-20	0.768662126134037	0.155	0.073	2.78019971045507e-16
Atp5a1	1.37996599521096e-20	0.686516150973635	0.621	0.604	2.81333667443658e-16
Hivep2	1.4530370098767e-20	-0.628300926082974	0.249	0.409	2.96230655203563e-16
Atp5h	1.54103562049931e-20	0.522199598950714	0.689	0.688	3.14170931951194e-16
Bag5	1.61647584419047e-20	-0.43009053809299	0.165	0.321	3.29550930355111e-16
Fam13c	1.77177622579028e-20	1.51936126064463	0.14	0.064	3.61212019151863e-16
Ubl3	1.80073008283276e-20	-0.407696424864923	0.263	0.428	3.67114841987115e-16
Csnk1a1	1.82281037987942e-20	0.796332817933658	0.578	0.543	3.71616352146017e-16
Cux1	1.83474493197081e-20	0.807865294039605	0.274	0.166	3.74049449280889e-16
Dnajb5	1.90962384102233e-20	1.85762305892005	0.07	0.023	3.89315012469223e-16
Snrpn	1.98730967788703e-20	2.1591440672786	0.06	0.017	4.05152824030829e-16
AW551984	2.31529872538851e-20	-1.95887938413511	0.011	0.103	4.72019951144956e-16
Gabarap	2.63197971574665e-20	-0.316923961227506	0.677	0.745	5.36581704649269e-16
Sox6os	2.64480896225378e-20	3.36889971216294	0.036	0.007	5.39197203134678e-16
Enpp1	2.65030459773489e-20	-0.59361715420984	0.073	0.195	5.40317598340212e-16
Vat1	2.82257033425321e-20	-0.526216645385268	0.232	0.393	5.75437414044203e-16
Polr3d	2.82722438753086e-20	-0.448122053355802	0.088	0.219	5.76386235885917e-16
Trnp1	2.98093999485059e-20	1.62257223258666	0.086	0.031	6.07724236750189e-16
Map7d3	2.99072549631454e-20	1.69037549206712	0.07	0.023	6.09719206933646e-16
Piezo2	3.00647006420586e-20	-0.8351282913663	0.097	0.229	6.12929051989648e-16
Hoxd9	3.33275148725265e-20	-1.79562028128117	0.036	0.142	6.79448045706197e-16
Kdelr1	3.45372880823104e-20	-0.384826603878824	0.392	0.534	7.04111692134063e-16
Olfml1	3.69808312782016e-20	-1.35769422904995	0.041	0.151	7.53928207268696e-16
Snta1	3.76506734908861e-20	1.55538104025073	0.229	0.138	7.67584280458696e-16
Acadm	3.9276246747305e-20	1.20976674907048	0.372	0.279	8.00724842437307e-16
Creb5	4.03216274244211e-20	-1.2478340942697	0.109	0.239	8.22037018301674e-16
Dyrk2	4.09001304776716e-20	1.19487661873091	0.294	0.195	8.33830960048292e-16
Plce1	4.10997910230846e-20	1.39289299799261	0.271	0.174	8.37901439587625e-16
Jdp2	4.18880964538549e-20	-0.545361066181963	0.12	0.259	8.5397262240474e-16
Pdia3	4.25765892333433e-20	-0.467811506105553	0.555	0.658	8.68008924700169e-16
Ap3s1	4.81606030646261e-20	-0.445412777661475	0.205	0.365	9.81850214678531e-16
Slc4a11	5.02707925675749e-20	2.75577612970985	0.024	0.003	1.02487064807515e-15
Zfp9	5.03115565380852e-20	-0.739405511558871	0.112	0.248	1.02570170314194e-15
Pdia6	5.0331599346517e-20	-0.470645826384259	0.373	0.527	1.02611031587744e-15
Ssr1	5.20182668241495e-20	-0.463633012725139	0.382	0.537	1.06049640574394e-15
Bmpr1b	5.43406868595791e-20	-1.1108350307065	0.056	0.171	1.10784358300624e-15
Stx5a	5.47074998915933e-20	-0.545694229214925	0.18	0.339	1.11532180028991e-15
Eif2ak3	5.52903836261833e-20	-0.715613296231605	0.057	0.173	1.127205050987e-15
4930426L09Rik	5.69112587460117e-20	4.49042604814096	0.011	0.001	1.16024983205494e-15
Rab7b	6.94511436261767e-20	-2.32701057454764	0.02	0.114	1.41590046510686e-15
Gas2l1	7.26110566044413e-20	-0.534011089292228	0.153	0.3	1.48032161099475e-15
Slc48a1	7.29808508201366e-20	-0.437296336734308	0.181	0.335	1.48786060567013e-15
Prorsd1	7.4252618531927e-20	-0.463485006718604	0.143	0.289	1.51378813401039e-15
Fjx1	7.92213067943772e-20	1.7182606171784	0.167	0.087	1.61508478161697e-15
Cdr2l	7.92424371946839e-20	-0.676648889077369	0.082	0.209	1.61551556708802e-15
mt-Nd3	8.4480635713615e-20	0.539968236087831	0.759	0.732	1.72230672029347e-15
Dlk1	8.58115568325894e-20	1.14481533438141	0.242	0.14	1.749440209146e-15
Lgals3	8.92077190497152e-20	-0.923338526872358	0.226	0.373	1.81867776826654e-15
Ssr2	8.94942221195258e-20	-0.5041474256703	0.438	0.553	1.82451870635077e-15
Tor1aip1	8.96609071579309e-20	-0.399839676964303	0.241	0.407	1.82791691422874e-15
Gadd45g	9.60643060014336e-20	1.13597344592485	0.498	0.421	1.95846300645123e-15
Ccn2	9.99331649028264e-20	-1.22948319299173	0.243	0.381	2.03733743287392e-15
Rps27a	1.05057601882857e-19	-0.2845672462015	0.895	0.921	2.14180932958581e-15
Ntn1	1.15526315426556e-19	-1.12309516835765	0.085	0.205	2.35523499260121e-15
Gm6569	1.22052232317242e-19	4.10876274128942	0.016	0.001	2.48827886025161e-15
Limch1	1.23461716073461e-19	-0.867520362206725	0.147	0.287	2.51701400558966e-15
Sec24a	1.26681495085086e-19	-0.749792292091615	0.104	0.237	2.58265564029965e-15
Ddah1	1.35529942721804e-19	-1.41215198356909	0.046	0.152	2.76304894226942e-15
Xpot	1.3586651439948e-19	-0.660993680526678	0.11	0.245	2.76991062906219e-15
Grina	1.35977554754896e-19	-0.395620743954674	0.194	0.35	2.77217440878806e-15
Pid1	1.40058942778997e-19	-0.565735744322799	0.143	0.29	2.85538166643542e-15
Slc35f3	1.41760615068067e-19	5.0699016608662	0.012	0.001	2.89007365939269e-15
Ace2	1.44452686873263e-19	4.9112806544915	0.012	0.001	2.94495692728521e-15
Mob2	1.46003998786684e-19	1.59502306190277	0.31	0.223	2.97658352326413e-15
Fosl2	1.67300197742346e-19	1.59556598591465	0.345	0.246	3.41074913137322e-15
Ssbp2	1.81948948491553e-19	1.41614931879076	0.324	0.23	3.70939321289729e-15
Nemp2	1.8314114224494e-19	2.18233598951142	0.053	0.015	3.73369846694759e-15
Tpm3	1.83295242827059e-19	-0.586909563289326	0.381	0.543	3.73684011551526e-15
Ppp3ca	1.84977293331909e-19	-0.408429384446161	0.341	0.51	3.77113207915764e-15
Tprgl	1.88050879947087e-19	0.92922223690564	0.506	0.454	3.83379328948127e-15
Tdh	1.90726871207764e-19	-2.90487401674391	0.016	0.105	3.88834872331269e-15
Ank2	1.97119509100553e-19	-0.854517409278228	0.139	0.277	4.01867543203297e-15
Cox7c	2.06727756930235e-19	0.463060134857044	0.761	0.754	4.21455878053671e-15
Slc1a3	2.1018929608437e-19	-3.3962743439652	0.021	0.112	4.28512917927206e-15
Btg3	2.16141186140307e-19	-0.565692231945971	0.208	0.358	4.40647036184243e-15
Pgm3	2.18522237075458e-19	-0.93063634808268	0.084	0.207	4.45501284725736e-15
Pnp	2.2750684417843e-19	-0.82945980883295	0.16	0.303	4.63818203226565e-15
Emilin2	2.40263699128161e-19	-1.39059961120557	0.028	0.125	4.89825603412582e-15
Trp53inp2	2.41281666361634e-19	1.64880567811544	0.252	0.162	4.91900933211463e-15
Ptpre	2.44350022991453e-19	-1.56056290038703	0.027	0.122	4.98156391872675e-15
Epb41l1	2.50445487585366e-19	1.61064275975409	0.207	0.12	5.10583215540286e-15
Gpr153	2.54423618315836e-19	-0.923706345078691	0.096	0.226	5.18693430660496e-15
Sorcs1	2.59834736874984e-19	2.31534134946694	0.031	0.006	5.29725078067029e-15
Col4a6	2.63198189780785e-19	3.65631802979819	0.022	0.003	5.36582149506087e-15
Rora	2.76391936515548e-19	-0.371000366725412	0.271	0.44	5.63480240974248e-15
Snx9	2.84443096375915e-19	-0.412118336580947	0.212	0.375	5.79894140581578e-15
Calm1	2.86969806152313e-19	0.310398173556202	0.768	0.766	5.8504534380272e-15
Tm2d2	2.92422386392835e-19	-0.421274096500781	0.242	0.408	5.96161519139073e-15
Srpr	3.23947535682165e-19	-0.512960093937851	0.306	0.45	6.6043184099523e-15
Phkg1	3.2818710245224e-19	2.18085882492968	0.062	0.019	6.69075045769382e-15
Ggh	3.34932160172424e-19	-0.434382097713072	0.192	0.348	6.8282619494352e-15
Abca1	3.49745598701226e-19	-1.46286085787846	0.099	0.222	7.13026352072189e-15
B3galt1	3.69136533802548e-19	2.32471519779103	0.038	0.009	7.52558651463255e-15
Rflna	3.92599451175279e-19	-2.44128633483804	0.013	0.101	8.00392501111041e-15
Blvrb	3.99467369928005e-19	-0.908727543713763	0.237	0.39	8.14394127072223e-15
Camk1d	4.2601492915051e-19	-1.28783625917018	0.063	0.174	8.68516636059145e-15
Nova1	4.26207013983798e-19	-2.54495527737334	0.008	0.093	8.6890823940877e-15
Gm44386	5.17073209797322e-19	3.96887231721828	0.016	0.001	1.0541571528138e-14
Abhd8	5.42095626739446e-19	-0.602837980836566	0.112	0.243	1.10517035423371e-14
Uxs1	5.45817057221169e-19	-0.716731314015544	0.107	0.236	1.1127572345568e-14
Ppp1r3c	5.47580738259653e-19	0.997235957549775	0.105	0.043	1.11635285108995e-14
Fads1	5.58678726366948e-19	-0.413613570937124	0.134	0.27	1.1389783194443e-14
Kcnq1ot1	5.60756653107883e-19	-0.670043059272701	0.219	0.374	1.14321458869104e-14
Fam118a	5.74604650682953e-19	1.66902653615142	0.117	0.052	1.17144650134734e-14
Mme	6.39999628385688e-19	-2.16756248065657	0.01	0.094	1.3047672423899e-14
Gdf10	6.68254607455672e-19	-3.16400241946977	0.014	0.101	1.36237066821988e-14
Dnajc1	6.87179729761221e-19	-0.275205554185007	0.234	0.4	1.4009533150642e-14
Cox7a2	7.2811747543827e-19	0.613284327107573	0.663	0.659	1.484413097176e-14
Nceh1	7.98818248303919e-19	-1.14413052827156	0.045	0.149	1.6285507628172e-14
Rplp1	8.93493102338601e-19	-0.244428171472243	0.924	0.941	1.82156438773771e-14
Rnf112	9.03397896457413e-19	-2.06551208005055	0.021	0.111	1.84175729150773e-14
Sema3e	9.14057054699363e-19	-2.57699310922811	0.016	0.102	1.86348811741559e-14
B3gnt2	9.71993625487389e-19	1.34530753610859	0.255	0.161	1.98160340428114e-14
Ybx2	9.8599737940857e-19	3.4911505250635	0.017	0.002	2.01015285740025e-14
Cox6b1	9.90761203597142e-19	0.531309406428683	0.671	0.663	2.01986486577349e-14
Pkp4	1.02986939006334e-18	1.23216668651807	0.178	0.095	2.09959472552214e-14
Selenow	1.07171105899785e-18	0.498373227822279	0.731	0.731	2.18489733597892e-14
Ccn4	1.12236145456454e-18	-0.988007399174111	0.147	0.278	2.28815829742073e-14
Cbfa2t3	1.13595368343569e-18	0.923505940457154	0.177	0.094	2.31586877442034e-14
Npy4r	1.15390056449146e-18	4.6528136968456	0.013	0.001	2.35245708082873e-14
Tmem147	1.20074904129397e-18	-0.467565439311637	0.254	0.414	2.44796707048603e-14
Itpr1	1.21894200915378e-18	1.44902761395192	0.321	0.233	2.48505707406181e-14
Hapln1	1.26117728891541e-18	-1.9931124922098	0.048	0.151	2.57116213891186e-14
Gdnf	1.32502128182856e-18	3.48718608479138	0.019	0.002	2.70132088726388e-14
Ibtk	1.42986356550255e-18	-0.338425796562337	0.115	0.249	2.91506285099004e-14
Tcf4	1.44836164825433e-18	-0.459853301328348	0.431	0.597	2.9527748922961e-14
Cmtm7	1.68034996244639e-18	-0.653987874017612	0.189	0.34	3.42572946843946e-14
Fryl	1.68711884219477e-18	1.13759757539065	0.199	0.112	3.43952918358248e-14
Scpep1	1.69637794164883e-18	-0.381382886946533	0.184	0.333	3.45840570963947e-14
Asap2	1.70042108702729e-18	1.54833021531814	0.212	0.124	3.46664847012254e-14
Anxa1	1.877786919913e-18	0.652981829499698	0.637	0.568	3.82824419362663e-14
Mgst1	1.91246147533342e-18	-0.821307288815785	0.153	0.291	3.89893520976224e-14
Ctsd	1.93150670845335e-18	-0.589853309777591	0.452	0.596	3.93776272652385e-14
Gm28323	2.09170399465488e-18	4.06676420077087	0.021	0.003	4.26435693390291e-14
Npas4	2.11214704672567e-18	4.36446997260874	0.01	0.001	4.30603418415963e-14
Fgf13	2.12184130157908e-18	1.93168753009048	0.075	0.027	4.32579786152927e-14
Lrfn2	2.1365405250808e-18	5.1434585703917	0.01	0.001	4.35576516848222e-14
Hgsnat	2.2491480308578e-18	-1.10187187126129	0.089	0.21	4.58533809050979e-14
Wasf1	2.33811916757497e-18	-1.42804468128172	0.021	0.11	4.76672354693509e-14
Chsy3	2.38729816374389e-18	-0.804352921515564	0.087	0.207	4.86698476642466e-14
Coro2b	2.45925847568562e-18	-1.74634529995159	0.018	0.104	5.01369025438027e-14
Lrrc75b	2.47588693485329e-18	-2.08005346158775	0.03	0.124	5.0475906940854e-14
Akap17b	2.57896740459387e-18	1.75527457023587	0.079	0.029	5.25774084774551e-14
Fmn1	2.63034990326735e-18	-3.92190390276628	0.008	0.088	5.36249434779115e-14
Cdc16	2.7876804204792e-18	-0.502168959967339	0.188	0.337	5.68324407323095e-14
Cyba	2.93966688532459e-18	-0.674754267393128	0.393	0.557	5.99309887911124e-14
Ly6k	3.02684774046801e-18	3.73948628354727	0.02	0.003	6.17083448849214e-14
Sept8	3.03526109325267e-18	1.25152114853395	0.353	0.269	6.18798679081422e-14
Adamts5	3.15686149810571e-18	-1.05265596463547	0.203	0.347	6.43589353618812e-14
Fuca2	3.22287161256241e-18	-1.00935943154097	0.035	0.133	6.57046835653099e-14
Trp53inp1	3.23060939724113e-18	1.53045378585191	0.156	0.081	6.5862433781555e-14
Pigt	3.34435749917512e-18	-0.698942941478902	0.171	0.317	6.81814163356832e-14
Pld3	3.58590025684431e-18	-0.715062009199268	0.124	0.257	7.31057485362849e-14
Kit	3.59663344474601e-18	1.2236953335392	0.057	0.017	7.33245660380369e-14
Angptl2	3.68929989960464e-18	-0.581281157358636	0.36	0.5	7.52137570532399e-14
Rgs19	3.77973403005341e-18	-1.13477135345138	0.056	0.162	7.70574376706988e-14
Afap1	4.04224732870611e-18	1.26191985095087	0.296	0.205	8.24092962903315e-14
Nfatc2	4.04337919546602e-18	-1.90232335632369	0.03	0.123	8.24323716579657e-14
Ptp4a2	4.06469248896898e-18	-0.474516799679641	0.434	0.573	8.28668857726107e-14
Engase	4.4475419918115e-18	-2.22060539403585	0.029	0.121	9.06720385870611e-14
Fam174b	4.45618472792999e-18	-1.67255859422172	0.025	0.115	9.08482380483086e-14
4933400C23Rik	4.56789262568674e-18	-3.34308175218563	0.016	0.099	9.31256269598755e-14
Epb41l3	4.64781430293268e-18	-1.23477949576971	0.056	0.162	9.47549901938885e-14
1810058I24Rik	4.79746522591544e-18	-0.475412344647788	0.392	0.537	9.78059235607382e-14
Akap1	4.92922037957603e-18	1.63011745080546	0.139	0.068	1.00492015878416e-13
Arfip2	5.19169168918736e-18	-0.853576336863231	0.138	0.27	1.05843018467463e-13
Uap1	6.02639670364015e-18	-0.253453293156414	0.205	0.355	1.22860149597112e-13
Cdr2	6.35014796820794e-18	-1.09610964408006	0.111	0.234	1.29460466627855e-13
Herc3	6.35923239040834e-18	1.98004520418388	0.067	0.023	1.29645670743255e-13
Hspa1a	6.56125342572448e-18	0.5001711277045	0.354	0.239	1.33764273590245e-13
Chic2	6.78338501510171e-18	-0.562612931927303	0.226	0.374	1.38292870302878e-13
Nfatc1	6.90234688738232e-18	-0.423425802534362	0.094	0.217	1.40718145993063e-13
Tnks1bp1	7.3964767920862e-18	1.34499687826868	0.258	0.169	1.50791972360261e-13
Vsir	7.57355059762245e-18	-1.96324966078151	0.02	0.106	1.54401976033729e-13
Pacsin3	7.64858903898175e-18	1.64367405023155	0.145	0.073	1.55931784737721e-13
E030013I19Rik	7.74464196421438e-18	3.98918225076374	0.016	0.002	1.57890015724438e-13
Slc39a14	7.91417942767196e-18	-0.70941171838254	0.087	0.205	1.61346375991948e-13
Olfm2	7.92805109655372e-18	2.61628479359702	0.032	0.007	1.61629177705441e-13
Prcp	8.15207073939142e-18	-1.27990826399845	0.076	0.188	1.66196266163973e-13
Nedd4	8.22787841813308e-18	0.506127794913624	0.671	0.636	1.67741757310479e-13
Rpl38	8.41896371641236e-18	-0.219138912730959	0.882	0.898	1.71637413286499e-13
Micu1	8.74331725448992e-18	-0.306388431422069	0.153	0.293	1.78250008867286e-13
Dnajb11	9.34224123153116e-18	-0.245401593423857	0.228	0.384	1.90460271987226e-13
Sox13	9.40273094082241e-18	1.84997344510042	0.063	0.021	1.91693475690546e-13
Sdf4	9.67388243098792e-18	-0.333154880059689	0.362	0.519	1.97221441120551e-13
Dpysl3	9.70452251883699e-18	-0.442199454649895	0.239	0.403	1.9784610059153e-13
Isl1	9.95091954581687e-18	-1.7591058267905	0.019	0.103	2.02869396780569e-13
A730049H05Rik	1.01466130296812e-17	3.67278523089021	0.027	0.005	2.06858999836111e-13
Nck1	1.1167021769387e-17	-0.941205155151568	0.104	0.227	2.27662072812493e-13
Sap30l	1.18802061457986e-17	-0.579372382063214	0.189	0.337	2.42201762694397e-13
Ak2	1.21405411890002e-17	-0.523393023413337	0.133	0.263	2.47509213220147e-13
Fndc3b	1.2353443244379e-17	-0.523415766091647	0.353	0.49	2.51849647423154e-13
Tbc1d10a	1.2380561350513e-17	-0.590317479637627	0.078	0.192	2.52402504252908e-13
Sat1	1.29525724496022e-17	-0.412878317860027	0.356	0.516	2.64064094530039e-13
Gmds	1.33418694950554e-17	-0.884796324944355	0.134	0.262	2.72000693395694e-13
Isoc1	1.33879711240021e-17	-0.728257227933806	0.094	0.215	2.72940567305031e-13
Tgm2	1.33961249104152e-17	1.27169404630347	0.204	0.119	2.73106798548635e-13
Pdk1	1.34752442754976e-17	-0.765861088840034	0.072	0.185	2.74719805044571e-13
Cryzl2	1.36069845118411e-17	-0.707374290023752	0.056	0.159	2.77405593242904e-13
Tmem119	1.39196199636829e-17	-0.333698004154516	0.165	0.307	2.83779292199604e-13
Rbp1	1.47276749036803e-17	-1.20917151367826	0.046	0.145	3.0025310826133e-13
Rtkn	1.51281275111896e-17	-0.767840672923327	0.042	0.142	3.08417135570622e-13
Spats2l	1.58718287261583e-17	-0.677954803749691	0.175	0.313	3.23578972240189e-13
Ugdh	1.60603067633991e-17	-0.91091007332415	0.158	0.291	3.27421473985417e-13
Hebp1	1.75503999533055e-17	1.14688189532828	0.235	0.146	3.5780000384804e-13
Tm9sf1	1.7623376277777e-17	-0.639907609730334	0.168	0.31	3.5928777217504e-13
Tnnc2	1.76984403726969e-17	-0.399420000413074	0.042	0.011	3.60818103878172e-13
Tmem39a	1.83114456405663e-17	-0.428921873193808	0.105	0.23	3.73315442274225e-13
Mapk6	1.86353471082996e-17	-0.559585231014115	0.138	0.269	3.79918821496903e-13
Anxa8	1.94281418532745e-17	-1.43516889298362	0.057	0.159	3.96081527962707e-13
4931406P16Rik	2.14839809284465e-17	0.848154997695577	0.294	0.197	4.37993919188239e-13
Amotl2	2.26024800317721e-17	-0.514250848390944	0.175	0.316	4.60796760407738e-13
Fads2	2.27574947936301e-17	-0.768871158398987	0.12	0.246	4.63957046357738e-13
Aatk	2.37062436914085e-17	1.22430662445185	0.087	0.034	4.83299190136745e-13
Ston2	2.3798034773798e-17	-5.15570383316327	0.003	0.075	4.85170534933419e-13
Rpl21	2.40819032210147e-17	0.241599177983488	0.864	0.874	4.90957760966826e-13
Slc35c2	2.41931626964844e-17	-0.675518940880603	0.081	0.196	4.93226007893227e-13
Dnm3os	2.47857285902011e-17	-0.659018182267663	0.097	0.217	5.0530664876843e-13
Wdfy1	2.54257716311328e-17	1.41769207494205	0.129	0.063	5.18355206243904e-13
Atp6ap2	2.54550828885656e-17	-0.382856254831975	0.293	0.452	5.18952774849187e-13
Gm15417	2.5979450050213e-17	-0.430331166678946	0.095	0.214	5.29643048173693e-13
Naga	2.61356417622344e-17	-1.02378711009707	0.1	0.22	5.32827328606673e-13
Ifi27l2a	2.67343396898096e-17	-1.73337010318583	0.099	0.213	5.45032983256149e-13
Klf2	2.70672362238509e-17	-0.319747418172715	0.386	0.56	5.51819744895649e-13
Tmem158	2.70876832534288e-17	-1.73998567803441	0.043	0.139	5.52236598487653e-13
Ide	2.77211190287191e-17	-0.610577297104326	0.118	0.245	5.65150453638497e-13
Klf10	2.87043643943143e-17	-0.574804487716597	0.187	0.329	5.85195876906885e-13
Tpst2	2.94127134496885e-17	-1.0951907091112	0.086	0.201	5.99636989098799e-13
M6pr	2.96069771490298e-17	0.866013126691351	0.278	0.185	6.0359744313727e-13
Sec23a	3.08877539963047e-17	-0.271318360313047	0.22	0.37	6.29708640722663e-13
Rcan1	3.28438307989764e-17	-1.37937045763411	0.077	0.185	6.69587178498732e-13
Oaf	3.32661648158446e-17	-0.195469402353005	0.219	0.381	6.78197302100623e-13
Brinp3	3.39647874062482e-17	-1.9549666935618	0.026	0.111	6.92440120851182e-13
Antxr1	3.49147957321732e-17	-0.658162017935201	0.366	0.478	7.11807940591816e-13
Uggt2	3.83285357875892e-17	-0.540278993092669	0.055	0.156	7.81403859101582e-13
Tent5c	3.85414813488399e-17	-2.39194086409031	0.045	0.139	7.85745180258798e-13
Adssl1	3.8559785533678e-17	1.11300890911701	0.055	0.017	7.86118347675094e-13
Astn1	4.06717945364237e-17	4.59803868398327	0.011	0.001	8.29175875214071e-13
Mydgf	4.1229749815517e-17	-0.42176973985854	0.3	0.447	8.40550909488945e-13
Fgf9	4.23579485236025e-17	-1.15842691531227	0.026	0.113	8.63551496550683e-13
Ywhaq	4.34166021960524e-17	0.742354515291234	0.564	0.539	8.85134268970921e-13
Fmnl2	4.43005488215192e-17	-0.896391016368145	0.055	0.157	9.03155288824312e-13
Scara3	4.4708544908237e-17	-0.758981756757557	0.164	0.296	9.11473105044229e-13
Chid1	4.84515249645837e-17	-0.635528986719398	0.061	0.164	9.87781239452967e-13
Scara5	4.99313073812701e-17	-1.93483749722188	0.014	0.094	1.01794956358195e-12
Aldh18a1	4.99561967797221e-17	-0.400871795888451	0.127	0.257	1.01845698374819e-12
B230219D22Rik	5.08366439480296e-17	0.966505522412733	0.444	0.385	1.03640666016848e-12
Cdc42ep4	5.11193929740887e-17	0.99526456246866	0.203	0.119	1.04217106456275e-12
Sdhaf4	5.15259063630738e-17	-0.599189539995714	0.131	0.262	1.05045865302399e-12
Ckb	6.21959881407328e-17	0.717359125095308	0.609	0.548	1.26798961022512e-12
Spaar	6.35656817865001e-17	1.84377122231145	0.048	0.014	1.29591355458138e-12
Insig1	6.67290781532093e-17	-0.563950572473807	0.112	0.235	1.36040571630948e-12
Zhx3	6.69156828979145e-17	-0.432820891067103	0.122	0.251	1.36421002723978e-12
Plekhf1	7.40540502426823e-17	-0.213362682710648	0.055	0.157	1.50973992229756e-12
Yipf3	7.45906837841668e-17	-0.182394881381729	0.285	0.432	1.52068027030781e-12
Neat1	7.47686487729574e-17	-0.335152679223524	0.521	0.662	1.52430844253428e-12
Ctnnal1	7.52361185667876e-17	-1.59087569167814	0.043	0.139	1.5338387492211e-12
Fam98a	7.61105685615484e-17	-0.558501586354974	0.122	0.248	1.55166616126429e-12
Daam2	7.71996963844456e-17	1.33160389882325	0.281	0.195	1.57387021018969e-12
Map4k4	8.07448200910063e-17	0.876681112230574	0.465	0.407	1.64614464719535e-12
Spry1	8.08679256571671e-17	1.25058187506038	0.299	0.211	1.64865440037267e-12
Apbb1ip	8.11622835777208e-17	-1.15057854215993	0.032	0.121	1.65465547529899e-12
Hoxa11os	8.12973750701926e-17	-1.06935372314642	0.076	0.181	1.65740958555602e-12
Inafm2	8.14782323082205e-17	1.57942255149896	0.099	0.043	1.66109672206769e-12
Isoc2b	8.32082242436171e-17	-0.764821472796235	0.043	0.14	1.69636606765462e-12
Klhdc8a	8.34159970596338e-17	-2.0611498463026	0.017	0.096	1.70060193205475e-12
Cited1	8.36387534370877e-17	-1.14114622088143	0.025	0.11	1.70514326632191e-12
Zbtb20	9.03000089425648e-17	-0.510220158139571	0.628	0.675	1.84094628231207e-12
Golph3	9.63986446122649e-17	-0.495785399703156	0.235	0.38	1.96527916771025e-12
Entpd5	9.73779645791469e-17	-1.81011395500199	0.025	0.11	1.98524456387507e-12
Cys1	1.00258688614843e-16	-0.98351239670899	0.111	0.23	2.0439738847908e-12
Galnt17	1.02131848075034e-16	-2.56680387446122	0.016	0.094	2.08216198670571e-12
Sod2	1.03383631419996e-16	0.807843024126673	0.396	0.313	2.10768209375946e-12
Tspyl5	1.03748315609768e-16	2.06666858851362	0.057	0.018	2.11511691033635e-12
Arhgap1	1.16573021361705e-16	1.32804586923413	0.258	0.174	2.37657418650107e-12
Morc4	1.1915547729166e-16	-0.635195708272572	0.097	0.214	2.42922271554508e-12
Socs1	1.21605843907338e-16	-0.341597918583778	0.058	0.159	2.47917833973891e-12
Socs2	1.22121915242162e-16	-0.718333042362003	0.082	0.192	2.48969948604195e-12
Naaladl2	1.22304332453706e-16	-0.464475934004569	0.021	0.103	2.4934184257337e-12
1110018N20Rik	1.24019719255977e-16	3.04089953223471	0.054	0.017	2.5283900164716e-12
Tmem52	1.28987295551199e-16	-2.02632021189176	0.027	0.112	2.62966399440229e-12
Il16	1.31053715815036e-16	-1.82265705304434	0.014	0.092	2.67179210432114e-12
Nhsl1	1.31275412694214e-16	-1.84274887063465	0.016	0.094	2.67631183859693e-12
Sec61g	1.32252960548093e-16	-0.265666993433459	0.716	0.788	2.69624110669396e-12
Scamp2	1.35724034046066e-16	-0.596175486262422	0.168	0.303	2.76700588209716e-12
Rgs6	1.3771599780575e-16	2.36554388393169	0.113	0.053	2.80761604726583e-12
Kcnk6	1.37791248661907e-16	-1.17354209377616	0.023	0.106	2.80915018647031e-12
Cap1	1.42306212753555e-16	0.805898076284643	0.339	0.248	2.90119675940673e-12
Klf3	1.50611619527694e-16	-0.526222272858062	0.219	0.361	3.0705190873111e-12
Cdk5rap3	1.51391309352424e-16	-0.60935304858357	0.185	0.325	3.08641462376786e-12
Smarcd2	1.55710361766741e-16	-0.424344187125648	0.078	0.187	3.17446714533855e-12
Tubb4a	1.63919646082778e-16	0.907697222136449	0.059	0.019	3.3418298246896e-12
Cdk2ap1	1.64574402221988e-16	-0.212057753327758	0.153	0.288	3.35517833809967e-12
Slc41a2	1.64851724270744e-16	-1.42763790230453	0.023	0.106	3.36083210270766e-12
Commd9	1.75261120363246e-16	-0.420187155620236	0.125	0.251	3.5730484608455e-12
Arf4	1.76237094981972e-16	-0.336362872298561	0.601	0.662	3.59294565539747e-12
H13	1.7674392823515e-16	-0.398168948179673	0.321	0.471	3.60327846493001e-12
Hsdl2	1.79305060807533e-16	1.51171011769674	0.137	0.069	3.65549227468317e-12
Erp44	1.84507810708038e-16	-0.337211281027024	0.248	0.401	3.76156073690476e-12
Gk5	1.90289492779773e-16	-1.43020119342317	0.026	0.11	3.87943188930122e-12
Cops7a	2.00872907446782e-16	-0.567042512902809	0.19	0.333	4.09519596411754e-12
Tgfbr1	2.13810714768863e-16	-0.557816351999106	0.153	0.284	4.35895904199281e-12
Fam171a1	2.16409762525814e-16	-1.5707064936309	0.035	0.125	4.41194582861377e-12
Cmas	2.19106195273595e-16	-0.404192333812184	0.114	0.237	4.46691800304278e-12
Rhd	2.2283653091193e-16	-0.845925974624918	0.014	0.091	4.54296835570152e-12
Casp12	2.24005067629753e-16	1.18506626101752	0.209	0.126	4.56679131376777e-12
Tfg	2.2899039449158e-16	-0.367201391005512	0.256	0.4	4.66842717249984e-12
Trpm3	2.6563489514707e-16	-3.36991483576387	0.01	0.084	5.41549860736332e-12
Lamc3	2.65873240337426e-16	3.84045061034836	0.016	0.002	5.4203577507591e-12
Jph4	2.99126610366988e-16	-2.40055422593212	0.012	0.087	6.09829420555178e-12
Aqp1	3.11021555345721e-16	-1.23432691064604	0.155	0.277	6.34079644883322e-12
Chst1	3.11597088457171e-16	1.31511725428493	0.08	0.031	6.35252984237635e-12
Epha7	3.12741590207065e-16	-2.04805703054325	0.021	0.1	6.37586279955143e-12
Rap2c	3.32068915493592e-16	-0.568319847627046	0.13	0.257	6.76988898016785e-12
Prrg3	3.33248769148275e-16	-1.95650888761779	0.039	0.128	6.79394265662589e-12
Anxa4	3.61124866267941e-16	-0.481931769250628	0.178	0.312	7.36225264860452e-12
Smim1	3.82626976991652e-16	0.694210216877069	0.14	0.069	7.80061617992881e-12
Fmo1	3.83749509910028e-16	-2.83376464803112	0.017	0.093	7.82350125853573e-12
Bfsp1	3.90796504500966e-16	-1.32464135558597	0.027	0.11	7.96716833726119e-12
B2m	4.0479274125223e-16	-0.386135780043324	0.626	0.76	8.25250961590921e-12
Mboat2	4.06294408823862e-16	-2.25850898742097	0.019	0.096	8.28312411269207e-12
Ephx4	4.06478329607641e-16	-1.66901686014718	0.012	0.087	8.28687370571097e-12
Lrrn4cl	4.16736339044441e-16	-1.28483024206482	0.037	0.126	8.49600374409901e-12
Srp19	4.1690839090137e-16	-0.310969880476652	0.291	0.446	8.49951136530624e-12
Foxn3	4.19986010938604e-16	-0.436175529799055	0.313	0.468	8.56225480500533e-12
Golt1b	4.46560156434445e-16	-0.21496043213455	0.199	0.341	9.10402190922903e-12
Rcor2	4.50241496777583e-16	-1.28227549361628	0.021	0.1	9.17907339480459e-12
Slfn5	4.5101172925232e-16	0.230924584480687	0.245	0.143	9.19477612426705e-12
Bnc2	4.55932408865086e-16	-1.7999630382598	0.009	0.081	9.29509401953251e-12
Clmn	4.57818927061658e-16	-1.43588423487438	0.019	0.097	9.33355446600602e-12
Sphk1	4.79194985496244e-16	-0.912763389432894	0.03	0.115	9.76934816931194e-12
Slc26a2	4.93671712978239e-16	-1.0767947562646	0.068	0.171	1.00644852124874e-11
Avp	5.14485045642569e-16	-1.34511037999585	0.023	0.103	1.04888066255151e-11
Lurap1l	5.30966527388383e-16	-0.637997754334175	0.078	0.184	1.0824814593867e-11
Arl1	5.42040407740262e-16	-0.448081256446777	0.459	0.561	1.10505777926007e-11
Rps6ka3	5.43572853160878e-16	-0.398475702625582	0.182	0.321	1.10818197573908e-11
Necap2	5.45410785364297e-16	-0.574984302296571	0.14	0.264	1.11192896812219e-11
Gba	5.684199884967e-16	-0.894027259452749	0.053	0.149	1.15883783054822e-11
Slc7a1	5.86239498694563e-16	-0.641841932974199	0.08	0.186	1.19516646598861e-11
Itih2	5.90053247925292e-16	-1.94270469113513	0.006	0.075	1.20294155654529e-11
Vamp4	5.95847868315868e-16	-0.683799681867638	0.143	0.266	1.21475504913556e-11
Grb10	6.32836742402365e-16	-0.670673448056543	0.254	0.392	1.2901642667357e-11
Glis2	6.525253841406e-16	-0.598640216649217	0.137	0.26	1.33030350064744e-11
Slc6a9	6.84236354431883e-16	2.08614070062676	0.145	0.078	1.39495265578028e-11
Shisa5	6.90898540111824e-16	-0.599975841745914	0.244	0.388	1.40853485372598e-11
Endod1	7.00853008297121e-16	1.35825470326581	0.243	0.161	1.42882902801534e-11
Enho	7.27862792531413e-16	2.07876751427377	0.125	0.062	1.48389387513379e-11
Sec16a	7.28535842704927e-16	-0.497985193562738	0.111	0.229	1.48526602252254e-11
Cebpzos	7.31041071404658e-16	-0.718909134986421	0.092	0.204	1.49037343227268e-11
Gstm5	7.39110837745131e-16	0.148677818653797	0.226	0.377	1.506825264911e-11
1110046J04Rik	7.4192081017351e-16	2.27183861440013	0.085	0.035	1.51255395570073e-11
St6gal1	7.4728866481704e-16	1.09617945808343	0.095	0.041	1.5234974009625e-11
Tpcn1	7.54381357303369e-16	-0.243571802616778	0.096	0.211	1.53795727313438e-11
Ppib	7.63723540086327e-16	-0.364870455540616	0.677	0.722	1.557003181174e-11
Cox6a1	8.21519466185565e-16	0.628006465317954	0.688	0.671	1.67483173571251e-11
Zim1	8.25821410367376e-16	-3.66465929401533	0.014	0.088	1.68360210931597e-11
Egfr	8.29599878995034e-16	-0.808160593661252	0.163	0.289	1.69130527330718e-11
Hnrnpa2b1	8.3902663011777e-16	0.542045839237465	0.7	0.667	1.7105235908211e-11
Alcam	8.62962222414311e-16	-1.86651094678231	0.019	0.095	1.75932108283606e-11
Cnpy2	8.69164228737495e-16	-0.436039379825296	0.382	0.512	1.77196511312713e-11
Macf1	8.87098336447008e-16	0.790748141884845	0.525	0.485	1.80852737851451e-11
Cadm4	9.0065982278334e-16	-2.46939704311352	0.02	0.097	1.8361751807084e-11
Raly	9.02669812550281e-16	0.808691658864836	0.444	0.382	1.84027294684626e-11
Lamp2	9.36044407758007e-16	-0.327357920049474	0.433	0.581	1.90831373409625e-11
Dpy19l1	9.50805641080799e-16	-0.35071819507623	0.138	0.268	1.93840746047142e-11
Mpped2	1.0081947616101e-15	-3.28549417529963	0.013	0.086	2.05540666049452e-11
Sybu	1.01766598933246e-15	-2.75133889802715	0.012	0.085	2.07471565245208e-11
Tmem50b	1.03064693370995e-15	1.1594213863765	0.15	0.08	2.10117990375448e-11
Ddx5	1.03892918119511e-15	0.291189353503969	0.754	0.756	2.11806492170248e-11
Shisa2	1.04177423993964e-15	-1.14048531100734	0.028	0.11	2.12386514296494e-11
Tmbim4	1.05124294132791e-15	-0.372101304340964	0.241	0.392	2.14316898448520e-11
Aopep	1.09541188358102e-15	0.894433090995245	0.458	0.395	2.23321620705662e-11
Rab43	1.10867419644333e-15	-0.429530088107412	0.091	0.201	2.26025408428901e-11
Hk2	1.11666855731416e-15	-1.33001392295307	0.035	0.121	2.27655218779639e-11
Sec62	1.1347691686681e-15	-0.292926390179075	0.524	0.638	2.31345390416366e-11
Mapk12	1.17909517128727e-15	-1.25983985395131	0.047	0.138	2.40382132570335e-11
Keap1	1.18955134497949e-15	-0.251059962632869	0.163	0.295	2.42513832700969e-11
Col6a6	1.22010004030654e-15	-2.59540082032619	0.019	0.094	2.48741795217294e-11
Lpgat1	1.22541761880008e-15	-0.615277575293282	0.143	0.272	2.49825889944772e-11
Tspan17	1.22683101094363e-15	0.649272733872331	0.198	0.115	2.50114038201078e-11
Sh3bp5	1.23914888216651e-15	-1.49120635193819	0.024	0.103	2.52625282607286e-11
Tars	1.37476014136692e-15	-0.458531245596626	0.167	0.298	2.80272350020473e-11
Spsb4	1.3805191070748e-15	-2.63245499308445	0.018	0.092	2.81446430359339e-11
Atxn10	1.39615034971062e-15	-0.337803558258299	0.256	0.408	2.84633171795504e-11
Serpinb9	1.42303857336281e-15	1.40672650517074	0.101	0.045	2.90114873951476e-11
Cmpk1	1.43276356817708e-15	-0.239043918687271	0.329	0.477	2.92097508644261e-11
Robo1	1.46268257798317e-15	-1.69215331373537	0.029	0.111	2.9819709717343e-11
Matn3	1.50010522889057e-15	-1.59682772619885	0.049	0.14	3.0582645301392e-11
Dut	1.52916703681305e-15	-0.47155011166776	0.197	0.331	3.11751283795077e-11
Atxn1	1.57196393717206e-15	1.18230875745819	0.259	0.175	3.20476287871268e-11
Fam20c	1.60432851135857e-15	-0.881735698999425	0.056	0.151	3.27074453610672e-11
Mon2	1.65488234887042e-15	-0.248261042594932	0.159	0.293	3.37380864464213e-11
Slc39a11	1.67272176463196e-15	-0.77079468317427	0.043	0.134	3.41017786155518e-11
Btg1	1.68460096405161e-15	0.544825451302864	0.589	0.518	3.43439598541201e-11
Slc25a3	1.68832659634427e-15	0.486238391185623	0.643	0.644	3.44199143196706e-11
Purb	1.73623119019933e-15	0.794870895555198	0.468	0.413	3.53965452745938e-11
Hand2	1.78663432328489e-15	-1.4995629936861	0.041	0.129	3.64241139488091e-11
Ablim2	1.79795247097477e-15	2.36374323170861	0.046	0.013	3.66548570257626e-11
Clic4	1.87182796645597e-15	0.773050519290823	0.528	0.479	3.81609567521379e-11
Gm29453	1.9040171578042e-15	4.0529578162834	0.02	0.003	3.88171977961541e-11
Bsg	1.95522625968925e-15	-0.320245491183386	0.59	0.68	3.98611977562847e-11
Srgn	1.96264357017313e-15	-1.96250018434967	0.034	0.118	4.00124144651196e-11
Sec24d	2.06204337662538e-15	-0.25474999284725	0.24	0.382	4.20388783192615e-11
Polr2e	2.06240654389496e-15	-0.342550744091158	0.23	0.377	4.20462822103865e-11
Qpct	2.25857359222704e-15	-1.44955028974109	0.041	0.127	4.60455398247326e-11
Scfd1	2.29705593107753e-15	-0.481271408642675	0.189	0.322	4.68300792668776e-11
Clint1	2.3321142393834e-15	-0.451389558212719	0.253	0.397	4.75448129983093e-11
Creg1	2.36554493386945e-15	-0.314371910927831	0.146	0.271	4.82263645667964e-11
Asnsd1	2.38008668321915e-15	-0.649945830967255	0.104	0.216	4.85228272107887e-11
Hjurp	2.54795715027478e-15	-0.522892798550989	0.131	0.251	5.19452024226518e-11
Fut11	2.86132855131436e-15	-0.447810861504136	0.137	0.258	5.83339051756458e-11
Slc31a1	2.87974023211579e-15	-0.554643252422024	0.094	0.205	5.87092641121446e-11
Cope	3.00190577057206e-15	-0.428235752359215	0.439	0.551	6.11998529446527e-11
Mcrip1	3.01712779931516e-15	-0.464845197039142	0.407	0.533	6.15101844446381e-11
Arcn1	3.08925148762865e-15	-0.535635924641278	0.32	0.456	6.29805700782853e-11
Smim3	3.20943685637241e-15	-0.690570800939683	0.086	0.19	6.54307891908644e-11
Odc1	3.52927862082659e-15	-0.376435582195264	0.215	0.35	7.19514032427916e-11
Car11	3.85095942256216e-15	1.97186835849386	0.051	0.016	7.85095097477748e-11
Gpcpd1	3.89357175388654e-15	1.39355341299739	0.284	0.206	7.93782473464849e-11
Trpc4ap	3.94267491493417e-15	-0.260331291699402	0.218	0.363	8.03793134907629e-11
Kctd8	3.98428758095163e-15	-2.58750363431038	0.012	0.082	8.12276709128609e-11
Cyb5r3	4.05420927387213e-15	0.575949610160728	0.562	0.516	8.2653164466431e-11
Pmp22	4.1321391918801e-15	-0.817877697960722	0.54	0.646	8.42419217048596e-11
Gm45620	4.37759914722152e-15	3.5869581513949	0.017	0.002	8.92461138144052e-11
Gm28875	4.65282944518029e-15	-0.521128435907852	0.053	0.146	9.48572338988906e-11
Plaur	4.73116285104982e-15	-1.53736965735963	0.025	0.103	9.64542170443527e-11
Tvp23b	4.77621049182291e-15	-0.337986442338265	0.167	0.296	9.73726032967937e-11
Usp22	4.80738650127605e-15	-0.639082958058073	0.116	0.232	9.80081886015148e-11
Plpp2	4.85543019247028e-15	1.20925195464466	0.096	0.043	9.89876553338915e-11
Angptl7	4.8948989068035e-15	-0.757367197841568	0.38	0.51	9.97923040130029e-11
Arhgef19	5.01594805539916e-15	-1.07487887215279	0.04	0.126	1.02260133005423e-10
Slc29a3	5.0322302809133e-15	-0.713064957136804	0.076	0.177	1.0259207873698e-10
Ackr4	5.10772788439386e-15	-1.46191040928617	0.02	0.094	1.04131248379138e-10
Sqor	5.25797159357233e-15	-1.90039754516699	0.019	0.093	1.07194266878159e-10
Ttc28	5.31736328310321e-15	1.07735026438312	0.391	0.329	1.08405085252625e-10
Sulf1	5.33632240964595e-15	-0.670673140276334	0.207	0.336	1.08791604965452e-10
Six4	5.43471817345317e-15	-3.33936725724259	0.006	0.071	1.1079759940219e-10
Cars	5.50500150405243e-15	-0.588913474056026	0.076	0.18	1.12230465663117e-10
Leprot	5.59191565027166e-15	-0.38857439898311	0.282	0.43	1.14002384362088e-10
Gpnmb	5.64605264214341e-15	-0.930226328207063	0.028	0.108	1.15106075215378e-10
Snx27	5.6507454435313e-15	-0.420307377085597	0.106	0.217	1.15201747357273e-10
Gdf15	5.72120262137669e-15	0.878065536675818	0.082	0.033	1.16638157842007e-10
Tmem59	5.73792466562985e-15	-0.257219352048096	0.552	0.65	1.16979070158196e-10
Rer1	5.83776916482977e-15	-0.249589865952779	0.403	0.545	1.19014599963385e-10
Uba5	5.8693601586246e-15	-0.440123292967042	0.196	0.328	1.1965864555388e-10
Btbd1	5.95436926957754e-15	-0.280075213713223	0.17	0.303	1.21391726298877e-10
Osmr	6.15593383139022e-15	1.23741813976304	0.186	0.109	1.25501023020552e-10
Timm23	6.15888759559761e-15	-0.447677399410058	0.281	0.426	1.25561241411449e-10
Rtl3	6.19990070902439e-15	-4.73929116167938	0.005	0.069	1.2639737575488e-10
Slc4a7	6.27865507471242e-15	1.5994881171115	0.208	0.131	1.28002941008162e-10
Hoxd8	6.50753825845396e-15	-0.560531818786926	0.062	0.156	1.32669182475101e-10
Pkia	6.53940652349659e-15	1.61964883630847	0.2	0.126	1.33318880794525e-10
Dkk3	6.76533081757856e-15	-0.40349298526799	0.251	0.386	1.37924799377974e-10
Mmp15	6.97325888666881e-15	1.14995312064257	0.071	0.027	1.42163828922517e-10
Galr2	7.22583482571131e-15	-2.11077943185888	0.017	0.088	1.47313094591776e-10
Gars	7.27939388753758e-15	-0.479294905405786	0.225	0.359	1.48405003185229e-10
Ppp1r14b	7.28039981324601e-15	-0.646345797398039	0.349	0.488	1.48425510992646e-10
Ar	7.33377905960175e-15	-0.637594717952138	0.173	0.3	1.49513753688101e-10
0610012G03Rik	7.41856100228845e-15	-0.447976330998537	0.292	0.437	1.51242203153655e-10
Nipal4	7.53500834243115e-15	3.50893926500213	0.019	0.003	1.53616215077144e-10
Srebf1	7.60755284052599e-15	-0.688405129869079	0.084	0.188	1.55095179759803e-10
Adamts2	7.73924834801445e-15	-0.335272608755175	0.332	0.468	1.57780056070971e-10
Kalrn	8.0147417495716e-15	1.81862079353957	0.113	0.055	1.63396540048516e-10
Tmem117	8.12891117711203e-15	-2.19854253488093	0.007	0.072	1.65724112167783e-10
Ggt1	8.13742420861921e-15	-1.11053946896851	0.011	0.079	1.6589766734112e-10
Sec31a	8.73108108825889e-15	-0.33060627966317	0.372	0.499	1.78000550146334e-10
Ssh2	8.80195994003608e-15	-1.23639225837336	0.073	0.17	1.79445557297516e-10
Sgip1	9.03637236259501e-15	1.69440000554513	0.127	0.066	1.84224523356224e-10
Card19	9.07251185142933e-15	-0.478795235903053	0.245	0.382	1.8496129911509e-10
Smad3	9.07561758325043e-15	-0.642277576516142	0.079	0.18	1.85024615669727e-10
Cdh13	9.0870178220088e-15	-0.650090001253309	0.158	0.28	1.85257032337293e-10
Nudcd2	9.09071435460823e-15	-0.421616599138826	0.193	0.325	1.85332393547398e-10
Uap1l1	9.16327203096996e-15	-0.111026949308858	0.084	0.186	1.86811626895385e-10
Brinp2	9.21511676521517e-15	3.7791759191193	0.01	0.001	1.87868585492442e-10
Slc9a2	9.43522874169018e-15	3.95715139866407	0.01	0.001	1.92356008356838e-10
Creld2	9.56473142542136e-15	-0.456826211247731	0.093	0.2	1.94996179570065e-10
Zfp395	1.0098745577502e-14	-0.818344431745981	0.104	0.212	2.05883126088533e-10
Gsto1	1.0247043017745e-14	-1.04770187494823	0.057	0.149	2.08906466002766e-10
Txlna	1.0414393317277e-14	-0.546642461735821	0.168	0.297	2.12318236559327e-10
Pcnx4	1.08603674241729e-14	1.70869786492684	0.111	0.054	2.21410310676612e-10
Lpar4	1.0917394277817e-14	-0.858484739251203	0.08	0.178	2.22572917141854e-10
Mafk	1.09994590933406e-14	1.34507373007921	0.166	0.094	2.24245972535934e-10
Cmtm8	1.1028752961113e-14	-2.3805636214088	0.01	0.077	2.24843186618211e-10
Twsg1	1.1119512815435e-14	-0.274586578308649	0.229	0.37	2.26693507768273e-10
Dnm3	1.12019375135574e-14	-1.1905526105104	0.022	0.096	2.28373900088895e-10
mt-Nd4l	1.17636851496788e-14	0.714841802002582	0.615	0.584	2.39826249146502e-10
Cacna1g	1.20508318877525e-14	-0.105451890400512	0.077	0.179	2.4568030969561e-10
Golga2	1.20746162716999e-14	-0.661595979913572	0.139	0.261	2.46165201931145e-10
Cacna2d2	1.21789713830262e-14	-1.1536095209501	0.024	0.098	2.48292689585755e-10
Atp6ap1	1.22498780792864e-14	-0.457792397491014	0.289	0.438	2.49738264402412e-10
Sft2d2	1.22575185372481e-14	-0.57472033364078	0.083	0.184	2.49894030418877e-10
Cog7	1.27153584907617e-14	2.08563008881081	0.177	0.107	2.5922801355116e-10
Fam110b	1.27380900293726e-14	1.56019112704567	0.171	0.1	2.59691441428819e-10
Eef1akmt3	1.3045820724067e-14	-1.54884351440145	0.008	0.073	2.65965147101554e-10
Nrtn	1.31417844249822e-14	-0.834239589811472	0.026	0.103	2.67921559072113e-10
Scrn1	1.33966056910202e-14	-1.21490548171166	0.028	0.105	2.73116600222828e-10
Tpbg	1.3940417915055e-14	-1.46127967244449	0.016	0.086	2.84203300034226e-10
Nectin2	1.41314678543174e-14	1.0570737424347	0.11	0.052	2.88098235145968e-10
Tapbp	1.43734808904111e-14	-0.52056318606639	0.186	0.311	2.93032154912811e-10
Slc24a3	1.4417913500304e-14	1.87296891245868	0.082	0.035	2.93938002530697e-10
Uqcr10	1.53298269149251e-14	0.611497128175649	0.622	0.609	3.12529181314579e-10
Ttc3	1.58204584094247e-14	-0.478571105243993	0.32	0.455	3.22531685592941e-10
Rabac1	1.61535110579317e-14	-0.333421657476287	0.598	0.677	3.29321629938054e-10
Rdx	1.63287272336848e-14	-0.311794721494968	0.412	0.542	3.32893762113132e-10
Castor1	1.64288581692966e-14	-0.765123418320143	0.068	0.164	3.34935131497449e-10
Tacc1	1.70309898767281e-14	0.726006036579205	0.418	0.33	3.47210790616855e-10
F3	1.75176199258192e-14	-0.853081800995439	0.02	0.093	3.57131717427677e-10
Ncor1	1.82674353809266e-14	0.862726992301406	0.499	0.461	3.72418205110951e-10
6430548M08Rik	1.88862351016258e-14	-0.770488250505468	0.024	0.099	3.85033675016846e-10
Cdh3	1.94149287944485e-14	2.60948410591933	0.035	0.009	3.95812153332421e-10
Gpr108	1.97289564261898e-14	-0.74644795118338	0.099	0.207	4.02214234660731e-10
Luzp1	2.01496365124517e-14	0.995093122446969	0.411	0.353	4.10790639579352e-10
Crlf2	2.09348024728225e-14	-0.995898284453036	0.114	0.222	4.26797818013432e-10
Nbeal1	2.15827633673921e-14	0.941696962874449	0.453	0.402	4.40007796771022e-10
Cisd3	2.22532227099687e-14	1.26570922786203	0.135	0.071	4.53676451388133e-10
Cadm2	2.26389201248955e-14	-1.12143227211795	0.022	0.094	4.61539664586245e-10
St3gal5	2.32204719287382e-14	-1.30626881637759	0.076	0.171	4.73395761211185e-10
Wnt5a	2.35229496608276e-14	-1.35935599791374	0.05	0.135	4.79562374735293e-10
Slc2a13	2.40766261377898e-14	-0.837232037651822	0.03	0.108	4.90850177071121e-10
Rnf13	2.41129667177599e-14	-0.417215138933445	0.199	0.33	4.91591052474971e-10
9330188P03Rik	2.49400407596232e-14	2.25835638882209	0.03	0.007	5.08452610966439e-10
Nalcn	2.58819162456142e-14	-1.8029679172469	0.018	0.087	5.27654626499336e-10
Cd63	2.65876752186088e-14	-0.266563401744041	0.78	0.801	5.42042934681777e-10
Dock9	2.65917672208095e-14	-2.09919627415097	0.046	0.129	5.42126358330643e-10
Nuak2	2.7634602452846e-14	-0.999025859939023	0.028	0.104	5.63386640206171e-10
2610027K06Rik	2.78680642533905e-14	2.65579503031744	0.039	0.011	5.68146225933872e-10
Myzap	2.81496207582835e-14	-1.38142058407383	0.023	0.096	5.73886318399126e-10
Efna1	2.82189054161714e-14	-0.829374099091882	0.031	0.109	5.75298824719486e-10
Cks1b	2.82423488562862e-14	-0.624063598315459	0.163	0.284	5.75776766133106e-10
Iigp1	2.83127520851398e-14	0.880511708343991	0.082	0.034	5.77212076759746e-10
Gm266	2.93572931139573e-14	-2.01276265716685	0.012	0.079	5.98507134714247e-10
Gm21691	2.93814180187728e-14	4.46390058735977	0.011	0.001	5.98998969148722e-10
Gorasp2	3.2080448044396e-14	-0.271970482932765	0.255	0.396	6.54024094281102e-10
C1qtnf6	3.40257026841715e-14	-0.705871936007048	0.38	0.46	6.93682000622204e-10
Vegfc	3.48528621007066e-14	-1.38093850600032	0.042	0.124	7.10545299647105e-10
Sgcg	3.55050268202202e-14	1.00154261319004	0.027	0.006	7.23840981783828e-10
Cfb	3.57396981610841e-14	-2.52052838093624	0.016	0.084	7.28625226410021e-10
Atp5d	3.67788634529269e-14	0.567686959594164	0.619	0.613	7.4981068921482e-10
Hspb7	3.97005517900887e-14	1.67725421326877	0.107	0.052	8.09375149344538e-10
Zbed5	4.06554006452807e-14	-2.66145228809704	0.01	0.075	8.28841652955337e-10
Wsb1	4.69067326862959e-14	-0.322512491573585	0.253	0.389	9.56287559275515e-10
Smim7	4.93750948004243e-14	-0.324605682137616	0.273	0.415	1.00661005769625e-09
Tbc1d23	5.02311520773203e-14	-0.345723946850527	0.128	0.243	1.02406249740033e-09
Iscu	5.03225999410708e-14	0.886842087119739	0.446	0.396	1.02592684499861e-09
Sik1	5.040558713501e-14	0.80337753615349	0.197	0.117	1.02761870492145e-09
Ccdc82	5.15825008847396e-14	1.19906955112065	0.172	0.1	1.05161244553719e-09
Tspan6	5.26386990533951e-14	-0.479096303037148	0.146	0.263	1.07314515760156e-09
Lamb2	5.30230964750364e-14	0.918807646022102	0.492	0.451	1.08098186783657e-09
Chst5	5.33798357591141e-14	-1.98417817313194	0.019	0.087	1.08825471162106e-09
Lztfl1	5.44721450886053e-14	-0.541794720807362	0.16	0.283	1.1105236219214e-09
Mapre2	5.54495077536516e-14	1.3201218736438	0.369	0.312	1.1304491145737e-09
Nxn	5.55070795124616e-14	-0.520231574819194	0.115	0.225	1.13162283002055e-09
Appl2	5.7577174709325e-14	-0.271132869942027	0.094	0.198	1.17382586079901e-09
Fasn	5.80641964568779e-14	-0.569243178854855	0.106	0.213	1.18375477316637e-09
Gap43	5.86882848785368e-14	-3.21376358805798	0.012	0.077	1.19647806381873e-09
Adamtsl2	6.04839455484547e-14	-2.39188657075087	0.018	0.086	1.23308619789635e-09
Magi3	6.28767302183866e-14	-0.858950198944114	0.082	0.179	1.28186789896225e-09
Ankrd6	6.32526184796509e-14	2.75422716261487	0.027	0.006	1.28953113294464e-09
Ap3m2	6.42029882872644e-14	1.42851415576962	0.065	0.025	1.30890632221246e-09
Cdk18	6.43778072025997e-14	3.01459173502514	0.019	0.003	1.3124703554394e-09
Ywhaz	6.46570241759161e-14	0.607768399383566	0.596	0.566	1.3181627518744e-09
Txn1	6.49972011816692e-14	0.327612922794084	0.706	0.701	1.32509794049069e-09
Scrg1	6.52640791605582e-14	-2.54287680997862	0.027	0.1	1.3305387818463e-09
H19	6.65050859208631e-14	-2.39454172329999	0.143	0.24	1.35583918666864e-09
Chodl	6.79249530205233e-14	-3.4940627157163	0.021	0.091	1.38478601722941e-09
Dipk1a	6.84676324469849e-14	1.43061524815984	0.236	0.161	1.39584962269668e-09
Ap2a2	6.92677564308735e-14	-0.460436304659297	0.195	0.324	1.41216175035622e-09
Ganab	7.13007689037132e-14	-0.437232525042604	0.148	0.272	1.45360877564e-09
Fap	7.1634059495374e-14	-0.720062802401124	0.155	0.27	1.46040357093219e-09
Atp5md	7.25073853479838e-14	0.694616552351372	0.614	0.595	1.47820806508935e-09
Ndufb8	7.44531954326747e-14	0.697323886257027	0.534	0.516	1.51787729528594e-09
Plxna4	7.47337443557547e-14	-1.83676508685169	0.019	0.088	1.52359684618077e-09
Nme1	7.4894926945583e-14	-0.3631233452843	0.361	0.501	1.5268828756396e-09
Ipo4	7.56487220829267e-14	-0.532427610179951	0.11	0.216	1.54225049710463e-09
Slc9a9	7.74660610044637e-14	-3.89227366476959	0.006	0.066	1.579300585698e-09
Cpox	7.76138760290872e-14	-0.810488386272796	0.084	0.181	1.582314090605e-09
Alkbh1	7.98072904853496e-14	-0.624791020818448	0.071	0.165	1.62703123112482e-09
Sun2	8.09700342905999e-14	1.2728230635869	0.214	0.138	1.65073608908246e-09
Ngef	8.22399684850173e-14	-1.29701858946398	0.009	0.072	1.67662623750405e-09
Aak1	8.32760473168046e-14	-0.293233543188198	0.141	0.26	1.69774877664769e-09
Rbp4	8.4723924811394e-14	-2.22760564935523	0.014	0.08	1.72726665512989e-09
Bdh2	8.62886913003904e-14	-0.916558476083808	0.018	0.086	1.75916754954106e-09
Cd44	8.66241672311547e-14	-0.858045229467714	0.209	0.333	1.76600689734155e-09
Msn	8.76813855717898e-14	0.570730078719465	0.537	0.484	1.78756040765208e-09
C3	9.00210116797653e-14	-1.74154185739255	0.048	0.13	1.83525836511538e-09
Ptpn14	9.06464519449903e-14	-0.769390613597332	0.099	0.201	1.84800921580252e-09
Sned1	9.16728431294032e-14	-0.545401249680737	0.075	0.169	1.86893425287914e-09
Lhx8	9.44019106736975e-14	-1.32873805301131	0.013	0.078	1.92457175290467e-09
Txndc15	9.53143036576148e-14	-0.257787965720701	0.203	0.338	1.94317270866779e-09
Hoxd11	9.56898537151705e-14	-3.25116635595347	0.012	0.076	1.95082904769118e-09
Tnfrsf23	9.63355441566669e-14	-1.50997368152474	0.025	0.097	1.96399273872197e-09
Lmo2	9.87211675126971e-14	-3.18375773441212	0.016	0.081	2.01262844208136e-09
Smpd3	1.042018483393e-13	-3.80691581619881	0.007	0.068	2.12436308209331e-09
Fzd9	1.07036626657207e-13	-0.493523727164306	0.028	0.101	2.18215570766047e-09
Apbb2	1.08304243493293e-13	0.909719836609148	0.35	0.277	2.20799861209776e-09
Dtd1	1.09913437600735e-13	-0.656543529148049	0.087	0.185	2.24080525236619e-09
Mettl23	1.12891303292934e-13	-0.564674802870213	0.158	0.277	2.30151500023305e-09
Atp5c1	1.13573807703502e-13	0.61390718418915	0.592	0.59	2.31542921765129e-09
Ltbp1	1.15177194133711e-13	-0.21713680417494	0.248	0.392	2.34811745680396e-09
Rab32	1.15455437175045e-13	-2.2141400276765	0.018	0.085	2.35378999768765e-09
Casc4	1.18842036872216e-13	-0.453941785657492	0.225	0.351	2.42283260571386e-09
Foxp2	1.19793764199293e-13	-1.72683753692058	0.039	0.117	2.44223547073099e-09
Tmem42	1.22508145096411e-13	-0.555449652360384	0.099	0.202	2.49757355408053e-09
Top2b	1.25001878944164e-13	0.868473897515507	0.461	0.416	2.54841330603467e-09
Pgrmc1	1.26898691435387e-13	0.793325023238841	0.442	0.395	2.58708362229323e-09
Cdc42ep3	1.32459407567138e-13	0.837527193533902	0.255	0.169	2.70044994207124e-09
Efemp1	1.45523697837928e-13	-2.40950068138313	0.009	0.071	2.96679162782184e-09
Actc1	1.48314999576956e-13	0.597603384757616	0.023	0.005	3.02369789637539e-09
Etnk2	1.48937161563794e-13	3.75112266172228	0.031	0.008	3.03638191280106e-09
Tek	1.48940956652095e-13	-2.52139547263589	0.005	0.063	3.03645928326627e-09
Arsj	1.52078956945528e-13	-2.46717100751532	0.011	0.074	3.10043369524848e-09
Ptdss1	1.52931644892692e-13	-0.642743577147388	0.093	0.195	3.11781744442731e-09
Snx7	1.54777964071007e-13	-0.502755619193935	0.175	0.296	3.15545835351561e-09
Slc25a35	1.5505478458794e-13	2.19781160042455	0.061	0.023	3.16110189339434e-09
Ift81	1.55243909708135e-13	1.43110610394472	0.146	0.082	3.16495758721976e-09
Fat4	1.57827452012732e-13	-0.590140586041405	0.121	0.228	3.21762826418357e-09
Gm44699	1.65303524852618e-13	2.21458012313348	0.031	0.008	3.37004296117032e-09
Fnip1	1.6941509768164e-13	-0.305706539967479	0.164	0.286	3.45386559643559e-09
Erg	1.74648930820308e-13	-2.02866897976905	0.023	0.092	3.56056775263362e-09
[truncated: 9,895 more rows]
