# Supplementary material for: Single-nucleus transcriptional and chromatin accessibility analyses of maturing mouse Achilles tendon uncover the molecular landscape of tendon stem/progenitor cells
Source: eLife. 2026 Feb 2;14:RP104768. doi: 10.7554/eLife.104768 (PMC12863719; doi:10.7554/eLife.104768)
Supplement: Supplementary file 10. [file elife-104768-supp10.csv]

	p_val	avg_log2FC	pct.1	pct.2	p_val_adj
Stmn1	0	4.62493209847236	0.809	0.102	0
Cks2	0	4.85184926494918	0.704	0.082	0
Top2a	0	6.15439958242403	0.631	0.028	0
Birc5	0	6.2707338262662	0.611	0.019	0
Mki67	0	5.71116340953189	0.591	0.027	0
Prc1	0	6.64711971487127	0.562	0.017	0
Cdca3	0	6.59391954921026	0.552	0.015	0
Ube2c	0	5.43318387215332	0.563	0.031	0
Lockd	0	5.49334217582359	0.555	0.026	0
Smc2	0	4.27682525960486	0.613	0.086	0
Pclaf	0	5.62641765359494	0.543	0.018	0
Cdca8	0	6.01882597144771	0.538	0.014	0
Cdk1	0	5.38597034034207	0.548	0.033	0
Spc24	0	5.50464893620571	0.538	0.024	0
Cenpf	0	6.37458105139491	0.511	0.017	0
Ccna2	0	6.49217534484969	0.496	0.01	0
Racgap1	0	5.6490742500119	0.504	0.018	0
Ccnb2	0	5.85869672078193	0.501	0.016	0
Anln	0	6.20623195356814	0.486	0.018	0
Pbk	0	6.6211561082822	0.469	0.007	0
Rrm2	0	5.01592897403208	0.499	0.045	0
Tpx2	0	5.95888175860951	0.47	0.016	0
Hmmr	0	6.64358708000771	0.453	0.008	0
Cenpw	0	4.12661385285722	0.486	0.045	0
Tk1	0	5.58547895150566	0.455	0.019	0
Ckap2l	0	6.56785846659218	0.443	0.009	0
Nusap1	0	5.43697049907455	0.452	0.019	0
Spc25	0	6.48068101785377	0.438	0.009	0
Cenpa	0	4.92303942998223	0.475	0.046	0
Cenpm	0	5.12134450125066	0.445	0.016	0
Diaph3	0	4.37146817236266	0.447	0.027	0
Ckap2	0	5.38767280027007	0.433	0.017	0
Knl1	0	5.94292397614208	0.423	0.01	0
Cdc20	0	6.13664629180398	0.431	0.018	0
Cenpe	0	5.70481697922585	0.413	0.014	0
Kif11	0	6.26703474368124	0.406	0.01	0
Kif20b	0	5.8582950681545	0.408	0.013	0
Lmnb1	0	3.70202000450749	0.443	0.049	0
Nuf2	0	6.39814023967512	0.394	0.006	0
Kif23	0	4.78712794967415	0.408	0.023	0
Tacc3	0	4.65449426223766	0.411	0.028	0
Aspm	0	6.04263988436377	0.391	0.013	0
Knstrn	0	5.69095301405962	0.387	0.011	0
Incenp	0	5.00665015019576	0.398	0.024	0
Ect2	0	5.90673799852136	0.382	0.011	0
Depdc1a	0	6.95367978821774	0.376	0.005	0
Mad2l1	0	4.366650778178	0.401	0.033	0
Cdkn3	0	6.50123477674209	0.377	0.01	0
Ncapd2	0	4.66716526494366	0.389	0.024	0
Aurkb	0	5.891734518678	0.372	0.008	0
Trim59	0	4.46848540979686	0.387	0.026	0
Cenpq	0	4.16103508118733	0.399	0.04	0
Ccnb1	0	6.46525223601548	0.365	0.006	0
Dbf4	0	4.59842448169621	0.386	0.029	0
Sgo2a	0	6.56637388283451	0.362	0.008	0
Gmnn	0	4.00878318602369	0.376	0.025	0
Kif22	0	5.64870664009852	0.36	0.011	0
Ncapg	0	6.33869759008938	0.354	0.006	0
Kif4	0	5.94987326867077	0.354	0.006	0
Arhgap11a	0	4.41042076471508	0.365	0.018	0
Pimreg	0	6.93012506052776	0.35	0.004	0
Mxd3	0	6.5987486284942	0.349	0.005	0
Hist1h2ap	0	5.94986211902665	0.36	0.018	0
4930579G24Rik	0	4.22705411137057	0.372	0.035	0
Kif15	0	6.1475932325543	0.345	0.008	0
Clspn	0	4.42405060490208	0.36	0.024	0
Esco2	0	5.6264616396551	0.342	0.007	0
Ndc80	0	5.41050926906258	0.345	0.01	0
Kif20a	0	6.27419374424125	0.34	0.006	0
Asf1b	0	5.39538403896143	0.343	0.01	0
Neil3	0	6.60105978351854	0.335	0.005	0
Shcbp1	0	5.91027911126542	0.335	0.008	0
Rad51ap1	0	5.22289172028485	0.337	0.012	0
Dlgap5	0	5.85209030947679	0.33	0.007	0
Cenpp	0	3.65686143048323	0.343	0.021	0
Mis18bp1	0	6.20712327523038	0.328	0.007	0
Bub1	0	6.27822773660658	0.323	0.004	0
Cip2a	0	5.04128921129773	0.332	0.013	0
Cit	0	4.49460156059078	0.328	0.014	0
Mybl1	0	4.66651988043566	0.335	0.025	0
Hist1h1b	0	6.25029674378527	0.327	0.018	0
Melk	0	6.61839511474153	0.311	0.004	0
Ncaph	0	4.79971350370961	0.315	0.013	0
Cenph	0	5.39450553643545	0.31	0.008	0
Cenpk	0	4.32980724781069	0.321	0.021	0
Foxm1	0	5.52358151523525	0.311	0.012	0
Uhrf1	0	3.99873940607385	0.313	0.015	0
Bub1b	0	5.64267247274823	0.306	0.009	0
Mns1	0	5.01585692819215	0.303	0.011	0
Sgo1	0	5.76938149795787	0.299	0.007	0
Plk1	0	6.13352725388433	0.289	0.005	0
Iqgap3	0	6.08920292220978	0.276	0.004	0
Fbxo5	0	4.61767257178316	0.283	0.014	0
Cdca2	0	5.83673406338082	0.272	0.005	0
Ube2t	0	5.49711988945692	0.274	0.009	0
Trip13	0	4.79534714440721	0.274	0.01	0
Mastl	0	4.44723339516132	0.279	0.016	0
Spag5	0	6.26047913298483	0.264	0.003	0
Aurka	0	5.67879674626	0.264	0.006	0
Cep55	0	6.52993359430875	0.262	0.004	0
Ska1	0	5.7059364349262	0.257	0.004	0
Nek2	0	6.48254077117744	0.252	0.004	0
Kif2c	0	6.27000150080272	0.249	0.003	0
Cenpn	0	4.96275797087414	0.255	0.01	0
Kifc1	0	5.38061570918865	0.237	0.004	0
Zwilch	0	4.10362692043338	0.242	0.011	0
Brca1	0	4.91347237516429	0.24	0.009	0
Brip1	0	4.82184720906009	0.234	0.01	0
Fignl1	0	4.12800870309083	0.234	0.012	0
Spdl1	0	4.96924469569069	0.23	0.008	0
Prr11	0	5.9303867393502	0.225	0.005	0
Cenpi	0	4.20485093429042	0.22	0.007	0
Ttk	0	5.61157014823155	0.212	0.005	0
Cenpu	0	5.32867485792516	0.208	0.006	0
Cdc25c	0	6.10042912806785	0.203	0.003	0
Cdca5	0	5.76361917685464	0.203	0.003	0
Psrc1	0	4.80640188409943	0.205	0.006	0
Sapcd2	0	6.36463376740559	0.198	0.002	0
Ska3	0	5.52372073714561	0.195	0.004	0
E2f8	0	5.06935955437338	0.195	0.005	0
Kif14	0	5.87903500574548	0.191	0.002	0
Troap	0	6.7656130449107	0.186	0.003	0
Kntc1	0	4.64866188920455	0.186	0.005	0
Parpbp	0	5.46340351874472	0.166	0.003	0
Kif18b	0	6.97126725523743	0.156	0.001	0
Gtse1	0	5.80050894808597	0.157	0.003	0
Hist1h2ab	0	6.01955920042933	0.146	0.003	0
Ankle1	0	6.40921873570228	0.118	0.001	0
Hist1h3c	4.42905847842052e-307	5.73990972679333	0.162	0.005	9.02952151995591e-303
Ncapg2	2.01206115843627e-304	3.86038614650716	0.399	0.044	4.10198908370403e-300
Rad51	2.46124115465542e-299	4.07207616764314	0.289	0.022	5.017732341996e-295
Bard1	7.6176981804349e-291	5.28237859705363	0.174	0.006	1.55302012804526e-286
Cdkn2c	5.28835125766832e-285	3.78092508644794	0.543	0.094	1.07813617090084e-280
Stil	7.96153138124374e-285	4.88981229133342	0.181	0.007	1.62311740269416e-280
Ccnf	1.51605673485826e-272	4.76190369946564	0.152	0.005	3.09078486535553e-268
Arhgef39	2.00730945679821e-272	4.77514218256854	0.162	0.006	4.0923017895745e-268
Mybl2	7.70812755016908e-272	4.85691965031393	0.154	0.005	1.57145596365297e-267
Slfn9	1.13344060259691e-271	3.84394829941916	0.23	0.014	2.31074535651431e-267
Oip5	4.41536015606251e-270	4.59985676102517	0.164	0.006	9.00159475016464e-266
Hist1h2ae	1.03475621913801e-269	5.53461448136096	0.267	0.021	2.10955750395666e-265
Hmgb2	3.84419890626556e-262	3.86239363940879	0.78	0.273	7.83716831020361e-258
Cenps	1.11442607447472e-255	3.86577944338808	0.22	0.014	2.27198043803161e-251
Pmf1	2.53185043839675e-254	3.36669356008034	0.472	0.077	5.16168348875945e-250
Nsl1	4.9010881015702e-254	4.85456274455828	0.122	0.003	9.99184831267117e-250
Chaf1b	3.14050721022107e-252	3.94792218511298	0.247	0.019	6.40255204947769e-248
Smc4	5.0488970544121e-250	3.63670411985003	0.653	0.173	1.02931864248299e-245
Gas2l3	1.06899003032895e-246	3.09603054108311	0.313	0.032	2.17934997483162e-242
Plk4	1.94522652582374e-237	3.33758012660967	0.393	0.055	3.96573331819685e-233
Lig1	7.45134960045797e-237	3.47090966408665	0.409	0.061	1.51910664304537e-232
H2afz	4.6219593918003e-236	2.6318081819081	0.919	0.632	9.42278861206327e-232
Hist1h1a	3.35700255404209e-235	5.18065092375857	0.149	0.006	6.8439211069256e-231
Aunip	8.75482735261357e-234	5.1178760009991	0.113	0.003	1.78484665237733e-229
Lrr1	1.75830570330562e-233	4.91780369819813	0.125	0.004	3.58465783732917e-229
Rad54l	8.39430159400979e-232	4.53169569795817	0.159	0.007	1.71134626597078e-227
Rangap1	9.23862015093541e-230	3.1684711801938	0.452	0.077	1.8834774901712e-225
Haspin	2.34981375815805e-229	5.14127847438798	0.12	0.003	4.79056530875681e-225
Ccdc18	9.78714234393139e-229	4.27402405927782	0.166	0.008	1.99530470965729e-224
Efcab11	5.34117399395484e-228	4.5379410515797	0.117	0.003	1.08890514214757e-223
Gen1	2.45181204303189e-227	4.1785301247292	0.156	0.007	4.99850921212911e-223
Mcm5	6.79176642439529e-223	3.44421734431077	0.291	0.031	1.38463742094147e-218
Tubb5	9.87893330156569e-220	2.62246275065066	0.948	0.673	2.0140181321902e-215
Phf19	5.55249844643878e-216	4.23322294641732	0.157	0.008	1.13198785827547e-211
Gm38037	2.49511297144572e-210	6.09313375622484	0.086	0.001	5.0867868148864e-206
Eme1	5.46781219887245e-209	4.52099344020528	0.105	0.003	1.11472287298413e-204
E2f7	1.42182093369997e-207	3.49521277665286	0.171	0.01	2.89866633753412e-203
Tyms	4.01284669764428e-207	3.22775549828183	0.46	0.089	8.18099056248739e-203
Pkmyt1	1.10738005096662e-206	3.11800069856736	0.276	0.03	2.25761570990565e-202
Tcf19	1.72526967587834e-206	3.65061051503549	0.308	0.038	3.51730728821318e-202
Fanci	2.6984171165367e-206	3.87606570131961	0.113	0.003	5.50126297548338e-202
Hist1h3b	3.12315676766183e-205	7.64815236213502	0.076	0.001	6.36717970223218e-201
Hist1h1d	4.10423394782416e-202	4.80672709164354	0.152	0.008	8.36730174942911e-198
Espl1	3.83180148871365e-200	3.44368828156522	0.171	0.011	7.81189369504053e-196
Xkr5	9.49939958507562e-200	6.9762755926553	0.083	0.001	1.93664259340937e-195
Pole	1.54725560202996e-196	3.70524400291095	0.179	0.012	3.15438999585849e-192
Neurl1b	1.42008531620848e-195	3.26753829915914	0.234	0.022	2.89512793415422e-191
Rrm1	3.68104598852561e-192	3.12969390223009	0.474	0.102	7.50454845680716e-188
Pif1	6.0456126505304e-191	6.5196330043799	0.076	0.001	1.23251905106363e-186
Chtf18	1.36090029847775e-189	4.04493314721195	0.144	0.008	2.77446743850659e-185
H2afx	1.40719037911597e-189	3.37886855212777	0.479	0.105	2.86883902590372e-185
Exo1	4.9340045095186e-187	3.40385982418478	0.113	0.004	1.00589549935556e-182
Eldr	5.48575330242996e-187	4.23919728259071	0.117	0.005	1.1183805257664e-182
Lmnb2	3.41449711706223e-186	3.33400156384914	0.271	0.032	6.96113527255476e-182
Ccne2	3.35248864615221e-185	4.06934479032629	0.212	0.019	6.83471860291051e-181
Prim1	3.00189368326375e-183	2.84627648296917	0.306	0.042	6.11996065206981e-179
Hist1h2bm	4.5053167499963e-183	7.07587955186677	0.08	0.001	9.18498925821746e-179
Tedc1	1.0574509899222e-179	3.89128431672475	0.208	0.019	2.15582533315439e-175
Ndc1	3.80149692103609e-178	2.61046132004577	0.337	0.051	7.75011177291627e-174
Hells	1.95341910285856e-176	3.44662547544738	0.264	0.032	3.98243552499775e-172
Ercc6l	3.7448722049274e-176	3.46154811574575	0.169	0.012	7.63467096418548e-172
Ptma	1.45021051105927e-174	1.31995168453846	0.985	0.898	2.95654416889654e-170
Hirip3	2.86048542403452e-173	2.96254089519749	0.362	0.062	5.83167163397917e-169
Fen1	1.89212698688923e-170	3.38183186402757	0.262	0.033	3.85747928817108e-166
Haus4	6.52643758443983e-170	2.92191341088852	0.347	0.058	1.33054483033975e-165
Rad54b	1.33590334494676e-168	4.3145368911227	0.095	0.003	2.72350614934296e-164
Hist1h2bj	3.62073360296181e-168	5.0802391244672	0.085	0.002	7.38158959635823e-164
Tmpo	4.89727260176121e-168	3.15788890238209	0.645	0.243	9.98406965321058e-164
Mcm10	1.49319125902384e-167	3.90764023490404	0.152	0.01	3.04416901977191e-163
Zfp367	2.1362858270668e-167	3.37854121280334	0.36	0.064	4.35524591564108e-163
Dnajc9	3.56164119118505e-167	2.9212911930718	0.481	0.116	7.26111789646897e-163
Rtkn2	6.01255707833105e-166	4.82629170736767	0.085	0.002	1.22578001155935e-161
Wdhd1	7.78862871536371e-164	3.34056364668829	0.193	0.018	1.5878677362012e-159
Kif18a	1.33682453427616e-163	3.88504600033454	0.193	0.018	2.7253841780288e-159
Cdc45	1.72048784984245e-163	3.79846531211818	0.184	0.016	3.5075585794738e-159
Hmgb1	2.42106128752919e-162	1.76777803684118	0.895	0.706	4.93581764688575e-158
Tubb6	1.78318453140637e-161	2.72855210075069	0.619	0.201	3.63537830417817e-157
Rbl1	2.44613949571389e-161	2.62370889331497	0.264	0.035	4.9869445899119e-157
Kpna2	3.75647000051298e-157	3.39657620975056	0.176	0.015	7.65831539004582e-153
Gins2	4.34558856504505e-157	2.86271513593495	0.296	0.045	8.85935140755733e-153
Tuba1b	2.79449137590453e-156	2.52508356967595	0.848	0.508	5.69712956805657e-152
Dscc1	4.37500074741087e-156	3.31928455351253	0.149	0.011	8.91931402374653e-152
Cdc7	7.15137842519138e-155	3.60808764234796	0.19	0.018	1.45795151954377e-150
Kifc5b	7.51631621626554e-154	4.99890256515441	0.085	0.003	1.53235138701005e-149
Dnph1	4.83001281409185e-153	2.62169955969647	0.186	0.018	9.84694712408905e-149
Rfc4	1.08843336433112e-152	2.73770595402872	0.35	0.065	2.21898909986185e-148
Lin9	1.90468439961932e-151	2.56216688932391	0.257	0.035	3.88308008550391e-147
Fanca	3.01612379203278e-151	4.3512829601132	0.086	0.003	6.14897157481723e-147
Cenpl	2.09397866884002e-150	3.42041520367678	0.225	0.027	4.26899431216415e-146
Ncapd3	2.90950371975267e-149	2.78837169828959	0.354	0.068	5.93160523345977e-145
Polq	3.05967605104846e-146	4.37506151222812	0.086	0.003	6.23776156527249e-142
Dtl	1.93944884606381e-145	2.86168529694432	0.276	0.042	3.95395436247029e-141
Rfc5	5.1846555775641e-145	2.72188021500173	0.316	0.055	1.05699573259799e-140
Hist1h2af	5.71816299778061e-144	6.56052193136026	0.051	0	1.16576189035753e-139
Ezh2	1.37433535079929e-143	2.77090642728964	0.44	0.109	2.80185747967451e-139
Brca2	6.09467049758479e-143	2.97045568266149	0.247	0.034	1.24252047434261e-138
Ska2	1.06547929559121e-141	2.66878206341825	0.296	0.049	2.1721926399218e-137
Rad18	1.48549537156122e-141	2.74452311101715	0.298	0.05	3.02847941400185e-137
Blm	6.181463311999e-141	3.18415878450736	0.215	0.026	1.26021492541724e-136
Mms22l	1.3286352559487e-140	3.11140335867127	0.174	0.017	2.70868869630262e-136
Ulbp1	6.34701184306043e-140	3.1429882477964	0.149	0.012	1.29396530444473e-135
Rdm1	8.91412929946015e-140	2.96114708039888	0.318	0.057	1.81732354028094e-135
Ticrr	2.14509349734762e-139	4.41861545240524	0.09	0.004	4.37320211304259e-135
Hist1h2bb	4.18577757530299e-139	5.05974025941615	0.066	0.001	8.53354474277021e-135
Mcm7	3.34027898894485e-137	2.55310651790964	0.364	0.076	6.80982677476187e-133
Cdca7l	1.36310840142195e-135	3.2281652389132	0.118	0.008	2.77896909797894e-131
Rcc1	1.61400357916409e-135	2.86477711923961	0.301	0.053	3.29046909684183e-131
Polh	2.62363458770537e-135	3.21377181582234	0.284	0.047	5.34880383395493e-131
Nrm	3.74427744626954e-135	2.77012047241428	0.32	0.061	7.63345842970971e-131
Atad5	6.31990198905108e-133	2.83415485189109	0.25	0.038	1.28843841850784e-128
Fam111a	2.210237295863e-132	1.99234833757672	0.425	0.102	4.50601077507591e-128
Traip	2.87840012559402e-130	2.93588815996339	0.125	0.009	5.86819433604854e-126
Cdc6	3.75557554210525e-130	3.22939658732457	0.151	0.014	7.65649185768997e-126
Ccne1	4.16775082021033e-129	3.52427600921737	0.169	0.018	8.4967935971628e-125
BC030867	5.74476442416517e-129	5.37694109088303	0.061	0.001	1.17118512315455e-124
Dck	6.23759946361208e-129	2.55376122861774	0.235	0.034	1.27165940264659e-124
Mcm2	1.25767867333933e-127	2.42062118486314	0.242	0.036	2.56402951133688e-123
Ccsap	1.33889569989328e-125	4.0810813860833	0.083	0.004	2.72960666337243e-121
Hmgb3	8.18411630723919e-124	2.43277056788412	0.457	0.128	1.66849579155685e-119
Hist1h2bn	8.24189435561844e-124	5.41177014996775	0.042	0	1.68027500227993e-119
Chaf1a	1.69492348824535e-123	2.75494848737169	0.24	0.037	3.45544051548579e-119
Syce2	1.17722635405514e-122	2.37600845085709	0.247	0.039	2.40001136801222e-118
Ube2s	2.31800078953382e-122	2.35127804712259	0.746	0.48	4.7257082096226e-118
Psmc3ip	6.03054451896847e-121	2.66558693457346	0.234	0.036	1.2294471110821e-116
Chek2	7.77340072941515e-121	2.71397574380339	0.171	0.019	1.58476320670587e-116
Selenoh	1.91017341201655e-120	2.53359812125054	0.624	0.281	3.89427053507814e-116
Gm42047	6.34488658579246e-120	3.03986561418522	0.193	0.025	1.29353202824551e-115
Erfe	1.50428116546618e-119	4.52810772825626	0.071	0.003	3.0667780120359e-115
Hmgn2	3.48428926268609e-119	2.76995494243075	0.628	0.293	7.10342051983814e-115
Dsn1	1.05437327468275e-118	3.6931874090632	0.134	0.012	2.14955079509572e-114
Depdc1b	5.4434998287195e-118	6.22916686418016	0.047	0.001	1.10976631008104e-113
H1fx	2.29278182477005e-117	3.0239022588985	0.403	0.109	4.6742943061587e-113
Ccdc34	8.08012356416804e-117	2.44822116963444	0.602	0.257	1.64729479102694e-112
Atad2	4.25398713525638e-116	2.71725377406315	0.472	0.149	8.67260357264717e-112
Cep128	1.17353903046799e-115	2.46723023438177	0.176	0.021	2.39249402141509e-111
Hist1h2ak	1.09998055511372e-113	5.08244110638444	0.054	0.001	2.24253035771034e-109
Hist1h4i	1.16920901586453e-112	2.78369530626003	0.156	0.017	2.38366642064303e-108
Cep192	7.75434163533847e-112	2.11669256706466	0.313	0.066	1.58087762919645e-107
Pola1	1.96702875304654e-111	2.70052643859326	0.288	0.057	4.01018151883598e-107
Hist1h4d	2.98729421874064e-111	3.54941474125751	0.22	0.035	6.09019672374654e-107
H2afv	9.36561003025504e-111	2.27129926975314	0.726	0.459	1.9093669168681e-106
Cks1b	4.63876324674531e-108	2.30118641145177	0.604	0.265	9.45704663113966e-104
2810408I11Rik	4.90674436391695e-108	3.29175528526337	0.118	0.01	1.00033797347175e-103
E2f2	3.00288017355527e-107	2.91088424414341	0.159	0.019	6.12197180982713e-103
Ppia	6.72156749643522e-107	0.986615800848058	0.963	0.88	1.37032596549825e-102
Bok	1.28643003515365e-106	2.21604242227636	0.305	0.065	2.62264491266774e-102
Ran	1.72735428783783e-106	1.8440214355074	0.753	0.507	3.52155718661498e-102
G2e3	6.88093313628613e-106	2.66815912932937	0.338	0.083	1.40281583849465e-101
Cmc2	7.27380645520739e-106	2.2122332696774	0.415	0.119	1.48291092202313e-101
Tubb4b	1.56107362517838e-105	2.50933242418753	0.675	0.369	3.18256079965117e-101
Tonsl	6.14147480005083e-105	3.80845709139871	0.088	0.005	1.25206246748636e-100
Chek1	7.16195809855405e-105	3.36033946578371	0.147	0.016	1.46010839755221e-100
Pask	1.61169257948904e-104	2.98574818252146	0.098	0.007	3.2857576618043e-100
Mcm6	4.19360762671787e-104	2.48684279927712	0.328	0.078	8.54950786858971e-100
Lgals1	1.01326199235665e-102	0.948256284815879	0.99	0.935	2.06573722381751e-98
Mcm3	1.45289687656589e-98	2.37809325907914	0.293	0.066	2.96202086225488e-94
Gm2788	2.57189071237905e-98	4.79616851321814	0.046	0.001	5.24331359532718e-94
BC055324	1.23372426530032e-97	3.83172488192722	0.09	0.006	2.51519365966777e-93
Mis18a	1.88404211451278e-97	2.19359523589115	0.218	0.038	3.84099665885721e-93
Cdkn2a	1.28673757596049e-95	3.05855058145488	0.058	0.002	2.62327189611065e-91
Jpt1	3.48299257402681e-95	1.95475605328083	0.602	0.262	7.10077696066847e-91
Cdk5rap2	7.35717378550072e-95	2.34611728456284	0.337	0.087	1.49990701965003e-90
Cep70	5.74181240635965e-94	2.9391896106255	0.157	0.021	1.17058329528454e-89
Hist1h2ad	1.15257148672991e-93	7.4889048134173	0.032	0	2.34974748999626e-89
Trim37	1.95697372468669e-93	2.14318192394464	0.272	0.058	3.98968233251876e-89
Anp32e	9.9345847536589e-93	2.20222889859902	0.596	0.284	2.02536379372844e-88
Skp2	1.01911591369862e-91	2.68396480811728	0.21	0.037	2.07767161325737e-87
Ddias	5.75110229728124e-91	3.87970650391998	0.085	0.006	1.17247722534673e-86
Eri1	1.27557275794903e-90	2.23661407113207	0.355	0.098	2.60051018163069e-86
Nsd2	1.43673548650683e-90	2.19794580740741	0.443	0.154	2.92907263634148e-86
Tuba1c	1.71279909840571e-90	2.07431209688457	0.408	0.125	3.49188352191972e-86
Cdc25b	2.76408504302012e-90	2.447879752003	0.257	0.055	5.63514017720512e-86
Rfc3	1.07404321826752e-89	2.38168883300574	0.291	0.07	2.18965190908199e-85
Brip1os	4.77740752296247e-89	1.87607317560408	0.435	0.143	9.73970071706358e-85
Cdt1	2.71047779941099e-88	2.6707315199888	0.191	0.032	5.52585108965918e-84
Zdhhc2	3.88782658759347e-88	3.29909743230668	0.162	0.024	7.92611206412681e-84
Mlf1	1.03365524945151e-87	2.39677241734797	0.157	0.022	2.10731295705678e-83
Ckap5	1.82417806360659e-87	2.38138055511036	0.47	0.181	3.71895181827475e-83
Dek	7.55701733693755e-87	2.09971075420655	0.689	0.444	1.54064912448146e-82
Ttf2	1.08875482284707e-86	2.31597569121684	0.178	0.028	2.21964445733832e-82
Tubg1	1.6674669194972e-86	2.40046423227449	0.299	0.075	3.39946480877895e-82
Rad51c	1.23941287585935e-85	3.04139883173223	0.083	0.006	2.52679103001445e-81
Ddx11	1.84757165184497e-85	2.89711090682586	0.1	0.009	3.76664432661635e-81
Bora	1.89403289997605e-85	2.55327786323599	0.208	0.039	3.86136487318117e-81
Tbc1d31	3.35111335072142e-85	2.52169913633451	0.223	0.044	6.83191478811576e-81
Cntrob	3.56464364843438e-85	2.65518973258142	0.162	0.024	7.26723900606317e-81
Arl6ip1	2.24643350548046e-84	2.52251841162879	0.643	0.348	4.579803987623e-80
Zgrf1	2.93844426230444e-84	2.37326799267123	0.147	0.02	5.99060631756006e-80
Zcwpw1	7.82063538387578e-84	3.24156024840338	0.11	0.011	1.59439293571076e-79
Rfwd3	1.12494379735056e-83	2.02786908520905	0.223	0.044	2.29342291965859e-79
Rbm3	1.15574772752375e-83	1.07443757171792	0.816	0.713	2.35622289210267e-79
Rad21	1.34101409624102e-83	2.27468202313979	0.601	0.33	2.73392543800656e-79
Cyp39a1	1.57036982060167e-83	2.0884451594021	0.2	0.036	3.20151295326063e-79
Cdkn2d	2.34588922926323e-83	2.43866190993988	0.453	0.173	4.78256437169895e-79
Mis12	9.54286163759604e-83	1.79717617351666	0.259	0.058	1.9455032020567e-78
Anapc15	9.97708639741719e-83	2.09609009671859	0.306	0.08	2.03402860384144e-78
Dhfr	1.38345474571336e-82	2.38524907399076	0.281	0.07	2.82044919008583e-78
Hist1h3e	1.10753199031679e-81	3.72370867374138	0.08	0.006	2.25792546865884e-77
Sacs	2.6286467222522e-81	1.92363892047548	0.24	0.052	5.35902207265556e-77
Hist2h2ac	3.25396450749427e-81	3.41494276965253	0.144	0.02	6.63385744142857e-77
Topbp1	5.56506615657631e-81	2.20844293140342	0.406	0.14	1.13455003734121e-76
Hist1h2ai	1.00676715740953e-80	6.05301073846326	0.039	0.001	2.0524962038108e-76
Hyls1	4.02600432157568e-80	3.2606654408613	0.113	0.013	8.20781501039633e-76
Dctpp1	1.01334246376915e-78	2.25280208257852	0.428	0.158	2.06590128088616e-74
Vrk1	1.27157668401045e-78	1.8611434357584	0.283	0.071	2.59236338569211e-74
Psat1	4.72623780002636e-78	2.18907535671517	0.301	0.081	9.63538100291373e-74
Dnmt1	5.64697308526014e-78	2.24404175543684	0.359	0.114	1.15124840289198e-73
Sept10	8.06802644413084e-78	2.23274400831286	0.421	0.146	1.64482855116495e-73
Hat1	3.81620322827648e-77	1.91122801858979	0.354	0.109	7.78009352148726e-73
Psip1	3.70266779304321e-76	2.0682475094601	0.557	0.266	7.54862882967719e-72
Cdca4	5.57468911000377e-76	2.00655863909327	0.245	0.057	1.13651186885647e-71
Hist1h3a	8.79929511876389e-76	4.23117710401558	0.056	0.003	1.79391229586239e-71
Nucks1	1.51978528467858e-75	2.06642721954792	0.65	0.459	3.09838625987422e-71
Tagln2	1.31644307382472e-74	1.44667835686834	0.775	0.537	2.68383249460646e-70
Timeless	2.40183881912683e-74	1.82760220558848	0.161	0.026	4.89662880055387e-70
Gins3	4.42253615289866e-74	2.72696696064347	0.117	0.015	9.0162244549145e-70
Cenpj	8.56728927882055e-74	2.1571131846284	0.149	0.023	1.74661326527314e-69
Rnaseh2b	8.93399220151098e-74	2.03841850383111	0.352	0.109	1.82137299012204e-69
Tube1	9.1989253695702e-74	3.23025323016372	0.085	0.008	1.87538491509428e-69
Calm2	1.30537792176168e-73	1.16808297371756	0.882	0.753	2.66127396909554e-69
Mrnip	3.60436910352338e-73	2.89518132298851	0.134	0.019	7.34822729135312e-69
Ddx39	6.54479795276121e-73	1.89697205995177	0.357	0.114	1.33428795862943e-68
Cenpt	1.10065637834343e-72	2.07697662490557	0.19	0.037	2.24390815852875e-68
Ccdc14	1.85380738164044e-72	2.33507416710684	0.127	0.018	3.77935710895037e-68
Aaas	3.42179627418399e-71	2.17909630212941	0.183	0.035	6.97601606417891e-67
Haus8	6.26941131481436e-71	2.07090913469152	0.247	0.06	1.2781448847512e-66
Nxt1	7.06710347253058e-71	2.01248302928301	0.301	0.086	1.44077038494481e-66
Pold1	8.12839793138512e-71	1.87919700726989	0.195	0.039	1.65713648627148e-66
Lin54	1.39704768782322e-70	2.0993298894663	0.262	0.068	2.84816112116519e-66
Hist1h3f	1.4231069207647e-70	3.63862630899945	0.056	0.003	2.901288079363e-66
Ywhah	1.72367710260258e-70	1.7597603785507	0.672	0.405	3.51406050907587e-66
Nanos1	4.26842283952337e-70	2.53794463651255	0.107	0.013	8.7020336429363e-66
Vim	3.77160937714826e-69	1.03120661961569	0.98	0.903	7.68918003719216e-65
Sae1	4.57143504207187e-69	1.8141478384528	0.513	0.236	9.31978462027191e-65
Mtfr2	7.0259578387622e-69	3.14267622626386	0.08	0.007	1.43238202458845e-64
Nup205	9.95083641142267e-69	1.64518338842103	0.269	0.071	2.02867701919674e-64
Tex30	2.38392337822027e-68	1.80262771831086	0.242	0.06	4.86010459117767e-64
Fancd2	2.67079915114166e-68	3.00818179672692	0.118	0.016	5.44495822943249e-64
Hist1h2ag	3.31564267084278e-68	6.17186302112602	0.029	0	6.75960071304719e-64
Hist1h2an	3.57378950471091e-68	4.55876543201979	0.029	0	7.28588466325414e-64
Syne2	5.01853142947194e-68	1.43587998961904	0.35	0.11	1.02312800252644e-63
Usp1	6.62540350629655e-68	1.84852557668854	0.518	0.255	1.35072101282868e-63
Mcm8	1.49070960688266e-67	3.8372938594648	0.081	0.008	3.03910967555167e-63
Clic1	1.77622136380665e-67	1.34416806296445	0.8	0.613	3.62118249439262e-63
Lbr	1.87368960316084e-67	1.70510002940302	0.374	0.13	3.81989099396401e-63
Anp32b	1.51462676022382e-66	1.55312721903357	0.697	0.514	3.08786957606829e-62
Pcna	1.58981698906402e-66	2.23530317425037	0.514	0.258	3.24115989560482e-62
Gm20667	7.1550379770697e-66	5.76284764951328	0.027	0	1.4586975923852e-61
Haus5	9.94520847634604e-66	2.44024266855889	0.13	0.02	2.02752965207267e-61
Myod1	1.0334317917367e-65	3.4983380909075	0.076	0.007	2.10685739381362e-61
Wdr76	8.90795827418553e-64	2.23082623898419	0.157	0.029	1.8160654533582e-59
Lsm2	5.50385393228791e-63	1.97493193047319	0.492	0.23	1.12207070117554e-58
Ppil1	5.93298495710286e-63	2.10993542823988	0.301	0.094	1.20955764320456e-58
Dynlt1f	8.46286784876113e-63	1.65603095479782	0.323	0.102	1.72532486832693e-58
Dtymk	8.60486618433756e-63	1.6404380656588	0.565	0.315	1.7542740690009e-58
Wdr62	9.91930451954457e-63	2.57803854744322	0.081	0.008	2.02224861239955e-58
Slc25a10	1.40066633670279e-62	2.20197095430592	0.205	0.048	2.85553846063597e-58
9630013D21Rik	1.90073173825219e-62	2.5432068552151	0.113	0.016	3.87502179477474e-58
Donson	6.29624496345518e-62	1.84699546751057	0.127	0.02	1.28361546069961e-57
Mcm4	9.56744749822714e-62	2.08438283255412	0.259	0.074	1.95051552146357e-57
Itgb3bp	1.11838016709461e-61	1.74964366159241	0.252	0.068	2.28004164665579e-57
Prim2	3.06236385218505e-61	1.98728541424243	0.228	0.059	6.24324118544966e-57
Pitx2	3.11788710876207e-61	3.876485745939	0.061	0.005	6.35643644863323e-57
Hsp90aa1	4.3889521810124e-61	1.30318264743756	0.726	0.562	8.94775681142999e-57
Snrpd1	4.43040050126237e-61	1.59439107457028	0.606	0.362	9.0322575019236e-57
Haus6	4.8356384516307e-61	2.3159961418813	0.196	0.045	9.85841611133951e-57
Miip	5.88865336291835e-61	2.07968164007484	0.176	0.037	1.20051976109816e-56
Ncaph2	2.32910745112718e-60	1.8136278361656	0.421	0.171	4.74835136061298e-56
Nsmce1	2.78021911967453e-60	1.77676950558012	0.477	0.219	5.66803271928047e-56
Suz12	4.99721794938914e-60	1.65607877375636	0.43	0.18	1.01878282334196e-55
Cep89	5.66142762406255e-60	2.5601469699263	0.176	0.038	1.15419524971763e-55
Hist1h3i	1.67871192025002e-59	3.68348057826043	0.037	0.001	3.42238999181371e-55
Sass6	2.65067068588258e-59	1.90461441175688	0.174	0.037	5.40392232730882e-55
Hjurp	2.7615645240424e-59	1.95527396489002	0.479	0.236	5.63000159516525e-55
Pold3	1.58650541582341e-58	1.55620256197607	0.252	0.07	3.23440859123919e-54
Nup37	1.71461117464617e-58	2.25114060843141	0.198	0.048	3.49557780175115e-54
Ift80	2.90383808424611e-58	2.22114404443486	0.23	0.062	5.92005470235255e-54
Rbbp8	3.57518762791357e-58	1.58343769593749	0.311	0.102	7.2887350170274e-54
Hist1h1e	4.45104508272415e-58	3.09427356862323	0.355	0.138	9.07434561014972e-54
Arhgap33	5.02130024319822e-58	2.65703505786763	0.098	0.013	1.02369248058082e-53
Exosc8	5.13482197948066e-58	1.64507928257588	0.381	0.145	1.04683615695672e-53
Cep72	5.95894107571328e-58	2.72818931504347	0.078	0.008	1.21484931710567e-53
Rpa2	8.78657024712981e-58	1.99880585228493	0.34	0.124	1.79131807628235e-53
Cep57	2.23084482424319e-57	1.81867571264948	0.352	0.129	4.54802334318459e-53
H3f3b	2.43450731209871e-57	0.878884219937669	0.882	0.81	4.96323005717565e-53
Hist1h2br	5.29836721679604e-57	4.27119255955166	0.034	0.001	1.08017812448821e-52
Fam83d	8.29202539229573e-57	2.81891578458862	0.21	0.055	1.69049521672733e-52
Nptxr	1.42644363217989e-56	1.75176012868515	0.277	0.085	2.90809063292513e-52
Pomt1	1.59043067565306e-56	2.43444341155936	0.183	0.042	3.24241101845389e-52
Dut	1.786193833749e-56	1.94556211331735	0.548	0.315	3.64151336886409e-52
Etaa1	2.44334948344588e-56	2.20454648102454	0.196	0.048	4.98125659190113e-52
Myf5	2.73339757619589e-56	3.14447951757557	0.064	0.006	5.57257763859057e-52
Cse1l	4.17321404981718e-56	1.2664025853779	0.298	0.095	8.50793148336228e-52
Hist2h2bb	1.81870971926326e-55	2.70882843144983	0.08	0.009	3.707803504662e-51
4930558J18Rik	2.0112356713062e-55	4.1660017146789	0.017	0	4.10030616309194e-51
Wee1	2.53388028962123e-55	1.70614432745934	0.328	0.116	5.16582174645079e-51
Hist1h4h	5.30903513837125e-55	2.54071337988301	0.14	0.027	1.08235299365975e-50
E2f1	5.85380467737192e-55	2.21188331956783	0.242	0.071	1.19341515957581e-50
Scml2	7.39042602160581e-55	2.69673095799698	0.112	0.018	1.50668615302478e-50
Wdr90	1.00847578455606e-54	2.46940424533237	0.108	0.017	2.05597958197444e-50
Mcph1	2.32699219432013e-54	2.20776123086585	0.13	0.024	4.74403898656045e-50
Orc1	4.51104566113641e-54	4.00826834112751	0.046	0.003	9.1966687893588e-50
Reep4	5.20354876354849e-54	2.33240176528779	0.257	0.08	1.06084748642463e-49
Lmna	7.58668833631732e-54	0.939016055362714	0.868	0.752	1.54669815112501e-49
Terf1	1.48899970587489e-53	2.17149042116119	0.255	0.077	3.03562370036714e-49
Ssrp1	2.14653183126661e-53	1.58119393561273	0.525	0.285	4.37613444440324e-49
Nsg1	2.35172005759595e-53	1.16555243399444	0.235	0.066	4.79445168142086e-49
Hist1h3d	2.60620161503057e-53	3.5007233805397	0.047	0.003	5.31326323256282e-49
Nav2	4.64181226060696e-53	2.03269009113145	0.213	0.057	9.46326265569941e-49
Cox6b2	1.48710808287254e-52	1.53488203124778	0.176	0.041	3.03176724855225e-48
Cchcr1	1.75219813413439e-52	2.34304255426753	0.139	0.027	3.57220633605979e-48
Cgas	2.48858414203503e-52	2.54143534555265	0.112	0.018	5.07347649036681e-48
Fzr1	3.02116802496542e-52	2.10959263478722	0.293	0.101	6.159255252497e-48
Cep85	4.36054260517359e-52	1.47807051147804	0.195	0.049	8.8898382091674e-48
Hist1h2bh	5.00351312758256e-52	3.54065583629363	0.049	0.004	1.02006622132026e-47
Ranbp1	5.56326433354046e-52	1.3563208942112	0.692	0.516	1.13418269967889e-47
Cdh15	1.05558341959147e-51	2.88385449978766	0.074	0.009	2.15201791752113e-47
Chrdl2	2.5151481503329e-51	3.3369062691817	0.058	0.005	5.12763253408369e-47
Agbl2	2.71903607353792e-51	2.78515236921751	0.059	0.005	5.54329884312175e-47
Ppih	4.1040727883186e-51	1.75092534198654	0.303	0.106	8.36697319354513e-47
Tfdp1	1.02710114921938e-50	2.02674407135358	0.381	0.162	2.09395111291355e-46
Iqgap2	1.06615381349997e-50	1.72224063870541	0.215	0.06	2.1735677795824e-46
Hist1h4a	1.24755876267295e-50	3.44767559150226	0.049	0.004	2.54339804946134e-46
Rpa3	1.3843221359418e-50	1.78451920951381	0.389	0.162	2.82221753854455e-46
Cdk2	2.27455603557467e-50	1.82686273681535	0.283	0.095	4.63713738972607e-46
Tspo	3.07999104790642e-50	1.19418867752059	0.753	0.483	6.27917774936683e-46
Nemp1	4.58531299293519e-50	2.31763756190929	0.147	0.032	9.34807759869698e-46
Gm10282	5.47907606218512e-50	3.27643981014559	0.069	0.008	1.11701923679768e-45
Cacng4	5.69757034093718e-50	3.93832778871693	0.044	0.003	1.16156366540686e-45
S100a10	7.27223502451959e-50	1.15132644691345	0.917	0.805	1.48259055444881e-45
Gm50322	7.39145500261247e-50	4.29152876699072	0.032	0.001	1.5068959313826e-45
Dnaaf2	7.42167178688621e-50	1.59450325796915	0.205	0.055	1.51305622719249e-45
Nup35	7.77732462614276e-50	1.73013507041345	0.264	0.085	1.58556317153172e-45
Pax7	1.03697842871908e-49	2.70148954399868	0.063	0.006	2.11408792262959e-45
Jade1	1.43488566712082e-49	1.17189530921939	0.335	0.124	2.92530140955922e-45
Suv39h1	2.08032263854589e-49	1.92630756344218	0.156	0.035	4.2411537632035e-45
Actg1	3.44301553875008e-49	0.749762793111678	0.936	0.853	7.01927577884979e-45
Nasp	4.24249537293019e-49	1.64486035659631	0.486	0.247	8.64917531679277e-45
Haus1	4.57258731824521e-49	1.78548534975766	0.245	0.076	9.32213376570651e-45
Mybpc1	5.67164330890723e-49	3.1678439252802	0.054	0.005	1.15627792138692e-44
Cbx3	7.05153253982801e-49	1.30055959721663	0.753	0.581	1.43759593889474e-44
Slc9a5	9.67566234415017e-49	2.49093326935551	0.064	0.007	1.9725772821019e-44
Pola2	1.02342150248069e-48	2.06287720369073	0.203	0.055	2.08644941710739e-44
Arhgap19	1.86795812334811e-48	0.754001172647521	0.107	0.018	3.80820622606979e-44
Bub3	3.35070821940723e-48	1.68258588655986	0.514	0.291	6.83108884690551e-44
Slbp	6.9237524454186e-48	1.68639567567987	0.425	0.198	1.41154541104749e-43
Fancb	8.41382407073855e-48	2.83059131020915	0.091	0.014	1.71532631330147e-43
Snrnp25	1.11103506302588e-47	1.59545969372207	0.25	0.079	2.26506718299087e-43
Tipin	1.19082703137554e-47	1.73959565095637	0.459	0.233	2.42773906886531e-43
Mdm1	1.8848171426486e-47	2.06379091220934	0.113	0.02	3.84257670871769e-43
Mre11a	3.48800319756081e-47	1.98085591918735	0.186	0.049	7.11099211886723e-43
Pole2	7.13149139774355e-47	1.91912079174173	0.171	0.043	1.45389715125798e-42
Slc43a3	8.86838527492775e-47	0.622045019433398	0.283	0.093	1.80799770599952e-42
Eri2	1.42794596251751e-46	2.09985586028252	0.124	0.024	2.91115343378445e-42
Spata24	1.57412845764313e-46	2.3943467906648	0.135	0.029	3.20917568659704e-42
Jpt2	2.4050184990146e-46	1.88817163478592	0.279	0.098	4.90311121394107e-42
Ogn	4.34825138614035e-46	-1.97422293974733	0.335	0.573	8.86478010092433e-42
Alg8	6.62481484445526e-46	1.9985116538103	0.154	0.036	1.35060100233909e-41
Nde1	7.26679479440796e-46	1.71311988895134	0.347	0.145	1.48148145473595e-41
4933404O12Rik	8.55493095960481e-46	2.04306239130637	0.071	0.009	1.74409377473463e-41
Nup85	1.1563280838706e-45	1.86770504832041	0.257	0.086	2.35740606458699e-41
Rnf227	1.20319665665558e-45	2.08806231270454	0.108	0.02	2.45295702392373e-41
Cenpc1	1.26439407490158e-45	1.62608255588728	0.277	0.1	2.57772020050185e-41
Kif24	1.37039165638424e-45	2.89302993083269	0.039	0.002	2.79381746987056e-41
Rbmx2	1.39339574133898e-45	1.56977540344108	0.225	0.069	2.84071589786777e-41
Myb	1.49207400393939e-45	2.05134924738532	0.039	0.002	3.04189127183123e-41
H3f3a	1.71426538625509e-45	0.708224743102938	0.858	0.806	3.49487284295826e-41
Maz	2.42906227863276e-45	1.49924717983258	0.475	0.249	4.95212926744861e-41
Gm1673	3.68110758268105e-45	1.83617795627304	0.249	0.082	7.50467402881187e-41
Rfc2	4.5992128941766e-45	1.44643388813695	0.357	0.151	9.37641532735783e-41
Txn1	4.63177090803018e-45	1.03024665851026	0.826	0.696	9.44279135020112e-41
Cep57l1	9.90874574374157e-45	1.7734644939854	0.166	0.042	2.02009599477659e-40
Cep295	2.41074882369983e-44	1.71846159486145	0.271	0.096	4.91479362687684e-40
Hnrnpab	6.37146201971334e-44	1.26417961998826	0.646	0.492	1.29894996195896e-39
Mtbp	8.62587650351057e-44	2.09878241263229	0.134	0.029	1.7585574427707e-39
Ubald2	9.25684000662824e-44	1.63394852157624	0.453	0.226	1.8871919721513e-39
Hpf1	1.06128316456389e-43	1.51103843369796	0.44	0.217	2.16363798759639e-39
Rpa1	1.11703980739171e-43	1.74823623202932	0.318	0.126	2.27730905532947e-39
Hint1	1.14342182474205e-43	0.851237170273434	0.761	0.668	2.33109407410162e-39
Ccna1	1.14621523141054e-43	7.17348814312491	0.014	0	2.33678899227667e-39
Nudc	1.53047392916962e-43	1.33835611545285	0.597	0.39	3.1201771993981e-39
Fgfr1op	3.28332027294982e-43	1.40876440898944	0.19	0.054	6.69370504046279e-39
Ccp110	9.41273750781539e-43	1.83342378730527	0.181	0.05	1.91897479571832e-38
Ssna1	1.52459393756601e-42	1.53621452124756	0.526	0.3	3.10818966051583e-38
Lsm5	2.04900677077089e-42	1.34564315611931	0.547	0.324	4.17731010357061e-38
Nedd1	2.31424305215612e-42	1.59327092117185	0.223	0.071	4.71804731043068e-38
Nup93	4.37285433087168e-42	1.62129213679137	0.215	0.067	8.91493812434809e-38
1700066M21Rik	6.67025236932202e-42	2.6156492873133	0.102	0.019	1.35986435053368e-37
Nup155	6.88203307416326e-42	1.53328924226775	0.228	0.074	1.40304008282966e-37
Tubd1	8.17650796834642e-42	2.43938267295447	0.08	0.012	1.66694467950678e-37
Xpo1	8.26123376135245e-42	1.38438696888719	0.416	0.2	1.68421772692692e-37
Bex1	1.24598311080896e-41	2.70016300531943	0.032	0.002	2.54018576800622e-37
Nudt21	1.29289945240205e-41	1.52548074166196	0.482	0.259	2.63583411361207e-37
Pkp4	1.51294611852687e-41	1.42145323164052	0.266	0.094	3.08444325184074e-37
Ctc1	1.82721811160715e-41	1.64641343970741	0.164	0.043	3.7251495641335e-37
Fndc3c1	4.00242593940544e-41	3.52965087484932	0.051	0.005	8.15974576266587e-37
Fam122b	6.80871679935608e-41	1.99848844036205	0.11	0.022	1.38809309388472e-36
Ncam1	9.06113153356934e-41	1.72087669596662	0.469	0.267	1.84729288574878e-36
9530077C05Rik	1.37520113662795e-40	2.05552151982513	0.086	0.014	2.8036225572434e-36
Dynlt1a	1.47824622302095e-40	1.51139579373472	0.161	0.042	3.0137005748728e-36
Recql4	1.701370616045e-40	1.65836092803591	0.036	0.002	3.46858427493095e-36
Sun2	1.76874871001192e-40	1.31920709785487	0.33	0.136	3.6059479951013e-36
Orc6	1.95007166281313e-40	1.7495143635166	0.342	0.148	3.97561109897713e-36
Smc1a	2.13143231003112e-40	1.45760438487384	0.553	0.36	4.34535105046045e-36
Hnrnpa1	4.35594940772042e-40	1.07666497964657	0.719	0.543	8.88047405751962e-36
Larp7	4.83374701891767e-40	1.26511332892808	0.389	0.178	9.85456004746744e-36
Gm10184	4.982282887473e-40	2.08718745260711	0.041	0.003	1.01573801226912e-35
Cep112	1.01003999484346e-39	1.77206357831978	0.195	0.06	2.05916853748736e-35
Tmem237	1.18703718740703e-39	1.56758898980559	0.31	0.124	2.42001271396671e-35
Nup107	3.07489919702671e-39	1.75587352457302	0.206	0.066	6.26879699297835e-35
Tpm4	3.42463485857837e-39	0.986589158081209	0.733	0.583	6.98180308618372e-35
Ruvbl2	3.9809520355303e-39	1.74549127470262	0.254	0.09	8.11596691483563e-35
Arl4c	5.06237439794019e-39	1.39219183508816	0.215	0.07	1.03206626850807e-34
Adrb2	5.50972053171162e-39	1.68127906082021	0.176	0.05	1.12326672480005e-34
Cdca7	6.74811742912014e-39	1.85331430827635	0.11	0.023	1.37573870027472e-34
Zranb3	8.61846683378911e-39	1.98353177146401	0.085	0.014	1.75704683340459e-34
Ybx1	8.90968486416374e-39	0.641848510776757	0.826	0.745	1.81641745325706e-34
Ptms	1.83521647986686e-38	0.950810276608981	0.77	0.68	3.74145583750456e-34
Hmgxb4	2.51814589982566e-38	1.34493431635627	0.25	0.089	5.13374404597457e-34
Lmf2	3.0462029646314e-38	1.38012983877115	0.36	0.164	6.21029398399404e-34
Snrpa1	3.96145399681001e-38	1.2907519844855	0.411	0.198	8.07621626329657e-34
Nap1l1	3.99556745201497e-38	1.21474523841093	0.631	0.472	8.14576336442292e-34
Hist1h1c	4.00576273203279e-38	1.49863150308322	0.34	0.152	8.16654848179526e-34
Col26a1	5.50149679690971e-38	1.95200781269437	0.098	0.019	1.12159015198598e-33
Actb	5.84543965764971e-38	0.4833085322754	0.995	0.963	1.19170978300505e-33
Ipo9	6.71018115311191e-38	1.2524431756145	0.291	0.114	1.36800463168493e-33
Casp3	7.91702458457934e-38	1.55045507357107	0.298	0.12	1.61404380205819e-33
Chrna1	8.66469197345235e-38	2.57387261987217	0.061	0.008	1.76647075262773e-33
Lrrn1	1.10223985427343e-37	2.71416385466906	0.081	0.014	2.24713639090724e-33
Fancl	1.32804920006646e-37	1.94722571592873	0.144	0.037	2.70749390417549e-33
Rgs10	1.44184863828961e-37	1.0212385037302	0.401	0.185	2.93949681888102e-33
Palb2	1.85560640626672e-37	2.43049517000763	0.064	0.009	3.78302478045596e-33
Mphosph9	2.97519831958986e-37	1.60996010483483	0.142	0.036	6.06553681414786e-33
Calcr	3.46992337615539e-37	2.5359934160104	0.037	0.003	7.07413278696799e-33
Opa3	3.63797752728923e-37	1.6006572631669	0.227	0.079	7.41674478488456e-33
Cep290	3.8785343957888e-37	1.6565771218237	0.218	0.074	7.90716807269464e-33
Timm50	4.14595200002094e-37	1.63323871182856	0.36	0.167	8.45235234244269e-33
Gm11837	4.65597709251714e-37	2.20416652284501	0.125	0.03	9.49214049851469e-33
Pih1d1	5.91605998236092e-37	1.44514564076602	0.406	0.202	1.20610714860392e-32
Haus3	5.99185912247212e-37	1.27742502876254	0.22	0.075	1.22156031929839e-32
Alyref	6.06494956454403e-37	1.30027507218002	0.484	0.289	1.23646126772359e-32
4930503L19Rik	1.18187869872091e-36	1.41674939903349	0.217	0.074	2.40949610308232e-32
Suv39h2	1.28939003385103e-36	1.87973251208025	0.091	0.017	2.6286794620121e-32
Nfatc2ip	1.41745610105861e-36	1.87235235662424	0.129	0.031	2.88976775322818e-32
Pold2	2.03787185637851e-36	1.6347523484857	0.266	0.103	4.15460935359887e-32
Pradc1	2.57173949672495e-36	1.49249500983384	0.267	0.105	5.24300531197316e-32
Hnrnpa3	2.99707053100161e-36	0.946501772475297	0.69	0.579	6.11012769155298e-32
Paxip1	3.11884601879768e-36	1.47550186861801	0.188	0.059	6.35839137852283e-32
Iqsec3	3.90562842931682e-36	3.05458044544643	0.046	0.005	7.96240467884821e-32
Nsmce4a	4.97776237865636e-36	1.25294602215358	0.491	0.276	1.01481641613667e-31
Hspa4l	5.19016087813489e-36	1.41035835147125	0.227	0.08	1.05811809822536e-31
Pcnt	5.30073445857449e-36	1.39899276484093	0.25	0.093	1.08066073406958e-31
Cntln	5.75633599922663e-36	1.21425559349591	0.413	0.208	1.17354422016233e-31
Plp2	5.7985453880034e-36	1.21596801834421	0.589	0.366	1.18214944825225e-31
Pfn1	6.90399819692179e-36	0.662564501054745	0.873	0.776	1.40751811240645e-31
Cntrl	8.15823509434507e-36	1.14230453626165	0.259	0.099	1.66321938868413e-31
2700049A03Rik	1.02810923362521e-35	1.56196098827302	0.154	0.043	2.09600629459172e-31
Pbx4	1.04853203365128e-35	3.21986624242307	0.047	0.005	2.13764225700486e-31
Ccnd1	1.23962971564423e-35	1.56917101879936	0.386	0.188	2.52723310128388e-31
Hist1h2bg	1.24745119627127e-35	5.84450190478347	0.019	0.001	2.54317875383823e-31
Dot1l	1.37549949889454e-35	1.05896515042731	0.32	0.136	2.80423082839629e-31
Metrn	1.5390250248972e-35	1.03477744133099	0.22	0.076	3.13761031825791e-31
Taf5	2.30152064362404e-35	1.58331947246185	0.195	0.064	4.69211013615633e-31
Lsm3	3.1863095901706e-35	1.36896968341294	0.433	0.227	6.4959293614808e-31
Tubgcp3	5.78700187237782e-35	1.74442714697766	0.223	0.079	1.17979607172167e-30
Tnfaip8l1	7.31940404980619e-35	1.3519725008563	0.1	0.021	1.49220690363399e-30
Mzt1	7.5173892667701e-35	1.37592666319306	0.421	0.224	1.53257014981642e-30
Supt16	1.18143945494939e-34	1.13866517861108	0.519	0.307	2.40860061680532e-30
Raly	1.4039013840716e-34	1.2474670901787	0.574	0.379	2.86213375170677e-30
Dna2	1.71888987980008e-34	1.67681857145487	0.085	0.016	3.50430079794843e-30
Rnaseh2a	1.97489643385412e-34	1.28534841673773	0.232	0.085	4.02622135969839e-30
Rnaseh2c	3.36109005722067e-34	1.25907470577722	0.519	0.324	6.85225429965578e-30
Gins1	3.84795643041273e-34	1.76204033244112	0.081	0.015	7.84482877468244e-30
Ppp2r5d	4.81108309332477e-34	1.39440313595362	0.281	0.116	9.80835510236121e-30
Bves	5.21286373032129e-34	2.88380436735699	0.051	0.006	1.0627465287006e-29
Vars	6.5060848216867e-34	1.56081998837702	0.305	0.133	1.32639551259727e-29
Aldoa	7.67611243271168e-34	-1.08079854625718	0.486	0.638	1.56492904165693e-29
Atp5g2	8.34595208944037e-34	0.886870813779467	0.724	0.623	1.70148925247421e-29
Xrcc1	1.03160722353853e-33	1.15707786761546	0.267	0.105	2.10313764662799e-29
Fdft1	1.11597106386624e-33	1.54090664955425	0.208	0.071	2.27513020790409e-29
Rbbp4	2.08537211801759e-33	1.34806162945748	0.553	0.355	4.25144813700246e-29
Dmp1	2.23778249204576e-33	2.92815259088185	0.022	0.001	4.56216716653369e-29
Cep152	3.24759770332232e-33	2.04570347614366	0.086	0.017	6.6208774377632e-29
Raet1d	3.64199639634223e-33	3.74018353663327	0.036	0.003	7.42493805322291e-29
Spdya	4.07582983718463e-33	2.25457011635466	0.037	0.003	8.3093942890683e-29
Rgs12	4.51518836892631e-33	1.31455510917554	0.188	0.062	9.20511452773007e-29
Cby1	4.68917459929789e-33	1.63239488286243	0.335	0.156	9.55982025558861e-29
Hmgn5	5.65096686485112e-33	1.26854024997695	0.36	0.173	1.1520626147372e-28
Mad1l1	6.33303228209253e-33	1.37767334837826	0.183	0.06	1.2911152913502e-28
Myh10	7.37800060615224e-33	1.32166502938283	0.386	0.2	1.50415298357626e-28
Fam110a	7.422699677001e-33	1.07740516935214	0.125	0.032	1.51326578315019e-28
Pgp	7.6759206787144e-33	1.36851828752075	0.47	0.279	1.56488994876951e-28
L3mbtl2	8.78810257531244e-33	1.74375926455942	0.12	0.03	1.79163047202895e-28
Nup62	1.09441440958654e-32	0.839333723287748	0.286	0.119	2.23118265682407e-28
Banf1	1.32024967013324e-32	1.21787742842813	0.592	0.427	2.69159300250063e-28
Lsm4	1.76632689147607e-32	1.14296503628111	0.579	0.39	3.60101063365227e-28
Haus7	2.1189540882924e-32	1.29660533447133	0.201	0.07	4.31991169980173e-28
Gemin6	2.16025055220322e-32	1.82969223757355	0.159	0.048	4.40410280077671e-28
Tmem121	3.34252757297394e-32	1.91297248208554	0.11	0.026	6.81441096302198e-28
Srsf3	3.34469436809456e-32	0.940367528706464	0.692	0.588	6.81882840823439e-28
Lsm6	4.88775100395734e-32	1.15634647759308	0.56	0.372	9.96465797176784e-28
Me2	5.25729512450181e-32	1.45742790032291	0.2	0.069	1.07180475703218e-27
Ccdc77	5.28262104578358e-32	1.77661961933921	0.166	0.052	1.0769679526039e-27
Dazap1	5.37616353404374e-32	1.00791308164988	0.487	0.292	1.0960384596855e-27
Lsm8	5.60601971919346e-32	1.22973910181485	0.474	0.273	1.14289924015197e-27
Nup43	5.67699950725551e-32	1.60880788452594	0.137	0.038	1.15736988954418e-27
Prdx4	7.19879101755505e-32	0.942194275488701	0.672	0.519	1.46761752474895e-27
Odf2l	8.3291295082533e-32	1.47925882451511	0.196	0.068	1.6980596328476e-27
Ak6	2.11234499012739e-31	1.06649194757648	0.347	0.165	4.30643773137271e-27
Eif1ad	2.12650135623744e-31	0.94598621253998	0.316	0.143	4.33529831496127e-27
Rell1	2.24695195359762e-31	0.963144278532988	0.354	0.167	4.58086094779948e-27
Set	2.86652337077497e-31	1.01595940884961	0.665	0.532	5.84398119599892e-27
Myef2	3.5220718057974e-31	1.3842789845204	0.345	0.167	7.18044779047915e-27
Lcorl	3.80905731283749e-31	1.3228547475702	0.342	0.164	7.76552514368179e-27
Nin	4.23215031454627e-31	1.0360927041463	0.352	0.17	8.62808484626547e-27
Rdh11	5.16427936310654e-31	1.53319493133466	0.193	0.068	1.05284163375653e-26
Zdhhc15	6.13382111045605e-31	1.55124902517594	0.105	0.025	1.25050210978868e-26
Carhsp1	8.25490479612524e-31	1.14795800907807	0.423	0.222	1.68292744078605e-26
2810006K23Rik	1.12290168198699e-30	1.36010907732733	0.19	0.065	2.28925965906688e-26
Sms	1.15353119547704e-30	1.3466481203622	0.298	0.132	2.35170404821905e-26
Ssx2ip	1.49351925839966e-30	1.55646904852737	0.264	0.111	3.04483771209938e-26
Baz1b	1.56050769379175e-30	1.25066325249694	0.469	0.282	3.18140703533324e-26
Uchl5	1.83813460778458e-30	1.1447235493795	0.316	0.146	3.74740502489043e-26
Fitm1	2.16584570385729e-30	2.7861057363162	0.046	0.006	4.41550963645386e-26
Atm	2.21124922381105e-30	1.47424060246209	0.188	0.065	4.50807379258358e-26
Lrrc40	2.42544810098982e-30	1.7389900464855	0.154	0.047	4.94476104348794e-26
Plch1	2.57609820858356e-30	2.76645470354597	0.032	0.003	5.2518914178393e-26
Pbdc1	2.71339718137383e-30	1.29210488747203	0.452	0.255	5.53180283366682e-26
Vdac1	3.38600416347578e-30	1.06495087393922	0.58	0.412	6.90304668807808e-26
Hspa14	3.93390205530871e-30	1.20191088015537	0.328	0.155	8.02004612015786e-26
Med18	3.9418121870209e-30	2.29263162711215	0.086	0.018	8.0361725056795e-26
Camk2n2	6.33455654741594e-30	1.88509434460674	0.093	0.021	1.29142604332169e-25
Mdc1	7.41718426257657e-30	1.0279158362071	0.179	0.061	1.51214135561148e-25
Mtf2	7.48006025299724e-30	1.1834592987196	0.276	0.116	1.52495988377855e-25
Rad9a	7.56384285249214e-30	1.47211586135297	0.115	0.03	1.54204064233757e-25
Rmi2	1.00380641486824e-29	1.97819592925431	0.061	0.01	2.04646013799189e-25
1190001M18Rik	1.07147315166874e-29	5.22163326625889	0.014	0	2.18441231430707e-25
Lyar	1.10936565623413e-29	1.23277505811181	0.379	0.191	2.26166376336452e-25
Snhg5	1.19563273956283e-29	1.23496479601689	0.321	0.149	2.43753646614674e-25
Actl6a	1.30996534647893e-29	1.00924883584929	0.343	0.163	2.67062635186659e-25
Jsrp1	1.40210999850217e-29	1.75197773416725	0.068	0.012	2.85848165394638e-25
Tmem129	1.47881573332079e-29	1.89459643595395	0.195	0.07	3.01486163552109e-25
Cep135	1.72558661606031e-29	1.62971711791546	0.122	0.033	3.51795343416216e-25
Enkd1	1.88001785129475e-29	1.18214906344723	0.105	0.026	3.83279239343461e-25
Lrwd1	2.24962756818124e-29	1.73053504902146	0.173	0.058	4.5863157232511e-25
Cnih4	2.64215894278431e-29	1.20920805366611	0.491	0.297	5.38656943665437e-25
Hdgf	2.97861111028346e-29	1.19223562156249	0.592	0.474	6.07249447053489e-25
Hs6st2	3.12312826357854e-29	1.87616146127705	0.147	0.046	6.36712159095756e-25
Smchd1	3.2350686983587e-29	1.09171671104255	0.484	0.3	6.59533455534389e-25
Snrpe	3.4120184293131e-29	0.881971618578931	0.643	0.517	6.95608197184062e-25
Umps	3.82166971838808e-29	1.26330037819045	0.19	0.067	7.79123805487778e-25
Rnf26	4.61753231137976e-29	1.56502270638236	0.354	0.179	9.41376312320992e-25
Kpnb1	4.65017267985857e-29	1.14053647009746	0.472	0.287	9.48030704242767e-25
Fkbp2	6.43703237913125e-29	1.12214375135558	0.594	0.425	1.31231779113349e-24
Rhno1	6.86198879879463e-29	1.29247794472394	0.245	0.102	1.39895365641026e-24
Bex3	8.48637401514472e-29	0.992402839007623	0.399	0.208	1.73011707046755e-24
Hnrnpu	9.69909191545451e-29	0.976989558368498	0.655	0.558	1.97735386880371e-24
Rnf157	1.08167172180012e-28	1.39007311004499	0.11	0.028	2.2052041392339e-24
Snrpb	2.28924121739835e-28	0.89362019544928	0.677	0.556	4.66707606991001e-24
Sclt1	2.29673651650496e-28	1.06371477731631	0.23	0.091	4.68235673619865e-24
Gins4	2.32477430735313e-28	1.12413139571593	0.254	0.106	4.73951738040084e-24
Mrpl18	2.79777599246689e-28	1.15351831508757	0.508	0.342	5.70382591584225e-24
Hist1h3g	2.86749789677664e-28	4.54611896019929	0.015	0	5.84596796215853e-24
Dpy30	3.1334674965913e-28	1.23672591941825	0.43	0.239	6.38820018530069e-24
Cnot9	3.32137982310526e-28	1.09863513159315	0.21	0.08	6.7712970453647e-24
Crnde	3.74866573881457e-28	2.76190258724316	0.068	0.013	7.64240484172126e-24
Ccdc82	4.29720975020666e-28	1.07632679355614	0.242	0.099	8.76072151774632e-24
Npat	4.99437838424375e-28	1.46996766209757	0.228	0.091	1.01820392119577e-23
Gjc1	5.05887435914314e-28	1.12683474346569	0.34	0.169	1.03135271559851e-23
Snrpa	5.32778500391893e-28	1.30459536133381	0.391	0.206	1.08617552874895e-23
Nmral1	5.37449743951773e-28	1.93115099897561	0.156	0.051	1.09569879299448e-23
Mrpl51	6.06842755180084e-28	1.17887847268877	0.526	0.351	1.23717032498564e-23
Fbxo48	7.43516980881208e-28	3.76300145083975	0.024	0.002	1.51580806892252e-23
Pbx3	7.44781929335077e-28	1.10775190280036	0.245	0.103	1.51838691933542e-23
Calm3	7.64885279313259e-28	1.04215989718967	0.633	0.497	1.55937161893594e-23
Cbfb	8.42353550938504e-28	1.29483686812337	0.453	0.268	1.71730618429833e-23
Hmgn1	8.99110641228911e-28	0.933513002875353	0.675	0.575	1.83301686427338e-23
Crip1	9.22092492929136e-28	0.518644034076829	0.976	0.917	1.87986996533463e-23
Slc2a4	1.02590915740082e-27	1.07625707808435	0.105	0.027	2.09152099919305e-23
Nes	1.22339716074158e-27	1.00401343459269	0.171	0.059	2.49413979160387e-23
Cfl1	1.39279126194139e-27	0.655276271390045	0.807	0.72	2.8394835457199e-23
Myl4	1.50906782007083e-27	1.69556894227194	0.149	0.048	3.07653656477841e-23
Srsf2	1.6220775790518e-27	0.864403812805001	0.69	0.581	3.3069295604129e-23
2610020C07Rik	1.96024504452255e-27	1.56363839704229	0.085	0.019	3.99635157226812e-23
Nudt5	2.64781505966013e-27	0.941774745959152	0.288	0.129	5.3981005621291e-23
Pde5a	2.88798534348568e-27	1.04017827069336	0.19	0.07	5.88773571976425e-23
Pa2g4	3.07945877871945e-27	1.13454646119795	0.475	0.295	6.27809261217534e-23
Cep162	3.33070274009871e-27	1.60777671712277	0.184	0.067	6.79030367623924e-23
Prox1	3.47234805690654e-27	0.84060347740972	0.107	0.028	7.07907598361537e-23
Cox7a2	3.52146458704434e-27	0.730795940627042	0.734	0.656	7.1792098536073e-23
1700001L05Rik	3.56418156059479e-27	2.99217135924445	0.041	0.005	7.2662969475846e-23
Sox11	3.68206933855584e-27	1.67419419267577	0.212	0.084	7.50663476051378e-23
2010110K18Rik	3.96967660976228e-27	6.41113306475731	0.012	0	8.09297970432235e-23
Lrrcc1	4.26876932700398e-27	0.892631969831216	0.262	0.113	8.70274002696302e-23
Tubgcp2	5.11254875378782e-27	1.44066219943894	0.279	0.127	1.04229531443472e-22
Zfp382	5.99314497381458e-27	2.78181821662746	0.063	0.011	1.22182246581158e-22
Med30	8.2995923534496e-27	1.07992616988616	0.416	0.239	1.69203789309777e-22
Ilf3	8.53706025457796e-27	1.01362157011741	0.355	0.182	1.74045047410081e-22
Ubr7	1.05532703995443e-26	1.21023855585716	0.239	0.101	2.15149523635509e-22
Cdkn2aipnl	1.21653333622037e-26	1.56914681101169	0.174	0.062	2.48014651255246e-22
Slf1	1.22708654863182e-26	1.3740756614602	0.203	0.078	2.50166134669569e-22
Oaz1	1.2879978889473e-26	0.488194755919658	0.885	0.829	2.62584129619687e-22
Wrap53	2.0976067826545e-26	1.14490408607672	0.096	0.024	4.27639094779774e-22
Parp2	2.13814005847007e-26	1.46405110674492	0.24	0.102	4.35902613720292e-22
Orc2	2.23116079822348e-26	1.28296560385156	0.235	0.099	4.5486675193382e-22
Rb1	2.58456838558668e-26	0.927278954886503	0.217	0.086	5.26915956769557e-22
Mboat1	3.00960470442878e-26	1.40968514300187	0.151	0.05	6.13568111091894e-22
Fxn	3.62156122701376e-26	1.35442453059714	0.228	0.097	7.38327687351296e-22
Tdp1	4.13099482146004e-26	1.7867691802009	0.132	0.041	8.42185914251058e-22
Ppm1d	4.45614017734866e-26	1.13101022116427	0.212	0.084	9.08473297956072e-22
Mamstr	4.7577516961207e-26	1.86438942792303	0.137	0.044	9.69962838288128e-22
Spidr	5.36841748672279e-26	1.26829120479582	0.151	0.05	1.09445927301818e-21
Snrpg	5.90954196511792e-26	0.799512085709924	0.717	0.621	1.20477832042859e-21
Ppp5c	6.23745067319126e-26	1.46601805932184	0.318	0.157	1.2716290687435e-21
Myh1	7.50548455193726e-26	2.64822277030925	0.027	0.002	1.53014313560345e-21
Rfc1	7.78543078050832e-26	1.42044151597659	0.376	0.216	1.58721577322223e-21
Lhx2	7.84126143242227e-26	2.27168542484478	0.054	0.009	1.59859796822793e-21
Nnat	9.21804710271707e-26	1.78898708186784	0.059	0.011	1.87928326283093e-21
Hnrnpd	1.01253930583206e-25	1.24820957630791	0.541	0.398	2.06426388279982e-21
Aarsd1	1.17746686482624e-25	1.1865428399906	0.401	0.229	2.40050169732125e-21
Rif1	1.26497417870805e-25	1.02253945511125	0.298	0.143	2.57890285813209e-21
Cep76	1.30416631751383e-25	2.0828593837552	0.117	0.034	2.65880387151545e-21
Casp7	1.58522010505412e-25	1.23707528479542	0.14	0.045	3.23178822817384e-21
Rnps1	1.65898376264063e-25	1.03830034664957	0.467	0.288	3.38217019689545e-21
Pde1c	1.76542103248516e-25	2.82090801850127	0.046	0.007	3.5991638589275e-21
Hnrnpa2b1	2.08687843155934e-25	0.691532353487043	0.716	0.667	4.25451905842002e-21
Neto2	2.38038996866213e-25	2.43508278023744	0.073	0.015	4.85290102911148e-21
Sac3d1	2.43090968749199e-25	1.64180004122629	0.244	0.106	4.95589557988992e-21
1500009L16Rik	2.51136287050811e-25	0.872727488355296	0.181	0.067	5.11991548410487e-21
Rbbp7	2.64192776275522e-25	0.98589619991146	0.572	0.419	5.38609812992907e-21
Pknox1	2.66110354760888e-25	1.17115681192753	0.218	0.091	5.42519180251021e-21
Srbd1	3.2369051691863e-25	1.57507120349505	0.168	0.06	6.59907856842011e-21
Ptgr1	3.28081980527918e-25	1.70852325451747	0.161	0.057	6.68860733702266e-21
Phf6	3.33958726832058e-25	1.24859300849647	0.201	0.079	6.80841656392517e-21
Arpin	3.5871580231524e-25	1.517386591521	0.234	0.101	7.3131390618008e-21
Gm8251	4.33807474346303e-25	1.75260142866489	0.09	0.022	8.84403297949807e-21
Tmem138	4.55399922699578e-25	1.55143492427678	0.139	0.045	9.2842382240763e-21
Naa40	4.82307636310684e-25	1.49453028456219	0.154	0.053	9.83280578146592e-21
Zfp91	5.2699340042699e-25	1.02074924301383	0.558	0.429	1.0743814454505e-20
Nup50	5.39789126386862e-25	1.69807422519209	0.245	0.108	1.10046809196489e-20
Stip1	5.44996078010117e-25	0.883364358080182	0.345	0.176	1.11108350423922e-20
Ccdc61	5.85449993284173e-25	1.64851973076382	0.135	0.044	1.19355690130844e-20
Emd	7.64707415765978e-25	0.655012687330978	0.408	0.227	1.5590090085221e-20
Ahcy	8.09766944508763e-25	1.77101323392718	0.063	0.012	1.65087186977001e-20
Fmr1	8.17993873618829e-25	1.04983202120355	0.47	0.297	1.66764411014671e-20
Rpp30	8.40689542907883e-25	0.801215693874279	0.239	0.101	1.7139137711263e-20
Sumo2	8.57439218615868e-25	0.826001331727096	0.721	0.652	1.74806133499217e-20
Tead2	8.78770119923342e-25	1.27510982744151	0.137	0.044	1.79154864348772e-20
Tdrkh	1.04146454483482e-24	1.96525192219464	0.083	0.02	2.12323376755475e-20
Dnase1l1	1.25527766657784e-24	0.918729499738239	0.23	0.097	2.55913457885224e-20
Fam216a	1.49721638671522e-24	1.37221115057037	0.217	0.091	3.05237504759632e-20
Ppm1g	1.55267466772342e-24	1.09633080825958	0.433	0.26	3.16543784508773e-20
Nop58	1.64943487639612e-24	1.06162054119598	0.442	0.267	3.36270288250877e-20
Prkar2b	1.88432917316803e-24	0.473072050789636	0.12	0.036	3.84158188533766e-20
Ctsl	2.43174436454007e-24	-0.823382194235761	0.589	0.675	4.95759723598784e-20
Snrpf	2.63670292371942e-24	0.841315439866541	0.66	0.532	5.37544625058677e-20
Clec2l	2.71450391576188e-24	2.37836612496415	0.059	0.011	5.53405913306375e-20
Phip	2.74287395143386e-24	0.71771189493886	0.486	0.308	5.5918971247882e-20
Nelfe	2.75446833889267e-24	1.18423785746792	0.289	0.141	5.61553460250049e-20
Uevld	2.76746851687416e-24	1.59135151259787	0.144	0.049	5.64203806535136e-20
C1ql1	2.9713871577652e-24	3.90056534103083	0.024	0.002	6.05776699853592e-20
Bcl2l12	3.00049981851861e-24	0.9809716632831	0.206	0.084	6.11711898001389e-20
Asb5	3.25219132676862e-24	2.43947922405477	0.052	0.009	6.63024245788318e-20
Nup160	3.41003442239514e-24	1.22282065053434	0.157	0.056	6.95203717693698e-20
Tagap1	4.61039050775444e-24	1.49201972137559	0.093	0.024	9.39920312815898e-20
Idh3a	5.02714674125498e-24	0.985696990791192	0.34	0.179	1.02488440613965e-19
Hp1bp3	5.03210907058739e-24	1.07434415761653	0.565	0.44	1.02589607622065e-19
Srsf1	5.9957068136301e-24	0.948278695838465	0.459	0.281	1.22234474809477e-19
Gpc1	6.59407739489654e-24	1.06497428835479	0.335	0.174	1.34433455849756e-19
Fgf13	7.26031777726977e-24	1.43105859257421	0.098	0.027	1.48016098525199e-19
Ncl	1.03420123838012e-23	0.833203692302431	0.69	0.602	2.10842606468554e-19
Zic1	1.15510403094831e-23	3.37184387961822	0.019	0.001	2.35491058789432e-19
Hist2h3b	1.18075159341716e-23	3.94319752968431	0.019	0.001	2.40719827349957e-19
Sdk1	1.21798751309127e-23	1.03482391968148	0.105	0.03	2.48311114293918e-19
Zfp41	1.223725783186e-23	1.26434292689626	0.095	0.025	2.4948097541813e-19
Rttn	1.30755254208029e-23	1.25417573263665	0.095	0.025	2.66570736753909e-19
Msh6	1.34078764367427e-23	1.53971867349757	0.146	0.051	2.73346376915874e-19
Ilf2	1.35036306309464e-23	0.818103260687918	0.457	0.282	2.75298517673104e-19
Snrnp40	1.37402762985937e-23	0.9453841883351	0.327	0.167	2.80123012899431e-19
Rassf3	1.82789339615468e-23	0.916098478755534	0.193	0.076	3.72652626674054e-19
Nt5dc2	2.10006074485619e-23	1.10579292250933	0.347	0.19	4.28139384053832e-19
Fam221a	2.19075562469867e-23	1.98826056469884	0.061	0.012	4.46629349207317e-19
2210011C24Rik	2.58736457171162e-23	2.26551675048428	0.074	0.017	5.27486015234848e-19
Hnrnpf	2.84019358105431e-23	0.82069766178118	0.673	0.556	5.79030265369542e-19
Usp14	2.85908910696209e-23	0.873207061303151	0.379	0.208	5.82882496236361e-19
Aqp1	2.86388018592179e-23	1.07660726140594	0.43	0.264	5.83859253503876e-19
Rtel1	3.74420219308969e-23	1.40894343361808	0.098	0.027	7.63330501105195e-19
Zfp948	4.02396791564462e-23	0.882929503587649	0.198	0.081	8.20366338962468e-19
Bcl7a	4.06749496745016e-23	1.51627239706257	0.147	0.052	8.29240199014064e-19
Traf2	5.11129693058523e-23	1.83208062182623	0.164	0.062	1.04204010523841e-18
Relt	5.18132882678456e-23	2.17549212391602	0.056	0.01	1.05631750791657e-18
Stard4	5.3132618124616e-23	1.1526658496415	0.212	0.09	1.08321468570655e-18
Tppp3	5.9869045449647e-23	0.802999812162253	0.536	0.343	1.22055022958195e-18
Gsr	6.24863753181214e-23	1.05714768810284	0.269	0.127	1.27390973361054e-18
Ptges3	6.26418772008462e-23	0.772237541611348	0.609	0.476	1.27707995049365e-18
Pcbp3	6.30540562932264e-23	0.970557583931384	0.096	0.026	1.28548304565001e-18
Shisa8	7.12554633385136e-23	3.44339432026548	0.02	0.001	1.45268513108228e-18
Tuba1a	8.15213102890509e-23	0.775876313309485	0.773	0.69	1.66197495286288e-18
Hist1h2be	9.40639528058803e-23	2.05057842046516	0.063	0.013	1.91768180585348e-18
E2f3	9.44040251124232e-23	1.46674446188899	0.173	0.067	1.92461485996697e-18
Sephs1	9.44497423418217e-23	0.97534132471975	0.313	0.16	1.92554689712272e-18
Gm13883	9.75819423187444e-23	4.59456288289111	0.012	0	1.98940305805224e-18
Asrgl1	9.9748668451821e-23	1.10530269875725	0.234	0.103	2.03357610372727e-18
Fh1	1.00095263057522e-22	1.04623908928713	0.369	0.205	2.0406421279537e-18
Morrbid	1.09436580114946e-22	1.12041249856216	0.159	0.059	2.2310835588034e-18
Pak4	1.34575287035115e-22	1.76109897882735	0.166	0.063	2.74358637678489e-18
Naa50	1.469050226691e-22	0.888641530446931	0.552	0.407	2.99495269715494e-18
Ctcf	1.48362990284066e-22	1.07076346352298	0.437	0.28	3.02467628292125e-18
Gltp	1.59992986112266e-22	1.13638471629707	0.464	0.298	3.26177700787077e-18
Odf2	1.67892188979168e-22	1.25374309372088	0.272	0.132	3.4228180567183e-18
Prune2	2.00471036422918e-22	1.9639824531261	0.117	0.037	4.08700301955404e-18
Vegfb	2.01214754334649e-22	0.889680757941791	0.208	0.088	4.10216519662049e-18
Kmt5a	2.10711173058939e-22	0.919289177930733	0.35	0.189	4.2957686851526e-18
Acp1	2.16696971536179e-22	0.844179719214927	0.525	0.358	4.41780115870807e-18
Nemp2	2.17663907331378e-22	1.63505472874099	0.068	0.015	4.4375140787648e-18
Smarca4	2.69884047013915e-22	0.907952779116353	0.355	0.193	5.50212606647268e-18
Dars2	2.75209185382122e-22	1.33322364358081	0.078	0.019	5.61068966238532e-18
Hccs	2.87238520873886e-22	1.25175376634611	0.235	0.106	5.85593172505592e-18
Rbmxl1	3.25005186954754e-22	1.02819592428999	0.321	0.166	6.62588074644657e-18
Alg13	3.53650604582234e-22	1.25320635270709	0.174	0.068	7.20987487561799e-18
Nubp1	3.58599509577926e-22	1.08155613207521	0.249	0.115	7.31076820176518e-18
Arpp21	3.77251313725057e-22	2.60766117948303	0.029	0.003	7.69102253291274e-18
Ptprz1	3.85696267126103e-22	2.05658456652302	0.078	0.019	7.86318979789987e-18
Tcerg1	3.97177475246115e-22	1.20434212326474	0.387	0.225	8.09725718784255e-18
Hnrnpr	4.4006148520952e-22	0.983693877219142	0.513	0.35	8.97153349896649e-18
Serpinb8	4.66970898813663e-22	1.36937976271625	0.107	0.032	9.52013571411415e-18
Erh	4.80735183732311e-22	1.04742104444832	0.452	0.28	9.80074819075062e-18
Ccng2	5.01162492860758e-22	0.879523165541722	0.208	0.089	1.02171997419523e-17
Nrgn	6.82550968371564e-22	1.39157099043634	0.064	0.014	1.39151665921911e-17
Psmg2	6.8383258079675e-22	1.11757142188711	0.306	0.158	1.39412948247033e-17
Dkc1	7.30554855941257e-22	1.28033920600756	0.293	0.148	1.48938218480744e-17
Atpif1	7.67631871273829e-22	0.749894280824873	0.695	0.6	1.56497109596595e-17
Tmem107	8.39521632647514e-22	1.52267075132566	0.335	0.185	1.71153275247849e-17
Ank1	1.02875140724149e-21	2.03247029777968	0.105	0.032	2.09731549394322e-17
Cklf	1.2298882782812e-21	1.38660163433218	0.212	0.092	2.50737323293189e-17
Arhgap18	1.24230698804301e-21	1.00453785256235	0.234	0.105	2.53269125652329e-17
Nop56	1.24809941641787e-21	0.994783949075753	0.387	0.228	2.54450028025111e-17
Mapre1	1.28731059371118e-21	0.787142123557666	0.58	0.436	2.62444010739899e-17
Cspp1	1.37257739594008e-21	1.01159463170656	0.328	0.17	2.79827353710303e-17
Stx11	1.45489735538741e-21	1.60165146455242	0.1	0.029	2.96609923842831e-17
Uhrf2	1.49278899817647e-21	1.04037359391111	0.36	0.201	3.04334893058237e-17
Plpp3	1.7266708248311e-21	-1.27476689304698	0.465	0.595	3.52016381058315e-17
Dnajc10	1.82644486277321e-21	0.980356506414552	0.464	0.298	3.72357314173575e-17
Nudt4	1.83971372085859e-21	0.802909371140941	0.55	0.393	3.75062436271441e-17
Eftud2	1.86582383567605e-21	1.24665746614257	0.291	0.147	3.80385505379276e-17
Cux1	1.88857775786725e-21	0.793712508115879	0.318	0.167	3.85024347496395e-17
Nsmce2	2.48047217456438e-21	1.06164135746394	0.313	0.162	5.0569386222844e-17
Cbx1	2.58342164121376e-21	0.900092531296345	0.543	0.393	5.2668216999425e-17
Med19	2.69615363084325e-21	0.962815789917475	0.266	0.126	5.49664840720012e-17
Hnrnpul1	2.72732770314018e-21	0.848459737420085	0.487	0.326	5.56020298839189e-17
Brd9	2.75748462006864e-21	0.925483728446599	0.347	0.189	5.62168389493394e-17
Cav2	2.93893241330892e-21	0.873116217865691	0.428	0.257	5.99160151101289e-17
Med9	3.07421239180693e-21	1.05178798367156	0.271	0.135	6.26739680317679e-17
Kcnn4	3.13278648282321e-21	2.39842423293663	0.118	0.04	6.38681180253168e-17
Shmt1	3.28769031948927e-21	1.95803409619052	0.047	0.008	6.70261425434277e-17
Ctdspl2	3.60500934996294e-21	0.823415143784677	0.36	0.202	7.34953256176944e-17
Npm3	3.7268280253822e-21	0.771920949429113	0.364	0.204	7.59788429534668e-17
Smc6	3.87459684771478e-21	0.976196981128893	0.553	0.427	7.89914059343613e-17
Lnpk	4.00305331944806e-21	1.06528970665821	0.381	0.219	8.16102480235875e-17
Pgam1	4.09139843163007e-21	1.02682973511847	0.591	0.438	8.34113398256422e-17
Tinf2	4.19492957216944e-21	1.3559291750408	0.102	0.031	8.55220291878184e-17
Smarca5	4.70365258726378e-21	0.980199603734785	0.547	0.406	9.58933652965468e-17
Nup133	4.88430053392354e-21	1.05272683142055	0.161	0.062	9.95762349850992e-17
Cd82	5.24744239723583e-21	1.48285328861722	0.257	0.127	1.06979608152447e-16
Nono	5.99689924123507e-21	0.92240041992889	0.519	0.372	1.22258784831059e-16
Gpsm2	6.15215498990566e-21	1.18739534705997	0.381	0.222	1.25423983779207e-16
Sfmbt1	6.34110740168785e-21	1.36558534428764	0.198	0.086	1.2927615659821e-16
Sap30	6.64735788304003e-21	1.49822153275162	0.193	0.083	1.35519685161537e-16
Cntd1	6.83779979932353e-21	2.60826172288431	0.034	0.005	1.39402224508809e-16
Myh9	7.00266817701438e-21	0.423492151585719	0.567	0.374	1.42763396124792e-16
Fsd1l	7.00686363438448e-21	0.937659602567583	0.14	0.05	1.42848928914196e-16
Gkap1	7.28728996871884e-21	1.1087779989901	0.393	0.231	1.48565980592271e-16
Cep83	7.55150931471332e-21	0.87201130902541	0.272	0.136	1.5395262039906e-16
Notch1	7.83765105204347e-21	0.888034838865198	0.205	0.088	1.5978619199801e-16
Tsen15	7.97548008017223e-21	0.875347780743126	0.257	0.124	1.62596112394471e-16
Arl6ip6	8.77054145306602e-21	1.06228918151768	0.276	0.139	1.78805028603657e-16
Cep250	9.06481160734468e-21	0.879777188771579	0.193	0.081	1.84804314238936e-16
Eif2s1	9.21994250406902e-21	0.867857007383397	0.387	0.226	1.87966967830455e-16
Prkcq	1.18945071596479e-20	1.67522712116182	0.052	0.01	2.42493317463742e-16
Gm28653	1.23411558342699e-20	2.65615395703955	0.025	0.003	2.51599143993261e-16
Pom121	1.30298396584929e-20	0.719161347950195	0.281	0.143	2.65639341117695e-16
Saal1	1.37692025615747e-20	1.10225534815824	0.176	0.072	2.80712732622824e-16
Ndufaf2	1.57045868787695e-20	1.01873866853854	0.327	0.174	3.20169412697474e-16
Ppp1r35	1.6644628178466e-20	1.16283328707375	0.262	0.128	3.39334034674387e-16
Trim28	2.05321293361398e-20	0.948262283048518	0.435	0.279	4.18588520775882e-16
Cdk6	2.0700144514927e-20	1.28236858799936	0.186	0.079	4.22013846225817e-16
Baz1a	2.3185278757431e-20	0.735006723283328	0.168	0.066	4.72678278027746e-16
Impa2	2.42998890171052e-20	1.54023768036853	0.169	0.068	4.95401837391724e-16
Srsf7	2.44405446116975e-20	0.841764197180537	0.587	0.45	4.98269382998677e-16
Brd8	2.51474716297855e-20	0.982214556442427	0.413	0.256	5.12681504116437e-16
Azin1	2.53038946440256e-20	0.803002106513252	0.511	0.348	5.1587050010775e-16
Nup153	2.68771842872699e-20	0.34768292235472	0.284	0.142	5.47945156064572e-16
Tmx2	2.78499779202381e-20	1.02002702127881	0.301	0.158	5.67777499859893e-16
N4bp3	2.80359174163754e-20	1.12252026715173	0.093	0.027	5.71568248367645e-16
Cotl1	2.83125593939284e-20	0.55844945650543	0.274	0.133	5.77208148364018e-16
Zcchc8	2.83740554840501e-20	0.678691078429503	0.225	0.102	5.7846186915333e-16
Smc3	2.89141226200999e-20	0.945104030423122	0.501	0.357	5.89472217855976e-16
Atp5o	2.9146381367132e-20	0.696177207242881	0.677	0.576	5.94207276931719e-16
Slc24a5	2.92830498062247e-20	1.43244876983715	0.232	0.11	5.96993536399503e-16
Rbm15	2.93120524863494e-20	1.04570626553629	0.227	0.105	5.97584814039204e-16
Rbmx	3.19737505354859e-20	1.36157209937013	0.257	0.128	6.5184885216695e-16
Gm3550	3.76149282061507e-20	2.89320550042911	0.03	0.004	7.66855541338795e-16
Ccdc69	3.85376369674797e-20	2.58664856528424	0.036	0.005	7.85666804856008e-16
Cenpv	4.11385237421202e-20	0.865957325998254	0.22	0.1	8.38691083530604e-16
Serpinf1	4.17955157618272e-20	-0.773673590866345	0.723	0.781	8.52085179836371e-16
Prps2	4.21378462108752e-20	1.24189585579794	0.142	0.053	8.59064270701112e-16
Cbx5	4.56109155425666e-20	0.977204833666159	0.504	0.357	9.29869735166306e-16
Senp1	4.59538074747509e-20	0.879561717911709	0.213	0.096	9.36860272987747e-16
G3bp1	5.02169392213206e-20	0.888882148126182	0.504	0.345	1.02377273990506e-15
Mrps11	5.2233219575278e-20	0.878805053905151	0.327	0.176	1.06487864748119e-15
Ddx39b	5.23243766135468e-20	0.966877700307393	0.536	0.397	1.06673706602038e-15
Arpp19	5.48216611632197e-20	0.832750643773007	0.628	0.484	1.11764920613456e-15
Erlin1	6.30619454554364e-20	1.12553990747866	0.161	0.063	1.28564388199998e-15
Zdbf2	7.32623844990374e-20	1.62112483655801	0.117	0.04	1.49360023278188e-15
Mnd1	7.79647290136347e-20	0.992102799354375	0.14	0.052	1.58946693040097e-15
Ywhae	7.8119754308797e-20	0.746462698678148	0.699	0.613	1.59262743109345e-15
Hist1h4j	8.97341797823512e-20	5.42520891398935	0.014	0.001	1.82941072322279e-15
Ift74	9.15100614072386e-20	1.07526728818076	0.255	0.126	1.86561562190937e-15
Cep97	9.82750484257241e-20	1.22785133446499	0.117	0.04	2.00353341225524e-15
Idi1	1.02444956921331e-19	0.854562000345761	0.206	0.092	2.08854533675518e-15
Gm47283	1.04161066415891e-19	0.66313827576723	0.389	0.227	2.12353166102077e-15
Adprh	1.09396187296158e-19	0.676711763625837	0.381	0.216	2.23026007040676e-15
Cdh24	1.34585967654568e-19	1.24059398529882	0.054	0.011	2.74380412257368e-15
Kpna3	1.37666228209306e-19	0.681766996206193	0.289	0.151	2.80660139450312e-15
Adamts20	1.3925969363929e-19	2.0595083014365	0.039	0.006	2.83908737422422e-15
Siah1b	1.41028805128706e-19	2.12315418363505	0.078	0.021	2.87515425015893e-15
Pidd1	1.44818770928021e-19	1.91432740645826	0.034	0.005	2.95242028290956e-15
Fkbp3	1.45035023302564e-19	0.867273665743104	0.501	0.342	2.95682902006937e-15
Txndc12	1.46551808171857e-19	0.982388027417163	0.352	0.202	2.98775171319964e-15
Rpsa	1.47284103082407e-19	0.415820385398481	0.883	0.833	3.00268100954103e-15
Zbed3	1.54286505839357e-19	1.3269658752501	0.245	0.123	3.14543899454698e-15
Cox8a	1.67498241780478e-19	0.437202043439238	0.794	0.744	3.41478665517861e-15
U2af1	1.73923333846128e-19	0.817670791376334	0.519	0.368	3.54577500712102e-15
Stag3	1.7581099108094e-19	2.33754738369793	0.039	0.006	3.58425867516712e-15
Sgf29	1.81686918742234e-19	1.03678738338222	0.178	0.074	3.70405121239792e-15
Hist1h4c	1.90807848294011e-19	3.03619277657532	0.039	0.006	3.88999960317001e-15
Rnf4	2.01458957015752e-19	1.05587070856551	0.362	0.208	4.10714375668013e-15
Jund	2.18579112375802e-19	-0.674859820748388	0.645	0.743	4.45617236400547e-15
Immt	2.26771786228213e-19	0.735282003997554	0.459	0.297	4.62319640583458e-15
Rpgrip1	2.31948771331508e-19	1.06313262804467	0.234	0.112	4.72873960113546e-15
Nelfcd	2.34527905418102e-19	0.99037876550173	0.196	0.087	4.78132040775885e-15
Gm26737	2.47205871233628e-19	1.43350489708623	0.068	0.017	5.03978609683998e-15
AI506816	2.55344356743243e-19	0.978370904332561	0.503	0.353	5.2057054009245e-15
Ccl2	2.55683111637378e-19	1.71007471989661	0.291	0.156	5.21261159695122e-15
Srsf4	2.6016575694995e-19	1.1755917119038	0.318	0.175	5.30399928693862e-15
Tnfrsf12a	2.73373227583211e-19	1.2573974427319	0.453	0.288	5.57325999073892e-15
Pspc1	2.81230029870642e-19	1.04579907589751	0.228	0.108	5.73343661897277e-15
Popdc2	3.28166660530214e-19	2.20033215923536	0.044	0.008	6.69033370822947e-15
Gm28875	3.34652282468282e-19	0.8723799207558	0.272	0.136	6.82255608268086e-15
Serbp1	3.37816670829395e-19	0.703331831351366	0.69	0.616	6.88706846819888e-15
H2-Q4	3.45727930311095e-19	0.658967680598031	0.159	0.063	7.0483553152523e-15
Ppp1r7	3.73475485118462e-19	0.807703310670286	0.277	0.142	7.61404471511008e-15
Fancg	3.82133326063541e-19	2.46323604480962	0.063	0.015	7.79055211845741e-15
Sytl2	3.99159520264887e-19	1.48427872342945	0.151	0.06	8.13766513964025e-15
Syne3	4.20405468562942e-19	0.471280034846959	0.122	0.042	8.57080628759269e-15
Rexo5	4.27811908700638e-19	2.12303008795999	0.052	0.011	8.72180138267992e-15
S100a11	4.28797318909088e-19	0.572717989725254	0.846	0.762	8.74189094059958e-15
Endod1	4.79885432513679e-19	1.4142406996988	0.299	0.161	9.78342431265638e-15
Pkn3	4.97522640817722e-19	1.64688911741287	0.096	0.03	1.01429940783509e-14
Eif4e	5.23737345435429e-19	1.01468900474914	0.482	0.329	1.06774332613921e-14
Thoc7	5.45041731645825e-19	0.913374797597503	0.553	0.409	1.11117657830634e-14
Fancm	5.64128923503822e-19	1.28885621565888	0.144	0.055	1.15008963634724e-14
1700037H04Rik	5.66708061252977e-19	1.06688361619652	0.151	0.059	1.15534772447645e-14
S100a4	6.54037833492598e-19	0.712701126374318	0.838	0.73	1.33338693114136e-14
Idh2	6.57713686998198e-19	1.00714973119413	0.509	0.394	1.34088089368323e-14
Calm1	6.83495759351016e-19	0.468492408286034	0.831	0.763	1.39344280458892e-14
Ankrd54	6.88730135150085e-19	0.972799740679296	0.228	0.108	1.40411412653048e-14
Gstcd	6.92165889079165e-19	1.49581208405062	0.122	0.044	1.41111859806569e-14
Srrt	7.04551407498838e-19	0.974377909294292	0.347	0.197	1.43636895446788e-14
Ubl4a	7.07917963963155e-19	1.05113994791638	0.384	0.229	1.44323235313168e-14
Gapdh	7.14551276651544e-19	0.591089556585212	0.734	0.679	1.4567556877095e-14
Uba2	7.29651550534225e-19	0.891244496054491	0.438	0.289	1.48754061607413e-14
Ubap2	7.51539351515032e-19	1.02521086795656	0.332	0.188	1.5321632759337e-14
Hdac1	8.24024587724848e-19	0.906515011263156	0.426	0.265	1.67993892699465e-14
Txnrd1	8.68696437363171e-19	0.672221913418913	0.364	0.207	1.7710114268523e-14
Ino80e	8.70529329738402e-19	0.957337038043095	0.313	0.169	1.77474814453768e-14
Asf1a	9.11059230077608e-19	1.07129896249279	0.271	0.141	1.85737645235922e-14
Smarcc1	9.39642015141741e-19	0.865588011785811	0.399	0.255	1.91564817626947e-14
Matr3	9.43738624317897e-19	0.681808953151577	0.531	0.383	1.9239999333969e-14
Cdc27	9.81037725126064e-19	1.08698319375883	0.299	0.162	2.00004161021451e-14
Lrrfip1	1.0026216376266e-18	1.14057903684935	0.423	0.263	2.04404473262935e-14
Pole3	1.05243348257313e-18	0.881677941228548	0.389	0.24	2.14559614092185e-14
Fabp5	1.09561807291102e-18	0.95887458696826	0.31	0.166	2.2336365652437e-14
Scoc	1.09684996011324e-18	0.986980234529785	0.459	0.304	2.23614801368286e-14
Crip2	1.16194529759398e-18	0.736201903271753	0.714	0.583	2.36885787820486e-14
Cav1	1.1930007296595e-18	0.743566202192772	0.643	0.487	2.43217058755683e-14
Tln2	1.28174153186191e-18	1.07906766475411	0.332	0.189	2.61308646100688e-14
Pitx3	1.31149010570705e-18	2.78319672142507	0.025	0.003	2.67373487850497e-14
Chn1	1.3224302915386e-18	0.658041478766753	0.08	0.022	2.69603863535975e-14
Dele1	1.34323514632019e-18	1.09570593305865	0.255	0.129	2.73845349280297e-14
Cyb5r3	1.34408601896792e-18	0.79486286159148	0.658	0.513	2.7401881668699e-14
B9d2	1.38171194018845e-18	1.49990186580807	0.228	0.109	2.8168961324622e-14
Rnf126	1.41187041037836e-18	1.21191416329104	0.338	0.193	2.87838020563837e-14
Pds5a	1.43903229509226e-18	0.932262863831441	0.401	0.246	2.93375514000459e-14
Tdp2	1.44670982797148e-18	0.783950856628375	0.271	0.14	2.94940732628546e-14
Pdlim1	1.50745106935981e-18	0.531787915643391	0.364	0.204	3.07324049510384e-14
Rad50	1.52551174631136e-18	0.844963131028334	0.33	0.189	3.11006079720497e-14
Ripply3	1.8549837677653e-18	1.8436962045857	0.042	0.008	3.78175540734312e-14
Ipo5	2.04788519621236e-18	1.20561877089287	0.347	0.209	4.17502354951814e-14
Megf10	2.12391115266656e-18	1.80587824936529	0.076	0.021	4.33001766694132e-14
Tcp1	2.37236770359707e-18	0.739148052562569	0.553	0.425	4.83654603732335e-14
Acadl	2.38143291753857e-18	0.706669690146174	0.401	0.247	4.85502728898589e-14
Psmc4	2.55217082420244e-18	0.820712526040355	0.487	0.334	5.20311065930151e-14
Mmgt1	3.04733422000466e-18	1.02427406380009	0.239	0.119	6.2126002743235e-14
Hist1h2bp	3.05328919946081e-18	4.79998925562802	0.01	0	6.22474069094076e-14
Znhit3	3.57357412124208e-18	0.397992463365816	0.191	0.085	7.28544556097622e-14
1810037I17Rik	3.69667601339896e-18	0.917894230324948	0.585	0.465	7.53641338851646e-14
Stk17b	3.92387761005039e-18	0.437047960665499	0.267	0.138	7.99960928360973e-14
Prph	4.048701556442e-18	1.55503913211296	0.086	0.026	8.25408786311831e-14
Kcnab2	4.05986582660908e-18	1.16555650002404	0.073	0.02	8.27684846070794e-14
Tssc4	4.2649620978111e-18	1.09392524746881	0.36	0.219	8.69497822880749e-14
Tshz1	4.41751374190829e-18	0.780786413956951	0.35	0.202	9.00598526562843e-14
Rad51b	4.65082530974672e-18	1.06822449593177	0.093	0.029	9.48163755898063e-14
Rasa3	4.67492291532941e-18	0.599080688653604	0.255	0.128	9.53076534748207e-14
Lbx1	4.70642965519595e-18	2.13101509134708	0.03	0.004	9.59499813804798e-14
Cd109	4.7286459040415e-18	0.941228094768239	0.387	0.236	9.64029040456941e-14
Mthfd1l	5.22206172204832e-18	1.29568821006156	0.149	0.06	1.06462172327399e-13
Cep44	5.65350179001928e-18	1.09347051818925	0.196	0.088	1.15257940993123e-13
Vbp1	6.14034978538214e-18	1.02361369372371	0.389	0.243	1.25183311074586e-13
Chchd6	6.19901138674556e-18	0.793578435303361	0.208	0.097	1.26379245141582e-13
Parp1	6.36938950455623e-18	1.00794160785002	0.261	0.137	1.29852743829388e-13
Tmem233	6.41906490102051e-18	3.76091382834829	0.019	0.002	1.30865476137105e-13
Larp1b	6.81446611630984e-18	1.01920493468732	0.298	0.165	1.38926520713209e-13
Cdk4	7.3640730589606e-18	0.900826884675108	0.497	0.366	1.5013135745303e-13
Lmbrd2	7.41191581950557e-18	1.04156858630139	0.242	0.121	1.5110672781226e-13
Fgfr4	7.5969544214361e-18	2.29978182889977	0.093	0.03	1.54879109789818e-13
Tex9	7.91485033406845e-18	1.5148272763097	0.102	0.034	1.61360053760654e-13
Hdgfl2	8.10040475096362e-18	0.734825326111821	0.276	0.144	1.65142951657895e-13
Yeats4	8.17045200346127e-18	0.845616937897858	0.323	0.183	1.66571004994565e-13
Gatad1	8.80538128901911e-18	0.821409759828478	0.504	0.351	1.79515308339233e-13
Hprt	1.19792700229474e-17	1.137680372778	0.406	0.257	2.4422137795783e-13
Dis3	1.20270458697986e-17	0.753463548914064	0.188	0.085	2.45195384147585e-13
Blvra	1.21364498259353e-17	0.823667134408625	0.276	0.145	2.47425802601344e-13
Mphosph8	1.32355095888141e-17	0.727717224535517	0.306	0.167	2.69832333987153e-13
Gnb2	1.70725137561301e-17	0.649499030661637	0.701	0.629	3.48057337946225e-13
Slfn5	1.76255331785455e-17	-3.61889383832781	0.029	0.153	3.59331744911008e-13
Smc5	1.78592949222715e-17	0.681248218714515	0.321	0.182	3.64097445580349e-13
Atp5b	1.84078278401983e-17	0.555560084136232	0.739	0.676	3.75280386178122e-13
Srpk1	1.85196207440409e-17	1.04413877266465	0.354	0.205	3.77559508108762e-13
Aplf	1.89082331000872e-17	1.89145288269718	0.071	0.019	3.85482148211477e-13
Asxl1	1.89539539473868e-17	0.769577334833172	0.237	0.117	3.86414259125376e-13
Traf3ip3	1.97202260387495e-17	1.55513203861372	0.044	0.009	4.02036248251986e-13
Vrk2	1.98016059177721e-17	0.973021621038506	0.164	0.07	4.0369533984562e-13
Pkig	2.0183320044319e-17	0.776981356705716	0.43	0.277	4.11477345743531e-13
Kdm5b	2.06857076232251e-17	-1.18469412358762	0.154	0.301	4.2171952131469e-13
Zfp101	2.37690172450352e-17	0.83226377616535	0.162	0.069	4.84578954574532e-13
Gtf2a2	2.39483198816497e-17	0.658603000194579	0.523	0.37	4.88234397427193e-13
9430015G10Rik	2.46036132319416e-17	1.47533694499121	0.071	0.02	5.01593862959593e-13
Anxa2	2.60576077295918e-17	0.670574390454509	0.836	0.743	5.31236448783187e-13
1700102H20Rik	2.61565936189979e-17	2.327237347911	0.044	0.009	5.3325447411051e-13
Fkbp5	2.71425940705846e-17	0.157960824022193	0.144	0.056	5.53356065317008e-13
Rps19bp1	2.76004643230486e-17	1.00397959299747	0.298	0.16	5.62690666153991e-13
Proser3	2.82683019867003e-17	2.04093075145857	0.059	0.015	5.7630587260286e-13
Nipsnap3b	2.86786972511211e-17	0.628091216166277	0.227	0.111	5.84672600858606e-13
Spef1	3.04557245075219e-17	1.74943017303605	0.124	0.047	6.20900855534849e-13
Manf	3.1700061143929e-17	0.732444546971863	0.623	0.51	6.4626914654128e-13
Hira	3.35205868159208e-17	0.72702552041406	0.176	0.077	6.83384203416178e-13
Zfand4	3.37678339065149e-17	1.3599290102887	0.036	0.006	6.88424829852119e-13
Golm1	3.47384275456443e-17	0.761851540289987	0.159	0.067	7.08212322373051e-13
Ankrd1	3.93558945303043e-17	1.84337994859667	0.041	0.008	8.02348621789314e-13
Cox7c	4.22149454584382e-17	0.480599508622578	0.814	0.753	8.6063609306118e-13
Cyth2	4.22460766485652e-17	0.795245741030242	0.337	0.191	8.612707646343e-13
Btbd17	4.49429191424952e-17	2.18746498839279	0.03	0.005	9.16251292558051e-13
1110002E22Rik	4.55390506619067e-17	2.4000217421611	0.024	0.003	9.28404625844291e-13
Itpa	5.02538589071169e-17	0.737776840562991	0.311	0.17	1.02452542153939e-12
Ormdl1	5.26836114267263e-17	0.623095898163549	0.134	0.052	1.07406078615667e-12
Lipg	5.3759394866851e-17	3.61671851773446	0.029	0.004	1.09599278315049e-12
Xrcc6	5.44103166918173e-17	1.27082482881158	0.168	0.074	1.10926312639608e-12
2810408A11Rik	5.53564631396207e-17	1.79703666557247	0.042	0.008	1.12855221402745e-12
Vps36	5.57457374885081e-17	0.647669348699054	0.399	0.247	1.13648835017821e-12
Hnrnpc	6.38467437262226e-17	0.832698345428041	0.535	0.39	1.3016435643465e-12
Ttl	6.39602833715639e-17	1.11356557304043	0.19	0.088	1.30395829709607e-12
Aida	6.50902960458553e-17	0.851163103342233	0.447	0.289	1.32699586548685e-12
Prpf38a	6.75347708148788e-17	0.650309378569702	0.264	0.136	1.37683137260293e-12
Cenpo	8.01961409963665e-17	1.80890883998325	0.088	0.028	1.63495872649292e-12
Setx	8.25028968539703e-17	0.75698456088821	0.306	0.172	1.68198655816189e-12
Poc5	8.25740965045151e-17	1.20504352965283	0.149	0.063	1.68343810543755e-12
Mutyh	8.8086180625837e-17	0.961297904776881	0.059	0.015	1.79581296441894e-12
Casp8ap2	8.98437491776547e-17	0.864138502903574	0.306	0.172	1.83164451448485e-12
Meioc	9.04720281559963e-17	4.83223480226908	0.01	0	1.8444532380163e-12
Hist1h4n	9.10227410370139e-17	3.71736795481135	0.01	0	1.8556806215216e-12
Fam92a	9.30138290778753e-17	0.722804204398649	0.46	0.317	1.89627293341064e-12
Hist1h2ac	9.55914610664526e-17	1.36865730618324	0.063	0.016	1.94882311676177e-12
Ing5	1.01598648285375e-16	1.14528324839356	0.156	0.066	2.07129164259394e-12
Wbp11	1.03925532210554e-16	0.921129736680215	0.376	0.23	2.11872982517657e-12
Cnot6	1.05981244128925e-16	0.788483771486177	0.423	0.276	2.16063962405639e-12
Chd1l	1.09370423096487e-16	1.43320401749159	0.103	0.036	2.22973481566808e-12
Gm48796	1.26862597518139e-16	3.22651290199149	0.022	0.002	2.5863477756023e-12
Pdss1	1.29766172665301e-16	1.46086197688216	0.078	0.023	2.6455429621275e-12
Commd1	1.46338036881638e-16	0.816682949364792	0.55	0.416	2.98339355790596e-12
Gtf2f1	1.47226502769515e-16	0.916691962964945	0.283	0.153	3.00150671196211e-12
Cacybp	1.49475556656445e-16	0.62927591215408	0.472	0.32	3.04735817355495e-12
Oxct1	1.56886793951312e-16	0.795868603487036	0.491	0.349	3.19845106828539e-12
Meaf6	1.74027006574441e-16	0.891110467317983	0.218	0.108	3.54788858303313e-12
Slc25a5	1.74315352219512e-16	0.715226460356476	0.64	0.538	3.5537670856992e-12
Syncrip	1.76390947626451e-16	0.799801850685132	0.547	0.446	3.59608224926045e-12
Actn4	1.8564070241882e-16	0.65729682703111	0.557	0.412	3.78465700021248e-12
Coq7	1.88248640383767e-16	0.869443278825118	0.305	0.174	3.83782503150387e-12
Anapc7	2.26419744799324e-16	0.861551559045746	0.257	0.135	4.61601933722382e-12
Taf15	2.28824913458576e-16	0.813633592210224	0.296	0.166	4.66505351067999e-12
Ssb	2.31152512694035e-16	0.72699501296877	0.616	0.508	4.71250627629329e-12
Pcgf5	2.35585213076702e-16	0.89758598857231	0.239	0.122	4.80287573899473e-12
Ttc9	2.5156656203314e-16	2.34294959199844	0.076	0.023	5.12868750016962e-12
Stard8	2.66590496482071e-16	0.646680626532026	0.21	0.102	5.43498045177999e-12
Tesmin	2.68765146645465e-16	2.08069533950372	0.025	0.003	5.4793150446611e-12
Rnf168	2.73888109111155e-16	1.10373291665561	0.228	0.117	5.58375688044912e-12
Lims1	2.76918194680172e-16	0.586227568312589	0.484	0.331	5.64553123494466e-12
Pdxp	2.88965214096127e-16	0.912215749214747	0.071	0.02	5.89113381977775e-12
Cstf3	3.00646112715305e-16	0.814968549458648	0.212	0.104	6.12927229992692e-12
Ptpa	3.02770893293946e-16	0.745572315329168	0.433	0.298	6.17259020158368e-12
Tardbp	3.26001956667636e-16	0.787805350845514	0.453	0.303	6.64620189058309e-12
Zik1	3.33012723798184e-16	1.64311203415516	0.044	0.009	6.78913040007357e-12
Trp53	3.48983507108973e-16	0.843650503502834	0.42	0.274	7.11472675943063e-12
Lrrc8b	3.57712677705022e-16	1.11473469670269	0.144	0.06	7.29268836037228e-12
Timp3	3.81218302489918e-16	-1.17518015126513	0.447	0.572	7.77189753286196e-12
Trmt10a	3.85444991100192e-16	0.763824921810688	0.113	0.042	7.85806703355961e-12
Cobl	4.03434630058282e-16	1.83288894839061	0.076	0.023	8.22482180299819e-12
Cycs	4.0822099387387e-16	0.702005226154759	0.53	0.389	8.32240140210659e-12
Zfp946	4.36004381451383e-16	1.11191819734423	0.093	0.031	8.88882132464935e-12
D030056L22Rik	4.88549452902605e-16	1.10763700586007	0.222	0.112	9.96005769632542e-12
Bzw1	4.90588089115899e-16	0.823749541921568	0.606	0.49	1.00016193728058e-11
Emp3	5.31343301186249e-16	0.520561983288217	0.792	0.727	1.08324958812841e-11
Cdc5l	5.47857749062745e-16	0.795493012580424	0.415	0.261	1.11691759301422e-11
Adam12	5.68584476442717e-16	1.19022556888089	0.279	0.16	1.15917317212377e-11
Abcf2	5.72779916472068e-16	1.15993992690068	0.252	0.133	1.16772641571161e-11
Katnbl1	5.93869851644266e-16	0.682494929794559	0.244	0.126	1.21072246654717e-11
Gabpb1	6.08912887474804e-16	0.821469808732705	0.173	0.078	1.24139070369488e-11
Eny2	6.13225632514577e-16	0.672365701623146	0.609	0.486	1.25018309700747e-11
Utp3	6.27716297163591e-16	0.925163466838855	0.362	0.225	1.27972521502741e-11
Khsrp	6.76006355654185e-16	1.08155659224945	0.325	0.191	1.37817415727219e-11
Mdfic	6.81910087836586e-16	0.539018033804051	0.301	0.167	1.39021009607245e-11
Rhoa	7.53428347906307e-16	0.459219636442814	0.8	0.735	1.53601437287659e-11
Anapc11	7.54178624560277e-16	0.76800128546906	0.577	0.466	1.53754396189104e-11
Taf1d	7.74384682177243e-16	0.610376321839174	0.462	0.308	1.57873805155474e-11
Pcbp2	7.74477349698739e-16	0.643249046905176	0.665	0.608	1.57892697283082e-11
4930452B06Rik	7.77515623633326e-16	2.73744537576077	0.027	0.004	1.58512110190126e-11
Phactr4	7.93620431710599e-16	0.86691151673781	0.223	0.113	1.6179539741284e-11
Paics	7.9569472395581e-16	1.04672603613925	0.409	0.27	1.62218283372871e-11
Pycard	7.97668229966576e-16	0.595293582442155	0.262	0.141	1.62620622043286e-11
Usp39	8.1210540254835e-16	0.884042881023069	0.193	0.093	1.65563928417532e-11
Zw10	8.63684539584496e-16	1.51342150376142	0.169	0.077	1.76079367085091e-11
Timm8a1	8.88485942057558e-16	1.04991679400971	0.269	0.148	1.81135629007274e-11
Anapc5	9.01126261738006e-16	0.759991834845619	0.596	0.491	1.83712610980527e-11
Eed	9.42270785598466e-16	0.847065165999717	0.223	0.112	1.92100745059959e-11
Impdh2	9.87427321469725e-16	0.602864425193688	0.455	0.304	2.01306808028033e-11
Fam81a	1.03361052889778e-15	1.01938287555897	0.058	0.015	2.1072217852639e-11
Vcam1	1.09808354716281e-15	1.51474366633871	0.2	0.1	2.23866292760081e-11
Osgep	1.13742786126303e-15	0.561305007924153	0.347	0.205	2.31887418075695e-11
Il11ra1	1.15461996349899e-15	-0.844680980028365	0.453	0.567	2.35392371958538e-11
Olfm1	1.2996185288615e-15	0.77316348406092	0.261	0.14	2.64953229478994e-11
Dcps	1.31453454852669e-15	0.722101594864782	0.193	0.091	2.67994158408136e-11
Cd44	1.32678663098091e-15	0.662167249346228	0.474	0.32	2.70491990458078e-11
Ube2a	1.49968084232208e-15	0.717097583117914	0.418	0.27	3.05739933324203e-11
Ccdc163	1.54255663734726e-15	1.15581302019605	0.107	0.039	3.14481021655985e-11
Tmed5	1.72874128132667e-15	0.42512790426264	0.362	0.214	3.52438485024068e-11
H2afy2	1.84737123351448e-15	1.09502418791248	0.24	0.126	3.76623573376598e-11
H2afy	1.85559160039851e-15	0.735239811158661	0.445	0.312	3.78299459573245e-11
Kctd9	1.86581197486055e-15	0.678875872217653	0.239	0.124	3.80383087314819e-11
Snrpc	2.1394803860509e-15	0.709232798305023	0.499	0.366	4.36175866304196e-11
Xrcc3	2.16964785876056e-15	2.46392628507872	0.052	0.013	4.42326108965515e-11
Lrp8	2.17177708214244e-15	2.11743883300906	0.056	0.014	4.42760193736378e-11
Elof1	2.2766146553621e-15	0.834663599726405	0.457	0.321	4.64133429788671e-11
Etv4	2.28590329742317e-15	1.08285078851394	0.115	0.044	4.66027105245662e-11
Pds5b	2.34624588910201e-15	0.741180630032344	0.404	0.258	4.78329149411226e-11
Ripk3	2.3783401517096e-15	0.175462463680653	0.091	0.031	4.84872206729037e-11
Slc20a1	2.39015080023874e-15	0.744737246451812	0.213	0.106	4.87280043644671e-11
Lzic	2.44476868851497e-15	1.18580033080032	0.191	0.092	4.98414992527546e-11
Pfdn6	2.46788239610879e-15	0.722505176425952	0.465	0.318	5.031271840947e-11
Cenpx	2.51936350321313e-15	0.755915766121921	0.53	0.39	5.13622637400061e-11
Gps2	2.62843280481155e-15	0.877177249741861	0.311	0.182	5.35858595916931e-11
Ywhaq	2.72881027099302e-15	0.68974924355474	0.641	0.537	5.56322549947347e-11
Rpl15	2.76382582680633e-15	0.327270276683751	0.882	0.845	5.63461171311007e-11
Kif2a	2.81426969812595e-15	0.79735468321518	0.357	0.222	5.73745163356938e-11
Cln6	2.83119706183216e-15	0.900071687637288	0.14	0.06	5.77196144995722e-11
Cfl2	2.91878831869183e-15	0.886470208596025	0.455	0.313	5.95053374531702e-11
Cilp2	3.10586346760727e-15	-1.06358121515762	0.403	0.514	6.33192385141094e-11
Polr2a	3.19085052302157e-15	0.474242861887188	0.372	0.237	6.50518696128408e-11
Atf1	3.40114430693281e-15	0.754102749445392	0.381	0.24	6.93391289854391e-11
Igfbp4	3.51028319588816e-15	-0.784875252486548	0.503	0.6	7.15641435145719e-11
Clcc1	3.51574933126214e-15	0.924099342377935	0.254	0.136	7.16755816164412e-11
Depdc7	3.56419156377246e-15	1.83963796936979	0.073	0.022	7.26631734106291e-11
Tcof1	3.5689614179772e-15	0.517267075142165	0.254	0.137	7.27604164283013e-11
Dcaf15	3.609035893185e-15	1.25653668594274	0.117	0.046	7.35774147543626e-11
Mrpl28	3.69702129434056e-15	0.75905606001489	0.42	0.273	7.5371173127721e-11
Mycn	3.77737706642992e-15	2.47224014775786	0.042	0.009	7.70093862533067e-11
Scrib	3.84679574103915e-15	1.01745513598364	0.168	0.077	7.84246247725651e-11
Hsd17b12	3.89041106805325e-15	0.990884120816224	0.325	0.195	7.93138104444016e-11
Rpl41	3.90814959227532e-15	0.297273333382735	0.986	0.969	7.96754457377169e-11
Stag1	4.03695836616575e-15	0.864016892733948	0.457	0.327	8.23014702110211e-11
Cmss1	4.11240660917259e-15	0.932939125656422	0.173	0.08	8.38396335412016e-11
Prelid3b	4.1251828336143e-15	0.98008577643068	0.349	0.214	8.41001024288948e-11
Rps19	4.14882156106371e-15	0.308601848149762	0.942	0.895	8.45820251654058e-11
Ppwd1	4.15968844790581e-15	0.772887074831846	0.166	0.075	8.48035683874558e-11
Sf3a3	4.19032405123474e-15	0.795336195748861	0.306	0.178	8.54281364325227e-11
Ddx43	4.39062866081254e-15	3.19385356329009	0.015	0.001	8.95117465079852e-11
L2hgdh	4.8639572011072e-15	1.05233480838845	0.096	0.034	9.91614954589725e-11
Pxmp2	4.92484600879588e-15	0.656708019489654	0.052	0.013	1.00402835581322e-10
Taf1	4.94465937356195e-15	0.519973194382199	0.333	0.2	1.00806770648807e-10
Tcf3	5.4727369315572e-15	0.786777139005894	0.323	0.194	1.11572687823657e-10
Ctps	6.04393293110305e-15	1.0393467799788	0.23	0.121	1.23217660666398e-10
Cox5a	6.49981562678597e-15	0.59702316819734	0.636	0.55	1.32511741183286e-10
Rbm24	6.73782429494982e-15	1.02238453374737	0.066	0.019	1.37364023901142e-10
Tubb2b	6.77136414038223e-15	1.04921393019641	0.225	0.12	1.38047800729972e-10
Rnf141	6.77614438520261e-15	0.66631141936878	0.161	0.073	1.38145255581126e-10
Slf2	6.80732575475864e-15	0.96029874739317	0.227	0.12	1.38780950162264e-10
Mtmr4	6.80828382575377e-15	0.812239005050698	0.113	0.044	1.38800482355642e-10
1700025G04Rik	6.84023351505075e-15	0.697964184638757	0.394	0.261	1.3945184067134e-10
Pank2	7.3118182462563e-15	1.04002239711522	0.266	0.145	1.49066038586427e-10
Dyrk1a	7.35029260345815e-15	0.428749605448639	0.311	0.18	1.49850415306701e-10
Samd1	7.76076865284762e-15	0.825562443474891	0.212	0.108	1.58218790525604e-10
Tcaf2	8.38099054159313e-15	0.760248039263312	0.056	0.015	1.70863254171459e-10
Ppp1r8	8.67200962593969e-15	0.766886427692866	0.173	0.081	1.76796260244032e-10
Ciao2a	9.79877074672374e-15	0.543896879375732	0.354	0.214	1.99767539213457e-10
Uxs1	1.01614946119817e-14	1.29195021339719	0.355	0.224	2.0716239065447e-10
Cfap36	1.03415579579184e-14	0.931579425652414	0.342	0.203	2.10833342088083e-10
Ofd1	1.14632222838454e-14	1.41843996086612	0.159	0.073	2.33700712700757e-10
Ptrh2	1.14830567261826e-14	1.07471238393751	0.184	0.089	2.34105077476684e-10
Lsm11	1.16365552717199e-14	1.34236036211332	0.132	0.056	2.37234452324554e-10
Zmym1	1.19944326031724e-14	0.785404413663429	0.12	0.048	2.44530497480876e-10
Letm1	1.20225004098253e-14	1.11057774547513	0.306	0.176	2.45102715855109e-10
Tmx1	1.22686391907511e-14	0.736986076632872	0.447	0.306	2.50120747181843e-10
Pgk1	1.22715717349915e-14	0.699368111107811	0.569	0.443	2.50180532961271e-10
Dennd5b	1.30306636553344e-14	0.399066783569335	0.169	0.078	2.65656139941303e-10
Adgre5	1.34454492757293e-14	0.599438196895855	0.291	0.165	2.74112374384294e-10
Ccnh	1.35072224298462e-14	0.933077595446827	0.293	0.168	2.75371743677274e-10
Msn	1.3716460522574e-14	0.666307550340413	0.607	0.482	2.79637480673717e-10
Bmp2k	1.39768280681707e-14	0.966079133925039	0.328	0.201	2.84945593825796e-10
Igsf8	1.46751153232115e-14	0.357613264301332	0.293	0.165	2.99181576094314e-10
Map3k3	1.50561101942193e-14	0.668135987357717	0.232	0.122	3.0694891852955e-10
Ncbp1	1.56516294036309e-14	0.609133087849028	0.222	0.115	3.19089768651823e-10
Usp51	1.57177641620369e-14	2.16050403686449	0.037	0.008	3.20438057971447e-10
Stub1	1.59491903756539e-14	0.678435391207784	0.569	0.464	3.25156144188457e-10
Net1	1.6033234360218e-14	0.381459756601357	0.188	0.09	3.26869548901764e-10
Ctdp1	1.61486018730044e-14	0.880750149751136	0.142	0.062	3.2922154638494e-10
Cetn4	1.61617769796417e-14	1.36208248610569	0.113	0.045	3.29490147283956e-10
Nup98	1.70228535020978e-14	0.541657402990016	0.345	0.208	3.47044914347269e-10
Ipo11	1.70326011466858e-14	0.740005335900664	0.169	0.079	3.47243639577484e-10
Ing1	1.76355760329932e-14	0.902085133642907	0.416	0.286	3.59536488584631e-10
Serinc2	1.79528242284178e-14	1.87138383883609	0.044	0.01	3.66004227544754e-10
Med4	1.81823304834657e-14	1.15523594406906	0.259	0.142	3.70683171566415e-10
Mxd4	1.87216900682783e-14	-0.81501156408544	0.408	0.507	3.8167909542199e-10
Emc8	1.92938369870657e-14	0.459169624468358	0.349	0.216	3.93343454655308e-10
Rtn4	1.94389461181771e-14	0.639848686868124	0.692	0.581	3.96301794511276e-10
Ypel3	1.96850732041351e-14	-0.958674355103847	0.355	0.472	4.01319587412703e-10
Nphp4	1.97253678264139e-14	2.43181366941369	0.034	0.006	4.02141073877101e-10
Mcm9	2.02347052179574e-14	0.424181722525325	0.12	0.048	4.12524935278498e-10
Mast2	2.13699804064729e-14	0.865425626285087	0.33	0.202	4.35669790546764e-10
Cfap77	2.15498240935194e-14	3.86187276124068	0.01	0.001	4.39336263794581e-10
Sf1	2.15806604529101e-14	0.719300794177696	0.423	0.279	4.39964924653479e-10
Tmsb4x	2.25943970199739e-14	0.301903669678699	0.963	0.953	4.60631972046208e-10
Pelp1	2.30581272617816e-14	1.16366280726199	0.178	0.085	4.70086040485942e-10
Dnajc2	2.39568840772943e-14	0.699924200134532	0.313	0.183	4.88408995683799e-10
Mrgbp	2.43952377229895e-14	0.687136384664471	0.164	0.076	4.97345711458587e-10
Herc6	2.5063534583896e-14	0.646922990629895	0.09	0.031	5.10970279561888e-10
Tjp2	2.51739692576138e-14	1.0020956316353	0.137	0.058	5.13221711254973e-10
Nudcd1	2.57487518444295e-14	0.633330378685608	0.206	0.105	5.24939803852383e-10
Rtca	2.58972069593993e-14	0.577981938652103	0.232	0.122	5.27966358281273e-10
Cmtm4	2.71499975460638e-14	0.689983004471086	0.198	0.099	5.53506999971603e-10
Eea1	2.7577267609239e-14	0.781565279682251	0.482	0.346	5.62217754749555e-10
Magoh	2.75878844634146e-14	0.68573930511235	0.497	0.366	5.62434200555634e-10
Exosc9	2.79552367314235e-14	1.11848661321514	0.183	0.089	5.69923411243532e-10
E2f6	2.99181954235237e-14	1.35865571562343	0.161	0.074	6.09942250099377e-10
Ccnd2	3.06654169911218e-14	-0.76378225549621	0.393	0.505	6.25175856198e-10
Iffo1	3.08814767930092e-14	0.789875619453194	0.159	0.074	6.29580667379079e-10
Fnbp1l	3.14036723714352e-14	0.109897765003253	0.262	0.143	6.40226668636449e-10
Eif6	3.14752650143496e-14	0.955641612436801	0.508	0.378	6.41686227847545e-10
Psma1	3.29772531205178e-14	0.720807664252298	0.516	0.374	6.72307259367996e-10
Qrsl1	3.45921899088662e-14	1.59314045081064	0.103	0.039	7.05230975672056e-10
Wdr35	3.46364976893369e-14	0.824609400797343	0.218	0.114	7.06134278392511e-10
Ccdc15	3.62141397637228e-14	1.26841165974301	0.093	0.034	7.38297667363017e-10
Cst3	3.63509201306672e-14	-0.86365573937932	0.897	0.915	7.41086208703913e-10
Mttp	3.67790204618658e-14	1.07830299034407	0.083	0.028	7.49813890156058e-10
Smad2	3.73032212124146e-14	0.752334898822164	0.318	0.188	7.60500770857496e-10
Rab13	3.81138573680633e-14	0.558328285392786	0.308	0.18	7.77027210162706e-10
Wdr5	3.93437886405553e-14	1.3744886029543	0.171	0.082	8.02101819015001e-10
Tmem209	4.13974464280932e-14	1.08234263790197	0.134	0.058	8.43969740329536e-10
Mrps18c	4.58998976689936e-14	0.78825682295019	0.425	0.286	9.35761213777772e-10
Wapl	4.65107349562755e-14	0.648059642892935	0.443	0.308	9.48214353553589e-10
Lin37	4.979348266082e-14	1.04783665325236	0.171	0.081	1.01513973100614e-09
Heyl	5.15378712250289e-14	0.412006360299428	0.103	0.039	1.05070258066466e-09
Slc29a1	5.45912122135736e-14	0.668736040309104	0.526	0.385	1.11295104339813e-09
Kbtbd6	5.67578877642873e-14	2.90591346090883	0.014	0.001	1.15712305785053e-09
9230114K14Rik	5.69019854513113e-14	0.905764962590328	0.086	0.03	1.16006077739588e-09
Trappc13	5.77955155826547e-14	1.13408112879719	0.257	0.144	1.17827717618358e-09
Arf6	5.82519078780271e-14	0.796442890080312	0.462	0.326	1.18758164590934e-09
Dtnbp1	5.85974169770965e-14	0.63588359270971	0.321	0.191	1.19462553991207e-09
Acot7	5.93207720067829e-14	1.6676236084431	0.223	0.12	1.20937257890228e-09
Hdac2	6.57563534692541e-14	0.599984919689232	0.433	0.293	1.34057477817768e-09
Angptl7	6.65993713241895e-14	-1.46805197814511	0.389	0.506	1.35776138318625e-09
Fam76b	6.73587254030014e-14	0.816885948126644	0.294	0.173	1.37324233479099e-09
Cox5b	6.95805455219903e-14	0.596877886100205	0.692	0.622	1.41853858155682e-09
Cenpb	7.06800235177609e-14	0.72330030025537	0.526	0.41	1.44095363945659e-09
Pdap1	7.11490141862219e-14	0.728372853057031	0.619	0.5	1.45051495221451e-09
Nxt2	7.2216813108495e-14	1.05538380213164	0.151	0.068	1.47228416884289e-09
Nup88	7.24609979340687e-14	0.552997585099305	0.262	0.146	1.47726236488186e-09
Ccdc138	7.5178385873275e-14	0.923721957597516	0.091	0.033	1.53266175279846e-09
Gmps	7.65653973107249e-14	0.445535319806945	0.36	0.229	1.56093875497375e-09
Xrcc2	7.70945973081159e-14	1.76535330144055	0.056	0.015	1.57172755532056e-09
Hspb6	7.87830431113602e-14	0.975111390398949	0.183	0.091	1.6061498999113e-09
Nolc1	7.9856482727419e-14	0.774427260544205	0.313	0.189	1.62803411336389e-09
5430416N02Rik	8.11332841859643e-14	0.997827004211046	0.161	0.074	1.65406426469925e-09
F2r	8.19987150686009e-14	0.860948587649671	0.247	0.137	1.67170780410357e-09
Wrn	8.23166603718464e-14	0.673491191907933	0.206	0.105	1.67818975500083e-09
Edem1	8.24431137730954e-14	0.658481278348684	0.308	0.18	1.6807677604921e-09
Tyw1	8.55886774198572e-14	0.728879863870361	0.135	0.059	1.74489636655863e-09
Med14	8.70851993419906e-14	1.03324955135192	0.225	0.122	1.77540595898516e-09
Lonrf3	8.94015315567591e-14	1.07208198134175	0.078	0.026	1.82262902384765e-09
Tmem98	8.95093517773092e-14	1.30126265861527	0.125	0.053	1.824827154684e-09
2500002B13Rik	9.03180757848003e-14	2.59049706772799	0.046	0.011	1.84131461102472e-09
Bbs7	9.03599127073402e-14	0.673199610130412	0.11	0.044	1.84216754036454e-09
Bckdk	9.05817765554247e-14	1.05063004778886	0.362	0.232	1.84669067863544e-09
Agap1	9.3366652852661e-14	0.411193595992456	0.313	0.184	1.9034659517072e-09
Armt1	9.38698519681713e-14	1.21434298198363	0.162	0.077	1.91372467207511e-09
Cdc23	9.50793221294875e-14	1.27449174338809	0.25	0.141	1.93838214025386e-09
Dhx15	9.91711999016127e-14	0.528444019636616	0.433	0.289	2.02180325239418e-09
Hdac3	9.93415747013198e-14	0.896674261761496	0.328	0.203	2.02527668343581e-09
Ranbp17	9.93736474175506e-14	1.29951634763256	0.046	0.011	2.0259305499016e-09
Actr1a	9.94785593172782e-14	0.955243379938318	0.367	0.235	2.02806938880135e-09
Cacng1	1.04004649025247e-13	2.13469403678017	0.02	0.003	2.12034277967772e-09
Flot2	1.04266621261393e-13	0.770071476409765	0.338	0.213	2.12568360765603e-09
Psmd14	1.05927088517028e-13	0.841446899771335	0.404	0.273	2.15953555359665e-09
Pdlim4	1.08387356624962e-13	1.1796228168227	0.459	0.335	2.20969303951311e-09
Alg14	1.09356129509585e-13	1.14213378814158	0.276	0.162	2.22944341231191e-09
Abraxas1	1.12518727887714e-13	1.12185663390774	0.096	0.036	2.29391930544683e-09
Mtch2	1.12544438299545e-13	0.716122933279947	0.469	0.326	2.29444346361282e-09
Nfyb	1.16664288928558e-13	1.01968054303727	0.283	0.164	2.37843485838651e-09
Mettl14	1.18439170776155e-13	0.503538782809418	0.122	0.051	2.41461937461347e-09
Actr3	1.21397404460307e-13	0.718170409803693	0.614	0.49	2.47492888473227e-09
Mt2	1.24463580216734e-13	0.769436246465874	0.521	0.372	2.53743900987856e-09
Polr3k	1.32833244368144e-13	0.847245603157791	0.316	0.192	2.70807135293336e-09
Bnip3l	1.32865631493615e-13	-1.00281457792817	0.401	0.511	2.70873162926033e-09
Kcnab3	1.36081985125986e-13	1.6680204538924	0.029	0.005	2.77430343076348e-09
Cdan1	1.37057754269273e-13	0.80538183536027	0.108	0.043	2.79419643628767e-09
Ube2i	1.3792269094398e-13	0.604359677532656	0.563	0.447	2.81182990027492e-09
Sf3b4	1.43296185373287e-13	0.607103179551588	0.313	0.188	2.9213793312052e-09
Csf2	1.46725813950825e-13	2.44712072222028	0.024	0.004	2.99129916901546e-09
Stom	1.48874745157474e-13	0.954651908301246	0.162	0.077	3.03510942952543e-09
Ddx59	1.52870578210468e-13	1.46355903328516	0.068	0.021	3.11657247797682e-09
Grk6	1.59877667673516e-13	0.901730385451099	0.23	0.125	3.25942601085998e-09
Exosc2	1.63846936104271e-13	0.860936185175843	0.134	0.058	3.34034748635778e-09
U2af1l4	1.66504241879322e-13	1.08903916005582	0.288	0.169	3.39452197919373e-09
Tfdp2	1.67854982776251e-13	0.647696231868531	0.261	0.146	3.42205953385944e-09
Ago2	1.75455159434469e-13	0.408747211438969	0.413	0.273	3.57700433539053e-09
Rmi1	1.75482932566543e-13	1.07506405059378	0.152	0.07	3.57757054623412e-09
Poc1b	1.80975147689328e-13	0.378835635597343	0.132	0.057	3.68954033594233e-09
Pms2	1.81193991172913e-13	1.0876371819817	0.129	0.056	3.69400189804217e-09
Smc1b	1.93629073834262e-13	4.63785268002388	0.01	0.001	3.9475159282591e-09
Frmd8	1.95352181275018e-13	0.557593166677891	0.13	0.056	3.9826449196538e-09
Mrps17	2.01912021689977e-13	0.723191658218157	0.43	0.295	4.11638038619356e-09
Rpl8	2.14878807742412e-13	0.316350140428668	0.895	0.848	4.38073425344456e-09
Pgm2l1	2.24039414928925e-13	0.535446826130303	0.14	0.062	4.567491552156e-09
En1	2.2638956252969e-13	0.747702177032826	0.063	0.019	4.61540401129279e-09
Mcub	2.33952278485536e-13	0.713285165273516	0.196	0.101	4.76958510148463e-09
Prpf4	2.40786259200043e-13	0.344233128667633	0.169	0.082	4.90890946631128e-09
Actr6	2.51643236251678e-13	0.368889533384572	0.147	0.066	5.13025065746296e-09
Cdk19	2.60666909434014e-13	0.75759755790693	0.168	0.08	5.31421628263125e-09
Prrc2a	2.64959657081036e-13	0.640493754666092	0.457	0.321	5.40173252891107e-09
Dhx9	2.70444457888075e-13	0.656562457865104	0.43	0.295	5.51355116296419e-09
Gtf2f2	2.71238132245468e-13	1.23242272043924	0.162	0.077	5.52973180208835e-09
Hmces	2.97151437218751e-13	0.671928651689218	0.171	0.083	6.05802635057868e-09
Steap1	2.99472032058452e-13	1.25702238187554	0.066	0.021	6.10533631757566e-09
Mfsd10	3.16648524821742e-13	0.768265834463969	0.283	0.166	6.45551347554086e-09
Brms1l	3.21231795197959e-13	0.790018201856446	0.22	0.12	6.5489526087008e-09
Purb	3.2926826953807e-13	0.684084090517541	0.531	0.412	6.71279221107263e-09
Rapgef6	3.33659018107571e-13	0.560588193954926	0.316	0.188	6.80230640215906e-09
Dgkz	3.39360466212836e-13	0.673295464511089	0.179	0.088	6.91854182468109e-09
Mrln	3.45784021304756e-13	0.93985627548673	0.095	0.036	7.04949884234006e-09
Atl2	3.51978424875482e-13	0.430312848872621	0.218	0.117	7.17578414793645e-09
Nacc1	3.60957873018929e-13	0.738876904382309	0.149	0.069	7.35884815723691e-09
Mycl	3.66564523278924e-13	2.38949392630936	0.027	0.005	7.47315093608743e-09
Psmd13	3.68072984962107e-13	0.64000580812665	0.484	0.354	7.50390394442248e-09
9330159M07Rik	3.74058701309689e-13	1.47781171333938	0.073	0.024	7.62593474360063e-09
Crat	3.79008597139806e-13	0.911276170402466	0.217	0.115	7.72684826988923e-09
AU020206	3.80441159196352e-13	0.561560827818087	0.073	0.024	7.75605391253604e-09
Caprin2	3.83439149931482e-13	1.32416101050573	0.091	0.034	7.81717394965313e-09
Tmem109	4.07792047932799e-13	0.646845714223228	0.538	0.419	8.31365648120598e-09
Eva1b	4.2266990702715e-13	-0.800579762328212	0.404	0.499	8.61697139456251e-09
Ahctf1	4.22672271269259e-13	0.699519494252816	0.305	0.185	8.61701959436637e-09
Pcmt1	4.25493740200204e-13	0.729617592750571	0.491	0.359	8.67454088146156e-09
Nup210	4.27282284563324e-13	1.90329594475637	0.054	0.015	8.71100393539248e-09
Mrps36	4.2783085988394e-13	0.89999893220922	0.393	0.255	8.72218774045389e-09
Lacc1	4.35282434361341e-13	0.972937761382106	0.1	0.039	8.87410298932467e-09
Adss	4.54883722489241e-13	0.640771295886432	0.347	0.217	9.27371445038815e-09
Pnrc2	4.55544426128276e-13	0.855556697319331	0.408	0.279	9.28718421547716e-09
Tamm41	4.63164350172824e-13	1.05045177038937	0.125	0.054	9.44253160697337e-09
Fam98b	4.64653581019669e-13	0.644750993021788	0.25	0.14	9.472892556248e-09
Anxa8	4.71791826383626e-13	0.976294980613374	0.255	0.15	9.61841996448299e-09
Snu13	4.90931032323161e-13	0.705095153113681	0.565	0.444	1.00086109559723e-08
Klhl5	5.03523848246638e-13	1.11382357006559	0.244	0.135	1.02653406942042e-08
Mdh2	5.25851937925057e-13	0.653194168986648	0.592	0.48	1.07205434584781e-08
Cct7	5.51299422626669e-13	0.562385570189793	0.531	0.409	1.12393413290899e-08
Them6	5.57228154207994e-13	1.12864376624241	0.068	0.022	1.13602103798384e-08
Zbtb11	5.59945026862643e-13	0.579483711477767	0.22	0.117	1.14155992626487e-08
Katnb1	5.66239303445722e-13	0.686601422027413	0.127	0.055	1.15439206793479e-08
Tpm3	5.91037614469299e-13	0.600119512114775	0.629	0.53	1.20494838461856e-08
Msl3	5.95816177601386e-13	0.731018195610556	0.315	0.194	1.21469044127595e-08
Eloc	6.17399518005518e-13	0.618222496611283	0.563	0.442	1.25869239735785e-08
Shisa4	6.24407905047553e-13	1.21720222334992	0.288	0.174	1.27298039602045e-08
Sdf2l1	6.40150491961647e-13	0.628773544059391	0.188	0.094	1.30507480796221e-08
Fads3	6.46072493512206e-13	0.512914004443359	0.184	0.093	1.31714799252333e-08
Hsp90b1	6.61947195279533e-13	0.457921650520201	0.706	0.647	1.34951174701638e-08
D430020J02Rik	7.04122135373294e-13	1.42198730123005	0.042	0.01	1.43549379738554e-08
Cavin3	7.0660091698486e-13	0.638302950199662	0.736	0.654	1.44054728945703e-08
Ociad2	7.11667507035624e-13	2.11519047960084	0.115	0.05	1.45087654659353e-08
Cox6b1	7.64875675125011e-13	0.521363264180604	0.746	0.66	1.55935203887736e-08
Mrpl35	7.84284332065315e-13	0.667689527888751	0.316	0.194	1.59892046778156e-08
Sptssa	7.8895839862652e-13	0.604607481282724	0.528	0.398	1.60844948727989e-08
Ing2	8.06288216587179e-13	0.755774759434056	0.271	0.156	1.64377978715628e-08
Tspan12	8.24627746039935e-13	0.357021535534498	0.166	0.081	1.68116858585162e-08
B230369F24Rik	8.27726810319708e-13	1.37886078691015	0.068	0.022	1.68748664819879e-08
Lancl2	8.32349463229793e-13	1.01176561499984	0.151	0.071	1.69691085068658e-08
Ube2n	8.77410961370021e-13	0.701721256062941	0.519	0.397	1.78877772694506e-08
Abhd2	8.77587999930587e-13	0.906258389132933	0.313	0.191	1.78913865545849e-08
Sf3b2	9.14884482494274e-13	0.721851626170161	0.565	0.464	1.86517499446108e-08
Fdps	9.47054617201735e-13	0.770941133274496	0.281	0.164	1.93076024808918e-08
Prkar2a	9.68153001594362e-13	0.292366968540924	0.277	0.161	1.97377352435043e-08
Tent4a	9.78710839645772e-13	1.10574374301081	0.262	0.154	1.99529778878583e-08
Csrp1	9.85048882403086e-13	0.189168681103416	0.479	0.333	2.00821915655517e-08
Rprd1b	9.9566540140205e-13	0.7913303554727	0.234	0.13	2.02986305383836e-08
Nhp2	1.01016568802498e-12	0.631128475471725	0.387	0.259	2.05942478817653e-08
Cpd	1.02458102364677e-12	0.445291626582088	0.447	0.305	2.08881333290868e-08
Slurp1	1.09609555547623e-12	1.41269087682193	0.157	0.078	2.23461000894939e-08
Itga7	1.14924892296807e-12	0.534341308392668	0.125	0.055	2.342973779255e-08
Acat2	1.16356252890905e-12	0.880234556214986	0.124	0.053	2.37215492768688e-08
4921524J17Rik	1.19728318006767e-12	0.825784865308294	0.306	0.186	2.44090121920395e-08
Gm17092	1.20683659580359e-12	1.32065793874269	0.093	0.036	2.46037776786478e-08
Snx1	1.22524438443254e-12	0.698365209329103	0.349	0.218	2.49790572654263e-08
Elavl1	1.30212814926026e-12	0.728045002621831	0.447	0.311	2.65464865789689e-08
Fibin	1.32305759574787e-12	-1.42661791446901	0.325	0.426	2.69731752045118e-08
Snhg18	1.3731224922877e-12	-0.720586127341277	0.394	0.504	2.79938482502693e-08
Aard	1.4255281833703e-12	0.940557329702684	0.276	0.171	2.90622430743702e-08
Ift22	1.43517140548172e-12	0.624329488393033	0.169	0.083	2.92588394435558e-08
0610010K14Rik	1.47063789969837e-12	0.79946482236325	0.462	0.343	2.99818948611507e-08
Tgif2	1.4956454834563e-12	1.04046426877984	0.081	0.029	3.04917244712236e-08
Dtx4	1.53568622101426e-12	1.30430584426452	0.135	0.063	3.13080349878177e-08
Cnep1r1	1.55828696882513e-12	0.486683063301255	0.357	0.229	3.17687964334378e-08
Ttc13	1.57388014210734e-12	0.853762740993736	0.222	0.121	3.20866944571424e-08
Bicd2	1.64887723592318e-12	0.482618545727554	0.301	0.184	3.36156602087658e-08
Thbs2	1.81377068714579e-12	-0.773493823167914	0.426	0.531	3.69773429988412e-08
Apoo	1.82580988621939e-12	0.971989583699558	0.168	0.085	3.72227861503548e-08
Gtf2h4	1.86977895706487e-12	0.521285365250903	0.157	0.075	3.81191835976815e-08
Kdm2b	1.87148098801509e-12	0.624952130629065	0.19	0.098	3.81538829026637e-08
Eif4a1	1.87747394502427e-12	0.456862624112094	0.729	0.67	3.82760613172099e-08
Cct4	1.96323848082855e-12	0.682221813326456	0.526	0.401	4.00245429086516e-08
Igfbp5	2.03777129177579e-12	-1.02872610150998	0.404	0.524	4.1544043325433e-08
Rpl39	2.09242156797705e-12	0.251669065552957	0.951	0.908	4.26581985063482e-08
Map2k3	2.13552995500184e-12	0.73496944286356	0.386	0.258	4.35370491926226e-08
Map4k4	2.18997799412889e-12	0.705686504385342	0.521	0.406	4.46470813663057e-08
Cox4i1	2.20092734520438e-12	0.33291193976771	0.841	0.792	4.48703057866816e-08
Stx12	2.34853258994555e-12	0.859019492407657	0.379	0.248	4.787953391122e-08
Mpi	2.45892859371078e-12	1.06131880781763	0.107	0.044	5.01301772399818e-08
Magt1	2.52399724610055e-12	0.819642404587825	0.411	0.283	5.1456731856252e-08
Nostrin	2.55941282225825e-12	1.12654180455257	0.066	0.021	5.21787492073789e-08
Pwwp3a	2.64977456444967e-12	0.614969238290279	0.22	0.119	5.40209540454354e-08
Ak2	2.68332732146512e-12	0.787903520257533	0.376	0.251	5.47049941027095e-08
Tagln3	2.85058299447311e-12	2.32415589172264	0.036	0.008	5.81148355083233e-08
Ccdc25	2.86128540181547e-12	0.994478193182676	0.343	0.229	5.8333025486812e-08
Cnot6l	2.86251038821995e-12	0.494582250690366	0.371	0.245	5.835799928464e-08
Eif4a3	2.88754943906917e-12	0.675987520009887	0.445	0.31	5.88684704143032e-08
Elob	2.91578076023897e-12	0.440017577719414	0.788	0.728	5.94440223589919e-08
Wdr70	3.06295163613701e-12	0.677280328611864	0.228	0.126	6.24443950059253e-08
Acsl4	3.07660510716004e-12	0.754536082162763	0.201	0.106	6.27227483196718e-08
D10Wsu102e	3.09412644313975e-12	0.991040785341274	0.183	0.095	6.30799557962901e-08
Ppp4c	3.1288944251021e-12	0.762776353726915	0.369	0.241	6.37887706445565e-08
Timp1	3.21109610483079e-12	1.28217731135356	0.501	0.389	6.54646162891853e-08
Bcl7c	3.28979910315577e-12	0.711530087525923	0.516	0.401	6.70691343160368e-08
Pop4	3.33987732743288e-12	0.613510875470651	0.22	0.12	6.80900790743741e-08
Sypl	3.40861192199479e-12	0.605953140857501	0.459	0.325	6.94913712537079e-08
Gpaa1	3.45863500609946e-12	0.900885155400069	0.257	0.149	7.05111918693496e-08
Dhrs4	3.50947398097858e-12	0.907720821322798	0.308	0.191	7.15476460502103e-08
Rbm17	3.55165960127471e-12	0.444878345375623	0.394	0.262	7.24076842911876e-08
Usp37	3.70414313287929e-12	0.672154731614464	0.166	0.083	7.551636605001e-08
Arf2	3.78440131023953e-12	0.658265498172398	0.338	0.216	7.71525895118533e-08
Rbm8a	4.1212318019871e-12	0.655918224430276	0.562	0.44	8.4019552747111e-08
Tgfb1	4.17847017750858e-12	0.513399972279025	0.354	0.226	8.51864715088675e-08
Gclm	4.23312781798915e-12	0.711279027070679	0.335	0.214	8.63007768253448e-08
Ttc9c	4.52434765072941e-12	0.480539459646717	0.196	0.104	9.22378755554205e-08
Brcc3	4.5455781050479e-12	0.926011652734242	0.259	0.152	9.26707008276115e-08
Zfp568	4.61900404001298e-12	1.5488186201983	0.127	0.058	9.41676353637446e-08
Rpgrip1l	5.05484221371213e-12	1.4888487000766	0.078	0.028	1.03053068210949e-07
Timm9	5.24877365601727e-12	0.76980816685678	0.235	0.132	1.07006748525224e-07
Srrm1	5.2941304371591e-12	0.692350956932616	0.543	0.449	1.07931437222363e-07
Chac2	5.30894966111888e-12	1.4213324316801	0.127	0.058	1.08233556741231e-07
Thoc3	5.45045437221253e-12	0.613047147939674	0.244	0.139	1.11118413286297e-07
Esyt1	5.63158513506125e-12	0.587676580129232	0.333	0.209	1.14811126148494e-07
Gas6	5.68358415067193e-12	-0.739881153078446	0.426	0.525	1.15871230079749e-07
Sapcd1	5.77928742726959e-12	1.70992794189316	0.047	0.013	1.17822332779745e-07
Slc9a3r1	5.82650268735504e-12	0.491610907032443	0.108	0.045	1.18784910287107e-07
Med9os	5.85765744744246e-12	1.35024861772821	0.024	0.004	1.19420062381009e-07
Rtn2	5.87929495391843e-12	0.922768632131091	0.069	0.024	1.19861186225535e-07
Dbr1	5.90706719739525e-12	0.915855764593776	0.142	0.067	1.20427378953297e-07
Dgkg	5.93447533041169e-12	1.11546862796113	0.044	0.012	1.20986148561103e-07
Rccd1	6.14287671633568e-12	1.36128934926172	0.081	0.03	1.25234827615936e-07
Ahi1	6.19137438115398e-12	0.687429364597529	0.203	0.11	1.26223549508586e-07
Edn3	6.31280136250881e-12	1.6046671080449	0.069	0.024	1.28699081377467e-07
Nudcd2	6.46477490786875e-12	1.00900082470665	0.437	0.313	1.3179736604672e-07
Faap24	6.82221907557558e-12	1.99491844588863	0.076	0.028	1.39084580293759e-07
Cstf2	6.91506692317106e-12	0.944697006128179	0.166	0.083	1.40977469362688e-07
Psmc1	6.93869091144449e-12	0.691536670338096	0.423	0.289	1.41459091611619e-07
Cfap298	6.98678775632377e-12	0.408065590272394	0.225	0.126	1.42439641988173e-07
Gm20485	7.21702288153404e-12	2.88089568616287	0.014	0.001	1.47133445485834e-07
Hacd4	7.25102503120783e-12	1.2809985781891	0.193	0.104	1.47826647311234e-07
Ythdf2	7.29558382866332e-12	0.685520600135183	0.31	0.192	1.48735067514959e-07
Pcbd2	7.31675957044609e-12	0.642512988669508	0.31	0.194	1.49166777362684e-07
Hspd1	7.42000454569369e-12	0.670746958073654	0.503	0.385	1.51271632673057e-07
Rps5	7.6247223430687e-12	0.298766870246874	0.917	0.871	1.55445214408142e-07
Laptm4a	7.81898083285093e-12	-0.334458634080917	0.721	0.757	1.59405562239332e-07
Tpr	7.86798754216051e-12	0.666036423572678	0.56	0.491	1.60404662022026e-07
Hist1h2bf	7.94266836342076e-12	2.32225577447343	0.01	0.001	1.61927179925059e-07
Bak1	8.0916052983642e-12	0.609612286909997	0.232	0.13	1.64963557217751e-07
Gtf2a1	8.17734267280629e-12	0.438557083270104	0.262	0.155	1.66711485070502e-07
Il12a	8.30986663196328e-12	3.06626603029646	0.024	0.004	1.69413251025835e-07
Nop9	8.3178192676329e-12	0.911993210602297	0.149	0.072	1.69575381409232e-07
Paip2b	8.34973175462204e-12	1.02518992610141	0.146	0.07	1.70225981281479e-07
Gemin2	8.52059638057973e-12	1.10119030649365	0.118	0.052	1.73709398410879e-07
Npm1	8.96047467953382e-12	0.483759177314907	0.709	0.66	1.82677197291656e-07
Ado	9.13504134821491e-12	0.801394713860745	0.235	0.134	1.86236087966057e-07
Snrpd2	9.45472902619185e-12	0.557524477163494	0.638	0.553	1.92753560656973e-07
Anxa5	9.73247086032813e-12	0.418513188564852	0.804	0.739	1.9841588342951e-07
Nfya	9.76669244056869e-12	0.505383769380867	0.168	0.084	1.99113558785874e-07
Snrpb2	9.82391022000047e-12	0.519238261470467	0.406	0.268	2.0028005765515e-07
Rbm22	1.00336850994489e-11	0.740969720935159	0.303	0.187	2.04556738122465e-07
Rpl22l1	1.00945694612645e-11	0.372837819245436	0.812	0.725	2.057979876068e-07
Vgll2	1.03835433058616e-11	2.4781877251704	0.042	0.011	2.11689297376599e-07
Cfap20	1.05347047031775e-11	0.750938508030061	0.437	0.312	2.1477102478368e-07
Rps17	1.06489860959842e-11	0.303482642582085	0.878	0.827	2.17100879538829e-07
Cpsf2	1.08312586809884e-11	0.565295064597405	0.301	0.183	2.2081687072931e-07
Sart3	1.13286503835951e-11	1.13579449303707	0.159	0.08	2.30957195370354e-07
Ppp1cc	1.15598622493553e-11	0.690901897410713	0.536	0.415	2.35670911677607e-07
Khdrbs1	1.17527647193444e-11	0.586241835722681	0.503	0.37	2.39603614333275e-07
Mrpl13	1.22053879633494e-11	0.488549153360584	0.406	0.276	2.48831244408803e-07
Ewsr1	1.24292284832432e-11	0.633083447673205	0.513	0.392	2.5339468108788e-07
C330007P06Rik	1.24604175448693e-11	0.554937594524681	0.25	0.146	2.54030532487251e-07
Nap1l4	1.24832255442585e-11	0.703494596873587	0.425	0.304	2.54495519170797e-07
Tbc1d10b	1.3049094183438e-11	0.760699116494312	0.237	0.135	2.66031883117751e-07
Agpat5	1.3523088097541e-11	0.663546918421513	0.283	0.174	2.75695197044569e-07
Itm2c	1.35371937998072e-11	-0.578606798440259	0.479	0.562	2.75982769996669e-07
Mpp6	1.35954374727886e-11	0.597358376981999	0.386	0.264	2.77170183757742e-07
Fam72a	1.39878548257413e-11	0.605816343436207	0.041	0.01	2.85170396332387e-07
Thyn1	1.43194433373125e-11	0.66083898322015	0.217	0.12	2.91930491317789e-07
Mtrex	1.45194610247195e-11	0.694189259407008	0.244	0.142	2.96008251910956e-07
Ecm2	1.45435106250282e-11	-0.805755098966324	0.355	0.459	2.96498551112449e-07
Cdc42se2	1.51414560650659e-11	0.405525002004459	0.249	0.144	3.08688864798498e-07
Kat7	1.52790986405633e-11	0.326671090310799	0.217	0.12	3.11494983985165e-07
Tiprl	1.53062159598495e-11	0.716426151698143	0.399	0.276	3.12047824773452e-07
Plxdc1	1.54934280959192e-11	1.54554659247262	0.102	0.043	3.15864518591505e-07
Cdc25a	1.7001837972532e-11	0.956952462383797	0.174	0.091	3.4661647074601e-07
Utp14a	1.72603136747067e-11	0.772830388789079	0.205	0.111	3.51886014886245e-07
Prpf40a	1.81137525804693e-11	0.570405550542358	0.494	0.375	3.69285073858027e-07
Rsl1d1	1.8336361297123e-11	0.874115414532099	0.415	0.287	3.73823397764446e-07
Rassf1	1.90545359562308e-11	0.576638821957514	0.435	0.309	3.88464824539677e-07
Mtr	1.91790557563527e-11	0.390873217096982	0.154	0.076	3.91003409704763e-07
Tpi1	1.91849641041841e-11	0.626563729906035	0.601	0.515	3.91123863192002e-07
Oser1	1.92650151651696e-11	0.601511220785794	0.25	0.148	3.92755864172313e-07
Rnf5	1.94862424701399e-11	0.707569141203791	0.249	0.145	3.97266025238741e-07
Prpf19	1.99708478982122e-11	0.682954455331638	0.396	0.272	4.07145676100853e-07
Snai2	2.00195210493324e-11	0.533305544392721	0.168	0.086	4.08137975632739e-07
9330182L06Rik	2.01074953679758e-11	0.893177366292068	0.047	0.013	4.09931508066924e-07
Hnrnpa0	2.01346805018411e-11	0.645446983880512	0.572	0.475	4.10485731391034e-07
Wdr12	2.07378998015364e-11	1.02016369307956	0.161	0.082	4.22783563253923e-07
Mrpl32	2.10406542904194e-11	0.547394119308757	0.362	0.231	4.28955819018781e-07
Des	2.10974764446286e-11	-0.101533048273095	0.115	0.05	4.30114252276643e-07
Atp10a	2.11858183513092e-11	0.961816065902877	0.186	0.099	4.31915278728141e-07
Mtpn	2.15653052124101e-11	0.74599856787053	0.531	0.426	4.39651877365404e-07
Tmem35a	2.16810919442943e-11	0.292026487935678	0.056	0.017	4.42012421468328e-07
Rps15	2.19335271266676e-11	0.280246493484609	0.885	0.851	4.47158817531372e-07
Qars	2.2073441747516e-11	0.801807803064739	0.294	0.181	4.50011256906608e-07
Ccdc122	2.21253439539338e-11	1.03898167429626	0.071	0.025	4.51069387188849e-07
Coq6	2.2193952289168e-11	1.563859888626	0.132	0.062	4.52468105319267e-07
Eif4enif1	2.24811160280555e-11	0.799555443319894	0.257	0.152	4.58322512463968e-07
Plek2	2.26121594431099e-11	3.7368565631873	0.017	0.002	4.60994094566682e-07
Dock1	2.34256816308996e-11	0.493505868571775	0.323	0.204	4.7757937140915e-07
Sp3	2.3894001927787e-11	0.493439804967958	0.435	0.306	4.87127017301794e-07
Hnrnpl	2.39837051412635e-11	0.408262959050785	0.543	0.406	4.8895579671494e-07
Hcfc1	2.41182589049105e-11	0.534793613569596	0.294	0.18	4.91698944294411e-07
Atp5f1	2.45896358084315e-11	0.538088059532332	0.636	0.566	5.01308905226494e-07
Dcbld2	2.50443468366993e-11	0.544045686873776	0.228	0.131	5.10579098959788e-07
Dclre1b	2.54241190704176e-11	1.56536460608737	0.071	0.026	5.18321515488603e-07
Abi3bp	2.6143562214802e-11	-0.701620611833565	0.528	0.606	5.32988802873168e-07
Mrpl42	2.71133184785069e-11	0.561445038442686	0.503	0.38	5.52759223821321e-07
Kpna4	2.72878540655210e-11	0.503942796729463	0.377	0.251	5.56317480833778e-07
Aebp2	2.82425306149615e-11	0.705335080806759	0.357	0.236	5.75780471647221e-07
Creb3l1	2.84469779466042e-11	-0.75284539123448	0.306	0.43	5.7994853939742e-07
Mrps27	2.92985246779e-11	0.94130706274373	0.113	0.05	5.97309022608347e-07
Siva1	2.94171160901166e-11	0.868874066775226	0.465	0.364	5.99726745729207e-07
Tbl3	2.9503219262621e-11	0.278348454607803	0.142	0.068	6.01482131107054e-07
Prkaca	2.97186095792539e-11	0.315878173772463	0.335	0.214	6.0587329349225e-07
Psmc6	3.02653676084372e-11	0.703948145186383	0.496	0.376	6.1702004943321e-07
Yaf2	3.04575783029935e-11	0.50622034558036	0.299	0.185	6.20938648863129e-07
Ola1	3.09587352047795e-11	0.582567908791552	0.359	0.238	6.31155734619839e-07
Naa10	3.09653985913596e-11	0.672534895533481	0.288	0.175	6.31291581082049e-07
Dzip1l	3.12151646977899e-11	1.20855157081877	0.142	0.069	6.36383562693843e-07
Eif3l	3.12544548723461e-11	0.615932437179117	0.445	0.323	6.37184571482521e-07
Pfas	3.19237669283819e-11	1.17212080094444	0.091	0.037	6.50829836368922e-07
Ube2e3	3.23408336838919e-11	0.446036991829725	0.442	0.311	6.59332576313505e-07
Hunk	3.23922331742158e-11	0.967327501671101	0.093	0.038	6.60380457722737e-07
Usp5	3.31062183503892e-11	0.895391439215037	0.284	0.173	6.74936473509385e-07
Vdac3	3.3644205546784e-11	0.623061130049423	0.547	0.447	6.85904418482285e-07
Ppat	3.53193313646265e-11	1.1358553519612	0.129	0.061	7.2005520853064e-07
Sap30bp	3.59568088486076e-11	0.900293196867486	0.222	0.126	7.33051461996564e-07
Mycbp	3.62695947411816e-11	1.18844173645652	0.22	0.123	7.39428227988468e-07
Brd3	3.67200520334335e-11	0.606342042945458	0.457	0.34	7.48611700805608e-07
Ocel1	3.67607495511393e-11	0.6931531545727	0.137	0.066	7.49441401099077e-07
Rnf187	3.76466793675548e-11	0.599547814371642	0.523	0.411	7.6750285226634e-07
Syngr4	3.77234062209825e-11	4.19207031902032	0.015	0.002	7.69067082627171e-07
Faf1	3.85066739206815e-11	1.03373588330449	0.272	0.166	7.85035561220934e-07
C1qa	3.91479218916525e-11	0.640916107193951	0.195	0.108	7.98108683605119e-07
Paqr4	3.98086184000073e-11	0.945415786439996	0.135	0.065	8.11578303320949e-07
Smu1	4.07969097591735e-11	0.501228062922442	0.337	0.216	8.31726599260271e-07
Mcmbp	4.08998125003203e-11	0.341786474683519	0.323	0.204	8.3382447744403e-07
C2cd3	4.13287432537036e-11	0.378764340363607	0.129	0.06	8.42569088713256e-07
Zfp207	4.14293302732907e-11	0.541346570723193	0.492	0.36	8.44619756281579e-07
Lclat1	4.15549973251066e-11	0.640966965940748	0.13	0.061	8.47181730466948e-07
Zbtb41	4.16632950377943e-11	0.556200594684686	0.262	0.158	8.49389595935513e-07
Fem1c	4.22200033188231e-11	0.220071687021893	0.227	0.128	8.60739207660846e-07
Cxcl10	4.24379617384915e-11	0.610853381980096	0.09	0.036	8.65182725962627e-07
Reps1	4.3860331242744e-11	0.640155967037556	0.181	0.096	8.94180573045821e-07
Ipo7	4.46764043843326e-11	0.857439249461151	0.32	0.207	9.1081785618339e-07
Zc3h4	4.59264283893567e-11	0.812913771532262	0.186	0.1	9.36302095573814e-07
Fam204a	4.60818187967824e-11	0.765381465173441	0.362	0.237	9.39470039810004e-07
Tmem14c	4.63347924580834e-11	0.547515340484127	0.548	0.449	9.44627413842946e-07
Casp8	4.68842598982222e-11	0.982421232125156	0.198	0.11	9.55829406545055e-07
Aif1l	4.71945742839314e-11	0.683568217846153	0.088	0.035	9.6215578592651e-07
Rabac1	4.7648712245465e-11	-0.427953077708983	0.629	0.674	9.71414296548296e-07
Pde3b	4.77628163921603e-11	0.593635242294213	0.299	0.191	9.73740537786973e-07
Upf3b	4.9186048073895e-11	0.703919449091344	0.267	0.162	1.0027559620825e-06
Neat1	4.92035587394997e-11	-0.604380070747571	0.557	0.658	1.00311295202218e-06
Pycrl	4.92304741354789e-11	0.491612068404718	0.171	0.088	1.00366167620001e-06
Thop1	5.01956472671293e-11	0.751463514821867	0.156	0.078	1.02333866083497e-06
Psmd1	5.09023526308256e-11	0.592743721299237	0.442	0.327	1.03774626308464e-06
Lmod2	5.2870748637404e-11	0.751338005995946	0.024	0.004	1.07787595247075e-06
Plaa	5.57283357568897e-11	1.1113600961248	0.261	0.156	1.13613358107571e-06
Pot1a	5.66130230936078e-11	1.39358498277769	0.113	0.051	1.15416970180938e-06
Mtx1	5.82304355977747e-11	0.600797311086786	0.291	0.18	1.18714389053183e-06
Gpx4	5.88950069751668e-11	0.485627843275346	0.734	0.669	1.20069250720273e-06
Cep112it	5.96257588916778e-11	1.6578099423181	0.036	0.009	1.21559034652464e-06
Gm49336	6.00032410330003e-11	0.741547606056893	0.234	0.135	1.22328607493978e-06
Vapa	6.10385808856324e-11	0.615960865730637	0.597	0.484	1.24439354851539e-06
Myg1	6.48244656602444e-11	0.936104720558169	0.232	0.137	1.3215763814154e-06
M6pr	6.48940676417918e-11	0.480035371374106	0.303	0.186	1.32299535701321e-06
Anapc1	6.50460303835993e-11	0.598655975618887	0.315	0.201	1.32609342143044e-06
Hspa8	6.58561117740613e-11	0.222232699957161	0.87	0.829	1.34260855073779e-06
Fuom	6.75198717361898e-11	0.811988551353216	0.311	0.202	1.3765276250857e-06
Oard1	6.84572337502149e-11	0.551115683888248	0.244	0.141	1.39563762446563e-06
Wbp4	6.87666638122463e-11	0.716585834552497	0.425	0.305	1.40194597514027e-06
Arhgef7	6.89218531410508e-11	0.385172796641159	0.244	0.143	1.4051098199866e-06
Arl6	6.95229550699117e-11	0.706561409269034	0.159	0.081	1.41736448501029e-06
Cebpd	7.01138831776388e-11	-1.26779580575613	0.281	0.386	1.42941173634252e-06
Med21	7.02488768489492e-11	0.62293037496993	0.406	0.28	1.43216385231953e-06
C1qb	7.0975782329065e-11	0.760549561100044	0.191	0.106	1.44698327434265e-06
Sart1	7.19039087592688e-11	0.425905616573357	0.254	0.148	1.46590498787521e-06
Srd5a1	7.31944436402534e-11	0.558210655820116	0.12	0.056	1.49221512249385e-06
Trappc1	7.33302369639705e-11	1.04527627339018	0.355	0.237	1.49498354098447e-06
Wdr75	7.38631679718127e-11	0.506345759139479	0.215	0.121	1.50584840544135e-06
Oscp1	7.43387900100766e-11	0.666560743617605	0.085	0.033	1.51554491193543e-06
Pms1	7.47316586763663e-11	1.15068702776347	0.052	0.016	1.52355432543508e-06
Slx4	7.51133072255202e-11	1.16595917271157	0.081	0.032	1.53133499440668e-06
Ppm1b	7.56056053206109e-11	0.565392153830715	0.262	0.16	1.5413714756713e-06
Cinp	7.60638046406991e-11	0.923709916425104	0.252	0.151	1.55071278520993e-06
Trim47	7.76867104892087e-11	0.519381277368135	0.433	0.296	1.5837989667435e-06
Ndufb7	7.79317397604924e-11	0.581884814338437	0.624	0.53	1.58879437849716e-06
Fam118a	7.79923315478998e-11	1.04924093221192	0.117	0.053	1.59002966326703e-06
Btf3l4	7.8049719444208e-11	0.882023697853539	0.184	0.1	1.59119963030907e-06
Timm22	7.81910914646722e-11	0.539837575314162	0.316	0.201	1.59408178169027e-06
Aldh16a1	7.84989064013248e-11	0.384382716046495	0.12	0.055	1.60035720480381e-06
Pon3	7.85158382187657e-11	0.935282488916157	0.179	0.096	1.60070239376598e-06
Kdm7a	7.92821073796258e-11	-1.33294666170711	0.098	0.203	1.61632432314843e-06
Frat2	8.01761829919686e-11	0.871913097686703	0.08	0.031	1.63455184265726e-06
Igsf3	8.07401232218951e-11	0.738927761835898	0.2	0.111	1.64604889212478e-06
Gm38973	8.11074700174472e-11	1.25033913286064	0.046	0.013	1.6535379912457e-06
Slc20a2	8.27872859268001e-11	0.642991505869638	0.168	0.087	1.68778439818967e-06
Dgcr8	8.3235828779619e-11	0.565270324038505	0.198	0.109	1.69692884133009e-06
Abhd17c	8.42432532838684e-11	0.635235356951873	0.152	0.076	1.71746720469823e-06
Uqcrfs1	8.48672003395602e-11	0.747546801428659	0.503	0.39	1.73018761332261e-06
Myadm	8.69067267881228e-11	0.50765715199198	0.58	0.455	1.77176743902946e-06
Dusp10	8.7104089079296e-11	1.05283211767599	0.13	0.062	1.77579106405961e-06
Ep400	8.753934228855e-11	0.733277293857996	0.34	0.222	1.78466457123667e-06
Tmem18	8.78363344328335e-11	0.936929467053448	0.164	0.086	1.79071935008218e-06
Gpr137c	8.94688216222487e-11	0.967408503298121	0.044	0.012	1.82400086641278e-06
Ugdh	8.97528422430731e-11	0.228726830809941	0.411	0.278	1.82979119480953e-06
Usp31	8.99681642713099e-11	0.858325504194809	0.124	0.058	1.83418096499919e-06
Sdc4	8.99932383467745e-11	0.780798772349945	0.655	0.547	1.83469215017569e-06
Dnajc8	9.12765589240198e-11	0.471482431865273	0.511	0.394	1.86085520678399e-06
Hars	9.24859661776146e-11	0.574920063585076	0.284	0.174	1.88551139246303e-06
Emp1	9.38573272376231e-11	0.6313965608953	0.692	0.629	1.91346933039342e-06
Pde6d	9.50710270225303e-11	0.576235046577957	0.342	0.227	1.93821302790832e-06
Strap	9.6197368540151e-11	0.748828683438576	0.491	0.375	1.96117575242806e-06
Spink2	9.63165980214495e-11	1.71412195090675	0.112	0.051	1.96360648386329e-06
Mrpl50	9.66687136306661e-11	0.914899244699813	0.271	0.166	1.97078506478839e-06
Bche	9.82885263763589e-11	1.43689041297336	0.025	0.005	2.00380818723483e-06
Bik	9.88586974372672e-11	1.44903505233222	0.054	0.017	2.01543226465357e-06
Chka	9.97140548112415e-11	0.337763722148319	0.23	0.131	2.03287043543678e-06
Hnrnph3	1.00047987877199e-10	0.5015309058777	0.299	0.184	2.03967832885245e-06
mt-Co1	1.04591182562518e-10	-0.414663501548528	0.902	0.95	2.13230043890206e-06
Sarnp	1.05441061538321e-10	0.633154765308736	0.547	0.435	2.14962692158176e-06
1500011B03Rik	1.07205333304461e-10	0.848655460272875	0.298	0.189	2.18559513007806e-06
Cct8	1.08791811718572e-10	0.642709888522862	0.538	0.416	2.21793866550652e-06
B230219D22Rik	1.09657907687946e-10	0.595620737804682	0.503	0.384	2.23559576403415e-06
Nphp1	1.13103763309999e-10	1.22848590303665	0.164	0.085	2.30584642260094e-06
Chrnb1	1.13576400739289e-10	1.31369820995998	0.071	0.027	2.31548208187189e-06
Rabl2	1.14004453469149e-10	1.35609183672768	0.098	0.042	2.32420879287554e-06
Nmd3	1.14009074368381e-10	0.645536787887901	0.22	0.126	2.32430299914817e-06
Fubp1	1.15952691403105e-10	0.510836547983849	0.474	0.351	2.3639275196351e-06
Senp2	1.17272117001495e-10	0.548360746850692	0.274	0.167	2.39082664930947e-06
Atr	1.18805081583414e-10	0.875346253940264	0.169	0.089	2.42207919824106e-06
Aipl1	1.19309536741062e-10	2.52516841764503	0.014	0.002	2.43236352554002e-06
G930009F23Rik	1.1957627445997e-10	3.32972302258044	0.014	0.002	2.43780150741542e-06
Atp11c	1.19590506781354e-10	0.37227822386716	0.191	0.104	2.43809166175147e-06
Rtn3	1.22080362523548e-10	0.571532188184942	0.547	0.435	2.48885235076758e-06
Sugt1	1.26920924165226e-10	0.543520950854317	0.452	0.322	2.58753688095645e-06
Raph1	1.27081361971601e-10	0.395184336971128	0.465	0.335	2.59080772651502e-06
Fam133b	1.27293722450343e-10	0.642268886309302	0.352	0.231	2.59513711959515e-06
Msra	1.28360421351638e-10	0.683688737345603	0.159	0.082	2.61688391009585e-06
Clpb	1.3011819927398e-10	0.760162137819496	0.212	0.12	2.65271972859863e-06
Pole4	1.31360902136299e-10	0.496196182699444	0.404	0.278	2.67805471185272e-06
Mesd	1.31904396264162e-10	0.65145187868026	0.404	0.281	2.68913492663747e-06
Zmat2	1.3349687434841e-10	0.659818370366209	0.42	0.288	2.72160077734103e-06
Kbtbd2	1.3420178213095e-10	0.629154691633556	0.223	0.13	2.73597173230368e-06
Recql	1.36934561408182e-10	0.556980578271526	0.132	0.064	2.79168490342861e-06
Slirp	1.38161201383631e-10	0.499646117776176	0.467	0.335	2.81669241260808e-06
Rpl29	1.38714179392376e-10	0.339327297072976	0.81	0.776	2.82796597527237e-06
Plxnb2	1.40300266707004e-10	0.658827800178007	0.36	0.245	2.86030153735568e-06
Mrpl57	1.44388468393862e-10	0.558627835182297	0.464	0.343	2.94364770514567e-06
B3glct	1.4511104015531e-10	0.553717664348104	0.321	0.207	2.95837877564631e-06
Ubl5	1.47757394355544e-10	0.587930566151069	0.684	0.575	3.01232999872647e-06
Tcp11l2	1.49014631748254e-10	-1.45011835102723	0.071	0.167	3.03796129745165e-06
Khdrbs3	1.49845140163368e-10	0.664330878494514	0.237	0.141	3.05489287251058e-06
Alms1	1.50560247703627e-10	0.638060248447763	0.1	0.043	3.06947176993384e-06
Apod	1.50799586926597e-10	-1.19390810704079	0.372	0.479	3.07435117867253e-06
Anapc10	1.52909432335824e-10	0.462282046352916	0.237	0.138	3.11736459703044e-06
Phactr3	1.53030886562401e-10	2.20787679619382	0.039	0.01	3.11984068434767e-06
Cggbp1	1.54042874358584e-10	0.608296907170446	0.511	0.4	3.14047207954845e-06
Aagab	1.58284861839836e-10	0.758762573265438	0.122	0.057	3.22695347832874e-06
Ttll5	1.60285205294619e-10	0.95504377530062	0.115	0.053	3.2677344803414e-06
Gfra2	1.60322469394015e-10	0.840432404005051	0.078	0.03	3.26849418353579e-06
Cwc15	1.62170507032763e-10	0.67357151300659	0.506	0.391	3.30617012687694e-06
Lrp1	1.63694368376859e-10	-0.517727927447337	0.518	0.59	3.33723708809902e-06
Klf5	1.63834889397709e-10	0.284105819961398	0.129	0.062	3.3401018901511e-06
Rock2	1.64749744500525e-10	0.601491914456394	0.547	0.461	3.35875304113221e-06
Zwint	1.67514168653798e-10	0.579962397556574	0.255	0.152	3.41511135634497e-06
Gm8773	1.73164680197831e-10	2.60847189342435	0.015	0.002	3.53030833519318e-06
Nup54	1.7859792747942e-10	0.732127995285448	0.195	0.108	3.64107594752293e-06
Mt3	1.78892214994508e-10	1.58382873358161	0.166	0.092	3.64707558709304e-06
Actn3	1.8344582215539e-10	1.68596891078085	0.02	0.003	3.73990997628194e-06
Cpsf4	1.89329723319406e-10	0.645259396236482	0.115	0.053	3.85986506931274e-06
Abhd10	1.90400304619311e-10	0.383492270298007	0.154	0.079	3.88169101027389e-06
Pacsin2	1.94548903305529e-10	0.503993309528294	0.342	0.229	3.96626849168982e-06
Atp2b4	1.95069241011216e-10	0.464778942819644	0.396	0.275	3.97687661649567e-06
Car5b	1.97848689156649e-10	1.63938894710622	0.12	0.057	4.03354122583661e-06
Anxa1	2.01650291481273e-10	0.564858739227765	0.672	0.569	4.11104449242871e-06
Rpl32	2.02257324366224e-10	0.246177839292591	0.942	0.91	4.12342007185421e-06
Snrnp200	2.10973538689486e-10	0.762490611428058	0.315	0.203	4.30111753326256e-06
Ints7	2.15639477822883e-10	1.00328253631772	0.147	0.075	4.39624203437511e-06
Caprin1	2.17745398945002e-10	0.436640630276008	0.487	0.374	4.43917544829176e-06
D330041H03Rik	2.18865064674713e-10	1.03543337762497	0.042	0.012	4.46200207352337e-06
Mad2l1bp	2.24579328704107e-10	0.537278266013954	0.127	0.061	4.57849877429063e-06
Prps1	2.27369406376216e-10	0.665811816336728	0.188	0.104	4.63538008779192e-06
Mrfap1	2.30496146455735e-10	0.425962710690432	0.697	0.638	4.69912493779308e-06
Hnrnpll	2.32122406005593e-10	0.45197227692197	0.32	0.204	4.73227949123603e-06
Sept7	2.33709006196118e-10	0.58061310680415	0.653	0.604	4.76462550932026e-06
Pacsin3	2.35337798509405e-10	0.728244623894325	0.147	0.075	4.79783169821123e-06
Babam1	2.35568945003242e-10	0.596623070242575	0.294	0.186	4.8025440817811e-06
Mphosph10	2.36789085978785e-10	0.65550229847655	0.227	0.133	4.8274190958495e-06
Phf5a	2.36980941750019e-10	0.753167259561908	0.442	0.323	4.83133045945764e-06
Dag1	2.47196532352107e-10	1.07961706074713	0.487	0.379	5.0395957050624e-06
Ppig	2.51070496934701e-10	0.631823590617169	0.497	0.384	5.11857422100774e-06
Homer3	2.55179792182227e-10	0.876971954135382	0.179	0.097	5.20235042321906e-06
Fosl1	2.56570566557875e-10	2.26729896836701	0.047	0.015	5.23070414041541e-06
Fnbp4	2.59549919094521e-10	0.811804128911988	0.242	0.145	5.29144420057999e-06
Tcea3	2.59915590337324e-10	-0.983517299377041	0.259	0.357	5.29889914020703e-06
Tmem39b	2.60178216566903e-10	0.953780225031854	0.1	0.044	5.30425330114946e-06
Ap1m1	2.68659753590506e-10	0.542479762403419	0.254	0.155	5.47716639644966e-06
Morc3	2.72001541846227e-10	0.373026820032794	0.255	0.152	5.54529543361902e-06
Sec11c	2.72115639335861e-10	0.504347029365716	0.437	0.313	5.5476215391402e-06
Tcirg1	2.73971794682612e-10	0.282642044922695	0.13	0.063	5.58546297819441e-06
Ptbp3	2.74421562770226e-10	0.304139097707272	0.452	0.326	5.5946324001966e-06
Sox8	2.75601637007922e-10	1.03457113842039	0.073	0.028	5.61869057368051e-06
Slc25a24	2.77619794564934e-10	0.522236009225807	0.283	0.174	5.65983475179531e-06
Crlf1	2.79502792877151e-10	1.36912361620266	0.107	0.049	5.69822343838648e-06
Cab39l	2.85420201554261e-10	0.876651638279946	0.244	0.146	5.81886164908672e-06
Rps4x	2.87615317598863e-10	0.286951783228028	0.932	0.895	5.86361347988802e-06
Pcnp	2.88218942772675e-10	0.62817926916801	0.552	0.435	5.87591958630652e-06
Ndufaf3	2.90952093200667e-10	0.960969124569436	0.223	0.132	5.93164032408199e-06
Pwp1	2.910252348076e-10	0.408854078093322	0.168	0.089	5.93313146202253e-06
Snrpd3	2.9822928229139e-10	0.597243054262574	0.484	0.371	6.08000037807456e-06
Crybg1	3.02626565618091e-10	0.979684601451508	0.041	0.011	6.16964779325602e-06
Toe1	3.06851016203957e-10	0.936813863875173	0.179	0.098	6.25577166735007e-06
Rpia	3.08354478513086e-10	0.986607219658465	0.144	0.073	6.28642275344629e-06
Unc5a	3.11637475945027e-10	1.77415518056294	0.02	0.003	6.35335322209127e-06
Cc2d2a	3.21735507107636e-10	0.700396745993727	0.225	0.133	6.55922178340338e-06
Smarcal1	3.41233689472654e-10	0.921565721974419	0.107	0.048	6.95673122727899e-06
Galm	3.4382646674533e-10	0.6600268668984	0.08	0.032	7.00959017753705e-06
Prpf31	3.55327666917976e-10	0.992622560033933	0.196	0.111	7.24406514545677e-06
Tbc1d1	3.63108560506435e-10	0.137958324614894	0.184	0.101	7.4026942230447e-06
Rexo1	3.64115764255108e-10	0.500615913640404	0.242	0.143	7.42322808586889e-06
Dnajb1	3.69161231983788e-10	0.536288340085713	0.342	0.227	7.52609003645348e-06
Topors	3.83704252823514e-10	0.58973303816797	0.337	0.221	7.82257860231297e-06
Mfap2	3.85803420065022e-10	-0.945115373010413	0.376	0.458	7.86537432486559e-06
Pgap1	3.85870090816993e-10	0.912357181293377	0.129	0.063	7.86673354148604e-06
Msc	3.89911955983176e-10	1.6251478486767	0.069	0.026	7.94913504662901e-06
Mrps30	4.00160100722284e-10	0.534158994336952	0.227	0.132	8.1580639734252e-06
Tra2b	4.01463583192581e-10	0.416781617098256	0.585	0.494	8.18463807054716e-06
Nek8	4.03398130738039e-10	0.901341399593646	0.085	0.035	8.2240776913564e-06
Cisd1	4.04040111391816e-10	0.920660944545832	0.379	0.273	8.23716575094494e-06
Helb	4.11519269426728e-10	0.555763210651186	0.139	0.07	8.38964334580271e-06
Psmd5	4.16969104247178e-10	1.00661077740435	0.274	0.173	8.50074912828722e-06
Tbcb	4.22722506707195e-10	0.47301516779256	0.497	0.389	8.61804374423959e-06
Pphln1	4.22844391059429e-10	0.747359279746087	0.161	0.085	8.62052860052857e-06
Spg7	4.23640251548097e-10	0.420935546452293	0.232	0.138	8.63675380831106e-06
Frmd4a	4.2689016569241e-10	0.743812726856094	0.22	0.129	8.70300980797116e-06
Ythdc2	4.28547606384845e-10	0.448325800101502	0.14	0.071	8.73680005136784e-06
Galnt10	4.29503767020599e-10	0.743796853520974	0.162	0.086	8.75629329824895e-06
Mrps25	4.35219095345451e-10	0.951661891630509	0.294	0.189	8.87281169680772e-06
Gart	4.4187304086942e-10	0.507425545506802	0.234	0.14	9.00846568420486e-06
Ddx27	4.45150539751807e-10	0.521167411145335	0.228	0.134	9.0752840539201e-06
Emp2	4.5170190233745e-10	0.540165827485922	0.389	0.271	9.20884668295359e-06
Ndufb8	4.5762546061538e-10	0.611669579234113	0.601	0.514	9.32961026556575e-06
Med31	4.77647306709769e-10	0.816126516407947	0.286	0.18	9.73779564189207e-06
Apip	4.82211532300879e-10	0.974026786233757	0.245	0.149	9.83084650901801e-06
Larp4b	5.00685481340437e-10	0.429767881712657	0.42	0.298	1.02074749080875e-05
Fkbp9	5.13192686626948e-10	-0.645091888320556	0.574	0.626	1.04624593022636e-05
Col1a2	5.17472583043514e-10	-0.695611513747812	0.975	0.944	1.05497135505081e-05
Stard7	5.18018937855211e-10	0.608776709953029	0.269	0.167	1.05608520860542e-05
Smarcb1	5.22733320728416e-10	0.326919353932738	0.365	0.249	1.06569642096902e-05
Cnih2	5.28133440987472e-10	2.04465292114848	0.025	0.005	1.07670564614116e-05
Ppp3cb	5.30941150643564e-10	0.682179746245978	0.423	0.302	1.08242972381703e-05
Sipa1	5.4302219854717e-10	0.689716408130979	0.166	0.088	1.10705935617812e-05
Atf7ip2	5.43488763392355e-10	3.15754193974666	0.01	0.001	1.10801054192799e-05
Hras	5.44133479506613e-10	0.702135343097127	0.45	0.343	1.10932492467013e-05
Radx	5.46432668456912e-10	2.51242282728	0.01	0.001	1.11401228118311e-05
Klhl23	5.63889812439281e-10	0.472445268489261	0.115	0.054	1.14960216061996e-05
Otud4	5.74216990180468e-10	0.151110163936244	0.24	0.142	1.17065617788092e-05
Bend6	5.91561783842581e-10	2.15338573614341	0.029	0.007	1.20601700871987e-05
Cavin2	5.98259303579158e-10	0.139679192923199	0.254	0.154	1.21967124220683e-05
Usp49	6.04100288317677e-10	1.10839708169508	0.073	0.028	1.23157925779325e-05
Dynll2	6.10718383868038e-10	0.429156493301943	0.437	0.317	1.24507156919177e-05
Ankrd10	6.15619745616258e-10	0.581414589524767	0.311	0.2	1.25506397538787e-05
Tnik	6.18065703516977e-10	1.09192499979911	0.08	0.032	1.26005054976006e-05
Ppip5k2	6.21344962681187e-10	0.851162517657384	0.168	0.09	1.26673597541814e-05
Ccdc88a	6.21445350357076e-10	0.646815030891091	0.541	0.439	1.26694063577297e-05
Myo5a	6.26542125422919e-10	0.665408413375777	0.321	0.217	1.2773314310997e-05
Ammecr1	6.3295541407626e-10	0.294797974553521	0.195	0.108	1.29040620267727e-05
Fbxl14	6.37226588621972e-10	0.303548802324458	0.176	0.095	1.29911384622361e-05
Etfa	6.41558015191879e-10	0.693445063033167	0.486	0.362	1.30794432557168e-05
Tmtc3	6.48597186750347e-10	0.631960172532508	0.239	0.144	1.32229508462793e-05
Snx3	6.52534134795115e-10	0.57100698905707	0.607	0.531	1.3303213406068e-05
Bcas2	6.80320430628049e-10	0.733378212056755	0.492	0.37	1.3869692619214e-05
Mrpl33	6.81061448143922e-10	0.479807700028007	0.635	0.545	1.38847997433101e-05
Mbnl3	6.83685835686865e-10	1.35487683422408	0.032	0.008	1.39383031321481e-05
Smn1	6.85528238600111e-10	0.693419308997271	0.228	0.137	1.39758642003405e-05
Bag4	6.91386042570149e-10	0.678974158784594	0.183	0.101	1.40952872498776e-05
Gmeb1	7.15139170528964e-10	0.376563194130007	0.139	0.07	1.4579542269574e-05
Nol11	7.27837552651355e-10	0.534850582383787	0.225	0.133	1.48384241859032e-05
Mtmr14	7.33248132094549e-10	0.539505386208599	0.108	0.05	1.49487296690116e-05
Ino80c	7.3622246054616e-10	1.25832686760753	0.176	0.097	1.50093673031546e-05
Srgap2	7.51326378478969e-10	0.215530796791279	0.242	0.144	1.53172908780507e-05
Tsen34	7.52770719216868e-10	0.525469010248835	0.516	0.412	1.53467366526743e-05
Rgs9	7.54761655378583e-10	1.25038984403063	0.02	0.004	1.53873258682032e-05
Cmtr1	7.71383411278819e-10	0.477607761566319	0.173	0.094	1.57261936057413e-05
Mepce	7.7157777799846e-10	0.52083032765977	0.186	0.104	1.57301561600546e-05
Tor1a	7.87793797155937e-10	0.72550109656047	0.313	0.201	1.60607521426181e-05
Samd14	7.90217050615213e-10	1.13199607180559	0.149	0.077	1.61101550108923e-05
Lrrfip2	8.08567144865561e-10	0.684041162549186	0.349	0.235	1.64842583823742e-05
Mrps22	8.10865758373643e-10	0.42296203412999	0.135	0.067	1.65311202159635e-05
Etv5	8.11146157864166e-10	0.637121504442927	0.135	0.068	1.65368367203768e-05
Hmgcr	8.15193554864064e-10	0.633827439640442	0.215	0.128	1.66193510030137e-05
Mfsd14b	8.25700206104474e-10	0.454805476964875	0.325	0.216	1.68335501018519e-05
Cnot1	8.53708560944766e-10	0.579963305165847	0.369	0.254	1.7404556431981e-05
Qsox2	8.5441700526035e-10	0.743554082933479	0.129	0.063	1.74189994862427e-05
Cic	8.83562575241702e-10	0.421274434729562	0.276	0.17	1.80131902214526e-05
Tedc2	8.86988680902674e-10	0.693708475008672	0.061	0.022	1.80830382375628e-05
Cox10	8.87447830751586e-10	0.952504607520909	0.103	0.047	1.80923989255326e-05
Tmem123	8.95155176218488e-10	0.494497524081685	0.31	0.2	1.82495285775663e-05
Ap2s1	8.98110201689899e-10	0.547042291386175	0.552	0.442	1.8309772681852e-05
Sf3b3	9.10868103956056e-10	0.445743271418727	0.387	0.273	1.85698680353521e-05
Fkbp4	9.31684202060583e-10	0.522436048352399	0.465	0.354	1.89942458274091e-05
Schip1	9.3712670975406e-10	1.41421559893688	0.186	0.107	1.9105202231756e-05
2700038G22Rik	9.71192543701917e-10	0.529260235537109	0.051	0.017	1.9799702388451e-05
Vwa1	9.86780459090943e-10	0.526047452043245	0.156	0.082	2.01174932194871e-05
Stn1	9.97858806801855e-10	0.924237121668056	0.166	0.09	2.03433474942694e-05
Chchd4	1.00726430713287e-09	0.866673285674903	0.124	0.06	2.05350974295178e-05
Cxcl12	1.04483181045849e-09	-1.44638038926578	0.19	0.291	2.13009861198172e-05
Sec31a	1.0489469250948e-09	-0.691032993380149	0.431	0.494	2.13848809619077e-05
Mrpl49	1.06185347730697e-09	0.470376169272798	0.201	0.117	2.16480068418571e-05
Rapsn	1.06413673005974e-09	1.27640885316761	0.069	0.027	2.16945555157279e-05
Ate1	1.0820881313214e-09	0.749570832529693	0.262	0.163	2.20605307332494e-05
Tarbp2	1.0859168421368e-09	0.67735604497605	0.181	0.1	2.2138586660643e-05
Luc7l3	1.09942254964081e-09	0.609475612741767	0.459	0.339	2.24139275195272e-05
Fhod1	1.14934234863999e-09	0.614766285692868	0.102	0.046	2.34316424617235e-05
Ecm1	1.15891246200588e-09	0.56795983275611	0.491	0.366	2.36267483629139e-05
Rps3	1.16437004905764e-09	0.299921771077335	0.876	0.84	2.3738012190138e-05
Ube2l3	1.17114388161639e-09	0.581657825066661	0.531	0.431	2.38761103145133e-05
Cxxc1	1.17876984916898e-09	0.702458074985946	0.232	0.136	2.4031580915008e-05
Cspg5	1.19929731097627e-09	0.889343604699436	0.051	0.017	2.44500742788731e-05
Mettl15	1.21368421508862e-09	1.266993005403	0.068	0.026	2.47433800930117e-05
Thrap3	1.21660210617393e-09	0.56687725114109	0.486	0.386	2.48028671385679e-05
BC005561	1.217047833549e-09	0.429524175615072	0.277	0.174	2.48119541825634e-05
Dynll1	1.2204657486101e-09	0.392015752639583	0.795	0.756	2.48816352169141e-05
Rars	1.23066133975849e-09	0.641268717373537	0.291	0.189	2.50894927336564e-05
Tnfaip1	1.25771859193234e-09	0.554036955859776	0.349	0.238	2.56411089337246e-05
Syt11	1.3030041632424e-09	0.77258463046299	0.156	0.084	2.65643458760228e-05
Cbwd1	1.32248333730806e-09	0.944237074783119	0.146	0.076	2.69614677976993e-05
Exosc10	1.36307326936689e-09	0.474699369638726	0.227	0.135	2.77889747425827e-05
Ints11	1.37979553970327e-09	0.298296205356661	0.181	0.099	2.81298916679305e-05
Ap2m1	1.39196609011698e-09	0.594572085333757	0.58	0.504	2.83780126792149e-05
Tceal9	1.4044541303942e-09	0.541619048477235	0.64	0.584	2.86326063563465e-05
Gzf1	1.44289529311891e-09	0.59041623795633	0.157	0.084	2.94163063408152e-05
Maip1	1.46124922767634e-09	1.28589249185613	0.2	0.115	2.97904880046376e-05
Tomm22	1.4940003718123e-09	0.573030691654997	0.484	0.37	3.04581855801375e-05
Thbs1	1.50629939922987e-09	-1.03308118504918	0.289	0.39	3.07089258520994e-05
Emsy	1.50937484476198e-09	0.545273127730038	0.308	0.199	3.07716249601624e-05
Timm13	1.51442061975919e-09	0.542949265469679	0.607	0.515	3.08744931750306e-05
Abhd8	1.60354516629089e-09	0.653868170142486	0.337	0.231	3.26914753051724e-05
Gspt1	1.61974888431923e-09	0.549020407338393	0.501	0.404	3.30218205046162e-05
Agps	1.6408236863223e-09	0.404895584362958	0.24	0.146	3.34514724930527e-05
Dclre1a	1.65531384230478e-09	1.14334687968935	0.122	0.06	3.37468833030675e-05
Derl2	1.66571053924275e-09	0.492170352969417	0.323	0.214	3.39588407635419e-05
Nans	1.66946227551994e-09	0.697997011734206	0.411	0.302	3.40353274110251e-05
Prmt1	1.67620038104006e-09	0.510286696055878	0.464	0.347	3.41726971682637e-05
Gdpd2	1.71612277522542e-09	2.63101796715353	0.01	0.001	3.49865950185206e-05
Pdcd7	1.75659159925311e-09	0.284529213094315	0.179	0.099	3.58116329339733e-05
Garnl3	1.79920832755828e-09	0.769311045644008	0.08	0.033	3.66804601739307e-05
Mus81	1.8180124047616e-09	0.668127712123077	0.117	0.056	3.70638188958746e-05
Pigf	1.82794814088203e-09	1.19572272640828	0.139	0.072	3.7266378748162e-05
B3gnt5	1.83291404707569e-09	0.57899544043044	0.027	0.006	3.7367618677732e-05
Sept8	1.85146572510414e-09	0.41624091283331	0.387	0.27	3.77458317376981e-05
Irf2bp1	1.86876341026644e-09	0.624895656122266	0.205	0.12	3.8098479645102e-05
Cyp51	1.92049729972415e-09	0.847646005271243	0.21	0.125	3.91531784494762e-05
Setdb2	1.93129666314863e-09	1.28944124265757	0.095	0.042	3.93733450716111e-05
Hmg20b	1.93366364340987e-09	0.535071397823096	0.438	0.322	3.9421600698197e-05
Zfp536	1.93453750894928e-09	0.861968956596868	0.037	0.01	3.94394161949491e-05
Lgals3	1.93834216378393e-09	0.368897450723854	0.482	0.36	3.95169816930631e-05
Sin3a	1.96866094129271e-09	0.60601133563641	0.206	0.12	4.01350906101345e-05
Crkl	1.97728461227235e-09	0.835784986661596	0.206	0.121	4.03109013903963e-05
BC052040	2.03994495693033e-09	1.56960392661282	0.052	0.018	4.15883578369387e-05
Tbc1d19	2.05878076578974e-09	0.890493580079554	0.144	0.075	4.19723634721555e-05
Acd	2.06211823067761e-09	0.472566017001325	0.208	0.122	4.20404043688244e-05
Psd3	2.06237344971958e-09	0.594767744684525	0.281	0.179	4.20456075194332e-05
Nectin3	2.15142027026248e-09	0.680559582769762	0.283	0.182	4.38610050498412e-05
Polr2b	2.15700942407198e-09	0.476403073073906	0.259	0.162	4.39749511285555e-05
Nme7	2.16154455588651e-09	1.10540062393916	0.112	0.053	4.40674088608584e-05
Ciao2b	2.25246631013685e-09	0.646131341120774	0.362	0.251	4.59210306647599e-05
Seh1l	2.25388277240621e-09	0.247913237327738	0.276	0.174	4.59499080810453e-05
Mapk1	2.26285067108816e-09	0.427365838042138	0.447	0.334	4.61327366314743e-05
Ifit2	2.28651635320015e-09	0.731591189932141	0.14	0.073	4.66152088926915e-05
Tmem201	2.29017172844664e-09	0.845634854386843	0.088	0.038	4.66897310278417e-05
F2rl1	2.29058022161441e-09	2.75709333606293	0.044	0.014	4.6698058978053e-05
Casp2	2.33420717409721e-09	0.877228091964914	0.105	0.049	4.75874816583198e-05
Lin7c	2.34266797329679e-09	0.780711559248935	0.303	0.203	4.77599719716016e-05
Fam129a	2.36929210267124e-09	-0.762069861047965	0.303	0.397	4.83027580971586e-05
Ugp2	2.37123007867501e-09	0.399340794372049	0.413	0.305	4.83422676139474e-05
Wdr1	2.42286314760805e-09	0.696355291326793	0.431	0.317	4.93949109902852e-05
Arhgdia	2.42590543138915e-09	0.40066107074433	0.64	0.583	4.94569340297306e-05
Metap2	2.42830945301871e-09	0.554879046351942	0.541	0.447	4.95059448186924e-05
Cd2bp2	2.43657637842723e-09	0.431106758696485	0.215	0.126	4.96744826269959e-05
Ssbp1	2.45364380080193e-09	0.61656688965591	0.384	0.269	5.00224361669489e-05
Arhgef40	2.45469904684626e-09	0.29496864870434	0.271	0.168	5.00439494680546e-05
Dcakd	2.4654276716587e-09	0.90662185880995	0.232	0.143	5.02626739421059e-05
Cs	2.47280880169792e-09	0.658655202276657	0.35	0.241	5.04131530402154e-05
Prdx1	2.48096756679275e-09	0.30345688152766	0.738	0.709	5.05794857842039e-05
Gli3	2.6430135846787e-09	0.331284303780826	0.203	0.119	5.38831179508447e-05
Evl	2.66732805792222e-09	0.560312606688057	0.296	0.194	5.43788171168604e-05
Mxra8	2.67419101683757e-09	-0.684946455872239	0.443	0.504	5.45187322602676e-05
Zbtb18	2.73272911082318e-09	0.411865021129421	0.1	0.046	5.57121483823522e-05
Srsf10	2.74329089418e-09	0.549007242976596	0.491	0.388	5.59274714596477e-05
Map1lc3a	2.75076871895258e-09	-0.689286754470483	0.475	0.547	5.60799218732862e-05
Glrb	2.75142029051107e-09	1.36819990773772	0.039	0.011	5.60932054626493e-05
Slk	2.76245591801016e-09	0.573325939261221	0.435	0.315	5.63181888004731e-05
Pkn2	2.8204421010753e-09	0.585880359644015	0.475	0.359	5.75003531146221e-05
Uchl3	2.87121001293003e-09	0.324223844880636	0.25	0.156	5.85353585336045e-05
Gnai2	2.89812037913897e-09	0.410368215627924	0.673	0.64	5.90839801695061e-05
[truncated: 10,057 more rows]
