# Supplementary material for: Single-nucleus transcriptional and chromatin accessibility analyses of maturing mouse Achilles tendon uncover the molecular landscape of tendon stem/progenitor cells
Source: eLife. 2026 Feb 2;14:RP104768. doi: 10.7554/eLife.104768 (PMC12863719; doi:10.7554/eLife.104768)
Supplement: Supplementary file 11. [file elife-104768-supp11.csv]

	p_val	avg_log2FC	pct.1	pct.2	p_val_adj
Fcer1g	0	3.84766192021968	0.995	0.107	0
Laptm5	0	4.24195041573189	0.932	0.051	0
Csf1r	0	5.01948196410593	0.923	0.043	0
Ctss	0	3.6385530745796	0.944	0.065	0
Tyrobp	0	3.74103243120496	0.968	0.096	0
Ctsc	0	4.68176380538099	0.948	0.08	0
C1qc	0	4.58586956914882	0.932	0.075	0
C1qa	0	4.41967320001035	0.937	0.088	0
C1qb	0	4.2727083484273	0.932	0.087	0
Pf4	0	4.72999912085534	0.948	0.113	0
Alox5ap	0	3.5904222765851	0.894	0.062	0
Mrc1	0	5.4146440201877	0.867	0.045	0
Spi1	0	3.81466659569862	0.854	0.037	0
F13a1	0	5.04468592912907	0.869	0.052	0
Lcp1	0	4.01440028082345	0.863	0.051	0
Lyz2	0	4.17111103551652	0.993	0.185	0
Ptpn18	0	3.91338023057225	0.872	0.065	0
C5ar1	0	3.96961380995575	0.824	0.03	0
Adgre1	0	4.80826065103843	0.815	0.021	0
C3ar1	0	5.00626169092803	0.809	0.018	0
Cd68	0	3.87572422968573	0.838	0.056	0
Cd53	0	3.46821415559783	0.809	0.037	0
Lgmn	0	4.01116251833318	0.966	0.198	0
Cybb	0	4.60530025575295	0.791	0.024	0
Ifi207	0	3.90575129097698	0.82	0.054	0
Slfn2	0	3.64701371375574	0.813	0.049	0
Cd83	0	3.49831669104702	0.82	0.056	0
Gmfg	0	3.71828265340782	0.809	0.051	0
Cbr2	0	4.73415275221426	0.795	0.04	0
Ms4a7	0	4.9773655913636	0.775	0.02	0
Lilrb4a	0	3.7845877108416	0.773	0.032	0
Plek	0	3.92664577751569	0.777	0.037	0
Unc93b1	0	3.83199948752131	0.818	0.08	0
Ms4a6c	0	4.31376948364654	0.757	0.023	0
Folr2	0	4.34093054321018	0.761	0.033	0
Aif1	0	4.31791148505614	0.75	0.023	0
Pltp	0	3.53123756843219	0.797	0.078	0
Ptafr	0	2.862461944339	0.764	0.047	0
Ucp2	0	3.35744716803419	0.842	0.127	0
Ptprc	0	3.59744267076885	0.745	0.031	0
Evi2a	0	4.02407032484612	0.745	0.031	0
Pld4	0	3.85605958219672	0.741	0.029	0
Wfdc17	0	3.72101126056229	0.77	0.063	0
Ly86	0	4.43426376818796	0.723	0.021	0
Cd36	0	2.11233461243044	0.824	0.131	0
Cd14	0	4.38207641780047	0.727	0.035	0
Coro1a	0	3.38818193704312	0.734	0.043	0
Rgs10	0	3.52341492336294	0.863	0.174	0
Cotl1	0	2.99202289480895	0.8	0.12	0
Cxcl2	0	3.75985060686792	0.777	0.098	0
Clec4a1	0	4.50862127333411	0.691	0.015	0
Fcgr2b	0	4.58840769061088	0.694	0.02	0
Ms4a6b	0	4.56183470065633	0.687	0.016	0
Clec4a2	0	3.92901108291242	0.68	0.021	0
Stab1	0	4.56540863393877	0.7	0.041	0
Ncf2	0	3.98479606933696	0.682	0.025	0
Arhgdib	0	2.77101965225549	0.806	0.151	0
Srgn	0	2.15880639187137	0.748	0.096	0
Trf	0	3.87005661771949	0.7	0.048	0
Fcgr3	0	3.75196627006043	0.813	0.162	0
Ccl9	0	2.86304445581023	0.712	0.062	0
Lilr4b	0	3.72445182120563	0.669	0.027	0
Ms4a6d	0	4.50467309672139	0.655	0.013	0
Cfh	0	3.48264161274524	0.741	0.101	0
Itgam	0	4.11257458854672	0.653	0.018	0
P2ry6	0	4.92043551027784	0.642	0.012	0
Clec4a3	0	4.35760447492282	0.646	0.017	0
Cd48	0	3.82019827362103	0.64	0.018	0
Cyth4	0	3.9981456671918	0.644	0.022	0
Lyn	0	3.52998119693631	0.651	0.047	0
Tm6sf1	0	3.54925851691194	0.646	0.042	0
Gatm	0	2.47686589038482	0.644	0.043	0
Cd33	0	5.09189870257227	0.61	0.01	0
Trem2	0	4.51288079185075	0.617	0.019	0
Tpd52	0	3.10426640852882	0.716	0.119	0
Nrros	0	3.6347102160932	0.626	0.029	0
Tmem106a	0	3.49666700643639	0.628	0.034	0
Tnf	0	4.08794371655598	0.61	0.026	0
Hmox1	0	3.80534227415544	0.676	0.096	0
Rassf4	0	3.57552367400607	0.664	0.088	0
Arhgap30	0	4.21114210308378	0.588	0.015	0
Cd86	0	4.76643834740423	0.583	0.011	0
Msr1	0	5.05465548443017	0.577	0.009	0
Rab7b	0	3.21356689262825	0.655	0.094	0
Fermt3	0	3.9386916358551	0.581	0.02	0
Dok2	0	3.83900958816605	0.572	0.018	0
Fcrls	0	5.05332460906524	0.565	0.014	0
Mgl2	0	4.08973994803162	0.572	0.022	0
Hcls1	0	3.8077237177907	0.57	0.02	0
Gpr34	0	5.47426810591207	0.559	0.01	0
Gng2	0	3.2000501336424	0.608	0.061	0
Pirb	0	3.88367361461975	0.565	0.019	0
Fyb	0	4.07934398502967	0.568	0.022	0
Rac2	0	3.2422701425514	0.57	0.024	0
Nckap1l	0	4.48324957060824	0.554	0.011	0
Nfkbid	0	3.44121323026484	0.565	0.025	0
Hpgds	0	4.73094890989098	0.554	0.016	0
Fxyd2	0	2.92670632980437	0.601	0.066	0
Il6ra	0	4.05907109431521	0.563	0.029	0
Lst1	0	3.47733840305634	0.59	0.057	0
Cfp	0	3.37228248614944	0.565	0.036	0
Otulinl	0	3.86534635994012	0.545	0.019	0
Plekho1	0	2.94724562187683	0.601	0.078	0
Rel	0	3.09220876125556	0.579	0.063	0
Ptpn6	0	3.95552376585035	0.532	0.017	0
Cd84	0	4.25856460607894	0.523	0.012	0
Lrrc25	0	3.72299089516339	0.518	0.013	0
Cd37	0	3.52193151924417	0.52	0.019	0
Tmem37	0	4.17655693180328	0.534	0.036	0
P2ry12	0	5.53381765759464	0.502	0.007	0
Ncf1	0	3.96928537332028	0.511	0.016	0
Ltc4s	0	4.60768643368281	0.507	0.012	0
Ptprj	0	3.15699120714471	0.565	0.073	0
Lyve1	0	3.64817253966289	0.518	0.032	0
Smagp	0	3.29034092756189	0.516	0.036	0
Ccl24	0	3.70837617293683	0.5	0.02	0
Gpr183	0	4.59597660010224	0.491	0.011	0
Itgb2	0	3.1996384600759	0.498	0.019	0
Tnfaip8l2	0	4.45102819688008	0.484	0.011	0
Lyl1	0	4.02645869722815	0.495	0.023	0
Lacc1	0	4.33494671171973	0.5	0.028	0
Irf8	0	3.85441249466601	0.493	0.024	0
Skap2	0	2.9433181002789	0.52	0.054	0
Rnasel	0	4.2592755563966	0.498	0.032	0
Clec4n	0	5.73557725195107	0.473	0.007	0
Csf2ra	0	3.00592741737661	0.498	0.036	0
Clec10a	0	4.38600114585369	0.48	0.02	0
Arrb2	0	3.39900061416924	0.493	0.038	0
Ighm	0	3.17310507658679	0.482	0.03	0
Alox5	0	4.40638802374523	0.459	0.009	0
Ccr1	0	4.45472824486863	0.459	0.009	0
Selplg	0	2.94296040998144	0.475	0.028	0
Inpp5d	0	4.10363927858833	0.457	0.017	0
Cd300c2	0	4.06322632734177	0.45	0.012	0
Ptpro	0	4.09454279181694	0.448	0.011	0
Pik3ap1	0	4.59331926105281	0.444	0.008	0
Nfam1	0	4.27097098880238	0.441	0.01	0
Fcgr1	0	4.15708284088099	0.435	0.009	0
Rasgef1b	0	3.50432619867136	0.45	0.025	0
AI662270	0	2.84112345999766	0.453	0.03	0
Npl	0	4.88455867307082	0.432	0.011	0
Ednrb	0	4.13452508908341	0.459	0.039	0
Ncf4	0	3.93712301990483	0.428	0.011	0
Fcna	0	4.94107119264686	0.421	0.007	0
Dock2	0	3.41348363902178	0.428	0.015	0
Irf5	0	3.12951308265853	0.435	0.023	0
Epsti1	0	3.73156706965082	0.421	0.012	0
Ccl3	0	4.15252964825996	0.421	0.014	0
Ccl4	0	4.24620819184467	0.432	0.025	0
Cd300a	0	3.64998343282928	0.421	0.014	0
Cd163	0	4.49335549370454	0.419	0.015	0
Pla2g7	0	3.9755919330554	0.421	0.02	0
Clec5a	0	5.02771955605156	0.405	0.005	0
Syk	0	3.4631901665364	0.417	0.018	0
Arhgap45	0	3.22493217012453	0.412	0.015	0
Lair1	0	4.61807284386204	0.396	0.006	0
Il10ra	0	3.82491495152307	0.396	0.009	0
Tnfrsf11a	0	4.14631865280024	0.394	0.013	0
Tnfrsf1b	0	3.1838648245639	0.408	0.027	0
St8sia4	0	3.32250885573222	0.403	0.023	0
Prune2	0	3.22072753672193	0.408	0.03	0
Serpinb8	0	3.47616215770911	0.399	0.025	0
Tlr7	0	5.27608245454252	0.372	0.004	0
Zeb2os	0	3.52799215302645	0.392	0.025	0
Lcp2	0	4.03656416359023	0.374	0.009	0
Cxcl10	0	4.37578297677495	0.392	0.028	0
Pik3cg	0	4.97966789857116	0.369	0.007	0
P2rx7	0	3.98690506847799	0.378	0.022	0
Pou2f2	0	3.97586412564727	0.365	0.01	0
Trim30a	0	3.34601707642392	0.378	0.024	0
Cx3cr1	0	6.1525569283487	0.358	0.006	0
Ccl12	0	6.15105998138477	0.358	0.006	0
Slamf9	0	4.04483232086474	0.36	0.012	0
Clec12a	0	3.80714430448714	0.356	0.01	0
Cxcr4	0	3.82585314321291	0.365	0.02	0
Slc7a8	0	4.06255778278708	0.358	0.017	0
Hcst	0	3.54754888480209	0.347	0.01	0
Fmnl1	0	2.97608694043659	0.356	0.024	0
Tifa	0	3.2255195946503	0.349	0.02	0
Lat2	0	2.81725060982086	0.345	0.019	0
Cd300ld	0	3.91437432659218	0.331	0.007	0
Rgs18	0	3.58044436117288	0.333	0.01	0
Ctla2b	0	3.76394746422049	0.34	0.017	0
Rbm47	0	2.9683084354647	0.333	0.013	0
Blnk	0	3.83542092639961	0.32	0.009	0
Mpeg1	0	3.02855784844384	0.327	0.017	0
Myo1f	0	3.81601930118754	0.315	0.008	0
Mctp1	0	4.18211009483924	0.322	0.016	0
Nlrp3	0	4.10090339212956	0.309	0.009	0
Fgd2	0	3.5793954889631	0.309	0.009	0
Tec	0	3.87962337160717	0.315	0.017	0
Sema4a	0	3.86405234705783	0.313	0.017	0
Igsf6	0	4.08560636916219	0.302	0.007	0
Lpxn	0	3.3230987197078	0.302	0.009	0
March1	0	4.63304924496063	0.297	0.005	0
Ddx60	0	4.3941570479716	0.3	0.011	0
Ikzf1	0	3.47532394442462	0.3	0.012	0
Slc15a3	0	3.08541497204425	0.295	0.012	0
9930111J21Rik2	0	3.60771204187383	0.297	0.016	0
Vav1	0	4.11669201555528	0.286	0.006	0
Arl11	0	4.2451199149956	0.282	0.005	0
Gpr160	0	4.6177882095826	0.279	0.006	0
Rasgrp4	0	4.74175316559819	0.275	0.005	0
Aoah	0	4.89882624523956	0.273	0.003	0
Was	0	3.97181960620637	0.275	0.007	0
Myo1g	0	2.80079083889349	0.279	0.012	0
Dok3	0	3.81743446011409	0.275	0.009	0
Ptpn7	0	3.81862228826094	0.268	0.008	0
Arhgap9	0	3.58753995140948	0.268	0.011	0
Tnfrsf13b	0	4.06986517841666	0.264	0.007	0
Slc16a6	0	4.11210635801724	0.268	0.011	0
Casp1	0	3.47201266773168	0.264	0.009	0
Gna15	0	4.11409674524308	0.257	0.005	0
Btk	0	4.33854107910598	0.252	0.006	0
Hck	0	3.7615372942929	0.25	0.008	0
Gpr65	0	3.79500490683838	0.248	0.007	0
Cd180	0	4.0111975642286	0.241	0.005	0
G530011O06Rik	0	4.36910153239444	0.243	0.01	0
Stxbp2	0	3.6584241529969	0.241	0.009	0
Nxpe5	0	6.06500932128717	0.234	0.003	0
Susd3	0	3.62388748465275	0.232	0.006	0
Lrmp	0	3.54206590122691	0.234	0.009	0
Prkcb	0	3.73166716426254	0.223	0.007	0
Plxnc1	0	3.92387453175449	0.225	0.009	0
Gm21188	0	3.88237825562144	0.223	0.007	0
Xlr	0	4.45448039828485	0.223	0.007	0
Ebi3	0	3.90145324034021	0.209	0.004	0
Themis2	0	3.82201301604644	0.207	0.005	0
P2ry13	0	5.67981960143118	0.203	0.002	0
Bst1	0	3.70070196625825	0.207	0.006	0
Abcc3	0	5.3183747230766	0.2	0.003	0
Gm6377	0	4.27268791171251	0.203	0.006	0
Tagap	0	4.48410427383261	0.191	0.005	0
Tlr13	0	4.66893274331663	0.182	0.003	0
Tfec	0	5.20687418598999	0.18	0.002	0
Cd300lb	0	3.8740314501151	0.178	0.004	0
Pira2	0	3.86952277580684	0.176	0.004	0
Ms4a14	0	5.60785992637648	0.164	0.001	0
Hk3	0	4.47340440485855	0.162	0.004	0
Bank1	0	4.59531799516151	0.158	0.003	0
Tnfrsf17	0	5.59956972952692	0.153	0.001	0
Tlr8	0	5.69394676191596	0.124	0.001	0
Cmah	2.72662217910756e-306	3.36210953574698	0.327	0.021	5.55876463654657e-302
Stard8	4.96919690327619e-306	3.73678901954087	0.608	0.092	1.01307017267092e-301
Cass4	6.41308657947865e-306	3.96853409364552	0.16	0.003	1.30743596095831e-301
Casp4	5.01638772594729e-304	3.01967852612407	0.403	0.035	1.02269096568887e-299
Sirpa	9.19778958515619e-303	3.31962987007371	0.759	0.157	1.87515336272579e-298
Marcksl1	1.62514328628158e-302	3.05655120608861	0.77	0.152	3.31317961774227e-298
F630028O10Rik	1.00135361254128e-301	3.92223160329312	0.151	0.003	2.04145960988791e-297
Arl4c	1.49053012888374e-299	3.37080050725383	0.518	0.063	3.03874377375528e-295
Osm	3.48485677578051e-296	4.02762157239926	0.164	0.004	7.10457750878374e-292
Tbxas1	2.46720538840018e-295	3.92270223057907	0.293	0.018	5.02989162533144e-291
Ifi27l2a	1.05570813669215e-293	2.98710972661782	0.863	0.189	2.15227217827429e-289
Dnase2a	3.97703079387156e-293	3.03410987495494	0.419	0.04	8.10797267946596e-289
Milr1	1.48533966445327e-292	3.38478302586087	0.351	0.027	3.02816197392088e-288
Pepd	6.89714859281204e-292	3.18148598568008	0.739	0.153	1.40612168361659e-287
Gm38843	2.11662714414337e-290	5.20805076049952	0.119	0.001	4.31516775876508e-286
Ehd4	5.69074031107276e-289	3.09671960694545	0.782	0.175	1.1601712272184e-284
Ccl2	3.43372875604415e-288	1.94801537343357	0.791	0.144	7.0003428149472e-284
Cndp2	3.12441565570951e-286	3.0949634646465	0.698	0.134	6.36974619729499e-282
Cln8	3.51832243454578e-282	3.41473731817811	0.547	0.077	7.17280394730848e-278
Aim2	9.05681725977554e-282	3.44828535837067	0.205	0.008	1.84641333475044e-277
Il10rb	2.05780755777523e-281	2.62645134554229	0.671	0.118	4.19525226803635e-277
Gas7	1.1560918662171e-279	2.31608477436615	0.682	0.115	2.35692448765681e-275
Efhd2	5.85882152300157e-279	2.71070327214054	0.813	0.194	1.19443794389433e-274
Slc43a2	1.21257328685372e-277	3.28969169535517	0.527	0.072	2.47207315990867e-273
Ifi204	5.56377418313708e-276	2.39037276619984	0.592	0.083	1.13428664271616e-271
Ticam2	2.08141303085858e-273	4.24802410783428	0.203	0.008	4.24337674601139e-269
Wdfy4	1.49952736917921e-271	3.26486809283322	0.171	0.005	3.05708644754566e-267
Fam49b	3.04008774058125e-271	2.83194541777882	0.689	0.134	6.197826876723e-267
Maf	4.15586446795148e-270	3.51887365198168	0.908	0.31	8.47256089081268e-266
Pip4k2a	2.43027464949851e-269	3.02299184841169	0.536	0.076	4.95460092793262e-265
Gm26740	2.87850200873714e-264	3.20169799056849	0.173	0.006	5.86840204521241e-260
Slc37a2	3.23232137559096e-264	3.07693240478185	0.223	0.011	6.58973358841729e-260
Zeb2	3.95355614336813e-264	2.30190454776661	0.908	0.24	8.0601149094846e-260
Sla	5.79634380038762e-264	3.42425067572386	0.185	0.007	1.18170061058502e-259
Cxcl16	1.63935810427939e-263	3.35228742609664	0.536	0.078	3.34215936719439e-259
Renbp	2.60835714025133e-263	2.95074408544877	0.383	0.037	5.31765770183038e-259
Ccl6	8.99832196827855e-263	2.82898152535971	0.498	0.061	1.83448789967295e-258
Apobec1	2.3551165594168e-262	3.04164900707133	0.383	0.037	4.80137612968304e-258
Adap2	4.938369714327e-262	2.83709834372394	0.268	0.017	1.00678543365984e-257
Rnf150	6.71086315481994e-261	3.39167469785479	0.378	0.036	1.36814367137314e-256
Dclre1c	4.19229089339235e-257	4.07289745660494	0.277	0.019	8.54682344435899e-253
Tmem8	9.51357154848331e-255	4.84993638566141	0.155	0.005	1.93953183158929e-250
Lmo2	1.50088918153624e-253	2.43464536003037	0.502	0.066	3.05986277439794e-249
Havcr2	1.53221294199809e-253	4.43842877942036	0.133	0.003	3.12372252485151e-249
Snx20	7.21609603650477e-253	2.45137233410559	0.293	0.021	1.47114549896223e-248
Psmb8	1.4625166997283e-248	1.87743745558651	0.577	0.086	2.98163279573608e-244
AB124611	5.64818614673778e-248	3.37636562935726	0.187	0.008	1.15149570973543e-243
Plekho2	5.04884491800973e-247	2.59979282502789	0.592	0.1	1.02930801343464e-242
Cd52	1.91220725318818e-246	2.27119025811537	0.459	0.053	3.89841692707474e-242
Ctsb	2.16834846371051e-245	2.88855177962444	0.993	0.677	4.42061201296662e-241
Siglece	2.72420486129998e-243	4.31966905748857	0.108	0.002	5.55383645073228e-239
Csf2rb	3.75285747940749e-242	2.29841994884373	0.286	0.021	7.65095054326806e-238
Cd4	7.35161172520138e-242	5.61805140906731	0.117	0.002	1.4987730824168e-237
Cd200r1	1.65464703945348e-240	3.21685562093246	0.173	0.007	3.37332891933382e-236
Snx5	1.03737092418347e-239	3.03128246836529	0.833	0.267	2.11488810313285e-235
Gm46224	7.27473458552876e-237	4.39054256733217	0.113	0.002	1.48310013995175e-232
Nlrc4	9.53118917197303e-237	4.7340996338503	0.104	0.001	1.94312353649014e-232
Bcl2a1b	3.35823167061191e-236	2.20913588877594	0.288	0.021	6.8464269068765e-232
Dab2	4.1161571464238e-234	3.5174551108864	0.905	0.418	8.3916095744142e-230
Naip2	8.06466619313622e-232	4.10706765595679	0.133	0.003	1.64414349679468e-227
Sash3	1.85789614842819e-231	3.50016569563456	0.155	0.005	3.78769287780055e-227
Mafb	7.40395633766055e-231	2.97387041930647	0.856	0.281	1.50944457855886e-226
Hacd4	2.19545246763431e-230	2.86098986551362	0.554	0.095	4.47586894576607e-226
Iqgap2	2.75291771470608e-230	2.98546418583294	0.432	0.055	5.61237334497129e-226
Vsir	1.183625092116e-228	2.68566513835877	0.543	0.089	2.41305647529689e-224
Clec4d	1.45900066996418e-228	2.81830559920285	0.203	0.01	2.97446466585597e-224
Il21r	3.95137847853241e-228	4.61850486252263	0.113	0.002	8.05567530418403e-224
Stk17b	1.47122708849641e-226	2.93776838422785	0.622	0.129	2.99939066531764e-222
Ccr5	4.14369021061876e-226	3.32175066567877	0.198	0.01	8.44774123238846e-222
Entpd1	5.821333397475e-225	2.35521769914932	0.423	0.052	1.18679523974323e-220
Atf3	2.25644180855695e-224	2.68552193617726	0.811	0.227	4.60020791510506e-220
Pkib	4.20802929158185e-223	3.36522783344007	0.167	0.007	8.57890931674791e-219
Cebpa	8.23659076298768e-223	2.90817747295471	0.446	0.061	1.6791937588503e-218
Adrb2	3.20401025996497e-222	2.61934907298281	0.392	0.045	6.53201571699058e-218
Slc14a1	1.07223672119747e-220	5.35629242973877	0.128	0.003	2.18596900350529e-216
Gas2l3	5.39561684076979e-219	1.99859751951593	0.34	0.033	1.10000440532774e-214
Tifab	5.87139153477517e-219	3.53260782992364	0.133	0.004	1.19700059219461e-214
Grn	1.17078211941903e-218	2.57000445314336	0.962	0.554	2.38687350685958e-214
Slco2b1	5.49438538912316e-218	2.80509711996075	0.369	0.041	1.12014034928054e-213
Mtss1	2.5645285840882e-216	2.94864279397392	0.752	0.217	5.22830442438061e-212
Slc11a1	3.11712908054253e-216	2.35999703824786	0.309	0.028	6.35489105650205e-212
Fli1	5.29505813369029e-215	2.47293507005134	0.604	0.119	1.07950350171544e-210
Selenop	5.25520761378649e-214	3.63550658365993	0.948	0.539	1.07137917622265e-209
Cmklr1	4.11240897417167e-213	3.48522480396462	0.383	0.047	8.38396817564379e-209
Zswim6	3.09012501294577e-212	3.19946530923218	0.486	0.079	6.29983786389255e-208
Ms4a4a	1.50146353169955e-211	7.62241543510547	0.068	0	3.06103370207588e-207
Ftl1	3.07113173040809e-210	1.95343324672408	0.998	0.923	6.26111625878297e-206
H2-DMa	1.09214677187119e-209	2.27561981183521	0.336	0.034	2.2265596238138e-205
Gdf15	9.02971403060204e-209	3.47236838548345	0.304	0.029	1.84088779941884e-204
Glipr1	1.25535098228277e-208	3.08064805916126	0.178	0.009	2.55928404757988e-204
Sparc	2.1085637828026e-206	-4.17761538080698	0.89	0.964	4.29872898399966e-202
Tmsb4x	3.58586843228012e-206	1.93159951209874	1	0.952	7.31050997288947e-202
Hpgd	6.91182743359206e-206	2.76602871831763	0.664	0.157	1.40911425888641e-201
Pilra	7.46170197298546e-206	3.68256503362509	0.16	0.007	1.52121718123255e-201
Serinc3	5.93881518877388e-205	2.66421250465323	0.946	0.542	1.21074625253533e-200
Sh3bp5	8.46321429711965e-205	2.51900107389362	0.514	0.088	1.72539549875378e-200
Itga4	6.63931464214462e-204	2.41264829222624	0.378	0.045	1.35355707609402e-199
Ap1b1	8.39900588022884e-204	3.24618299681517	0.59	0.131	1.71230532880225e-199
Snx2	3.64594176205338e-203	3.0707423671044	0.815	0.309	7.43298147029823e-199
C5ar2	1.14595711008418e-201	3.52201828660661	0.187	0.01	2.33626276032863e-197
St6gal1	1.22708946405357e-201	3.07404398510068	0.331	0.036	2.50166729036601e-197
Ptk2b	1.02132957717301e-199	3.30477535904523	0.169	0.008	2.08218460898261e-195
Gpsm3	1.17602455345267e-199	2.23340342034594	0.399	0.052	2.39756125712396e-195
Klhl6	5.03694499937329e-199	3.11062673019947	0.176	0.009	1.02688197702223e-194
Nfkbiz	8.64363508259708e-199	2.85505838578153	0.775	0.242	1.76217788428907e-194
Ch25h	1.17274404231214e-198	3.73959132630965	0.149	0.006	2.39087327906176e-194
Gm14636	2.7490912014621e-196	3.132078050756	0.311	0.032	5.60457223242079e-192
Oasl1	1.87723733116263e-194	4.142674582919	0.117	0.003	3.82712374704126e-190
Siglech	3.5726329779468e-194	5.21199044307608	0.077	0.001	7.28352685214015e-190
AI467606	6.63052869846199e-194	3.0967015081181	0.191	0.011	1.35176588575545e-189
Dennd1c	9.89742545309351e-194	2.9223492891063	0.149	0.006	2.01778812712217e-189
Wwp1	2.15649223502716e-193	3.00915698220116	0.732	0.229	4.39644071954987e-189
Lilra5	4.07685771693527e-193	4.8714946390725	0.072	0.001	8.31148982751594e-189
Slc13a3	2.08828434032182e-191	4.30803716552719	0.086	0.001	4.25738528461409e-187
Rassf2	3.68041855481731e-191	2.53098324346768	0.435	0.066	7.50326930770606e-187
Hexa	5.4507135129284e-191	2.36024901000675	0.872	0.365	1.11123696388071e-186
Tslp	1.03672943000357e-190	2.9212099251901	0.264	0.023	2.11358028894828e-186
5031439G07Rik	4.90356752705216e-190	2.87987755923294	0.532	0.107	9.99690311740123e-186
Tlr2	8.2651095831938e-190	3.19413057829328	0.556	0.118	1.68500789072572e-185
Pak1	2.11207394890299e-189	3.1471968941337	0.273	0.025	4.30588515962853e-185
H2-K1	2.89147980708831e-189	2.06553073960887	0.939	0.418	5.89485988271093e-185
Tbc1d9	4.74008939546641e-189	3.78291713677596	0.18	0.01	9.66362025053738e-185
Gch1	2.35591004627014e-188	2.56744106692011	0.331	0.038	4.80299381133093e-184
Kcnk13	5.90939578625579e-188	3.37474610185719	0.151	0.007	1.20474851894397e-183
Nrap	1.24702952491915e-187	5.01273106765317	0.095	0.002	2.54231909245267e-183
Atp6v0c	1.79951588563278e-187	1.87234289816063	0.973	0.632	3.66867303603955e-183
Cyba	4.71699363287469e-187	2.22049744982625	0.937	0.537	9.61653491934163e-183
Cd209f	1.26428671883479e-185	4.20431286247558	0.223	0.017	2.57750133368849e-181
Gm10134	1.61444546760199e-185	3.09685816974367	0.315	0.036	3.29136997480018e-181
Fes	2.86082021653386e-185	2.63699164908499	0.322	0.037	5.83235417544758e-181
Slc6a6	3.28987647906533e-185	2.10321494469312	0.824	0.295	6.7070711778705e-181
Prxl2b	1.89195307046112e-184	2.7077454801622	0.41	0.061	3.85712472474908e-180
Mcl1	7.35706254943548e-184	2.32479770496011	0.937	0.527	1.49988434195341e-179
Apoe	8.3293937816261e-184	3.9622419932526	0.876	0.448	1.69811351026011e-179
Sh3bgrl3	2.92055084828683e-183	1.96898237476145	0.968	0.583	5.95412701440237e-179
Prcp	3.16464219552019e-183	2.3140583936176	0.655	0.168	6.45175604400701e-179
Timd4	4.52785042682172e-183	3.94194978326142	0.113	0.003	9.23092866516144e-179
Hfe	3.58576152714857e-182	2.44979314023148	0.432	0.069	7.31029202539778e-178
Arhgap15	1.59320900117995e-180	2.82879631168828	0.205	0.014	3.24807519070556e-176
Tnfaip3	2.46637452237084e-180	2.57120535395552	0.561	0.119	5.02819773875743e-176
Slc9a9	2.48630699556854e-180	3.28573016442992	0.378	0.054	5.06883407186558e-176
Parp14	5.26601322830178e-180	2.75908814423845	0.329	0.039	1.07358211685388e-175
Klf6	1.18046326401127e-179	2.25272049105948	0.932	0.468	2.40661045633978e-175
Cd93	1.29359443994429e-179	1.32889105162229	0.421	0.06	2.63725098471442e-175
Sgpl1	2.84536650316495e-179	2.73840559578621	0.619	0.161	5.80084869000238e-175
Clta	2.49542426169894e-178	2.07039983042029	0.935	0.604	5.08742144232563e-174
Sh2b3	4.56803814063325e-178	2.51306936521787	0.462	0.08	9.312859357309e-174
B4galt6	8.58545338693829e-178	2.97415481550849	0.541	0.12	1.75031638199511e-173
Daglb	1.0106599725617e-176	2.2601452256043	0.435	0.071	2.06043248606154e-172
B2m	1.27225720613146e-176	1.79690230186812	0.993	0.746	2.59375076614022e-172
Tmod1	1.91865917772949e-176	2.87069701946261	0.261	0.025	3.9115704656371e-172
Gm5431	1.49423516550603e-175	6.11228755778416	0.065	0.001	3.04629723191714e-171
Zfp710	1.65537595358647e-175	2.9552781594503	0.327	0.041	3.37481495657674e-171
Ifnb1	1.82209157478768e-175	6.04382453764122	0.065	0.001	3.71469809351964e-171
Pycard	1.82889312737418e-175	2.28692949076292	0.581	0.134	3.72856441877773e-171
Man2b1	2.00700500935656e-175	3.03793602748307	0.698	0.23	4.09168111257521e-171
Cd209g	2.25888532581521e-175	3.53842870765852	0.173	0.01	4.60518951373947e-171
Plin2	4.47079892515795e-175	2.56815275785986	0.646	0.169	9.11461776871951e-171
Pid1	2.44617063986522e-174	2.43497586276188	0.768	0.268	4.98700808349321e-170
Tuba1c	4.65830865572265e-174	1.99952718336713	0.579	0.123	9.49689385642177e-170
Rgs14	1.07036932295967e-173	3.12168576575949	0.122	0.004	2.18216193871788e-169
Adssl1	1.51840133996207e-173	3.06819292109259	0.198	0.014	3.09556481178066e-169
Gpr137b	3.5513794147106e-173	2.45543919000024	0.45	0.079	7.24019721277051e-169
Dcn	1.38234932463175e-172	-3.82547439920139	0.908	0.958	2.81819556812675e-168
Cd40	1.88556909662804e-172	2.61846066800319	0.178	0.011	3.84410971729558e-168
Rhog	3.83662457599209e-172	2.33652857188395	0.59	0.143	7.82172652307508e-168
Eps8	5.1101631461556e-172	2.6836518533112	0.599	0.146	1.04180896060674e-167
Gm44751	3.33929081645852e-171	4.59358721846765	0.097	0.002	6.80781218751398e-167
Trib1	1.18358113247409e-170	2.72538921865957	0.484	0.093	2.41296685477493e-166
Batf	1.7286451117892e-170	3.07782803274371	0.16	0.009	3.52418878940465e-166
Sdcbp	2.00637838751013e-170	2.16251850150542	0.872	0.399	4.09040361861691e-166
Bach1	5.61399013684306e-170	2.75189316464559	0.617	0.165	1.1445241691982e-165
Col1a1	2.06940709292098e-169	-4.39540555908911	0.964	0.972	4.218900240338e-165
Tpp1	3.89000472788769e-168	2.62826775714165	0.626	0.173	7.93055263874464e-164
Rab8b	2.0816724876088e-167	2.19272392295749	0.606	0.151	4.24390570048807e-163
Cd74	2.81053811349644e-167	1.55336552927947	0.556	0.108	5.72984405198519e-163
Rps6ka1	3.52798254354779e-167	3.15262906105981	0.288	0.033	7.19249801153089e-163
Baz1a	5.51755019272223e-167	2.60583213553391	0.392	0.061	1.12486295779028e-162
Abca1	5.86821445096948e-167	2.62491755928422	0.678	0.203	1.19635288011915e-162
Ubash3b	1.02569004259518e-166	2.72855653273118	0.315	0.039	2.0910742898388e-162
Rab11fip5	1.05185764667944e-166	2.54100137739462	0.59	0.151	2.14442218428537e-162
Lpcat2	1.47505861396312e-166	3.37695596206989	0.259	0.026	3.00720199628662e-162
Hhex	2.058148628112e-166	2.52235608783768	0.234	0.021	4.19594760813194e-162
Rasa4	8.42803643409438e-166	2.66385047660704	0.3	0.035	1.71822378781882e-161
Col1a2	1.43691578434547e-165	-4.5651938689738	0.869	0.947	2.92944020954511e-161
Scamp5	2.32064863329829e-165	3.30300533744481	0.266	0.028	4.73110636870523e-161
Arhgap25	3.22657667504614e-165	3.00925559122732	0.171	0.011	6.57802186741656e-161
Ccrl2	4.20893744965088e-165	2.7363325057299	0.234	0.021	8.58076077860324e-161
Parvb	1.77645064626366e-164	2.38964383479451	0.27	0.028	3.62164993253772e-160
E330020D12Rik	2.90549140329967e-164	3.98201302640899	0.086	0.002	5.92342532390704e-160
Atp2b1	7.99762678123529e-164	2.10894245014042	0.908	0.52	1.63047617189044e-159
Oasl2	1.05413336621426e-163	3.039905253785	0.214	0.018	2.14906169370101e-159
Stom	8.04279372528494e-163	2.20372751464899	0.421	0.07	1.63968435677384e-158
Arpc2	8.29932675905086e-163	1.78010603628223	0.95	0.608	1.6919837463677e-158
9130230L23Rik	6.6139473454956e-162	5.4479869563655	0.065	0.001	1.34838544532619e-157
Samhd1	1.29366103952448e-161	2.07773634664405	0.646	0.179	2.63738676127855e-157
Ccl7	1.34160543863134e-161	1.57651291481706	0.703	0.176	2.7351310077377e-157
Pnpla7	7.30631132989022e-161	3.28920248423109	0.259	0.028	1.48953769082472e-156
Pik3r5	1.22976773384871e-160	2.43816480233842	0.18	0.012	2.50712747899736e-156
Arhgap18	1.56124943259492e-160	2.46630572258841	0.489	0.1	3.18291921823127e-156
Il10	5.68061740969677e-160	3.95890708576039	0.101	0.003	1.15810747131488e-155
Slc9a3r1	6.92257277986934e-160	2.45534540313116	0.315	0.04	1.41130491263196e-155
Abhd12	1.08867943761631e-159	2.60076477857503	0.642	0.197	2.21949076946837e-155
Fam111a	1.21199268959442e-159	2.37493502877218	0.498	0.103	2.47088949627615e-155
Myo5a	3.1066705868129e-159	2.94846816105462	0.649	0.209	6.33356932533546e-155
Tgfb1	1.58039573072216e-158	2.0531516484836	0.7	0.218	3.22195277622326e-154
Metrnl	3.44678266942248e-158	2.22913096951113	0.795	0.309	7.0269558281516e-154
Syngr1	1.79185994707138e-157	3.04156021589068	0.252	0.026	3.65306487409442e-153
Atp13a2	1.97906034546982e-157	2.92294081088482	0.464	0.095	4.03471032630933e-153
Snx8	2.24296091998155e-157	2.88451201166358	0.437	0.084	4.57272442756639e-153
Gm20703	4.70319422961155e-157	4.94019713595296	0.07	0.001	9.58840207590906e-153
Mndal	1.68620499254721e-156	1.82840293243065	0.464	0.085	3.437666118306e-152
Litaf	6.11646509060774e-156	2.17692792689036	0.667	0.199	1.2469637380222e-151
Gm41307	1.50445576681522e-155	3.95856200978366	0.083	0.002	3.06713397180619e-151
Glul	2.26235974442025e-155	1.80721651045053	0.752	0.24	4.61227281094956e-151
Rps29	6.57042431277741e-155	1.39884323875961	1	0.942	1.33951240464593e-150
Sp100	1.68003741336328e-154	2.04020929415308	0.3	0.037	3.42509227462372e-150
Gm5086	4.38842050262405e-154	5.46844874585078	0.065	0.001	8.94667287869965e-150
Psmb9	3.17307194078734e-153	1.90600628604678	0.295	0.036	6.46894176568315e-149
Batf3	7.14007939576748e-153	2.56369443904239	0.187	0.014	1.45564798641512e-148
Ftl1-ps1	1.45248742380449e-152	2.04336762884592	0.552	0.128	2.96118611091021e-148
A630001G21Rik	1.14386756560499e-151	3.15221794384746	0.146	0.008	2.33200280599889e-147
Rab20	1.23103826456057e-151	3.04843658924206	0.182	0.014	2.50971770995963e-147
Dpep2	1.3864041756969e-151	3.88969177079905	0.088	0.002	2.82646219299328e-147
9930022D16Rik	1.48928976392059e-151	5.11653288096204	0.061	0.001	3.03621504170491e-147
Sp110	4.66493884024369e-151	2.35859480293727	0.203	0.017	9.51041081360481e-147
Cltc	5.92114020837782e-151	2.12476143481196	0.872	0.488	1.20714285428199e-146
Cxcr3	1.01396327522626e-150	4.02795761154679	0.072	0.001	2.06716692920378e-146
Ppbp	1.40144846249692e-150	3.69436784582119	0.083	0.002	2.85713298049246e-146
Gcnt1	1.52785577131767e-150	3.44203498409642	0.207	0.018	3.11483956098533e-146
Scimp	3.16546113584599e-150	4.53821008606947	0.07	0.001	6.45342561764923e-146
Npc2	9.53382594178554e-150	1.61453305719289	0.953	0.615	1.94366109475182e-145
Tgif1	1.04179145997877e-148	2.38717594040599	0.543	0.132	2.12390024945873e-144
Map3k11	4.09799120079912e-148	2.44490888238187	0.354	0.056	8.35457466106916e-144
Tnfsf9	1.46379336021086e-147	2.30401294100325	0.372	0.06	2.98423552346189e-143
M6pr	2.20849899880429e-147	2.01297635088518	0.622	0.178	4.5024669088623e-143
Fcgr4	1.21222513834049e-146	4.40037843392797	0.068	0.001	2.47136338953475e-142
H2-D1	1.60945300171268e-145	1.65867472950799	0.977	0.647	3.28119183459164e-141
Mpp1	1.62014149342742e-145	2.43342291866921	0.608	0.183	3.30298246265048e-141
Oas2	1.66838999030281e-145	3.721146122563	0.086	0.002	3.40134667323034e-141
Rap1b	1.8000343740512e-145	1.84247927502925	0.896	0.529	3.66973007837819e-141
Synj1	3.43459473599837e-145	2.6042434108149	0.437	0.088	7.00210828827988e-141
Ptpre	1.70952357907544e-144	2.46741395027991	0.482	0.107	3.4852057206611e-140
Bin1	1.57711941097783e-143	2.20476185395585	0.676	0.229	3.2152733431605e-139
Ctsa	1.72110276440878e-143	2.42233945736025	0.775	0.373	3.50881220580018e-139
Chp2	2.17280055401595e-143	2.56699226151216	0.216	0.021	4.42968848947231e-139
Trim30d	2.18683825329372e-143	2.8951427693434	0.169	0.012	4.45830714698991e-139
Fau	4.57147139107578e-143	1.08725250677862	0.993	0.89	9.31985872498618e-139
Sp140	7.86370990013565e-143	2.4718183870037	0.185	0.015	1.60317453734065e-138
Plekhb2	1.37530230392117e-142	2.75149848923186	0.365	0.063	2.80382880700408e-138
N4bp2l1	4.51475614881422e-142	2.99617543809569	0.221	0.022	9.20423336058756e-138
Cd209d	5.77692333788229e-142	3.96773133513667	0.155	0.01	1.17774136089406e-137
Cd72	2.07507596816812e-141	3.38934109053661	0.158	0.011	4.23045737630436e-137
Lfng	2.5757166373326e-141	2.37464997131716	0.268	0.033	5.25111350852996e-137
Igfbp7	1.74720222179483e-140	-3.63299820116461	0.509	0.845	3.56202116957311e-136
Kctd12	3.59237580282236e-140	1.92408549995801	0.806	0.34	7.32377654921394e-136
Zfp36l2	4.54692048307298e-140	1.88785233499355	0.892	0.462	9.26980678884088e-136
Mcub	1.3134089984946e-139	1.84052034723815	0.459	0.095	2.67764692523095e-135
Tep1	1.75037713138986e-139	2.44592188669745	0.358	0.061	3.56849385776451e-135
Vamp8	1.58174495843914e-138	1.6521142553289	0.869	0.483	3.22470344676988e-134
Cebpb	3.55575040020273e-138	1.95414029782282	0.811	0.323	7.24910834089331e-134
B4galnt1	4.10059750398591e-138	2.6129034411002	0.198	0.018	8.35988813137607e-134
Arhgef3	4.23891898829503e-138	2.61967040455857	0.374	0.067	8.64188414143707e-134
Apobr	6.52624921583965e-138	3.08408234020196	0.182	0.015	1.33050642763323e-133
Arid3a	7.11700872467182e-137	3.188492567405	0.291	0.041	1.45094456869884e-132
Tmem141	7.93577735731602e-137	2.89432054490081	0.342	0.058	1.61786692983602e-132
Ier5	1.0564790385181e-136	1.93429827451256	0.827	0.382	2.15384381582685e-132
Psap	1.06662482082994e-136	1.51852186506371	0.975	0.735	2.174528022226e-132
Rnf130	2.95904869151044e-136	2.23363721718298	0.741	0.321	6.03261256738234e-132
Pla2g15	4.16968753186359e-136	2.72174526878038	0.34	0.056	8.50074197121031e-132
Dnase1l1	1.50521843417605e-135	2.27121983453826	0.437	0.093	3.06868882175471e-131
Il4ra	1.61586043851341e-135	2.50109867300586	0.369	0.064	3.29425467599729e-131
Abca9	5.2179817506638e-135	2.69438506756288	0.432	0.091	1.06378993950783e-130
Akna	2.93466065984082e-134	2.96661213854341	0.176	0.015	5.98289268721747e-130
Pitpna	3.79517459438914e-134	2.12658248756441	0.761	0.354	7.73722244558115e-130
Mfsd12	8.40317083208915e-134	2.78728071559743	0.27	0.036	1.71315443753802e-129
Sat1	1.5112248544783e-133	1.6537402558686	0.908	0.495	3.08093411082491e-129
2610203C22Rik	1.57198910624252e-133	3.23634223509973	0.209	0.022	3.20481419089662e-129
Apbb1ip	4.09388085715862e-133	2.3002018487194	0.466	0.107	8.34619490348928e-129
Serpinh1	7.15145756983274e-133	-3.92508869839793	0.342	0.773	1.4579676547618e-128
Mef2c	8.14607668941094e-133	1.85418996446919	0.8	0.363	1.66074065467021e-128
Cln3	1.87636942828744e-132	2.93430080568025	0.306	0.047	3.82535435344961e-128
Dhrs3	1.96557102053633e-132	1.8385539581738	0.608	0.181	4.00720963956742e-128
Isg15	2.59454540030504e-132	1.86114710263471	0.32	0.048	5.28949970760189e-128
Jpt1	6.14235549961881e-132	1.52927393008838	0.741	0.261	1.25224201570729e-127
Frmd4b	7.80951221468617e-132	2.49270971005038	0.642	0.228	1.59212525520807e-127
Epor	1.4568826351395e-131	3.61012623895359	0.101	0.004	2.97014662825891e-127
Creg1	1.9935098018799e-131	1.99895930088775	0.682	0.252	4.06416843309255e-127
Cfl1	2.73636048744483e-131	1.38824647963668	0.968	0.716	5.57861812575377e-127
BC028528	2.91345521143846e-131	1.69710983747917	0.347	0.057	5.93966113955958e-127
Hrh1	1.45947718099463e-130	3.59762013929594	0.117	0.006	2.97543612889375e-126
Trim30c	3.93231244876096e-130	5.45350016685127	0.047	0	8.01680538928897e-126
Cstb	6.41472552295186e-130	1.92700623115324	0.874	0.467	1.3077700923642e-125
Ifitm6	6.82004367016692e-130	3.06729460246016	0.128	0.008	1.39040230303693e-125
Arpc3	7.04024650118189e-130	1.65509627819201	0.876	0.537	1.43529505419595e-125
Matk	7.83722626862118e-130	3.46933110861289	0.117	0.006	1.5977753193838e-125
Itm2b	1.73153977639031e-129	1.29395228331541	1	0.865	3.53009014212692e-125
Ifi203	1.76372410957176e-129	1.83954192500437	0.383	0.069	3.59570434218395e-125
Atp6v1a	3.27037412876972e-129	2.08105780279914	0.736	0.318	6.66731173632282e-125
Tmem71	1.06452810481146e-128	3.33463239499563	0.115	0.006	2.17025344727913e-124
Nfe2l2	4.00799174035912e-128	2.07588830934074	0.655	0.224	8.17109276107015e-124
Rab3il1	1.10258011390781e-127	2.53868509347884	0.599	0.202	2.24783007822386e-123
Cttnbp2nl	2.3575883328172e-127	2.61241979738109	0.421	0.092	4.80641533411442e-123
Ly6e	4.40680997652516e-127	1.91248250105228	0.759	0.273	8.98416349914184e-123
Lamp1	4.74959020232729e-127	1.38527056546653	0.941	0.668	9.68298954548465e-123
Psd4	1.38903104795285e-126	3.11021207136237	0.09	0.003	2.83181759746148e-122
Siglec1	1.44557478274107e-126	4.51372293895109	0.061	0.001	2.94709330957422e-122
Mfsd1	1.91627047867937e-126	2.31260777973119	0.565	0.173	3.90670062488363e-122
Nabp1	4.21506795289914e-126	2.64739606760512	0.291	0.044	8.59325903557547e-122
Atp6v0b	6.70106127851065e-126	1.63319041873005	0.858	0.487	1.36614536284997e-121
Slfn8	1.53904523281921e-125	3.46332886771288	0.117	0.006	3.13765151614852e-121
5430427O19Rik	1.63555467443708e-124	4.29268556371067	0.077	0.002	3.33440531477488e-120
S1pr1	3.28196385269486e-124	1.28850321575738	0.297	0.043	6.69093970648902e-120
BC005537	5.00917054261832e-124	1.87153422047961	0.818	0.42	1.0212195985236e-119
Cyfip1	5.37641506490457e-124	2.06344078194411	0.696	0.293	1.09608973928209e-119
Tcn2	8.79783717624331e-124	2.20397900494997	0.466	0.111	1.79361506512072e-119
Atp6v1b2	1.28266398954591e-123	2.29097958088422	0.547	0.162	2.61496707548725e-119
Casp8	1.54151210976939e-123	2.2354601877311	0.444	0.104	3.14268073818686e-119
Arpc5	5.30431353508633e-123	1.65612985129411	0.851	0.507	1.08139040039805e-118
Tut7	2.35304580999629e-122	2.2295364995255	0.694	0.294	4.79715449283944e-118
P2rx4	2.3531225049967e-122	2.10382127378757	0.495	0.13	4.79731085093676e-118
Slc12a7	3.88869038379732e-122	2.5238829483795	0.234	0.029	7.92787308544759e-118
Ppp1r18	1.13175960175163e-121	2.01806849690984	0.574	0.177	2.30731830009106e-117
Gusb	1.29821434204818e-121	2.14990637837509	0.563	0.176	2.64666957913362e-117
Trim25	2.86671390451269e-121	2.37121745561973	0.358	0.068	5.84436963713002e-117
Galc	3.21078248476884e-121	3.10552370133645	0.286	0.045	6.54582225169823e-117
H2-DMb1	5.32821477922355e-121	1.57069736296312	0.243	0.03	1.08626314704031e-116
Arhgef6	7.41518242118634e-121	2.53236753689671	0.453	0.113	1.51173324020726e-116
Zfp36	9.34759524033461e-121	1.6708462915961	0.896	0.49	1.90569424164702e-116
Ly96	1.13644760005906e-120	2.64535439406595	0.385	0.081	2.3168757222404e-116
Tspoap1	1.58813721661763e-120	4.28675291284984	0.065	0.002	3.23773534351837e-116
Rcsd1	1.9050453974945e-120	2.36683311051257	0.277	0.04	3.88381605187205e-116
Cdk6	2.00164530163914e-120	2.08566245382017	0.378	0.075	4.08075427645171e-116
Ssh2	4.99708110661871e-120	2.59844503016416	0.525	0.154	1.01875492520636e-115
Slc25a45	8.37057247522627e-120	3.12518532916517	0.158	0.013	1.70650861052438e-115
Dusp2	8.55152609467161e-120	1.98122075250716	0.221	0.026	1.7433996249207e-115
Etv3	1.09376397720519e-119	2.60534955079157	0.428	0.1	2.22985662032823e-115
Col3a1	1.23847021696588e-119	-4.22654610954359	0.705	0.876	2.52486923132834e-115
Grb2	1.29561939333594e-119	2.0439871846565	0.66	0.259	2.64137925719397e-115
Clec4b1	2.14133704748385e-119	2.18971716744881	0.155	0.013	4.36554383870533e-115
Bgn	2.15331757398652e-119	-3.79236172132041	0.471	0.78	4.38996853808631e-115
Cdkn1a	1.51469560340229e-118	1.65721068527938	0.797	0.332	3.08800992665624e-114
Gnpda1	1.52229583148218e-118	2.66868208117633	0.349	0.068	3.10350451164273e-114
Gm13710	5.58121818260715e-118	8.15160633437102	0.041	0	1.13784295088812e-113
Dazap2	1.01205586441658e-117	1.77339473428252	0.759	0.367	2.06327829078607e-113
Blvrb	1.41899901235655e-117	2.05018124446523	0.759	0.371	2.8929132864913e-113
Arhgap19	3.1056480814763e-117	2.25802896050867	0.176	0.017	6.33148474370572e-113
Ccdc106	3.43122686213119e-117	3.13241710465012	0.137	0.01	6.99524220382686e-113
Gda	3.50727542974584e-117	2.67744243208582	0.345	0.064	7.15028241862285e-113
Rbpj	5.10691576637235e-117	1.76419609866038	0.811	0.431	1.04114691729033e-112
H2-M3	1.15495157954189e-116	2.09057138728424	0.259	0.037	2.35459978521204e-112
Col6a1	7.76887263052256e-116	-4.02027660039627	0.279	0.725	1.58384006318463e-111
Gnai2	1.22077049128796e-115	1.39105908422797	0.894	0.635	2.48878480058877e-111
Taok3	1.37546046261689e-115	2.13728514713474	0.559	0.175	2.80415124513706e-111
Blvra	1.52390485735984e-115	2.16656608475525	0.498	0.14	3.10678483269951e-111
Lipa	1.76626971281251e-115	2.17055717189153	0.565	0.182	3.60089406351087e-111
Csf2rb2	1.9657215458074e-115	2.10822976513118	0.117	0.007	4.00751651543754e-111
Man1a	1.76290100236183e-114	1.7807777472779	0.649	0.223	3.59402627351506e-110
Ctsh	2.20253590251342e-114	1.93632766849488	0.723	0.302	4.49030994445411e-110
Snx3	2.3797019369639e-114	1.51973346431872	0.863	0.525	4.8514983388883e-110
Zdhhc14	3.48005938983882e-114	2.90930538357339	0.241	0.033	7.0947970780644e-110
Actr2	1.57225705975761e-113	1.57042108331881	0.806	0.414	3.20536046772784e-109
Eps15	2.24242943796159e-113	2.24650971152136	0.572	0.192	4.57164089517229e-109
Il18	2.26461046237425e-113	2.27079886072176	0.194	0.021	4.61686134964238e-109
Tlr1	3.01495659553506e-113	3.16765371787144	0.074	0.002	6.14659201131733e-109
Pik3cd	5.00990291680899e-113	3.22468711542118	0.214	0.026	1.02136890764985e-108
Ifi30	1.29171677789391e-112	2.02920151507394	0.73	0.348	2.63342299509231e-108
Rab31	2.09727921397211e-112	2.22111731620772	0.565	0.188	4.27572313352495e-108
Tiparp	2.12746828011198e-112	2.23511695967494	0.624	0.227	4.33726958266429e-108
Gbp7	2.51905887529375e-112	2.22001454406017	0.313	0.055	5.13560532906137e-108
Pfn1	3.21931302283202e-112	1.10028868964252	0.989	0.774	6.56321345964764e-108
Actr3	3.92068729528566e-112	1.55742738006352	0.849	0.485	7.99310518889888e-108
Fth1	7.27777753287523e-112	1.235305066041	1	0.931	1.48372050562727e-107
Fstl1	1.69789060333583e-111	-4.37679651705303	0.225	0.7	3.46148957302077e-107
D1Ertd622e	2.28394757138418e-111	2.36977770964888	0.34	0.066	4.65628391378092e-107
Zmynd15	2.54676476923845e-111	4.34960398101246	0.088	0.004	5.19208933504643e-107
Sh3bgrl	7.06086824228214e-111	1.6707749398943	0.818	0.461	1.43949920855406e-106
Rgs1	7.85826686494578e-111	2.20130688656482	0.212	0.025	1.6020648657565e-106
Nrp2	1.33757560456942e-110	1.72833369277423	0.547	0.161	2.72691538503569e-106
Sdf2l1	1.46555779326011e-110	1.68372632676147	0.401	0.089	2.98783267311939e-106
Nedd4	1.71237702881515e-110	-4.64589983292305	0.115	0.653	3.49102304864545e-106
Gna13	1.92254122343782e-110	2.23460006160339	0.615	0.236	3.91948479222268e-106
Nrp1	3.18336551931436e-110	1.7815295555572	0.658	0.242	6.48992728422619e-106
Gltp	4.18702725970208e-110	1.77689048515267	0.685	0.294	8.53609247435462e-106
Ly9	6.64176019352266e-110	3.46428370321401	0.074	0.003	1.35405565065346e-105
Card9	8.29896616676122e-110	3.98453857626935	0.063	0.002	1.69191023241761e-105
Batf2	1.06738331066389e-109	5.09159953075521	0.054	0.001	2.17607435545047e-105
Naip5	1.12844673941669e-109	3.17325790163402	0.063	0.002	2.30056436764881e-105
Runx1	2.52903341735168e-109	2.11223159954319	0.622	0.225	5.15594042795486e-105
Fgd3	3.68539033017895e-109	3.43752221894454	0.077	0.003	7.51340526613583e-105
Asah1	7.88615517910634e-109	1.85469074026773	0.736	0.366	1.60775045636441e-104
Kcnab2	8.98633338804859e-109	3.05785578418576	0.171	0.017	1.83204378782147e-104
Pcolce	1.1066312006763e-108	-3.54920429126022	0.394	0.744	2.25608902881878e-104
Rhoh	2.05557742173506e-108	2.50394942709313	0.158	0.015	4.19070568969126e-104
Csrnp1	2.41869114712604e-108	2.03175942535186	0.509	0.147	4.93098564164587e-104
Gm29367	2.67604172588611e-108	4.72429182492146	0.061	0.002	5.45564626656402e-104
Bin2	4.197746892574e-108	2.37482790275117	0.108	0.006	8.55794658989061e-104
Apoc2	7.73819071368738e-108	4.16088797493839	0.056	0.001	1.57758494079945e-103
Hprt	8.36965010349332e-108	1.71577212931513	0.644	0.252	1.70632056659918e-103
Sh3bp2	1.1151292914845e-107	2.81742506623561	0.189	0.022	2.27341408654944e-103
Irf2bp2	1.21700913024289e-107	1.79676425155988	0.75	0.358	2.48111651382617e-103
Ccl8	1.47058008031193e-107	3.29275941479384	0.27	0.043	2.99807160973192e-103
Calm1	1.51082086477169e-107	1.13884736464903	0.973	0.76	3.08011049701005e-103
Cdc42	2.598601656826e-107	1.24915603404741	0.917	0.646	5.29776919777116e-103
Bst2	2.80139971042076e-107	1.29006804843063	0.678	0.246	5.71121358963481e-103
Ptbp3	8.23811486135961e-107	1.77949993033712	0.712	0.32	1.67950447678538e-102
Gpx1	8.54085112131084e-107	1.22632780456965	0.939	0.646	1.74122331810164e-102
H3f3b	2.8031439894586e-106	1.05625279465039	0.984	0.808	5.71476965130925e-102
Tagln2	3.86682715519814e-105	1.33728425271533	0.903	0.536	7.88330052130244e-101
Cacna1d	8.61407097833357e-105	3.65720646156937	0.131	0.01	1.75615065035286e-100
Serpinf1	9.23339606196978e-105	-3.51470106997359	0.568	0.785	1.88241245515378e-100
Col6a2	9.70086983387642e-105	-3.931271453058	0.225	0.684	1.97771633303239e-100
Col6a3	1.46849109689094e-104	-3.84068012779103	0.234	0.69	2.99381279923156e-100
Sft2d1	1.92386166559517e-104	2.03754831523462	0.453	0.123	3.92217677764887e-100
Gnas	2.39766734182866e-104	-2.14825629517875	0.811	0.828	4.88812440978609e-100
Plcg2	2.54356458053747e-104	2.57701448482453	0.14	0.012	5.18556511034173e-100
Tbc1d14	3.77110654405023e-104	2.5564466388944	0.376	0.088	7.6881549113552e-100
Cavin3	4.1833114369654e-104	-3.91715769618806	0.137	0.671	8.52851702654137e-100
Acp2	1.04195432404927e-103	2.46108519755593	0.423	0.11	2.12423228043924e-99
Rasgrp3	3.20775285892561e-103	2.34392517256091	0.259	0.041	6.53964575349163e-99
Map3k1	5.85032498358238e-103	2.20123451622557	0.399	0.096	1.19270575440294e-98
Junb	7.63056407411783e-103	1.47042147652938	0.946	0.685	1.5556430977904e-98
Capza2	1.18521557957269e-102	1.41436151914364	0.854	0.545	2.41629900207485e-98
AI504432	2.49641531038783e-102	2.71295493792859	0.101	0.006	5.08944189328767e-98
Tnfaip8	2.49656937302672e-102	1.94252684633029	0.599	0.224	5.08975598078957e-98
Nme4	2.88510182735577e-102	2.63222257194795	0.167	0.017	5.8818570954302e-98
Abcg3	2.90860232621661e-102	3.98039434124673	0.059	0.002	5.9297675624578e-98
St3gal6	3.23946755938621e-102	2.27484529317101	0.338	0.07	6.60430251332066e-98
Phf11b	5.15226055566308e-102	2.5123988652946	0.108	0.007	1.05039135948303e-97
Zfand2a	7.71982797009633e-102	2.80756053551288	0.284	0.051	1.57384132826354e-97
Gns	9.52263959517166e-102	1.90473350720972	0.642	0.269	1.94138053426765e-97
Ier3	1.07686785863114e-101	1.73559651909111	0.874	0.521	2.1954105033913e-97
Rab5c	1.46566835429822e-101	1.69026017196086	0.725	0.364	2.98805807390778e-97
Nfib	1.67411305996311e-101	-4.23183254896923	0.07	0.622	3.41301429534679e-97
Abcb1b	2.6536316486863e-101	2.48470881805405	0.23	0.033	5.40995884217676e-97
Zc3h12a	2.72866151514034e-101	2.14530300839344	0.25	0.039	5.56292223091661e-97
Meg3	8.55272072748483e-101	-5.60857440947116	0.074	0.609	1.74364317471233e-96
Iqgap1	2.04771424334343e-100	1.34042151872398	0.881	0.583	4.17467502790424e-96
Rac3	2.18889559058592e-100	2.91958906219982	0.306	0.061	4.46250144052751e-96
Slamf7	3.02242067534441e-100	2.49847277795161	0.106	0.007	6.16180903082464e-96
Fcgrt	4.33598812538908e-100	1.92070600561815	0.8	0.493	8.83977899123072e-96
Capg	1.12125551753267e-99	1.55205211436228	0.77	0.345	2.28590362359386e-95
Sap30	1.39827195876316e-99	2.27086343998494	0.354	0.08	2.85065704233045e-95
Rtp4	1.57658775830744e-99	2.23276770995451	0.205	0.027	3.21418946286137e-95
Rgs2	1.84348810641171e-99	2.05840954620785	0.534	0.174	3.75831920254155e-95
Pla2g2d	6.28392760540139e-99	4.23427701496082	0.072	0.003	1.28110432091318e-94
Fam78a	6.71372216296532e-99	4.38307445609207	0.072	0.003	1.36872653736374e-94
Irf4	1.15871858774383e-98	2.13051362551519	0.135	0.012	2.36227958483334e-94
Ninj1	3.91849021418035e-98	1.90411764850065	0.709	0.333	7.98862599964948e-94
Map3k8	4.05966630416793e-98	2.06757994976561	0.477	0.145	8.27644169430716e-94
Necap2	1.79647106388639e-97	1.89751215580472	0.604	0.248	3.66246555794518e-93
Stap1	1.89262696608899e-97	2.31152640216083	0.119	0.009	3.85849859576562e-93
Arpc1b	2.09894958077223e-97	1.19443446834367	0.912	0.664	4.27912851032035e-93
Atp6v0a1	5.39620993251197e-97	2.33521077849896	0.441	0.128	1.10012531894122e-92
Aldh3b1	8.11856472919515e-97	2.42232652707662	0.248	0.04	1.65513179134102e-92
Ifih1	8.7813402807431e-97	2.84840539773227	0.218	0.032	1.7902518430351e-92
Col5a2	8.94767033832736e-97	-4.2264198923791	0.162	0.643	1.8241615518748e-92
Trpv2	1.29978568353429e-96	2.23923864375847	0.187	0.023	2.64987307302135e-92
Mmp9	1.74349360909476e-96	3.85926950399592	0.07	0.003	3.55446042086149e-92
Scamp2	2.24600399846312e-96	2.37658772209584	0.624	0.286	4.57892835166676e-92
Gm34084	7.31096733425419e-96	3.11585278539038	0.095	0.006	1.4904869104344e-91
Gmip	1.84738369773983e-95	2.54243218175612	0.216	0.031	3.7662611445822e-91
Fxyd5	1.98375411339728e-95	1.3266330762858	0.809	0.361	4.04427951098303e-91
Ddx5	6.26917929817077e-95	1.01597037634484	0.973	0.75	1.27809758351807e-90
Mapk14	7.23645239729548e-95	2.16935836606595	0.498	0.165	1.47529555023663e-90
Madd	1.26819722934462e-94	2.74001538431324	0.194	0.026	2.58547369146487e-90
Plekhg5	2.01203658979666e-94	2.78942478812479	0.315	0.067	4.10193899561846e-90
Zfp992	2.84416462235039e-94	2.57970148170196	0.196	0.026	5.79839841558574e-90
Armc3	3.91336353459798e-94	3.44038180050664	0.059	0.002	7.9781742379849e-90
Nfkbia	1.14311326992525e-93	1.23282596133944	0.935	0.624	2.33046502339661e-89
Stk10	1.85184240383925e-93	2.23696938668209	0.182	0.023	3.77535110870708e-89
Ccdc88b	2.15494696892294e-93	3.32343011351477	0.077	0.004	4.3932903855432e-89
Cbfa2t3	2.53589816156751e-93	1.86401034773079	0.376	0.091	5.16993558198768e-89
Ang	8.47636307806323e-93	2.14861007887413	0.374	0.093	1.72807614072475e-88
Spic	9.0380270909754e-93	5.28067554942731	0.036	0	1.84258258303716e-88
Wdr91	1.60167624541722e-92	2.54889266662451	0.286	0.056	3.26533736153208e-88
Adam15	1.7223909942405e-92	1.73940071700612	0.624	0.261	3.51143851995811e-88
Arhgap4	2.39129148284634e-92	3.86487162434352	0.072	0.003	4.87512594607882e-88
Crlf2	2.48214143280667e-92	1.90750595743628	0.552	0.207	5.06034173906296e-88
Ppic	2.61548116549549e-92	-3.59775686387255	0.23	0.648	5.33218145209565e-88
Ap2a2	3.10012127270366e-92	1.82490927229312	0.664	0.307	6.32021723866095e-88
Snx10	3.10542996378976e-92	1.92215332554077	0.322	0.068	6.33104006717818e-88
Htra1	4.30963265297981e-92	-3.85345975249193	0.189	0.641	8.78604808962994e-88
Camk1	7.56653001888486e-92	1.68080765146419	0.703	0.365	1.54258847495006e-87
Gm47754	1.06651443249051e-91	4.73143011069599	0.038	0	2.1743029735184e-87
Sgk3	1.25159576944253e-91	2.25929352955129	0.363	0.089	2.5516282951625e-87
Tmem243	1.39761389264114e-91	1.88876444331252	0.351	0.081	2.84931544292749e-87
Tob2	3.66107098388679e-91	1.73389472409273	0.658	0.287	7.46382541484999e-87
Abi1	1.13374839482673e-90	1.74421062933268	0.617	0.26	2.31137285253325e-86
Plpp3	2.25600585199827e-90	-4.27770846503122	0.09	0.604	4.59931913046887e-86
Pim1	2.57177004407435e-90	1.15244344492439	0.748	0.329	5.24306758885437e-86
Gng5	5.15946450455396e-90	1.01088796679746	0.921	0.684	1.05186002854342e-85
Jmjd1c	5.36259325782701e-90	1.87419458056467	0.691	0.357	1.09327188747319e-85
Acss1	7.69783466308452e-90	2.75998780195481	0.14	0.014	1.56935755276304e-85
Tmem176b	8.24680500394118e-90	1.69966015106193	0.689	0.32	1.68127613615349e-85
Arl6ip1	1.03734670017186e-89	1.35971813162581	0.716	0.349	2.11483871764037e-85
Lrch4	1.26803928473189e-89	2.12908756963972	0.311	0.067	2.58515168978291e-85
Cd79b	1.38827438089723e-89	1.24487823231401	0.092	0.006	2.83027498033519e-85
Lamp2	2.4440152810458e-89	1.27217386629732	0.856	0.564	4.98261395346807e-85
Hspg2	3.82398918855873e-89	-4.36210698739195	0.074	0.578	7.79596675871469e-85
Vav3	4.2136401716941e-89	2.11906750705207	0.327	0.073	8.59034821803276e-85
Pcna	1.06315733857332e-88	1.66824893278699	0.619	0.257	2.16745886614943e-84
Ppp1r15a	1.26793626362218e-88	2.0944618046199	0.716	0.376	2.58494166064653e-84
Galnt6	1.606305835914e-88	2.79157042467534	0.081	0.004	3.27477570767788e-84
Prkar2b	2.47722348011985e-88	2.28141614457685	0.218	0.034	5.05031550892034e-84
Cd300ld3	4.44492123908535e-88	4.10863908587099	0.041	0.001	9.0618609301233e-84
Gm20559	7.316191748678e-88	2.02506764598036	0.261	0.048	1.49155201180298e-83
Selenbp1	7.33695097631918e-88	2.2893177875539	0.329	0.077	1.49578419554219e-83
Zfand5	1.08905354119793e-87	1.69333478578485	0.764	0.457	2.22025345444022e-83
Ppm1h	1.90857232608053e-87	2.52791033516691	0.194	0.028	3.89100640118037e-83
Gpr146	2.1824309127536e-87	2.51064488436279	0.203	0.03	4.44932190183076e-83
Hspa8	2.18402101620455e-87	0.929203716539832	0.986	0.827	4.45256364573621e-83
8030453O22Rik	2.43700707152636e-87	5.05788549356354	0.032	0	4.96832631672079e-83
Gpr132	3.86906486166542e-87	2.16560740341311	0.124	0.011	7.88786253347728e-83
Mat2a	4.02494753056145e-87	1.52138393683319	0.764	0.4	8.20566053055562e-83
Neurl3	4.20185658453864e-87	2.21702001000914	0.126	0.012	8.56632501889894e-83
Prkcd	5.36054235325604e-87	1.84340009549032	0.554	0.216	1.09285376955831e-82
Nhlrc3	5.81739259388354e-87	2.55302354272574	0.259	0.049	1.18599182811504e-82
Ccnl1	5.92984036704237e-87	1.43373443705048	0.768	0.425	1.20891655562893e-82
Dcxr	7.60917520856148e-87	2.33125424441225	0.302	0.066	1.55128254976943e-82
Gm47675	9.16435831684057e-87	3.74793644442949	0.045	0.001	1.86833773005429e-82
Tfrc	1.05810600281697e-86	2.67295342976719	0.351	0.09	2.15716070794295e-82
Ccdc152	1.46232922604059e-86	3.00489897185939	0.25	0.046	2.98125059312895e-82
Nfkbie	1.60224657519249e-86	2.38072550626042	0.196	0.028	3.26650009284493e-82
Cenpa	1.90694929221168e-86	1.29760120122345	0.284	0.055	3.88769752203195e-82
Cd44	1.99344044400184e-86	1.77516978239154	0.691	0.316	4.06402703318655e-82
Akr1a1	3.69357894772847e-86	1.10935664747492	0.903	0.638	7.53009940073404e-82
Gm15655	1.20083562298832e-85	3.6673636934434	0.079	0.004	2.4481435845863e-81
Igfbp6	1.24890584724064e-85	-3.85127443831001	0.309	0.699	2.54614435076949e-81
Gm36161	1.52520890322317e-85	3.91118351593505	0.047	0.001	3.10944339100108e-81
AU022793	1.72243247354076e-85	5.00036183362318	0.034	0	3.51152308380754e-81
Cald1	2.67188357351256e-85	-4.23800131410551	0.097	0.583	5.44716904132007e-81
Abracl	2.68245696156803e-85	1.41129504578544	0.691	0.341	5.46872500754875e-81
Sh3tc1	2.69858181340754e-85	2.38225843006598	0.126	0.012	5.50159874299396e-81
Pisd	3.83980430738207e-85	2.02943329141915	0.322	0.074	7.82820904145983e-81
Adap2os	3.88313201641852e-85	1.72975572929482	0.126	0.012	7.91654124187244e-81
Bri3	9.16459923482005e-85	1.18837063339875	0.876	0.58	1.86838684600276e-80
Ctsz	2.0956749169579e-84	1.34624459590105	0.838	0.555	4.27245245320207e-80
Cdc42se2	2.86010992038864e-84	1.88989279540146	0.444	0.139	5.83090609469632e-80
Ppp1r3b	3.51009183009775e-84	3.54167842287832	0.097	0.007	7.15602421402028e-80
Ahnak	6.96418414588585e-84	1.15756225620777	0.962	0.769	1.41978822182175e-79
Timp3	9.15318479740992e-84	-4.08501513736622	0.079	0.581	1.86605978464796e-79
Cklf	1.39891998965441e-83	1.97902310233324	0.351	0.089	2.85197818290844e-79
Fnbp1	2.2927554254265e-83	1.89746388910373	0.489	0.168	4.67424048581702e-79
Orai1	2.72681303687534e-83	2.10275968181976	0.45	0.148	5.55915373827775e-79
Icam1	3.36459190434286e-83	1.1350116971831	0.477	0.139	6.8593935153838e-79
Peli1	3.93258487748482e-83	2.02549397971227	0.532	0.203	8.01736078972831e-79
Grk2	4.37215455499494e-83	1.94506846686938	0.45	0.147	8.91351149126818e-79
Chil3	5.78655426406182e-83	4.08283341466939	0.054	0.002	1.17970481781428e-78
Rac1	8.69947895176296e-83	1.11701158045366	0.858	0.57	1.77356277389591e-78
Btnl2	1.40736070453417e-82	6.04540117977201	0.032	0	2.8691862683338e-78
Pam	2.82074412275428e-82	-2.91125748413222	0.462	0.782	5.75065104305914e-78
Tmsb10	3.26313756500624e-82	-1.33453014408667	0.723	0.873	6.65255855377822e-78
Tppp	6.26061190565581e-82	2.88061640102054	0.135	0.014	1.27635094920605e-77
Gla	6.27102379082146e-82	2.07697966754073	0.218	0.037	1.27847362023477e-77
Dusp22	1.06672934906479e-81	1.93412082740085	0.405	0.119	2.17474112393838e-77
Psmb10	1.52632273221111e-81	1.47657802060691	0.441	0.135	3.11171415415879e-77
Gm30329	2.00918105118069e-81	4.31136592711081	0.034	0	4.09611740904208e-77
Dnajb13	2.07760534082206e-81	5.39310169014631	0.034	0	4.23561400833394e-77
Nectin4	3.59179150963265e-81	4.85616595512305	0.052	0.002	7.32258535068809e-77
Ptger4	7.83936532170253e-81	2.78198780928533	0.209	0.034	1.59821140813549e-76
Hdac9	1.23597552311085e-80	2.91100740761828	0.16	0.02	2.51978329896609e-76
Gas6	1.30824472144148e-80	1.36511678031423	0.818	0.514	2.66711851360275e-76
Hspa1a	1.40981761258943e-80	2.26041997379309	0.586	0.236	2.87419516678606e-76
Bmp2k	1.4220672437061e-80	1.73261842801194	0.518	0.197	2.89916848974362e-76
Ppp1r10	1.58476262680458e-80	1.92639554450882	0.59	0.258	3.2308555672665e-76
Zbtb20	1.70862455725197e-80	-2.71612840341931	0.374	0.681	3.4833728848696e-76
Tmem189	2.11085360572141e-80	2.00544583491771	0.482	0.17	4.30339724598423e-76
Rgl1	2.34461102634591e-80	2.15472021332294	0.601	0.282	4.77995849941141e-76
Tmem86a	2.72936895947806e-80	2.27426211360262	0.264	0.053	5.56436449768793e-76
Oas1a	2.77781340718788e-80	2.72085597579671	0.063	0.003	5.66312819323394e-76
Gm17749	3.52777933832093e-80	2.80156336066927	0.081	0.005	7.19208373703487e-76
Tpm3	5.14971107997937e-80	1.22192482019363	0.802	0.527	1.04987159787539e-75
Rtn4	5.78078045516749e-80	1.13127975691538	0.867	0.577	1.178527711395e-75
Mitf	7.25812131900291e-80	2.07677225104851	0.313	0.074	1.47971319330512e-75
Ubc	7.95154791853024e-80	1.01000470378912	0.977	0.752	1.62108207415076e-75
Itsn1	8.98778574221264e-80	2.15203244144895	0.525	0.211	1.83233987926489e-75
Tmbim6	1.73971416031996e-79	1.13693636853557	0.815	0.505	3.54675525864429e-75
Ogn	2.23431268562687e-79	-4.23834258212433	0.124	0.577	4.55509327218749e-75
Rab11a	2.37758057631892e-79	1.28252711952083	0.714	0.373	4.84717352094138e-75
Vwa5a	2.72161725114724e-79	1.86317028739484	0.527	0.206	5.54856108991387e-75
Abi3bp	2.74555077402869e-79	-4.21680007788585	0.223	0.614	5.59735436301228e-75
Stx7	2.91709770469964e-79	1.6397502240441	0.547	0.219	5.94708709057116e-75
Cmtm6	3.06432509859067e-79	1.78951952566007	0.509	0.189	6.2472395784968e-75
Flcn	3.24120185713344e-79	2.48046262123406	0.288	0.065	6.60783822613795e-75
Dgkz	3.36846032972966e-79	2.04376511934556	0.336	0.084	6.86728007421986e-75
Prkx	4.59353810648491e-79	1.98856567833997	0.338	0.085	9.36484613769078e-75
Pnp	5.99552891148023e-79	1.53026034973318	0.628	0.286	1.22230847918348e-74
Adap1	2.373805487119e-78	2.6096182211114	0.09	0.006	4.8394772465895e-74
Ahr	3.56611421260995e-78	2.08904369449074	0.259	0.052	7.2702370452479e-74
Grap	5.69834401520098e-78	2.0512452765991	0.198	0.032	1.16172139437902e-73
Oas1g	1.2763383516493e-77	3.87129906925699	0.034	0	2.60207099750742e-73
Dapp1	1.61940301100416e-77	2.17445512653163	0.221	0.039	3.30147691853417e-73
Cflar	1.95423337134306e-77	1.77344605355509	0.64	0.319	3.9840955741571e-73
Prrx1	2.13570674648843e-77	-4.49917046178276	0.045	0.523	4.35406534406596e-73
Ostf1	3.27836094537115e-77	1.26915264671239	0.727	0.408	6.68359445932816e-73
5033421B08Rik	3.44324457421029e-77	4.03402498310184	0.047	0.001	7.01974271344251e-73
Shtn1	3.83721075585199e-77	2.14516866110293	0.167	0.023	7.82292156795546e-73
Gas1	3.95714635724709e-77	-3.57568947456879	0.155	0.592	8.06743427851965e-73
Mob3c	5.08429022760853e-77	2.24590101638497	0.342	0.092	1.03653424870255e-72
Gsdmd	8.18494018655438e-77	2.08997306959964	0.248	0.049	1.66866375583284e-72
Rps11	8.36227873342815e-77	0.677417782614143	0.982	0.877	1.704817765384e-72
Cited2	1.15339830025206e-76	2.250233849919	0.574	0.258	2.35143311472388e-72
Lpin1	1.51205579632472e-76	2.66449572664222	0.241	0.047	3.0826281519672e-72
Mfsd11	2.39986381428973e-76	2.29582907775166	0.367	0.107	4.89260235819247e-72
Dusp1	3.04811519958164e-76	1.17591211353861	0.899	0.567	6.2141924573871e-72
Dennd4b	4.96887390002808e-76	2.47851165750843	0.171	0.025	1.01300432199872e-71
Fbn1	5.17453237010307e-76	-4.53581996968214	0.108	0.555	1.05493191429291e-71
Slc25a5	6.2845599261396e-76	1.12885382513796	0.829	0.534	1.28123323214208e-71
Lhfp	1.05912811013402e-75	-3.7763888989343	0.088	0.545	2.15924447813023e-71
Gfra2	1.2080672035634e-75	2.58893918145126	0.182	0.028	2.46288660790471e-71
Nfkb1	1.25662821307635e-75	1.44824132895103	0.597	0.262	2.56188793799876e-71
Psd3	1.52578804083151e-75	2.1397338752418	0.475	0.175	3.11062407884321e-71
Zfp36l1	1.97089738623329e-75	1.40924011179495	0.845	0.554	4.01806850131381e-71
Adam3	2.32854432894303e-75	7.33044664582972	0.025	0	4.74720332341616e-71
Plaur	2.49472104297745e-75	1.56271522147239	0.347	0.091	5.08598779031813e-71
Evi2	2.8110200053173e-75	2.68980082068695	0.077	0.005	5.73082648484038e-71
Oas3	3.13427482639727e-75	3.61909317567979	0.047	0.001	6.3898460885761e-71
Tcirg1	3.74212857993513e-75	2.33288844425375	0.273	0.06	7.62907753591376e-71
Reps2	3.90901766936396e-75	2.73522969553406	0.268	0.059	7.96931432253231e-71
Aebp1	4.1655905625753e-75	-4.19995051752307	0.115	0.549	8.49238947992226e-71
Rpl35a	4.27405371158935e-75	0.715540745035488	1	0.897	8.7135133018172e-71
Arhgap17	5.38941906648289e-75	1.81402703739799	0.525	0.21	1.09874086508387e-70
Ralgps2	7.27399671905907e-75	2.30337563765688	0.257	0.054	1.48294971111457e-70
Mob1a	1.21590535679495e-74	1.53171763873767	0.61	0.286	2.47886625089786e-70
Fn1	1.31909524667757e-74	-2.34357462614018	0.36	0.726	2.68923947940157e-70
Ccdc50	1.53305638121804e-74	1.43879559082771	0.694	0.37	3.12544204438922e-70
Tgfbr2	2.86371750793739e-74	1.47403616401931	0.682	0.357	5.83826088343196e-70
Gdi2	3.04476195409885e-74	1.01787282531417	0.86	0.598	6.20735619582133e-70
Ap2s1	3.36767339514648e-74	1.3934929543641	0.721	0.439	6.86567575068513e-70
Srgap2	5.9572634718355e-74	2.07466342232563	0.423	0.14	1.2145073040031e-69
Arhgap31	1.17805040630288e-73	1.3905767149471	0.45	0.148	2.40169136332968e-69
Nrep	1.30880524948487e-73	-3.70091979571549	0.153	0.573	2.66826126212481e-69
Mtmr10	2.52178882064925e-73	2.7284746831826	0.293	0.071	5.14117086865763e-69
Zyx	3.38039297937639e-73	1.38580480277125	0.556	0.221	6.89160716705464e-69
Ptpn1	5.70223929293399e-73	2.06244575094943	0.475	0.18	1.16251552465045e-68
Slc16a10	6.02672092840819e-73	2.61085548220321	0.243	0.05	1.22866759567458e-68
Hexb	8.79876245987443e-73	1.98037040763282	0.619	0.319	1.7938037026946e-68
Trim36	8.88990435086013e-73	2.75288516127842	0.108	0.01	1.81238480000986e-68
Zfp217	1.00134056897029e-72	2.17120405149928	0.212	0.038	2.04143301795974e-68
Il1b	1.18158568936812e-72	2.38914027050737	0.18	0.027	2.40889874491478e-68
Arpc4	1.50950088512047e-72	1.30389995227111	0.655	0.32	3.0774194544951e-68
Fkbp15	1.60105925952493e-72	2.38463065398961	0.329	0.09	3.26407951239347e-68
Rnpep	1.79817347857813e-72	1.79341590562392	0.441	0.155	3.66593627077722e-68
Atp8b4	1.95667532915102e-72	2.9587171486643	0.099	0.009	3.98907399354018e-68
Lifr	2.15343254139093e-72	1.89889655433692	0.45	0.157	4.39020292213369e-68
Tank	2.27510292432926e-72	2.11559390680275	0.396	0.127	4.63825233183006e-68
Plcl2	2.41475832068793e-72	2.85968527267979	0.194	0.033	4.92296778838649e-68
Fndc1	2.97486802570607e-72	-4.20269203869418	0.149	0.553	6.06486344400697e-68
Zbp1	3.05505568908935e-72	2.58019781464471	0.133	0.016	6.22834203334645e-68
Ccdc80	4.19832325964723e-72	-4.08374408059593	0.086	0.536	8.55912162944281e-68
H2-T23	5.68667281502179e-72	1.3561065166506	0.408	0.124	1.15934198679849e-67
Wdfy2	6.0594400559023e-72	2.23818629457288	0.36	0.106	1.2353380441968e-67
Tfe3	6.67291554185699e-72	2.03969549530563	0.41	0.136	1.36040729151838e-67
Fkbp10	1.48066752854817e-71	-4.09546134228001	0.083	0.517	3.01863689045116e-67
Capzb	2.11576780029276e-71	1.06238870749045	0.833	0.554	4.31341581445684e-67
Zbtb7a	2.92534168483637e-71	1.39587314576321	0.653	0.328	5.96389409287591e-67
Gng11	3.24666654608841e-71	-3.46740711510127	0.155	0.578	6.61897908751044e-67
Clec4e	4.19168224272402e-71	3.12420702194536	0.092	0.008	8.54558258824146e-67
Gpx8	6.0882698185317e-71	-4.18164323603465	0.059	0.502	1.24121556790406e-66
B4galt5	6.75704022226734e-71	2.19118446701982	0.282	0.067	1.37755779011364e-66
Slc15a4	7.41624487351302e-71	2.05978305721669	0.293	0.072	1.5119498423631e-66
1600010M07Rik	8.06277424506589e-71	2.38026976707012	0.056	0.003	1.64375778534158e-66
Acer3	8.22569004555931e-71	1.93718163231044	0.381	0.118	1.67697142958818e-66
Wdr26	9.6907192458828e-71	1.43904057152621	0.716	0.426	1.97564693265813e-66
Syngr2	9.82632164859751e-71	1.43619648311694	0.48	0.18	2.00329219449958e-66
H3f3a	1.01796077842877e-70	0.782548955717546	0.953	0.804	2.07531663898274e-66
Naaa	2.73898773049724e-70	1.42079139686502	0.428	0.139	5.58397428616472e-66
Rps9	2.81516789620207e-70	0.647628456154257	0.995	0.878	5.73928278998717e-66
Notch1	2.88166824791409e-70	1.57187821493099	0.333	0.086	5.87485705702245e-66
H2afz	3.108884414231e-70	0.772818374145545	0.914	0.635	6.33808265529275e-66
Celf2	3.20642237623324e-70	1.23182667404866	0.622	0.267	6.5369332984267e-66
Fkbp9	3.33565032979291e-70	-3.17484471804495	0.304	0.633	6.8003903273488e-66
Cds1	3.50676258447779e-70	3.37448736765041	0.074	0.005	7.14923688097488e-66
Tmem144	4.36295268413706e-70	4.22975595354587	0.07	0.004	8.89475163715022e-66
Rreb1	5.77705786759762e-70	2.20047021328315	0.367	0.111	1.17776878746713e-65
Plxnb2	6.91657492910422e-70	1.76837709582138	0.545	0.241	1.41008213079648e-65
Psme1	8.27428339579065e-70	1.27916241574539	0.601	0.267	1.68687815589984e-65
Eif4a1	1.33616635162532e-69	0.919853771989056	0.917	0.665	2.72404234105853e-65
Nagpa	1.36442403287756e-69	2.19318079733886	0.257	0.057	2.78165127582748e-65
Fmod	2.95187122822518e-69	-3.48980153008548	0.635	0.767	6.01797987298268e-65
Ifngr1	3.14825692185658e-69	0.977540746035428	0.664	0.303	6.41835138658902e-65
Vps26a	3.88629208062469e-69	1.61478924169475	0.48	0.184	7.92298366476955e-65
Bcl3	3.97084396496767e-69	2.06751758106743	0.207	0.038	8.09535959137959e-65
Tuba4a	4.84857738697089e-69	1.75252975155934	0.128	0.015	9.88479471881755e-65
Snx30	5.36077829621756e-69	2.49820715706139	0.336	0.098	1.09290187124987e-64
Wdr1	7.38359338054841e-69	1.22225625430944	0.635	0.312	1.5052931824924e-64
Sult1a1	9.51785339077737e-69	1.57301671030917	0.288	0.068	1.94040477077778e-64
Cd209b	1.29112279741284e-68	4.34041223676682	0.054	0.002	2.63221204708557e-64
Slc16a7	1.37033801398236e-68	2.78058883297634	0.205	0.039	2.79370810910584e-64
Slc3a2	2.21802068432381e-68	1.29396591198211	0.714	0.408	4.52187876913094e-64
Thbs2	2.60566357024245e-68	-4.29043467795385	0.142	0.538	5.31216632065329e-64
Lgals9	2.76747204112036e-68	1.49783145503122	0.392	0.12	5.64204525023207e-64
Dip2b	2.77068409862632e-68	2.07319359870179	0.347	0.101	5.64859367186947e-64
BC049352	3.75789837363106e-68	4.01622740004558	0.034	0.001	7.66122741432165e-64
Ccnd2	3.84313055880263e-68	-3.72249269513689	0.077	0.513	7.83499027023092e-64
Tgm1	6.53516896242531e-68	5.36299086291492	0.043	0.001	1.33232489636965e-63
Qpct	6.9126849584544e-68	1.3558331848806	0.387	0.115	1.4092890824801e-63
Hpse	1.09838532892476e-67	2.62480601735493	0.115	0.013	2.2392781700789e-63
Cnn3	1.2892221029335e-67	-3.79939021543176	0.056	0.5	2.62833710125052e-63
Sec11c	1.4770232302004e-67	1.33941168435623	0.626	0.309	3.01120725940955e-63
Mapkapk2	1.85860603754438e-67	1.76300332569026	0.572	0.275	3.78914012874172e-63
Lyz1	2.92354620783613e-67	2.05083723973545	0.11	0.011	5.96023365391551e-63
Mid1ip1	3.14077301928197e-67	1.51853274215278	0.374	0.112	6.40309395441015e-63
Ecrg4	3.39315159749859e-67	-3.68465946045037	0.48	0.696	6.91761816182037e-63
Gm49774	3.42405398194502e-67	2.27834664078299	0.14	0.018	6.98061885299131e-63
Tacc1	3.64425385498298e-67	1.11547871816018	0.653	0.326	7.4295403341538e-63
Adam9	4.4425388049637e-67	1.53988559759566	0.536	0.232	9.0570038616795e-63
Ifnar2	4.51687556080679e-67	1.4187009818944	0.624	0.312	9.2085542058168e-63
Anxa3	6.83667748178653e-67	0.641822731611785	0.518	0.185	1.39379343821182e-62
Mxra8	1.02066863885928e-66	-3.50573889275707	0.083	0.513	2.08083715404242e-62
Gm4951	1.61469399819453e-66	2.26249630403828	0.09	0.008	3.29187665411919e-62
Clic1	1.67831428914604e-66	0.928946305707319	0.858	0.613	3.42157934128203e-62
Nid1	1.89675100159507e-66	-4.67437988384395	0.054	0.481	3.86690626695186e-62
Rsrp1	2.22249284562009e-66	1.15464832460194	0.833	0.576	4.53099616436568e-62
Atp6v1f	2.39161947744552e-66	1.00050439759863	0.779	0.506	4.87579462866817e-62
Ms4a4c	2.41997803800344e-66	3.1612625029931	0.074	0.005	4.93360922607761e-62
Cavin1	3.24179376065659e-66	-2.47580738234844	0.266	0.674	6.60904493985058e-62
Bid	3.26994485354911e-66	2.63202987521439	0.101	0.01	6.66643657293057e-62
Shisa5	3.54611205820337e-66	1.10922632922204	0.694	0.371	7.2294586530592e-62
Cux1	6.31851715017697e-66	1.47780147724591	0.455	0.164	1.28815609140658e-61
Qk	6.86466005880231e-66	1.11654012729073	0.773	0.498	1.39949824618803e-61
Zmiz1	7.66640175587299e-66	1.31484018385463	0.61	0.286	1.56294932596983e-61
Diaph1	7.73185549223992e-66	1.44530514644038	0.511	0.207	1.57629337920295e-61
Adamts2	7.79285590755637e-66	-4.43638615194545	0.045	0.472	1.58872953387352e-61
Rcn3	7.84020127221097e-66	-2.70148587323726	0.318	0.631	1.59838183336565e-61
Ethe1	7.89115668419586e-66	1.940587467404	0.358	0.108	1.60877011320701e-61
Lilra6	1.47031331242985e-65	2.94097395275234	0.047	0.002	2.99752775005073e-61
Samsn1	1.54349049103308e-65	1.53860275586979	0.131	0.016	3.14671406406915e-61
Arrdc1	2.06669218428435e-65	2.01771328964671	0.257	0.06	4.2133653561005e-61
Loxl2	2.52036564482093e-65	-4.45554708655678	0.146	0.529	5.13826944009642e-61
Plk2	2.76956045385752e-65	1.57888916619462	0.356	0.104	5.64630289727933e-61
2310001H17Rik	3.13868555725241e-65	1.93754139940298	0.119	0.014	6.3988382455705e-61
Mmp2	3.96164057517782e-65	-4.10002262358412	0.09	0.51	8.07659664061502e-61
Etv1	4.58123742683935e-65	2.10087787894819	0.399	0.135	9.33976874209738e-61
Pilrb2	4.70641212553813e-65	3.28158608397869	0.054	0.003	9.59496240033459e-61
Serping1	5.14663445156976e-65	-4.58325954558566	0.079	0.5	1.04924436564153e-60
Cryab	5.62381012582086e-65	-3.76971523707216	0.088	0.513	1.1465261703511e-60
Nfia	6.17226493154137e-65	-2.52849173703267	0.218	0.628	1.25833965159334e-60
Snhg18	6.38846339097655e-65	-3.76257095136717	0.108	0.51	1.30241603151839e-60
Sh3glb1	8.15162942750057e-65	1.02289080430398	0.824	0.584	1.66187269138454e-60
Thbs4	8.5855257052151e-65	-3.74281492412078	0.322	0.623	1.7503311255222e-60
Rhbdf2	9.95181915525503e-65	2.40933239057594	0.169	0.028	2.02887737118184e-60
Trim5	1.81586342895518e-64	3.18289746640476	0.086	0.007	3.70200077261092e-60
Cmtm7	1.87404177146118e-64	1.54706217324783	0.615	0.323	3.82060895947791e-60
Il3ra	2.62995543089149e-64	1.74637197406988	0.225	0.047	5.36169013695847e-60
Tnip3	2.69997252694073e-64	1.85938185923005	0.144	0.02	5.50443399067407e-60
Ctnnd1	2.835281929977e-64	1.77349055272595	0.5	0.212	5.78028927064411e-60
Itpripl1	2.84649212756035e-64	1.3059142975949	0.198	0.037	5.80314350045728e-60
Rbms1	3.19117109650371e-64	1.07117482530466	0.795	0.504	6.50584051444212e-60
Atp6v1e1	3.29349977988623e-64	1.36656663904661	0.633	0.342	6.71445800125407e-60
Ecm2	3.56082581196756e-64	-4.09117619695085	0.043	0.467	7.25945558285827e-60
Gsg1	4.40250840350751e-64	4.3634541091587	0.038	0.001	8.97539388223075e-60
Sgpp1	6.36469877054345e-64	1.82158483890598	0.493	0.209	1.29757113835069e-59
Sqstm1	7.03898610986873e-64	1.39313859111954	0.707	0.419	1.43503809821894e-59
Ptgis	1.28669036511923e-63	-3.43874693454035	0.14	0.53	2.62317564736857e-59
Wsb1	1.38720872120976e-63	1.41447875475513	0.669	0.374	2.82810241993034e-59
Fxyd6	1.41790100858707e-63	-3.84209237860325	0.126	0.517	2.89067478620646e-59
Gm5547	1.9580246711018e-63	3.83768816242241	0.045	0.002	3.99182489697523e-59
Adam19	4.30403187485443e-63	1.81310475464224	0.405	0.139	8.77462978326572e-59
Tes	6.0148877818539e-63	2.25774580825497	0.167	0.027	1.22625517208655e-58
Cyp27a1	6.45824602605745e-63	2.13286135807013	0.205	0.04	1.31664261733233e-58
Snx6	7.08764687034081e-63	1.76929835481619	0.61	0.341	1.44495856745638e-58
Hnrnpf	7.20531764481319e-63	1.00489265523943	0.82	0.553	1.46894810824807e-58
Lgals3	7.21298913386521e-63	1.19557825064564	0.777	0.353	1.4705120947211e-58
Rps25	8.19432738670441e-63	0.629439360426796	0.989	0.855	1.67057752432743e-58
Neu1	9.18035270444066e-63	2.29993109306031	0.376	0.129	1.87159850585432e-58
Ripor2	9.37041346968978e-63	2.44779699310957	0.128	0.017	1.91034619406566e-58
2610001J05Rik	1.00108115951067e-62	1.14680642940724	0.592	0.281	2.04090415989441e-58
Rab14	1.02042498731973e-62	1.07730299855388	0.764	0.505	2.08034042164873e-58
Uap1l1	1.31563287520412e-62	1.6063051492667	0.448	0.173	2.68218074267864e-58
Cbl	1.39337599883985e-62	1.76109851250847	0.493	0.21	2.8406756488348e-58
Antxr1	1.72316346004237e-62	-3.90723015942739	0.083	0.482	3.51301334598837e-58
Ifi209	1.77491882180387e-62	3.22702966894589	0.07	0.005	3.61852700201154e-58
Sbno2	4.38667314755975e-62	1.60808122646722	0.385	0.127	8.94311054593005e-58
Sulf2	4.957942620145e-62	1.51181509487847	0.599	0.292	1.01077576196896e-57
Fxyd1	5.67206941705856e-62	-4.2586374375796	0.047	0.461	1.15636479205573e-57
Pon2	5.93414040197712e-62	1.46189005517682	0.527	0.234	1.20979320375108e-57
Nostrin	7.676450452393e-62	2.41693729464556	0.14	0.02	1.56499795372936e-57
Fnip2	1.11657196778359e-61	2.08453301942345	0.255	0.061	2.2763552707204e-57
Lgals3bp	1.20225342099712e-61	1.68911471295939	0.405	0.141	2.45103404938682e-57
Pak2	1.22370160433605e-61	1.3026706444772	0.662	0.378	2.4947604607599e-57
Fermt2	1.27268378009056e-61	-3.61714607673534	0.063	0.481	2.59462042247062e-57
Zfp984	1.49044837095214e-61	2.29395265581821	0.155	0.025	3.03857709386013e-57
Cyp4v3	2.49877596233361e-61	1.96717162209192	0.153	0.024	5.09425455440954e-57
Mknk1	3.54474576795585e-61	2.22842114617203	0.32	0.096	7.2266731971316e-57
Ctsk	3.76277893079774e-61	-2.39024068493761	0.128	0.534	7.67117740621735e-57
Irf2	3.86431158158438e-61	1.41020837542202	0.505	0.215	7.87817202137607e-57
Maoa	4.16452016643568e-61	2.1825467043084	0.214	0.045	8.49020726331242e-57
Bmp1	4.49649415031408e-61	-3.52594067254801	0.083	0.482	9.16700262424531e-57
Il1rn	4.571017806422e-61	1.70386061424102	0.068	0.005	9.31893400195254e-57
Angptl2	5.40918653096839e-61	-3.7302559987099	0.119	0.502	1.10277085806853e-56
Hmox2	6.8357718217835e-61	1.64872739371468	0.502	0.225	1.393608801307e-56
Wwtr1	8.70230209630695e-61	-4.17008579841305	0.041	0.449	1.7741383283741e-56
Bcl2a1d	1.17608304514015e-60	1.57064371649693	0.119	0.015	2.39768050412722e-56
S100a16	1.42696336292769e-60	-3.61168442502782	0.086	0.493	2.90915020800067e-56
Pabpc1	1.55354503507873e-60	0.864679921231898	0.912	0.682	3.16721226301501e-56
Col12a1	1.66746798372505e-60	-4.33598486957388	0.205	0.544	3.39946697842027e-56
Mdfic	1.71933673883035e-60	1.74530294349422	0.432	0.164	3.50521180945344e-56
Rcn1	1.81974062110564e-60	-3.92995324061089	0.065	0.465	3.70990520424806e-56
Nfix	2.016434524052e-60	-2.80863875220229	0.309	0.592	4.11090506418482e-56
Pdgfb	2.59565921219558e-60	1.56215162307798	0.189	0.035	5.29177043590313e-56
Ntpcr	3.25580597854384e-60	2.21014308072319	0.376	0.134	6.63761164845733e-56
Tspan33	3.45076269436886e-60	2.73898914493474	0.09	0.009	7.03506990500979e-56
Sem1	4.24147619040538e-60	0.774517355201968	0.959	0.718	8.64709750937946e-56
Ap1s2	4.59907238450849e-60	1.53096791061199	0.5	0.215	9.37612887029746e-56
Stard3nl	5.36973712952416e-60	1.5057125161206	0.455	0.181	1.09472830859609e-55
Rab7	6.41003686181707e-60	0.966658231589536	0.761	0.498	1.30681421501865e-55
Zg16	7.1941352034058e-60	7.20609019089011	0.02	0	1.46666834391834e-55
Ndufa4l2	7.83625813925317e-60	-4.21406187123096	0.18	0.535	1.59757794684954e-55
Soat1	9.77697301253131e-60	1.86044917141378	0.338	0.106	1.99323148806476e-55
Nbl1	1.28978692962106e-59	-3.70426506688047	0.101	0.507	2.62948861341845e-55
Chd7	1.50843357346285e-59	2.00921754127223	0.178	0.032	3.0752435262187e-55
Vac14	1.78620494309544e-59	2.04578170949894	0.236	0.056	3.64153601748867e-55
Csk	1.92777131231108e-59	1.49001593449679	0.423	0.161	3.93014737440859e-55
Erp29	2.19196569181358e-59	1.10187378942463	0.752	0.495	4.46876045590035e-55
Itsn2	2.56042131187055e-59	1.72338635116148	0.446	0.18	5.2199309285105e-55
Kdm7a	2.91218044589207e-59	1.67699080542325	0.471	0.192	5.93706227504016e-55
Rplp2	6.14507220514874e-59	0.653031512988123	0.998	0.87	1.25279587046367e-54
Kdelr3	9.25527902100934e-59	-4.06951162248241	0.077	0.46	1.88687373401317e-54
Kdelr2	9.40639515193829e-59	-2.18155947585567	0.477	0.68	1.91768177962566e-54
Col15a1	9.78616124367254e-59	-4.07422159645077	0.086	0.473	1.99510469274752e-54
Dusp6	9.97685296496331e-59	1.68575743776094	0.39	0.134	2.03398101396707e-54
Ncoa4	1.13907582816974e-58	1.62375742260628	0.459	0.188	2.32223389088965e-54
Ctsd	1.16534161892744e-58	1.16637859766111	0.84	0.581	2.37578195850738e-54
Ubl3	2.16357424018707e-58	1.24663828049497	0.694	0.411	4.41087880346938e-54
Igfbp5	2.94265779495432e-58	-4.03846952423961	0.146	0.53	5.99919644657337e-54
Mast3	3.25808038200849e-58	2.33396607007997	0.182	0.035	6.64224847480072e-54
Wasf2	4.80970572915997e-58	1.12260064305907	0.707	0.429	9.80554707003843e-54
Actg1	4.82471205514683e-58	0.670944353773214	0.986	0.852	9.83614046682785e-54
Tmem263	5.08075514254656e-58	-4.24441135023079	0.05	0.44	1.03581355091097e-53
Ehd1	1.07247381246339e-57	1.41158807190565	0.622	0.345	2.18645236146912e-53
Mfsd6	1.13798818455363e-57	2.27767051165144	0.322	0.101	2.32001651184949e-53
Ppp1r21	1.33839428802712e-57	2.13451185472151	0.318	0.099	2.72858443500089e-53
Nav1	1.36963924576732e-57	1.30818023117663	0.502	0.211	2.79228353034584e-53
Npdc1	1.38885544041154e-57	-3.03258996789727	0.074	0.478	2.83145958636701e-53
Sirpb1b	1.70725620235815e-57	3.33192914645656	0.041	0.002	3.48058321974756e-53
Wnk1	1.75395055851772e-57	1.02664577828009	0.788	0.529	3.57577900365007e-53
Cilp2	1.78774366714468e-57	-4.0905035920762	0.178	0.519	3.64467301420785e-53
Fosl2	1.81223865713182e-57	1.30125584575933	0.541	0.244	3.69461095029463e-53
Gm14548	1.98763065386762e-57	2.2690464060363	0.052	0.003	4.05218261403993e-53
Mfap2	3.60918019522521e-57	-4.22670472033264	0.092	0.465	7.35803566400564e-53
Washc2	4.90081762505599e-57	1.62005165194781	0.455	0.19	9.99129689220165e-53
Cox5a	4.946264651899e-57	0.85980764359092	0.806	0.546	1.00839497458265e-52
Itm2a	4.98224844863204e-57	-4.13106452054484	0.169	0.525	1.01573099122261e-52
Pdxk	5.05579413517988e-57	2.15749889579538	0.318	0.099	1.03072475033912e-52
Comp	5.18243695845657e-57	-3.32235370738887	0.32	0.605	1.05654342272054e-52
Morc3	5.72002966148695e-57	1.85444765034378	0.399	0.149	1.16614244708734e-52
Sdc2	5.73102548423317e-57	-4.25688801169748	0.05	0.44	1.16838416547062e-52
Ankrd44	5.76925040651808e-57	1.66351479662583	0.383	0.137	1.17617708037684e-52
Fkbp7	6.24267855876861e-57	-2.94944672091636	0.216	0.548	1.27269487777616e-52
Znrf2	7.74062057435142e-57	1.80272538617587	0.345	0.114	1.57808031649302e-52
Csf3r	7.99797588914086e-57	2.56618410691056	0.038	0.001	1.63054734451915e-52
Cnppd1	8.44129563712394e-57	1.61129459180328	0.378	0.133	1.72092694154046e-52
Ptn	8.77770942398332e-57	-5.20123929721437	0.083	0.458	1.78951162026748e-52
Cav1	9.41585582506887e-57	-3.5939250056419	0.108	0.503	1.91961052705679e-52
Rnase4	9.41943245984272e-57	1.1299742051761	0.77	0.536	1.92033969558814e-52
Ppp6r1	9.44275957197357e-57	2.12215796913868	0.347	0.117	1.92509539393825e-52
Anp32a	1.00985820901083e-56	1.06817330417569	0.655	0.363	2.05879793071038e-52
Ddr2	1.2674989752421e-56	-3.57892511082184	0.032	0.425	2.58405016082608e-52
Amz1	1.45109365055119e-56	2.56775071503452	0.086	0.008	2.95834462537872e-52
Ehbp1l1	1.47286575795027e-56	1.48328815781801	0.421	0.159	3.00273142073321e-52
Ptpra	1.55706202922927e-56	1.37223681427563	0.628	0.365	3.1743823589897e-52
Hmgn3	1.63281746079385e-56	-2.69627934827568	0.083	0.485	3.32882495732042e-52
Sub1	1.80746949587966e-56	0.787390486439608	0.858	0.596	3.68488806124987e-52
Pxn	2.42604591756719e-56	1.84314078059008	0.356	0.117	4.94597981214423e-52
Ppia	3.17512345446038e-56	0.5505301120011	0.993	0.88	6.47312418660838e-52
Lox	4.17647665462914e-56	-3.47001631237746	0.212	0.542	8.51458295579242e-52
Sirpb1c	5.07867949428921e-56	3.28471892171461	0.041	0.002	1.03539038850074e-51
Gm17745	5.96501743725712e-56	3.56124095423007	0.061	0.004	1.21608810493361e-51
Tmem176a	6.04707288880745e-56	1.23903866667985	0.482	0.198	1.23281674984118e-51
Arl8a	6.63732328471174e-56	1.57290775482793	0.538	0.265	1.35315109805418e-51
Sh3bp1	7.18577911139287e-56	2.35506674138411	0.227	0.054	1.46496478743966e-51
Ebf1	7.58770344801529e-56	-5.34170754057182	0.034	0.416	1.54690510194688e-51
Mbnl1	7.87048031679453e-56	0.851453587006993	0.849	0.579	1.6045548221849e-51
Actb	8.11042472945995e-56	0.472883032938112	1	0.963	1.653472289595e-51
Bcl10	8.59135541532953e-56	1.34497932814215	0.536	0.256	1.75151962852323e-51
Tmed5	9.4636621853958e-56	1.28524458616708	0.495	0.212	1.92935680973664e-51
Dlc1	1.00551956917379e-55	-3.4344423120521	0.052	0.446	2.04995274567461e-51
Mcoln2	1.2565504033015e-55	2.98137385225285	0.117	0.016	2.56172930721077e-51
Pgd	1.31836961565576e-55	1.46859408688113	0.439	0.179	2.6877601354374e-51
Scpep1	1.4477745016244e-55	1.38514388046611	0.586	0.317	2.95157787646166e-51
P3h3	1.80648079044376e-55	-2.83977619680881	0.07	0.461	3.68287238747769e-51
Sema3c	2.47472446591827e-55	-4.50561209205807	0.07	0.441	5.04522076866759e-51
Gpx7	2.81318726970077e-55	-3.68188177176419	0.074	0.448	5.73524488673895e-51
Tm4sf1	3.74106100931893e-55	-3.70501181593777	0.059	0.45	7.6269010796985e-51
Pstpip2	4.31177017421594e-55	3.17215363125072	0.135	0.021	8.79040585417404e-51
Rian	4.80322881482557e-55	-5.08635008529779	0.032	0.409	9.79234258478488e-51
Tspan14	5.20381834313535e-55	1.85393772092438	0.291	0.085	1.060902445615e-50
Pcyt1a	5.32069284055469e-55	1.76835028920615	0.475	0.218	1.08472964940389e-50
Bicc1	5.8481568818193e-55	-4.96335575037527	0.023	0.402	1.1922637434965e-50
Ankfy1	5.92524226022175e-55	1.9694115217357	0.363	0.129	1.20797913959141e-50
L1cam	7.12715212753699e-55	2.73566367872347	0.083	0.008	1.45301250424097e-50
Twf2	7.32600863924919e-55	1.6429633906278	0.419	0.167	1.49355338128373e-50
Ptgfrn	7.53263332893436e-55	-4.32162504926165	0.047	0.423	1.53567795676985e-50
Emp1	7.92648403496884e-55	1.04440630852953	0.858	0.625	1.6159723002091e-50
Dnajc13	8.49526197411632e-55	1.81428122119418	0.432	0.18	1.73192905866309e-50
Amdhd2	8.6559227506474e-55	2.1961011770615	0.277	0.079	1.76468297117449e-50
Peak1os	1.00459710121471e-54	4.55850002746763	0.032	0.001	2.04807211024643e-50
Mgp	1.19675455889463e-54	-4.21921505186169	0.315	0.613	2.43982351921849e-50
Crip2	1.30876373026587e-54	-2.57971902645569	0.23	0.598	2.66817661689303e-50
Parvg	1.52938773224643e-54	3.34196132427744	0.045	0.002	3.1179627697308e-50
Angptl1	1.66215883515684e-54	-5.27664751046154	0.034	0.407	3.38864321723424e-50
Rin2	1.67538756739659e-54	1.47159536765718	0.604	0.332	3.41561263365142e-50
Pcolce2	1.90968423852917e-54	-3.66972681508914	0.088	0.465	3.89327325708942e-50
Akap13	2.48895968985939e-54	1.17674124903113	0.714	0.437	5.07424211971634e-50
Ubtd1	3.2192919163357e-54	1.88627799069667	0.32	0.102	6.56317042983358e-50
Ltbp4	3.29028354777266e-54	-3.81311402209598	0.072	0.455	6.70790106884413e-50
Snx29	4.20298244432702e-54	2.52345620955969	0.196	0.043	8.5686203092495e-50
Ophn1	4.87384189777593e-54	2.06136847754232	0.331	0.109	9.93630147699579e-50
Gdpd3	5.00768956098481e-54	2.73253401133792	0.088	0.009	1.02091767079797e-49
Capza1	5.81128240200446e-54	1.46949265274139	0.538	0.275	1.18474614329665e-49
Plagl2	6.9954763241421e-54	2.52532702441823	0.189	0.04	1.42616775820285e-49
Rftn1	7.00065122577761e-54	1.53967944981233	0.236	0.058	1.42722276539928e-49
Rarres2	7.38520036669197e-54	-3.20673623787435	0.092	0.478	1.50562079875749e-49
4930589L23Rik	7.50695956947902e-54	3.68562154440129	0.065	0.005	1.53044384742969e-49
Plekha2	8.03727476106717e-54	1.77073583730665	0.322	0.103	1.63855920553876e-49
Tnmd	8.59898846780851e-54	-4.24818942162881	0.369	0.614	1.75307577893212e-49
5031425F14Rik	1.36760780543909e-53	5.74397089990345	0.023	0	2.78814203294868e-49
Grb10	1.52955734285046e-53	-4.90204965786439	0.023	0.394	3.11830855486923e-49
P3h4	1.5532327981157e-53	-3.61877935346711	0.045	0.42	3.16657570551849e-49
Slc25a3	1.65483042942448e-53	0.714931864029424	0.883	0.637	3.37370279646768e-49
Smap2	1.69648080525862e-53	1.85951735236438	0.381	0.144	3.45861541768074e-49
Col4a2	2.25758195912101e-53	-4.05251804745613	0.086	0.465	4.60253234006e-49
Hivep3	2.55633285252018e-53	1.8811335966057	0.212	0.049	5.21159578643288e-49
Rhobtb1	2.6609291605131e-53	2.23222374764427	0.268	0.077	5.42483627953805e-49
Zfhx4	2.9850939267068e-53	-3.86535849595272	0.025	0.4	6.08571098837715e-49
Fcho2	3.37488730476642e-53	1.53650845857606	0.543	0.28	6.8803827482273e-49
Rap1a	3.49593836748069e-53	0.874061648603659	0.745	0.467	7.12716954978287e-49
Smim40	3.60915493562867e-53	3.62624222244344	0.036	0.001	7.35798416726616e-49
Vps18	3.67184210654379e-53	2.39714908306919	0.205	0.047	7.48578450261082e-49
Mvp	3.69277045879249e-53	1.29212357380321	0.428	0.168	7.52845113434025e-49
Ifi213	3.76940789534961e-53	3.44108814508298	0.036	0.001	7.68469187624926e-49
Col4a1	4.09872655425583e-53	-4.68763422072958	0.077	0.45	8.35607382616135e-49
Psme2b	4.21470279909944e-53	2.33674201019228	0.083	0.008	8.59251459652404e-49
Cd209a	4.32012009996709e-53	2.83239777389876	0.088	0.009	8.8074288478029e-49
Bcl2l11	4.59149224824289e-53	2.10089039282367	0.275	0.079	9.36067524649279e-49
Anxa4	4.82927058869782e-53	1.07754109387891	0.583	0.296	9.84543394917825e-49
Mertk	4.96907743935042e-53	2.10635289859892	0.381	0.146	1.01304581756037e-48
Plau	5.33829992461417e-53	0.623514157789394	0.381	0.12	1.08831920563109e-48
Gm13212	6.65313892720568e-53	3.40110310542463	0.086	0.009	1.35637543308942e-48
Sft2d2	6.87783493458729e-53	1.88357278377393	0.417	0.172	1.40218420811431e-48
Col16a1	6.88190072715291e-53	-4.01574352244048	0.086	0.444	1.40301310124466e-48
Tubb6	8.70851729216212e-53	1.11589464412282	0.493	0.209	1.77540542035309e-48
Fosb	1.48097092069003e-52	0.839750696711386	0.784	0.449	3.01925541601077e-48
Adcy7	1.66624241983813e-52	1.70675642378307	0.455	0.2	3.396968421324e-48
Matn2	1.77674706884259e-52	-3.83480907678388	0.099	0.453	3.62225424924938e-48
Birc3	1.89138483576902e-52	1.70563520132734	0.291	0.086	3.8559662646823e-48
Gm37233	2.05752617110049e-52	3.6541720672288	0.077	0.007	4.19467860502257e-48
Mmp14	2.13691703021676e-52	-3.3552486055983	0.086	0.455	4.35653274950291e-48
Mxra7	2.64214228189344e-52	-3.06656947193239	0.101	0.469	5.38653547009615e-48
Gpi1	2.86143136734285e-52	1.08476938802265	0.658	0.387	5.83360012860187e-48
Furin	3.3655364465202e-52	1.5504501221529	0.574	0.311	6.86131915352073e-48
Card19	3.51993398955606e-52	1.11021683966207	0.651	0.367	7.17608942450795e-48
Htra3	5.04462140215098e-52	-3.26283294597061	0.063	0.437	1.02844696525652e-47
Stxbp3	5.0875602916397e-52	1.51353189496199	0.477	0.219	1.03720091665658e-47
Glud1	6.19178690371803e-52	0.90000374346307	0.734	0.455	1.262319596061e-47
Thbs3	6.66709564913676e-52	-3.69923571810434	0.061	0.427	1.35922078998951e-47
Aplp2	6.90811657535935e-52	0.841143584908952	0.784	0.533	1.40835772621851e-47
Col11a1	7.66716720125972e-52	-4.75802375689606	0.259	0.541	1.56310537732082e-47
Ubald2	8.55694121355888e-52	1.21353640804605	0.502	0.227	1.74450360520825e-47
Mef2a	8.76587274902095e-52	1.36673407386356	0.68	0.442	1.7870984773429e-47
Mrc2	8.86075221852029e-52	-4.62239000939118	0.027	0.39	1.80644155478973e-47
Gja1	1.06147969348286e-51	-3.66218987966708	0.124	0.468	2.1640386511035e-47
Tmem104	1.18344497170114e-51	2.55280560946621	0.198	0.046	2.41268926380712e-47
Fchsd2	1.23172932147767e-51	1.83939877735234	0.421	0.177	2.51112656769652e-47
Tln1	1.41556583299874e-51	1.13880860102102	0.691	0.458	2.88591406373452e-47
Plpp1	1.51536037025384e-51	-2.81488238320541	0.142	0.495	3.0893651868365e-47
Slc23a2	1.59675792919073e-51	2.18943963425796	0.275	0.082	3.25531039024114e-47
Igsf9	2.04344981181755e-51	3.62108162210987	0.063	0.005	4.16598113135243e-47
Pfkfb4	2.26890166991354e-51	2.34895354029996	0.144	0.025	4.62560983445273e-47
Peg3	2.38645560194631e-51	-4.2312392857626	0.061	0.421	4.86526703568795e-47
Cyp4f18	2.47913279813166e-51	2.97478155379627	0.045	0.002	5.05420803555101e-47
Arap1	3.1029321047548e-51	1.80255679990085	0.347	0.12	6.3259476819636e-47
Ikbkb	3.14465434178783e-51	1.57553584004916	0.396	0.155	6.41100680660284e-47
Afap1l1	3.30910009352753e-51	1.45833366458256	0.164	0.031	6.74626236067458e-47
Atp6v0d1	3.42610716045572e-51	1.18199368490026	0.622	0.359	6.98480466802107e-47
Tgfbr3	4.16943644603712e-51	-3.84185557723563	0.036	0.403	8.50023008253587e-47
C1qtnf6	4.67321576559025e-51	-3.51031516938458	0.126	0.465	9.52728498130884e-47
Tmem251	5.2368453353942e-51	1.81039500229285	0.318	0.106	1.06763565852682e-46
Fndc3a	5.41271833296122e-51	1.57149365605641	0.462	0.21	1.1034908865408e-46
Ltbp3	5.73477974207339e-51	-3.87931166197874	0.054	0.414	1.1691495460165e-46
Mapkapk3	5.76386187705639e-51	1.80458918061385	0.133	0.021	1.17507852087549e-46
2310022A10Rik	5.77577888067054e-51	2.35808880624854	0.203	0.048	1.1775080404023e-46
Trpm1	6.06679138708942e-51	5.17648002746462	0.029	0.001	1.23683676008592e-46
Cox7a2l	6.12680034082996e-51	0.842055083692394	0.791	0.529	1.249070785485e-46
Rap2b	6.34441320320857e-51	1.11334673106508	0.457	0.195	1.29343551973813e-46
Tmem221	6.68441321857716e-51	3.83609225931097	0.029	0.001	1.36275132287132e-46
Atp5mpl	8.81572384992742e-51	0.751422017721219	0.82	0.561	1.7972616212847e-46
Ssc5d	9.48420379500109e-51	-3.68452957818783	0.104	0.447	1.93354462768687e-46
Twist1	9.58854763442089e-51	-5.82449719372686	0.014	0.368	1.95481720622939e-46
Rab32	1.04951431185206e-50	1.69445765209248	0.266	0.076	2.1396448275728e-46
Ltbp1	1.11387303991906e-50	-4.47675223745188	0.036	0.393	2.27085296648299e-46
Atp1b3	1.4016353245216e-50	1.10304566086338	0.64	0.378	2.85751393610219e-46
Creb3l1	1.55267261019352e-50	-3.79245257099829	0.088	0.435	3.16543365040153e-46
Slc35f6	1.57529177507087e-50	2.21120641480914	0.275	0.083	3.21154734183698e-46
Mafk	1.78001120592801e-50	1.71009192341929	0.297	0.092	3.62890884552543e-46
Gm26510	1.86908654374847e-50	3.15213944252674	0.045	0.002	3.81050673674001e-46
Cmtm3	1.94269815005863e-50	1.15385833880787	0.505	0.227	3.96057871852454e-46
Amotl1	2.33111157858406e-50	-3.99234106976539	0.045	0.404	4.75243717525933e-46
Fibin	2.44025862017583e-50	-3.96070902801607	0.077	0.432	4.97495524895247e-46
Cracr2b	2.77719974059442e-50	0.880798151376005	0.257	0.068	5.66187711114985e-46
Auts2	3.39694148947942e-50	-3.57789988210945	0.059	0.422	6.92534461460169e-46
Slfn1	3.58013275953448e-50	3.33455247266689	0.036	0.001	7.29881665686294e-46
Ogfrl1	3.59082818816368e-50	1.94533947768804	0.324	0.111	7.32062142720929e-46
Il1a	3.70370227601284e-50	2.95710772464082	0.036	0.001	7.55073783010738e-46
Rplp1	4.27728291019264e-50	0.498254212202512	0.998	0.939	8.72009666900974e-46
Rinl	4.77027950633856e-50	1.96446610180751	0.117	0.017	9.72516882957243e-46
Itgbl1	5.12686214107819e-50	-3.43345314959676	0.137	0.471	1.04521338470161e-45
St13	6.11032803457504e-50	0.842319432196352	0.741	0.466	1.24571257640881e-45
Scp2	6.79453819376178e-50	0.922069544122886	0.698	0.453	1.38520250156221e-45
Areg	9.57770403035135e-50	2.51054597270534	0.065	0.005	1.95260652066773e-45
Tbc1d4	1.16652843044157e-49	2.17413544256288	0.284	0.089	2.37820151114123e-45
Nlrc3	1.1858768032803e-49	2.66446036930226	0.077	0.008	2.41764703884755e-45
Abcb4	1.18789114464861e-49	2.88875302952068	0.063	0.005	2.42175367659513e-45
Atp6v1c1	1.20304189784006e-49	1.57987827281389	0.376	0.146	2.45264151712654e-45
Sipa1	1.24921381696816e-49	1.55969769942897	0.286	0.086	2.54677220865298e-45
Dse	1.35616129294882e-49	1.32711000711415	0.583	0.331	2.76480602793476e-45
Hsd17b12	1.52694606757443e-49	1.43312530635447	0.439	0.193	3.11298494796399e-45
Asb10	1.60540676710639e-49	3.01213656247025	0.045	0.002	3.2729427760998e-45
Tgfb2	1.80094590829738e-49	-4.37927996059682	0.025	0.379	3.67158842324586e-45
Cd9	1.857979674838e-49	-1.57517402419398	0.59	0.8	3.78786316309224e-45
Ccr2	1.9557628045974e-49	2.68257625503915	0.124	0.019	3.98721362973273e-45
Slc46a3	2.09019092605912e-49	2.754595845222	0.095	0.012	4.26127224095673e-45
Igsf10	3.08645924867448e-49	-4.38146492723671	0.054	0.399	6.29236447027267e-45
Hspa5	3.3582116334298e-49	0.874820789873194	0.912	0.678	6.84638605707334e-45
G3bp2	4.31551275794675e-49	1.23519663200892	0.599	0.343	8.79803585962604e-45
Tspo	4.44813001015057e-49	0.492704814316598	0.833	0.483	9.06840265169397e-45
Fem1c	4.50456697129898e-49	1.81244528209704	0.345	0.126	9.18346068438722e-45
Sptbn1	5.40041347444068e-49	-2.3170921502263	0.333	0.611	1.10098229503422e-44
Ap2m1	5.94968053177824e-49	1.02115331160224	0.734	0.5	1.21296137001363e-44
Chka	7.68754945201235e-49	1.51596687974229	0.358	0.129	1.56726070678176e-44
I830077J02Rik	9.75544219297214e-49	3.6457590067375	0.041	0.002	1.98884199988123e-44
Cytip	9.78369546017847e-49	1.7533847596651	0.126	0.02	1.99460199346658e-44
Arhgef10l	1.21254225193328e-48	1.88651665653221	0.295	0.096	2.47200988901638e-44
Fnip1	1.43211551817398e-48	1.69158753043865	0.516	0.273	2.9196539069013e-44
Ifi206	1.5814230565687e-48	2.83082541800798	0.038	0.002	3.22404718542662e-44
Edem1	1.85518528316941e-48	1.41293595129445	0.419	0.178	3.78216623679748e-44
Aldh2	1.9493872493501e-48	1.03002659181127	0.682	0.407	3.97421578525004e-44
Rhob	2.0992259155899e-48	1.28093769176319	0.667	0.419	4.27969187411312e-44
Vrk1	3.13358925157664e-48	1.84979371715711	0.255	0.073	6.3884484071893e-44
Thy1	3.35109328898227e-48	-3.88266002820977	0.052	0.401	6.83187388824816e-44
Cst3	3.62439689289652e-48	0.310250228308043	1	0.912	7.38905794554813e-44
Emp3	4.28421529773328e-48	0.727246711056901	0.928	0.724	8.73422972748885e-44
Canx	4.79441512614066e-48	0.838455598898589	0.797	0.56	9.77437411766296e-44
Cryl1	6.88867579283985e-48	2.14084506461753	0.27	0.083	1.40439433388626e-43
Cerk	7.97365409457237e-48	1.82516125547004	0.302	0.101	1.62558886026047e-43
Hsp90aa1	8.35039082221707e-48	0.989022110569371	0.784	0.562	1.70239417692539e-43
Ndn	8.84503337606374e-48	-4.26203023193249	0.036	0.383	1.80323695437812e-43
Olfml2b	1.1448947217101e-47	-3.76140397144752	0.086	0.427	2.33409686915038e-43
Txndc17	1.14576630357113e-47	0.759433179129911	0.775	0.528	2.33587376309046e-43
Plxdc2	1.21459110523638e-47	-3.02515563537457	0.09	0.443	2.47618688624541e-43
Copz2	1.38919786195006e-47	-2.54608816589864	0.243	0.537	2.83215768115758e-43
Ddx3x	1.84099050040748e-47	1.0837378624982	0.775	0.549	3.75322733318073e-43
Atp6ap1	1.8596688825499e-47	0.967698163275277	0.673	0.423	3.79130695085449e-43
Stk4	2.12411494537713e-47	1.90057209754596	0.309	0.106	4.33043313914036e-43
Eln	2.18349931944493e-47	-5.20907046663864	0.047	0.392	4.45150006255238e-43
4930430E12Rik	2.47183192221175e-47	3.49415338374565	0.032	0.001	5.03932373981309e-43
Cacna2d1	2.58993220994045e-47	-3.66069466839174	0.018	0.362	5.28009479640559e-43
Msn	2.92434056889189e-47	0.918076220465592	0.743	0.48	5.9618531177999e-43
Tapbp	3.01894487155579e-47	1.01383796394002	0.572	0.297	6.15472290964078e-43
Gm5244	3.41698984609924e-47	5.23009215576706	0.027	0.001	6.96621719924252e-43
Sfmbt1	5.67669366864324e-47	2.18677298806124	0.27	0.085	1.1573075382263e-42
Ccnd1	6.40933167987436e-47	1.20379472900837	0.45	0.188	1.30667044957599e-42
Pi4k2a	7.67264133834371e-47	1.89451539665433	0.369	0.148	1.56422138964813e-42
Tuba1a	7.94180466181333e-47	-1.80160455000308	0.486	0.699	1.61909571640388e-42
Rps13	8.11523239170971e-47	0.513791544326186	0.966	0.853	1.65445242769786e-42
Nipsnap3b	8.2549057454967e-47	1.4552494793611	0.318	0.109	1.68292763433441e-42
Pdgfrl	8.30719339129658e-47	-3.45741465004104	0.16	0.472	1.69358751668363e-42
Scd2	8.65490321190288e-47	-3.18128078755291	0.099	0.44	1.76447511781064e-42
Dkk3	8.75373124088517e-47	-4.35920894063647	0.054	0.387	1.78462318807926e-42
Clec2d	9.41325881448531e-47	1.48704825637166	0.3	0.095	1.91908107450912e-42
Tmem256	9.82440633760341e-47	0.823549825689817	0.766	0.512	2.00290172004721e-42
Gm15503	1.14831194411865e-46	3.59330740405221	0.052	0.004	2.34106356047469e-42
Eif5	1.22578793732932e-46	0.870398064204098	0.786	0.559	2.49901386783328e-42
Tmem50a	1.25487576486654e-46	0.822240573940836	0.802	0.556	2.55831522183342e-42
Gm26714	1.36256064505033e-46	5.77294808676205	0.02	0	2.7778523870641e-42
Pilrb1	1.37910842948405e-46	3.47769580262041	0.034	0.001	2.81158835518914e-42
Gm9733	1.41836851098697e-46	4.68155151915024	0.02	0	2.89162788334913e-42
Spred1	1.46981995609532e-46	1.34376321293896	0.55	0.293	2.99652194449153e-42
Pmaip1	1.50175738248431e-46	0.907341059585741	0.106	0.015	3.06163277567076e-42
Clec11a	1.62328866912231e-46	-3.11338525557329	0.11	0.442	3.30939860973966e-42
Lpar1	1.69283630704852e-46	-3.26730256862384	0.07	0.416	3.45118537917982e-42
Dbi	1.86401032009284e-46	0.433092753305793	0.833	0.571	3.80015783957326e-42
Ehd2	2.1707544798563e-46	-3.6539118217734	0.068	0.414	4.42551715808304e-42
Ifrd1	2.31393915788594e-46	1.14125083221804	0.712	0.477	4.71742776118207e-42
Fhl1	2.68345882880786e-46	-3.53124226276449	0.056	0.403	5.47076751429058e-42
Icosl	2.93091994411128e-46	2.27326834827123	0.11	0.017	5.97526649005967e-42
Chpf	3.35842630487348e-46	-5.37982780373539	0.016	0.347	6.84682370774557e-42
Tpr	3.44453112151876e-46	1.02450904908452	0.712	0.487	7.02236559744029e-42
Foxp1	4.05926370592657e-46	1.01419608561459	0.709	0.449	8.27562091727249e-42
Map1b	4.58201420436301e-46	-3.87085472124133	0.045	0.383	9.34135235843488e-42
Cdkn1c	5.15351698374956e-46	-4.08764035001461	0.104	0.43	1.05064750747702e-41
Map2k3	5.39792737852886e-46	1.37041737749672	0.507	0.256	1.10047545466068e-41
Tmem45a	5.51531148848772e-46	-4.09039352142895	0.043	0.377	1.12440655315799e-41
Pip5k1c	6.18695971528965e-46	1.68499483783141	0.336	0.124	1.2613354771561e-41
Casc4	7.48140683571339e-46	-4.77364828657998	0.02	0.352	1.52523441159689e-41
Atp6v1g1	7.96020264225298e-46	0.728751084237101	0.797	0.565	1.62284651267611e-41
Tcea3	8.28121465899272e-46	-4.54111286471078	0.032	0.363	1.68829123252885e-41
Prnp	8.70964361598907e-46	-2.50397731512298	0.164	0.504	1.77563504399169e-41
Scarf2	9.23409879972617e-46	-3.90852061102933	0.032	0.368	1.88255572230017e-41
Abcd1	1.06710103993496e-45	2.00147747303166	0.255	0.077	2.1754988901154e-41
Tgfb3	1.20253132642825e-45	-4.52911511678202	0.023	0.355	2.45160061518928e-41
Gm26520	1.33712384917353e-45	6.0884966051861	0.025	0.001	2.72599439131008e-41
Rpl37a	1.41081589840593e-45	0.636778572771852	1	0.929	2.87623037208017e-41
Picalm	1.60498790997833e-45	0.931659910754516	0.725	0.489	3.27208885207283e-41
Vps33a	1.89002282231437e-45	2.00197112257768	0.227	0.063	3.8531895278523e-41
Col5a1	2.06539047632289e-45	-4.35589534717978	0.07	0.402	4.21071156407948e-41
Itih5	2.42410096971715e-45	-4.5896383165604	0.043	0.373	4.94201464696236e-41
Imp4	2.65301568394173e-45	1.49992511589857	0.322	0.116	5.40870307485201e-41
Aph1c	2.73207676203495e-45	2.31229902703898	0.131	0.023	5.56988489476065e-41
Selenom	2.77205450197693e-45	-1.82863739066888	0.475	0.644	5.65138751318036e-41
F830016B08Rik	3.140172516022e-45	2.74885080645248	0.052	0.004	6.40186970841406e-41
Plod2	3.18567083439479e-45	-4.22938140764955	0.038	0.372	6.49462713008066e-41
Fam110a	3.21751269229077e-45	2.05977354509865	0.155	0.032	6.55954312577319e-41
Plxna4os1	3.97481859018208e-45	3.82044074459007	0.036	0.002	8.10346265980421e-41
Sdc1	4.93333047324042e-45	-3.53559736954556	0.054	0.388	1.00575808357953e-40
Gpm6b	5.41517508106249e-45	-3.52462232035898	0.047	0.382	1.10399174377621e-40
Mfge8	6.02247342172915e-45	-2.99545151836464	0.302	0.601	1.22780165648792e-40
Akr1c13	6.14842066950934e-45	2.92761626407092	0.061	0.005	1.25347852189287e-40
Zfp703	7.04269682038123e-45	1.4771050072131	0.473	0.23	1.43579460077112e-40
Parva	7.26527902065805e-45	-3.64100978822907	0.036	0.374	1.48117243394156e-40
Ywhag	7.45098900972691e-45	1.20601754360262	0.502	0.251	1.51903312941303e-40
Il11ra1	8.54108886506524e-45	-2.41249925574201	0.275	0.571	1.74127178692085e-40
Ifngr2	1.29801940517851e-44	1.31459345782642	0.435	0.196	2.64627216133743e-40
Maged1	1.34401273931457e-44	-2.39646028154608	0.205	0.506	2.74003877164062e-40
Kazald1	1.37935279176798e-44	-3.58112621388126	0.056	0.388	2.81208653657737e-40
Gm15448	1.4202680136956e-44	5.24414317501806	0.016	0	2.89550039952122e-40
Slc28a2	1.64043564322902e-44	3.26021591612941	0.065	0.006	3.34435614585101e-40
Gm28417	1.70335647581064e-44	3.2232914035319	0.043	0.003	3.47263284723515e-40
Arhgdia	1.92256085407102e-44	0.756279004589603	0.809	0.579	3.91952481319458e-40
Plxnd1	2.34160450898231e-44	0.895810737585946	0.356	0.13	4.77382911246224e-40
Atpif1	2.4289054065075e-44	0.768897211917747	0.813	0.598	4.95180945224685e-40
Wfdc18	2.48633768222418e-44	3.85783112395793	0.032	0.001	5.06889663275044e-40
Cox7a1	2.56889308424537e-44	1.70585221392172	0.113	0.018	5.23720233085104e-40
Dhx58	2.70735272609006e-44	2.47976625537129	0.086	0.011	5.5194800026798e-40
Rnf213	2.78619605712663e-44	1.72791357619659	0.212	0.055	5.68021790166407e-40
Atp6ap2	2.79544845010544e-44	0.911509735286954	0.682	0.437	5.69908075522997e-40
Tlr5	3.76237073593627e-44	3.60896514775081	0.072	0.008	7.67034521935328e-40
Mmp23	4.2760052029899e-44	-4.07169188833947	0.054	0.376	8.71749180733552e-40
Fam114a1	4.51873871493036e-44	-2.94662337894136	0.088	0.418	9.21235261812852e-40
Adamts5	4.95347052326878e-44	-4.76622229556599	0.023	0.347	1.00986403557881e-39
Dck	5.06657907534162e-44	2.11838922835139	0.169	0.038	1.0329234760899e-39
Tpt1	6.19025875823221e-44	0.46618357305865	0.995	0.937	1.2620080530408e-39
Meox2	6.25884339288562e-44	-4.20024782601224	0.041	0.37	1.27599040250759e-39
Sspn	6.66387097099158e-44	-3.73693506329074	0.034	0.363	1.35856337485605e-39
Sulf1	7.22095845103219e-44	-5.06969669336396	0.016	0.337	1.47213679941193e-39
Crlf3	7.35806799489216e-44	1.67470531722918	0.315	0.112	1.50008932211866e-39
Manba	7.45010913445812e-44	1.91073720054386	0.279	0.093	1.51885374924198e-39
Lamb2	7.62838973443259e-44	-2.67901177894797	0.131	0.462	1.55519981515877e-39
1700017B05Rik	9.30376798679803e-44	1.96476727684479	0.241	0.072	1.89675917946851e-39
Rragc	9.8170831305599e-44	1.42537675866902	0.525	0.291	2.00140873782725e-39
Tnfaip2	1.10186091071895e-43	1.30735884813704	0.236	0.065	2.24636383868273e-39
Cox6b1	1.14988293291779e-43	0.602642552920382	0.863	0.658	2.34426633533951e-39
Cap1	1.22700762713617e-43	0.976932800647124	0.493	0.246	2.50150044944252e-39
Lamtor1	1.25313377740839e-43	1.12578116220388	0.637	0.41	2.55476383200248e-39
Timp1	1.65835458241087e-43	-3.41386075938215	0.074	0.402	3.38088748716104e-39
Ube2d3	1.69043628792428e-43	0.68808599742489	0.84	0.638	3.44629246019123e-39
Nfkbib	1.83542732568162e-43	1.74814307138946	0.302	0.106	3.74188568886712e-39
AI427809	1.88394352871577e-43	3.06501759236249	0.068	0.007	3.84079567199284e-39
Ryk	1.9498246564954e-43	-3.09426917529082	0.054	0.388	3.97510752719717e-39
Meig1	2.24452710038747e-43	6.48088721169607	0.02	0	4.57591739955993e-39
Rab39	2.33623929384462e-43	5.98545726364021	0.02	0	4.76289104836103e-39
Fgd4	2.66704224207499e-43	1.97050165968813	0.306	0.11	5.43729901891828e-39
Ubl5	2.82198552544246e-43	0.64658725604619	0.809	0.573	5.75318189071954e-39
Gm4065	3.13853455456566e-43	6.98098543713849	0.018	0	6.39853039639301e-39
Gm43569	3.20468488486868e-43	6.3424974388725	0.018	0	6.53339107478179e-39
Cic	3.33905494419345e-43	1.55162008547201	0.39	0.168	6.80733131472718e-39
Kera	3.37914357422737e-43	-3.92441285446614	0.198	0.477	6.88906000477733e-39
Cd209e	3.38122374138807e-43	4.69778156580757	0.018	0	6.89330084156786e-39
Rpl23	3.81685881069213e-43	0.465238455673592	0.986	0.895	7.78143005735805e-39
Dpysl3	4.93287396451397e-43	-3.266130098997	0.072	0.403	1.00566501514546e-38
Pkd2	5.59226507765299e-43	-2.68002929828946	0.119	0.446	1.14009508138111e-38
Limd2	5.65821515907423e-43	1.4803353728365	0.252	0.077	1.15354032448046e-38
Apod	6.52373466211663e-43	-3.33254277357375	0.146	0.484	1.32999378556572e-38
Snap23	7.07469154984049e-43	1.30696860617115	0.491	0.253	1.44231736626598e-38
Gpr84	7.80377585729359e-43	4.28249131100932	0.034	0.002	1.59095578402644e-38
C1qtnf2	8.46996958842145e-43	-5.25851748570292	0.02	0.334	1.72677269999148e-38
Eva1b	9.91290418626493e-43	-2.38415315978447	0.203	0.503	2.02094377645383e-38
Stat3	1.15350124590123e-42	1.31943874146086	0.572	0.337	2.35164299001883e-38
Zfp991	1.16662170160029e-42	2.35635220186769	0.117	0.02	2.37839166305252e-38
H2afj	1.45532628675006e-42	0.85242507090104	0.678	0.432	2.96697370079735e-38
Ifi211	1.58598655941219e-42	1.12865869052023	0.207	0.053	3.23335079867363e-38
Tpm1	1.87163070716806e-42	-3.02324204609628	0.275	0.536	3.81569352270352e-38
Glmp	2.17461257553968e-42	1.08743242318982	0.518	0.277	4.43338265775274e-38
Dgkd	2.24944383772337e-42	1.72325820002313	0.261	0.084	4.58594115196663e-38
Akr1b3	2.40202897033387e-42	1.234791670038	0.536	0.305	4.89701646181965e-38
Rbfox2	2.74472414487379e-42	-3.377680016913	0.032	0.354	5.59566911415419e-38
Cuedc1	2.78244615441623e-42	-3.11333019193493	0.065	0.389	5.67257297500836e-38
Pkn1	2.80367428534077e-42	1.41292589399121	0.417	0.19	5.71585076552422e-38
Rflnb	3.36989298117809e-42	-4.7764855522582	0.038	0.35	6.87020082072776e-38
Ndufb8	4.04839029553354e-42	0.73216835378583	0.743	0.511	8.25345329550423e-38
Tle3	4.27177163887724e-42	1.45313677649856	0.311	0.11	8.70886084017904e-38
Pls3	4.43653758528865e-42	-2.53826724881317	0.144	0.468	9.04476917512797e-38
Rilpl2	4.52591905965289e-42	1.56410250671524	0.412	0.19	9.22699118691434e-38
Tgfbi	5.3206550504616e-42	0.799387042931676	0.896	0.605	1.08472194513761e-37
Golim4	5.85191268401689e-42	-2.2480059763923	0.16	0.475	1.19302943889052e-37
Cthrc1	5.87851998749989e-42	-3.91656616184373	0.11	0.414	1.1984538698516e-37
P3h1	6.2460727201341e-42	-3.66102597051929	0.041	0.359	1.27338684545374e-37
Vps35	7.04622042299396e-42	1.1553068004873	0.57	0.346	1.43651295763578e-37
Tal1	7.56822550371641e-42	2.07817167828983	0.083	0.011	1.54293413344266e-37
Rnf141	8.77878188125293e-42	2.08743749559667	0.236	0.072	1.78973026213103e-37
Prdm1	9.51196951940876e-42	2.70740962598419	0.088	0.012	1.93920522592186e-37
Rps28	9.81459858876549e-42	0.66208300617203	0.995	0.916	2.00090221429162e-37
Gm38079	1.00945126907677e-41	5.01030521786657	0.032	0.001	2.0579683022668e-37
Cdon	1.01775822528413e-41	-3.46756664777198	0.041	0.359	2.07490369388675e-37
Gna12	1.03133124761376e-41	1.59597646593398	0.412	0.192	2.10257501451016e-37
Phf23	1.04634906801751e-41	1.63252789255356	0.426	0.201	2.13319184496729e-37
H2-Aa	1.05869121751787e-41	1.74820626918616	0.261	0.081	2.15835378515368e-37
Cacul1	1.25891476226963e-41	1.76612557197179	0.306	0.113	2.5665495258391e-37
Rpl10	1.43534524692734e-41	0.497218353594539	0.971	0.874	2.92623835491077e-37
Cyren	1.69668189238115e-41	1.97115759110116	0.209	0.058	3.45902537399744e-37
Pip4p1	1.74621207570665e-41	1.44079899268373	0.439	0.212	3.56000255874314e-37
Tap1	1.81330743689247e-41	1.60052978230257	0.18	0.044	3.69678987159267e-37
Trim14	2.09722252310567e-41	4.05552223556156	0.038	0.002	4.27560755785554e-37
Ms4a8a	2.12980677040196e-41	3.62730960496711	0.038	0.002	4.34203706281847e-37
Tkt	2.42795177402525e-41	1.14079764285589	0.545	0.312	4.94986528170527e-37
Nckap1	3.55876749314104e-41	-4.02675830270601	0.034	0.346	7.25525928826664e-37
Stard9	3.60444186599738e-41	1.49773572545299	0.291	0.099	7.34837563220886e-37
Cd80	3.69108654816984e-41	2.19086909116319	0.065	0.007	7.52501814575386e-37
Rnf13	4.08107927111831e-41	1.14317609820236	0.547	0.316	8.32009631002891e-37
Ccdc115	4.08565802774172e-41	1.60493100538264	0.381	0.168	8.32943102115705e-37
Crtap	4.11849467822754e-41	-2.58973312014054	0.225	0.495	8.39637510050248e-37
Hoxa10	4.36172427143423e-41	-3.8770803201637	0.032	0.342	8.89224727217296e-37
Sbf2	4.47681851557447e-41	1.40867885640425	0.471	0.24	9.12688990770167e-37
Vdac2	4.76430150937774e-41	0.778557616251021	0.698	0.468	9.71298148716839e-37
Pld3	4.78897815801155e-41	1.58976581385287	0.466	0.244	9.76328977073815e-37
Tmcc1	4.92282982072799e-41	1.72345032320448	0.408	0.187	1.00361731555182e-36
Sesn1	6.78440840728612e-41	1.75587926644268	0.365	0.156	1.38313734199342e-36
Fgr	7.03767993302302e-41	2.48611388473289	0.059	0.005	1.4347718079454e-36
Osbpl11	7.06401688086763e-41	2.05868679647691	0.329	0.132	1.44014112150248e-36
Tnfsf12	8.35387024233325e-41	1.27943413201665	0.507	0.274	1.70310352630448e-36
Tor4a	9.72799564088345e-41	2.66480517398636	0.061	0.006	1.98324647130691e-36
Gm15247	9.74237143799528e-41	4.09738477522662	0.029	0.001	1.9861772650641e-36
Smim24	1.07623392034261e-40	3.4365782466677	0.047	0.004	2.19411809340248e-36
Mybpc3	1.12045591082259e-40	2.91055646907579	0.029	0.001	2.28427346539401e-36
Pamr1	1.32217302015263e-40	-3.46256494703788	0.038	0.349	2.69551413618517e-36
Ikbip	1.39028904988067e-40	-2.41583997025684	0.169	0.466	2.83438228599172e-36
Btg1	1.51083438326243e-40	0.717903786709746	0.791	0.515	3.08013805715712e-36
Zeb1	1.94324131144991e-40	-3.51296957727775	0.032	0.343	3.96168606165294e-36
Arhgap22	1.96829397483636e-40	1.68857861254867	0.2	0.054	4.01276092649889e-36
Bcap29	2.24973757657044e-40	1.6961165429249	0.232	0.07	4.58653999735415e-36
Abl2	2.33619545861852e-40	1.54345819590352	0.309	0.114	4.76280168148557e-36
Hmgb2	2.5922047483412e-40	0.667058279659792	0.532	0.284	5.28472782044321e-36
Trmt1	2.76267521249402e-40	1.63559134547109	0.324	0.126	5.63226595571156e-36
Slc25a4	2.79221847161783e-40	-1.44761036915505	0.599	0.681	5.69249579808728e-36
Mylk	2.92516356487061e-40	-3.86712599295911	0.045	0.356	5.96353095970172e-36
Zfp658	3.15455184922331e-40	3.26200989750598	0.083	0.011	6.43118485501156e-36
Cpxm2	3.61874687067979e-40	-3.72468243389831	0.119	0.409	7.37753924525489e-36
1810037I17Rik	3.6634671878673e-40	0.694084652365023	0.7	0.463	7.46871055590506e-36
Aftph	3.77333754801975e-40	1.61061393197884	0.381	0.169	7.69270325914786e-36
Pik3r6	3.94615036537121e-40	1.87518279264958	0.155	0.035	8.04501674988228e-36
Mkrn1	4.4853213786715e-40	0.17193084799171	0.498	0.248	9.14422469469759e-36
Lrrfip1	5.07100205450085e-40	0.963624946338256	0.514	0.262	1.03382518885109e-35
Fhad1os2	5.24842815047632e-40	7.00303944061619	0.016	0	1.06999704703761e-35
Tlr9	5.24842815047632e-40	7.60756829382753	0.016	0	1.06999704703761e-35
Gm27168	5.36491017120173e-40	5.58334950542866	0.016	0	1.0937442366029e-35
Gm40773	5.43262176673705e-40	5.45316406419841	0.016	0	1.10754859958468e-35
Klf4	5.91293679690319e-40	0.692377431369319	0.829	0.575	1.20547042478465e-35
Dync1i2	6.64240462776845e-40	0.821414803879249	0.66	0.413	1.35418703146315e-35
Rpl34	8.47084458296399e-40	0.449559182665309	0.989	0.878	1.72695108512887e-35
Nsa2	8.67767212530801e-40	0.885361035091481	0.671	0.439	1.76911701618654e-35
Prdx1	1.08569737766921e-39	0.714034760839955	0.894	0.705	2.21341124385422e-35
Dmac1	1.12394648548508e-39	1.33379955869756	0.486	0.261	2.29138969995842e-35
Trim12c	1.16302471582955e-39	1.8058725955323	0.158	0.036	2.3710584881617e-35
Ptprd	1.17907486848873e-39	-5.48506222976564	0.011	0.306	2.40377993438797e-35
Slc15a2	1.30703204241202e-39	2.31169460536699	0.081	0.011	2.66464622486538e-35
Rps14	1.33565124518027e-39	0.424627718093109	0.993	0.92	2.72299219354902e-35
Higd2a	1.3921011402202e-39	0.97349409416858	0.637	0.418	2.83807659456692e-35
Atf5	1.40370328373215e-39	-2.7994442055456	0.108	0.419	2.86172988454473e-35
Rapgef6	1.64694694910843e-39	1.48845388575504	0.408	0.187	3.35763074514735e-35
Gapvd1	1.90254092129022e-39	1.47378548375639	0.466	0.245	3.87871017623437e-35
Reck	1.94532275822734e-39	-4.22555127559353	0.023	0.323	3.96592950719809e-35
Kmo	1.95432558211714e-39	3.38429341067429	0.034	0.002	3.98428356426222e-35
Klra2	2.05057987827722e-39	3.17723370545136	0.034	0.002	4.18051719784378e-35
Rassf3	2.1406952608483e-39	1.29249072976524	0.245	0.076	4.36423542829144e-35
Eif5b	2.29214725313878e-39	0.868536752213154	0.691	0.448	4.67300060497403e-35
Mylip	2.41399566586668e-39	1.64705577192122	0.426	0.204	4.92141296400239e-35
Sptssa	2.56128942455801e-39	0.832149372625815	0.631	0.396	5.22170074984641e-35
Ets2	3.10204237757719e-39	1.5605509748876	0.414	0.196	6.32413379516663e-35
Aldh9a1	3.43082623114502e-39	1.75644279823981	0.3	0.113	6.99442543743534e-35
H2-Ab1	3.71106668887206e-39	1.45397642074786	0.27	0.088	7.56575165860347e-35
Apobec3	3.76066744693394e-39	1.77435085857386	0.194	0.051	7.66687272406422e-35
Pomp	3.78509209014296e-39	0.696610269550457	0.736	0.524	7.71666724417446e-35
Fam117b	3.86050602239239e-39	1.6739508973694	0.313	0.121	7.87041362785137e-35
Vcan	3.89128368331758e-39	-4.03183363667406	0.068	0.368	7.93316004517955e-35
Itga1	4.21829361310945e-39	-3.53591433710828	0.025	0.323	8.59983518904624e-35
Cpz	4.46420058184073e-39	-4.27473534241079	0.047	0.341	9.1011657261987e-35
Pea15a	4.99111135914766e-39	0.946273973234218	0.574	0.346	1.01753787278943e-34
H2-Eb1	5.6685141358264e-39	1.7808770738416	0.239	0.072	1.15563997687093e-34
Sertad1	5.76273977946677e-39	0.989822687440566	0.561	0.322	1.17484975883989e-34
Wdfy3	6.51223424263267e-39	1.70727760831576	0.392	0.182	1.32764919504552e-34
Ly6c2	7.61582471048272e-39	3.24888069165211	0.056	0.005	1.55263818372611e-34
Midn	9.05047109340816e-39	1.12348477152746	0.45	0.219	1.84511954181312e-34
Rnaset2a	9.71175324615358e-39	1.35899788493201	0.329	0.126	1.97993513429333e-34
Tnxb	1.01211490486027e-38	-4.39937818122184	0.068	0.363	2.06339865653863e-34
Got1	1.02197877940732e-38	1.53405294446676	0.252	0.083	2.08350813757771e-34
Clcn5	1.08998365080877e-38	1.60911163612017	0.403	0.187	2.22214966890385e-34
Adam17	1.1555929689934e-38	1.41356930498103	0.403	0.188	2.35590738588684e-34
Gstm5	1.28502067412275e-38	-3.00765749055199	0.068	0.376	2.61977164833405e-34
Brk1	1.3181976109304e-38	0.731005644029509	0.741	0.515	2.6874094694038e-34
Rpl32	1.366339526591e-38	0.430985540302254	0.995	0.909	2.78555639286108e-34
Slc38a6	1.37759725447676e-38	1.90951889281312	0.259	0.088	2.80850752270178e-34
Sema3b	1.41841267355701e-38	-3.90580767564438	0.068	0.359	2.89171791758067e-34
Tlr4	1.97070665892898e-38	1.83534950493122	0.205	0.058	4.01767966555852e-34
Hlx	2.01267841273802e-38	1.8251417262251	0.191	0.052	4.103247480049e-34
Igf2bp3	2.12658777219018e-38	1.90224328793135	0.162	0.039	4.33547449116411e-34
Larp4b	2.42268628870249e-38	1.27776258291288	0.523	0.297	4.93913053677776e-34
Gramd1b	2.4532432444818e-38	2.3911113428583	0.119	0.023	5.00142700252504e-34
Irak4	2.46592662750847e-38	1.89949918321338	0.194	0.053	5.02728461550152e-34
Ar	2.9331555177436e-38	-4.5107807960697	0.011	0.3	5.97982415402388e-34
Git2	2.99613603603773e-38	1.23013666068194	0.428	0.202	6.10822253667012e-34
Ctns	3.50948692220369e-38	2.20768650155282	0.214	0.065	7.15479098829666e-34
Itprid2	3.7284720128914e-38	1.63781330665603	0.349	0.148	7.6012358926817e-34
Tnc	4.54908414945909e-38	-4.25921563590551	0.054	0.343	9.27421785550224e-34
Vmp1	4.76405651916234e-38	1.18762238028228	0.484	0.259	9.71248202561626e-34
Ik	6.10226557164095e-38	1.18154525577647	0.541	0.325	1.24406888209044e-33
Hpcal1	6.50013847213056e-38	1.52556907747834	0.329	0.132	1.32518323031326e-33
Mthfs	6.75445587749071e-38	1.77492332754303	0.18	0.047	1.37703091974403e-33
Atox1	6.90678937990214e-38	0.577418548370514	0.869	0.656	1.40808715088065e-33
Atxn3	6.98738991681885e-38	1.81659831138546	0.205	0.059	1.42451918234186e-33
Samd9l	7.4110670276179e-38	1.55657402825515	0.363	0.158	1.51089423492046e-33
Cfap126	7.41434768639999e-38	2.93329462830807	0.052	0.005	1.51156306282637e-33
Calu	7.60964544458355e-38	-1.78191300175574	0.378	0.585	1.55137841678725e-33
Itga2	9.1647212866646e-38	-4.40337912371004	0.025	0.312	1.86841172871231e-33
Cox4i1	1.04399475950271e-37	0.470735059241119	0.966	0.789	2.12839211619818e-33
Swap70	1.05096644779786e-37	1.40007797012111	0.412	0.197	2.1426052971255e-33
Adgre5	1.11078251815994e-37	1.75916901008165	0.369	0.164	2.26455231977267e-33
Gab3	1.13645832454625e-37	2.28296367458916	0.128	0.026	2.31689758625245e-33
2410006H16Rik	1.18312929578407e-37	0.824487469108586	0.622	0.365	2.41204569531499e-33
Fkbp14	1.28857704776337e-37	-3.20107437369635	0.059	0.354	2.62702202727518e-33
Pctp	1.32255809933216e-37	2.6189294226116	0.077	0.01	2.69629919710847e-33
Elk3	1.35592583951068e-37	1.16105458840274	0.453	0.227	2.76432600901042e-33
Etf1	1.69455128895415e-37	1.1865388754315	0.5	0.278	3.45468171279082e-33
Lamtor2	1.73298479456456e-37	0.76300743676295	0.698	0.491	3.53303610067877e-33
Coro1c	1.79196031176329e-37	1.07125802438054	0.538	0.315	3.65326948759182e-33
Bend4	1.81328920070464e-37	2.04268490340641	0.108	0.019	3.69675269347654e-33
Arid5a	1.91177795217605e-37	1.66499756999452	0.234	0.074	3.89754171110131e-33
Rab1a	2.2720180679548e-37	0.75661202934673	0.736	0.512	4.63196323513944e-33
Cttn	2.4649909821942e-37	-3.50826186361955	0.038	0.331	5.02537711539932e-33
Serf1	2.58799811537007e-37	-2.64500389283229	0.106	0.409	5.27615175780497e-33
Ccn1	2.74852736889956e-37	-2.6101058025039	0.198	0.485	5.60342274697554e-33
Rpl26	2.99595734549637e-37	0.405957947611401	0.991	0.885	6.10785824026344e-33
Anxa5	3.50905099183216e-37	0.456241839615825	0.946	0.736	7.15390225704823e-33
Rps24	3.7580443505215e-37	0.429195612583002	0.989	0.913	7.66152501740819e-33
Rbms3	4.08447892625357e-37	-3.95654691785909	0.016	0.3	8.32702718695316e-33
Sppl2a	4.1199600980967e-37	0.947974089646153	0.599	0.37	8.39936265198975e-33
Ormdl2	4.90149831640552e-37	1.30904058150654	0.295	0.111	9.99268461765594e-33
Foxred2	5.04863267253796e-37	3.42516886387265	0.09	0.014	1.02926474295031e-32
Rps27	5.73768956368154e-37	0.587060189043892	0.998	0.882	1.16974277134776e-32
Cab39	6.09410155147102e-37	1.20309042378486	0.507	0.291	1.2424044832984e-32
Chd4	6.17223921906019e-37	0.922964830568506	0.667	0.458	1.2583344095898e-32
Elf1	6.23842640933227e-37	1.06236407148308	0.444	0.219	1.27182799207057e-32
Id3	6.35147737868648e-37	-2.13100245166026	0.342	0.605	1.29487569319281e-32
Hgsnat	6.46541561114539e-37	2.12246755811826	0.396	0.198	1.31810428064421e-32
Tmem179b	6.98842857923246e-37	1.12042436597864	0.39	0.178	1.42473093444812e-32
H2afy	7.35860090572417e-37	1.19740390055809	0.532	0.311	1.50019796664999e-32
Oaf	7.57803469999102e-37	-2.87187210549638	0.074	0.38	1.54493393428717e-32
Acly	8.08829892731143e-37	1.16433667750436	0.421	0.202	1.64896150231098e-32
Gm29291	8.11806524625136e-37	5.17583866830904	0.018	0	1.65502996175327e-32
Cgref1	8.50650762319033e-37	-4.03123126371898	0.052	0.334	1.73422170913981e-32
Zfp652os	1.08835264432109e-36	4.15623420702341	0.05	0.004	2.2188245359774e-32
Nampt	1.15396590985523e-36	1.6568326903842	0.347	0.151	2.35259030042185e-32
Klc4	1.18021992182976e-36	1.91688738833413	0.205	0.061	2.40611435463433e-32
Islr	1.21176587737368e-36	-4.41784583949404	0.038	0.323	2.47042709420171e-32
Scx	1.21785169869922e-36	-3.81758514045871	0.097	0.375	2.4828342581381e-32
Hnrnpu	1.35576065450642e-36	0.656512491885111	0.788	0.555	2.76398924634225e-32
Eid1	1.37719568231545e-36	0.85652225380296	0.703	0.471	2.80768883753651e-32
Erlin1	1.4177309631453e-36	1.81098111482906	0.209	0.063	2.89032811456433e-32
Rora	1.42421012837278e-36	-2.49212715409392	0.137	0.438	2.9035371887136e-32
Tent2	1.47471343584415e-36	1.46909039840642	0.412	0.201	3.00649828165547e-32
Psenen	1.86299413648485e-36	0.742086231850073	0.716	0.494	3.79808614605167e-32
Gnb2	1.97091722085888e-36	0.620733942217193	0.836	0.626	4.018108938165e-32
Acox3	2.03879784284809e-36	1.81442148047282	0.232	0.075	4.15649716221441e-32
Cdc42ep5	2.04801601857161e-36	-4.77030071338112	0.007	0.282	4.17529025706193e-32
Tspan32	2.3375912976893e-36	2.31981444818228	0.072	0.009	4.76564737859917e-32
Slamf8	2.4591456090662e-36	2.06081053485078	0.05	0.004	5.01346015320326e-32
Ifi47	2.51104226782735e-36	2.10075574515316	0.088	0.013	5.11926187141963e-32
Fblim1	2.76482943400989e-36	1.72980921159056	0.137	0.03	5.63665776711597e-32
Kmt2e	2.91076840488854e-36	0.921829097050169	0.658	0.443	5.93418354704626e-32
2610507B11Rik	3.52955805762011e-36	1.44701486603436	0.495	0.296	7.19571001207013e-32
Nr4a1	3.72141375042409e-36	0.84619159219512	0.59	0.33	7.5868462129896e-32
D6Wsu163e	4.16106212432067e-36	2.03898924592475	0.182	0.05	8.48315735285255e-32
Tead1	4.48979173270365e-36	-3.43778061933263	0.034	0.318	9.15333840546292e-32
Tgfbrap1	5.40498950313244e-36	1.93999481204822	0.252	0.088	1.10191521000361e-31
Ppp3ca	6.34840908723555e-36	0.742389812013851	0.725	0.494	1.29425016061471e-31
Boc	6.89089368825358e-36	-4.16708607706641	0.027	0.308	1.40484649622426e-31
Hps3	7.06572235902772e-36	1.86320323390268	0.198	0.058	1.44048881733498e-31
Lbp	7.55452079990874e-36	-4.08847462676299	0.05	0.332	1.54014015547739e-31
Txnip	7.67627409912092e-36	1.15020171655685	0.673	0.473	1.56496200058778e-31
Kdm6b	8.38739027627483e-36	0.665075817479012	0.631	0.378	1.70993725562415e-31
Use1	8.68833139365694e-36	0.779810455122252	0.678	0.473	1.77129012122484e-31
Gm10802	8.7243829439387e-36	4.13465476442344	0.02	0.001	1.77863995078078e-31
Gm5150	9.48737701651451e-36	3.84046162495141	0.02	0.001	1.93419155235681e-31
Nfxl1	9.62318128602721e-36	2.07263175197174	0.286	0.112	1.96187796878237e-31
Mfap4	1.01110209670366e-35	-4.25435336390719	0.259	0.478	2.06133384454975e-31
Nadk	1.01335974904905e-35	1.32108865412961	0.435	0.224	2.06593652038631e-31
Pitx1	1.15961267100692e-35	-4.54681179233608	0.016	0.291	2.36410235238181e-31
Slc2a6	1.2143264577286e-35	2.06639382964546	0.047	0.004	2.4756473493713e-31
Dnm2	1.32941237768217e-35	1.36370884957799	0.408	0.203	2.71027301438063e-31
Slc39a13	1.33120926773161e-35	-2.52212666516493	0.104	0.39	2.71393633412444e-31
Srp14	1.3427243949212e-35	0.585160706043939	0.718	0.491	2.73741222392585e-31
Rhoa	1.71214725469284e-35	0.441522420581193	0.914	0.733	3.4905546081423e-31
Mt1	1.8032300829395e-35	-0.156215031164281	0.926	0.481	3.67624517008876e-31
Scarb2	1.9835021397935e-35	1.16869739608782	0.477	0.266	4.04376581239702e-31
Cdh11	2.02220021377175e-35	-3.65239431508275	0.032	0.31	4.12265957581647e-31
Ralgds	2.2537017220466e-35	1.49700481619921	0.297	0.115	4.5946217007364e-31
Akr1b8	2.29038471018262e-35	1.30244159828127	0.218	0.067	4.66940730864931e-31
Ralbp1	2.67915422720756e-35	0.820046263167171	0.613	0.381	5.46199172300805e-31
Nmt1	2.76275146588027e-35	1.12842124837647	0.414	0.2	5.63242141349011e-31
Emp2	3.76897228241636e-35	-4.80941833334185	0.011	0.282	7.68380379216224e-31
Col11a2	3.82702191291809e-35	-4.59768533940203	0.115	0.378	7.80214957386611e-31
Pxdn	4.08288699531099e-35	-4.52480115117501	0.018	0.291	8.32378171734051e-31
Cd302	4.19009497660624e-35	0.830242683814884	0.64	0.407	8.54234662880713e-31
Loxl3	4.77328082040412e-35	-3.49908347144781	0.034	0.312	9.73128760855788e-31
Zfp91	6.86757852167127e-35	1.02856215510889	0.631	0.428	1.40009323321312e-30
Cyth1	7.59677318914743e-35	1.70295862828499	0.236	0.08	1.54875415007149e-30
Tdrkh	8.52077832344193e-35	2.10101601346407	0.106	0.02	1.73713107680011e-30
Hcar2	8.61914852448709e-35	2.76817710184347	0.025	0.001	1.75718580968718e-30
Fat1	8.67766721057809e-35	-3.86581546795466	0.029	0.305	1.76911601422055e-30
Hint1	8.90697746650125e-35	0.558868576025919	0.856	0.666	1.81586549609561e-30
Ugt1a7c	9.37273443740413e-35	4.06184918735956	0.029	0.001	1.91081936975358e-30
Loxl1	9.56300603614718e-35	-3.58574287470378	0.056	0.338	1.94961004058933e-30
Cdiptos	9.99088246475282e-35	2.71458645588133	0.059	0.006	2.03684120808916e-30
Tpst1	1.0101855478457e-34	-2.256715424168	0.117	0.407	2.05946527639302e-30
Ppp4c	1.03599031816854e-34	1.01099308413136	0.455	0.24	2.1120734616502e-30
Adam8	1.11488406888209e-34	1.53151004227517	0.097	0.017	2.27291415122992e-30
Tm4sf5	1.15323436684905e-34	5.60764779077962	0.011	0	2.35109890369516e-30
Mtr	1.2909525254534e-34	2.11103693008545	0.225	0.075	2.63186491364186e-30
Crip1	1.29649503756336e-34	0.609419762982151	0.989	0.917	2.64316443308042e-30
Marveld2	1.46571128783105e-34	2.99256316382655	0.038	0.003	2.98814560250116e-30
Llph	1.49668174624069e-34	0.906691125136678	0.536	0.32	3.0512850760609e-30
Hnrnpm	1.50080706801251e-34	0.742960802006268	0.662	0.427	3.0596953695571e-30
Tpm2	1.57124971405571e-34	-3.54897103632738	0.16	0.431	3.20330679204537e-30
Gm47230	1.67866626744575e-34	2.47741989094943	0.027	0.001	3.42229691944166e-30
Ube2l3	1.70125125061951e-34	0.862129201068927	0.631	0.429	3.46834092463799e-30
Dpp7	1.86135852920407e-34	1.91527227920655	0.187	0.054	3.79475163348833e-30
Trim41	1.92540112992496e-34	1.8721495298084	0.279	0.109	3.92531528357802e-30
Dbnl	1.93911442660175e-34	1.28168506728879	0.401	0.197	3.95327258151299e-30
Rnf180	2.32032621097895e-34	2.38816160236396	0.11	0.022	4.73044904632279e-30
Tk2	2.35300169197482e-34	1.93093890598637	0.189	0.055	4.79706454942906e-30
Adamts1	2.36298450025215e-34	-2.54149517488092	0.065	0.356	4.81741650066406e-30
Man1c1	2.38348595398456e-34	1.58847939008985	0.383	0.188	4.85921281438832e-30
Axl	2.49146599057424e-34	-2.57053310411054	0.099	0.398	5.07935171498371e-30
S100a1	2.9398673594367e-34	0.734332445834402	0.552	0.32	5.9935075856836e-30
Gm48065	3.15398013539954e-34	3.99403936223524	0.018	0	6.43001930203904e-30
C6	3.24465197117487e-34	3.87810977426525	0.018	0	6.61487197363421e-30
B3gnt3	3.5156132394819e-34	1.61856631344516	0.079	0.012	7.16728071133175e-30
Mpdz	3.6231865214531e-34	-4.15418255447039	0.018	0.286	7.38659036128643e-30
Relt	3.83392363069358e-34	2.17561430542378	0.074	0.01	7.81622010589499e-30
Serpinb6a	4.39617884472881e-34	0.7464320788392	0.743	0.553	8.96248981074862e-30
Ccn2	4.50704696024051e-34	-3.82226223278186	0.108	0.381	9.18851663784233e-30
Scara3	4.96789207666986e-34	-3.90926616497644	0.025	0.295	1.01280415767068e-29
Vit	5.06702966257155e-34	-3.21907426384566	0.036	0.309	1.03301533730846e-29
Lama4	5.0913753095138e-34	-4.15514590553208	0.025	0.293	1.03797868435058e-29
Tab2	5.34064660629118e-34	1.16088228087512	0.536	0.33	1.08879762362458e-29
Bhlhe40	5.3546099624658e-34	-2.44811058127026	0.101	0.396	1.0916443330479e-29
Atf6	5.43786084490745e-34	1.794966906599	0.318	0.136	1.10861669045128e-29
Eef1a1	5.53022495344998e-34	0.385454234620259	0.998	0.939	1.12744696125985e-29
Pdlim1	5.75717964306814e-34	0.86374430229994	0.43	0.204	1.1737162138323e-29
Pkp4	5.92972536107812e-34	1.52973635162208	0.264	0.096	1.208893109363e-29
Dnajc15	6.12607668772855e-34	1.19455376790098	0.396	0.198	1.24892325432722e-29
Gm20655	6.3474244966458e-34	3.48650039419425	0.038	0.003	1.29404943213118e-29
Egfl6	6.38463158856852e-34	-4.37016804882774	0.02	0.284	1.30163484196146e-29
Crispld2	6.61714785979384e-34	-4.25419501331369	0.038	0.308	1.34903793417617e-29
Rab35	6.62280876582443e-34	1.29084129339483	0.387	0.188	1.35019202308863e-29
Mir100hg	6.8145583542325e-34	-5.73264811957242	0.007	0.266	1.38928401167738e-29
Tsc22d4	7.20859131024718e-34	0.874028470336436	0.554	0.336	1.46961551042009e-29
Kansl1l	7.67210157448726e-34	1.53741446952785	0.257	0.093	1.56411134799072e-29
Bax	7.87643778071861e-34	0.849957721562138	0.624	0.406	1.6057693703551e-29
Osbpl9	8.27652650534364e-34	1.00491356985364	0.495	0.278	1.68733545864441e-29
Cox8a	8.35183837477375e-34	0.420943322090704	0.937	0.741	1.70268928946512e-29
Tle4	8.42650890255148e-34	1.49293935266203	0.36	0.168	1.71791236996317e-29
Cd22	9.26812827991241e-34	3.33248910758876	0.02	0.001	1.88949331242574e-29
Smim15	1.02416043157315e-33	1.13495330218991	0.462	0.251	2.08795587184819e-29
Txndc5	1.07550515166554e-33	-1.97601009984434	0.273	0.511	2.19263235270054e-29
Sgms1	1.08367682140084e-33	1.47156407970813	0.414	0.213	2.20929193578989e-29
Sfpq	1.10151933163836e-33	0.64034257847888	0.741	0.508	2.24566746141113e-29
Atp8a1	1.11116478456864e-33	1.98297184738565	0.155	0.04	2.26533164630009e-29
Fgd6	1.19312548407913e-33	2.05781966975731	0.092	0.016	2.43242492439212e-29
Gmnn	1.27266426303381e-33	1.63885583508695	0.144	0.034	2.59458063304703e-29
Flna	1.29640100020878e-33	0.518261763555303	0.608	0.379	2.64297271912564e-29
0610012G03Rik	1.29908766795911e-33	0.956896797476252	0.626	0.424	2.64845002866823e-29
Gm26902	1.40192734697637e-33	3.48219704007358	0.036	0.002	2.85810928228072e-29
AI413582	1.41487725299938e-33	1.22697295639788	0.291	0.113	2.88451025568983e-29
Tet3	1.54505983144399e-33	1.14640601377392	0.45	0.241	3.14991347836486e-29
Cgas	1.69870119562863e-33	2.26860146378866	0.104	0.02	3.46314212752809e-29
Dram2	1.72879697308971e-33	1.33842102210583	0.318	0.134	3.52449838903799e-29
Limch1	1.75047829767696e-33	-4.37819823522189	0.023	0.286	3.56870010547402e-29
Rps23	1.88770924696641e-33	0.400047622226585	0.998	0.916	3.84847284179042e-29
Spg21	2.22145551460575e-33	1.18076168987753	0.428	0.22	4.52888135762674e-29
Sh2d1b1	2.27288429472708e-33	3.16525265389844	0.027	0.001	4.6337292116601e-29
Spaca9	2.36258340825152e-33	3.40704628173344	0.034	0.002	4.81659879440237e-29
Atp5l	2.38397686659627e-33	0.485575429055329	0.923	0.741	4.86021363792981e-29
Tsc22d3	2.52966830219469e-33	0.604043270720325	0.696	0.452	5.15723476768431e-29
Mageh1	2.8825613130482e-33	-4.01065480376322	0.016	0.279	5.87667774891136e-29
Sh3d19	2.93206963847015e-33	-3.19550036083807	0.029	0.298	5.97761037194909e-29
Acta2	3.02099160918722e-33	-4.22621972812558	0.189	0.453	6.15889559364999e-29
Dennd2c	3.11005472518347e-33	2.74049213330589	0.088	0.015	6.34046856823155e-29
Arf3	3.16703350948555e-33	1.36954413169984	0.414	0.214	6.45663121578819e-29
Hoxc10	3.22262498048201e-33	-3.83874433243058	0.011	0.272	6.56996554770868e-29
Rps3	3.24704462446319e-33	0.411415372912664	0.973	0.838	6.6197498758931e-29
Irf1	3.34956118114006e-33	1.17635869689007	0.491	0.262	6.82875037999025e-29
Cpeb2	3.3779999156528e-33	2.03299843631537	0.243	0.087	6.88672842804136e-29
Rb1	3.63781085376412e-33	1.40576396928768	0.245	0.087	7.41640498756892e-29
Pacsin2	3.68793950895891e-33	1.00452197602981	0.439	0.227	7.51860227691453e-29
Pnpla1	3.94747257983046e-33	6.13753924120539	0.016	0	8.04771234850036e-29
Arhgef25	4.28298779102799e-33	-4.07419275386697	0.016	0.275	8.73172720956877e-29
Ptp4a2	4.78164879402937e-33	0.679870784734043	0.797	0.559	9.74834739638767e-29
Ncam1	4.84365268193951e-33	-4.07990120622275	0.02	0.281	9.87475472267008e-29
Rbm38	4.99314097675725e-33	1.73740482825458	0.115	0.024	1.0179516509315e-28
Mtm1	5.27461083670946e-33	2.12798501528984	0.216	0.072	1.07533491127996e-28
Pfdn5	5.34426544425956e-33	0.472127929460292	0.908	0.692	1.0895353961212e-28
Prg4	5.56954044600943e-33	-3.07549691532367	0.218	0.471	1.13546221072794e-28
Tmem192	6.04899799287413e-33	1.4537089310871	0.234	0.081	1.23320922080725e-28
Dennd4a	6.31409537627716e-33	1.45218758828916	0.464	0.263	1.28725462436163e-28
Col8a1	6.47613745079109e-33	-5.53949693643168	0.018	0.273	1.32029014209278e-28
Pcf11	7.00805545736223e-33	1.33704489358955	0.423	0.223	1.42873226609244e-28
Dusp3	7.65489887572036e-33	0.547016409528696	0.606	0.381	1.56060423379311e-28
Fam92a	7.73606218488025e-33	-2.3991488083073	0.056	0.329	1.57715099763154e-28
Usp25	7.94160290527335e-33	1.20901726973522	0.412	0.204	1.61905458429808e-28
Cercam	8.10781235181465e-33	-3.18074521279165	0.065	0.339	1.65293970416445e-28
Dnajb1	8.22993478673406e-33	1.01499164984166	0.435	0.226	1.67783680497147e-28
Clu	8.31729032604761e-33	-2.74128240296188	0.167	0.452	1.69564597877133e-28
Phgdh	8.50404804845914e-33	-3.53340384749177	0.025	0.286	1.73372027563936e-28
Igf2r	8.80936253827389e-33	-2.9046485800675	0.052	0.327	1.7959647406779e-28
Irak2	8.87883119175346e-33	1.68370774944669	0.142	0.034	1.81012731506278e-28
Rassf5	8.90355371157498e-33	1.6729716039802	0.2	0.063	1.81516749517879e-28
Rps16	9.50996894234159e-33	0.393036599986213	0.989	0.893	1.93879736827518e-28
Il2rg	9.7219598673141e-33	1.72928579061091	0.106	0.02	1.98201595814933e-28
Dtnbp1	1.03981727244958e-32	1.19354186922926	0.392	0.191	2.11987547334296e-28
Thbs1	1.05643112872803e-32	-2.27478288638647	0.115	0.394	2.15374614213784e-28
Arid1a	1.07740826920965e-32	1.15335681844724	0.477	0.271	2.19651223843771e-28
Mepce	1.21609507940284e-32	1.76166630574909	0.266	0.103	2.47925303837856e-28
Ccn4	1.23977611534577e-32	-4.52808969736942	0.02	0.277	2.52753156635543e-28
Fap	1.24206501594454e-32	-5.0895056163811	0.016	0.271	2.53219794800614e-28
Tshz2	1.32637332717335e-32	-4.38936087889989	0.02	0.278	2.70407730210831e-28
Rpl30	1.34618181113724e-32	0.452951465279073	0.953	0.815	2.74446085836549e-28
Clec3b	1.42182655176598e-32	-4.08558843433388	0.124	0.378	2.89867779108531e-28
Clic4	1.4345778186178e-32	0.810028422095765	0.676	0.476	2.92467379881611e-28
Sod3	1.44945405639285e-32	-2.87215965217137	0.088	0.369	2.95500198476811e-28
Tmed3	1.46441338820264e-32	-1.64685847782981	0.493	0.606	2.98549957452872e-28
Mkx	1.61584594860348e-32	-3.96733511769091	0.041	0.299	3.29422513541792e-28
Medag	1.77369837073289e-32	-3.74911253335038	0.043	0.308	3.61603886841313e-28
Tmem47	1.88741342057946e-32	-4.28783605321256	0.016	0.272	3.84786974053535e-28
Dennd1a	1.94497927666579e-32	1.51651388831002	0.315	0.135	3.96522925133854e-28
Xrn2	1.97075519209782e-32	1.11739697226552	0.529	0.328	4.01777861012984e-28
Fbn2	2.08681406094746e-32	-4.45312920784822	0.025	0.282	4.25438782605359e-28
Mapk3	2.2650724649321e-32	0.89873384572752	0.511	0.301	4.61780323425707e-28
Slc7a13	2.42979684128287e-32	4.81193664190645	0.036	0.003	4.95362682032339e-28
Rpain	2.43956540358171e-32	1.37887056078667	0.234	0.081	4.97354198828203e-28
Gm9949	2.67390883776757e-32	3.18045632541004	0.036	0.003	5.45129794755674e-28
Trim47	2.7547138065324e-32	0.798241644539934	0.532	0.294	5.61603503737761e-28
Gtf2a1	2.79015939532106e-32	1.20670703618296	0.34	0.154	5.68829795924104e-28
Lamc1	2.83811624427319e-32	-2.80667979214001	0.146	0.421	5.78606758719975e-28
Slfn5	2.88753435557721e-32	0.600948953816764	0.358	0.143	5.88681629071526e-28
Kras	3.16076977084514e-32	0.864567442717546	0.545	0.329	6.44386133182199e-28
Lamtor3	3.24584107142212e-32	0.921800065731765	0.5	0.289	6.61729619230827e-28
Dek	3.27611790849645e-32	0.784480989544805	0.649	0.448	6.67902158005172e-28
Ifi208	3.55691915693143e-32	2.84167561866828	0.025	0.001	7.25149108523611e-28
Hnrnpa3	3.9480671336489e-32	0.560050233172312	0.793	0.577	8.04892446537001e-28
Twsg1	4.08936723487465e-32	-2.41562529718985	0.09	0.37	8.33699298173894e-28
Ralb	4.33924354006348e-32	1.0465620499182	0.423	0.22	8.84641580512741e-28
Tmem173	4.59480261088195e-32	1.4431109573491	0.207	0.066	9.36742408280503e-28
Sntb2	4.65885205039754e-32	-2.32296214955161	0.14	0.42	9.49800167514546e-28
Ccdc3	4.83459422836496e-32	-3.26884784214603	0.068	0.338	9.85628725336765e-28
Pdc	5.27981895272957e-32	5.87100886044725	0.018	0	1.07639668989298e-27
Gm15880	5.29149326962846e-32	4.94140570470045	0.018	0	1.07877673287915e-27
Asgr2	5.39819226248774e-32	3.33980813437119	0.02	0.001	1.10052945655338e-27
Ciao2a	5.40297013808555e-32	1.03826669324493	0.414	0.214	1.1015035220515e-27
Rnf115	5.44867034544542e-32	1.30336954579028	0.3	0.124	1.11082042332596e-27
Psme2	5.49368892242505e-32	0.771281831454909	0.552	0.332	1.1199983606148e-27
Espl1	5.62289750240296e-32	2.69767733992686	0.086	0.014	1.14634011381489e-27
Osbpl8	5.90869293690692e-32	1.43828581596697	0.437	0.244	1.20460522904721e-27
Rnase6	6.33977877954061e-32	1.62910727947276	0.052	0.005	1.29249069978494e-27
Zswim3	6.39267472816008e-32	2.83426066764754	0.054	0.006	1.30327459683e-27
Clstn1	7.6793399227892e-32	-2.32178523565516	0.086	0.366	1.56558703005903e-27
Rps27a	8.12630841254804e-32	0.43278414205021	0.998	0.917	1.65671049606617e-27
Fkbp11	8.42069949471343e-32	-2.70510504721736	0.072	0.339	1.71672800598723e-27
Skil	8.52032254904847e-32	1.30843617071684	0.538	0.342	1.73703815807451e-27
Rpl37	8.52547014984455e-32	0.424968248431247	0.991	0.889	1.73808759944881e-27
Aspn	9.19688431331039e-32	-3.72255628758613	0.086	0.342	1.87496880495459e-27
Purb	9.57987501139421e-32	0.773452721313612	0.626	0.41	1.95304911857294e-27
Ywhae	1.04203467733219e-31	0.503880898274138	0.811	0.611	2.12439609667715e-27
Apbb2	1.09118323636393e-31	-3.39562859731845	0.029	0.288	2.22459526397515e-27
Dkk2	1.21910160725426e-31	-3.13765217408294	0.036	0.296	2.48538244670926e-27
Adgra3	1.22307584175632e-31	-3.55599282444094	0.025	0.278	2.49348471858861e-27
Nipa2	1.35819717435895e-31	1.49403564195188	0.376	0.189	2.76895657936559e-27
Spire1	1.41653808095236e-31	1.6452237560676	0.279	0.113	2.88789618563759e-27
Brd2	1.43815982401663e-31	0.902504451798282	0.655	0.451	2.9319764332227e-27
C1qtnf3	1.44000411801724e-31	-4.08245584244192	0.097	0.347	2.93573639540175e-27
Wfdc1	1.47591341171061e-31	-3.53953448030213	0.016	0.265	3.00894467245442e-27
Cped1	1.48479158840841e-31	-2.9261606993199	0.034	0.294	3.02704461128823e-27
D8Ertd738e	1.55862642078172e-31	0.478526231969932	0.795	0.568	3.1775716840477e-27
Snrpb2	1.86944702351317e-31	0.855646610484988	0.482	0.267	3.81124164683631e-27
Hsp90ab1	1.88746938637746e-31	0.458573818700462	0.95	0.778	3.84798383800772e-27
Orai3	2.04987049646419e-31	1.55012638309415	0.279	0.113	4.17907098114155e-27
Amotl2	2.26122956566929e-31	-2.96544261886671	0.05	0.315	4.60996871552999e-27
Etv5	2.38156428412415e-31	2.08200073212817	0.205	0.067	4.85529510604391e-27
Acan	2.41595513561748e-31	-4.08422062059385	0.043	0.296	4.92540773498336e-27
Tfpi	3.08542133062743e-31	1.26616435218781	0.187	0.055	6.29024846675015e-27
Sec31a	3.21367157298601e-31	-1.80517370612711	0.261	0.498	6.55171223584658e-27
Npc1	3.30697368101589e-31	1.62483720349809	0.365	0.182	6.74192724348708e-27
Cdc42se1	3.63365418365463e-31	1.19937054686586	0.363	0.171	7.40793078421669e-27
Dnase1l3	3.63937083514482e-31	3.30658200670046	0.023	0.001	7.41958532160974e-27
C9orf72	3.67323779695854e-31	2.27475374733308	0.171	0.05	7.48862989665938e-27
Fbln1	3.77430122935842e-31	-4.04840697416984	0.027	0.281	7.694667916293e-27
Sema3d	3.84592584184738e-31	-4.28714790914553	0.011	0.257	7.84068901377425e-27
Gm36486	3.86495691816242e-31	1.63571941822379	0.034	0.002	7.87948766905773e-27
Atp1a1	4.22108923972682e-31	0.76938012548519	0.633	0.422	8.60553463303106e-27
Ywhah	4.65721073165047e-31	0.532558339398917	0.633	0.408	9.49465551861582e-27
Atp5g2	4.69152355002222e-31	0.51441161809259	0.827	0.621	9.5646090614303e-27
Ddx6	4.78508227719508e-31	0.965788563458777	0.622	0.436	9.75534723851762e-27
Ifit1	5.25365224779392e-31	1.91239475117121	0.083	0.014	1.07106208375775e-26
Cpeb4	5.60376718067848e-31	1.45098979308963	0.372	0.185	1.14244001512492e-26
Psma7	5.94996267554877e-31	0.503963644079172	0.773	0.567	1.21301889066413e-26
Rgs19	6.0676087667122e-31	1.43708940122979	0.327	0.151	1.23700339926962e-26
Ccdc180	6.19366034680725e-31	2.07205771820602	0.029	0.002	1.26270153490359e-26
Ptprs	6.35902814683434e-31	-1.95305489255463	0.158	0.428	1.29641506829512e-26
Cnr2	6.45964041957546e-31	2.21595199243806	0.029	0.002	1.31692689233885e-26
Lsp1	6.59804158732163e-31	0.973710010352398	0.552	0.338	1.34514273840726e-26
Slc7a7	7.2533267356716e-31	1.79249931432982	0.187	0.058	1.47873572160137e-26
Sema6d	7.31115283638237e-31	1.13318489127815	0.214	0.07	1.49052472875327e-26
Inhba	8.40186633008819e-31	-3.84940837439612	0.023	0.272	1.71288848871508e-26
Cep170	8.63898381833382e-31	1.22272878643632	0.439	0.241	1.76122963104372e-26
Maged2	8.89080805418261e-31	-2.39438540651556	0.173	0.435	1.81256903800621e-26
Uhmk1	9.22218109369609e-31	1.49684164522099	0.245	0.091	1.88012605957182e-26
Vps29	1.04889720801413e-30	0.784631198986214	0.579	0.382	2.13838673797842e-26
Mgmt	1.16130961700395e-30	1.57578369735277	0.135	0.033	2.36756191618595e-26
Ipmk	1.18154645610775e-30	1.84061449581615	0.212	0.072	2.40881876006687e-26
Rpl22	1.18823242572861e-30	0.433492719404857	0.948	0.752	2.42244944633291e-26
Rnf114	1.19745195249266e-30	1.43878866309291	0.264	0.102	2.44124529554679e-26
Zfp521	1.22514451968149e-30	-3.82028873056553	0.009	0.251	2.49770213227466e-26
Fzd1	1.26345213139752e-30	-3.61494406708758	0.038	0.291	2.57579986028013e-26
Uqcr11	1.27481640179485e-30	0.452570935307374	0.804	0.592	2.59896819833916e-26
Pdgfra	1.29095235199647e-30	-3.47754370931991	0.032	0.282	2.63186456001521e-26
Tmem131l	1.34256171533521e-30	1.80357196223732	0.203	0.066	2.7370805690539e-26
Vkorc1	1.37815946805571e-30	-1.79858543161122	0.419	0.567	2.80965370752517e-26
Chmp4b	1.52687864363862e-30	0.665550899813673	0.696	0.501	3.11284749078605e-26
Pycr1	1.61958873496216e-30	-3.73095953511754	0.02	0.267	3.30185555396736e-26
Camk1d	1.71117652316324e-30	1.34878867394234	0.347	0.163	3.4885755777729e-26
Gpc3	1.8997129513501e-30	-5.11401898696764	0.034	0.28	3.87294479391746e-26
Arrb1	1.97048458433663e-30	1.25799729493512	0.223	0.077	4.01722692208708e-26
Dtx3l	1.98752871523736e-30	1.31711666104614	0.142	0.036	4.05197479175441e-26
Rbbp8	2.13361445060742e-30	1.6796575300532	0.266	0.105	4.34979978045334e-26
9930111J21Rik1	2.20524700651931e-30	3.67493406985589	0.02	0.001	4.49583707219091e-26
Gm49417	2.20538577116815e-30	3.91734090709569	0.027	0.001	4.4961199716805e-26
Gm39556	2.2093894457631e-30	4.07848287711922	0.02	0.001	4.50428226307722e-26
AC160336.1	2.3134567703593e-30	1.8301197662555	0.074	0.012	4.71644431773151e-26
Ckap4	2.37386026245382e-30	-1.71829340049432	0.297	0.516	4.83958891706461e-26
Sh2b2	2.69661588311674e-30	2.0434089308285	0.072	0.011	5.4975908009101e-26
Cdh13	2.70037967976242e-30	-4.02865950529068	0.032	0.279	5.50526405313165e-26
Crebrf	2.74700384357218e-30	1.42563035571816	0.333	0.153	5.60031673589061e-26
Tomm6	2.95880528831562e-30	0.529898313860818	0.809	0.59	6.03211634128906e-26
Abcc1	3.00851781459845e-30	1.58775552951628	0.351	0.17	6.13346526862185e-26
Sh3bgrl2	3.14012357061332e-30	2.14190512585757	0.074	0.012	6.40176992340938e-26
Ghr	3.28829390437683e-30	-4.19523236122261	0.011	0.252	6.70384478285304e-26
Zfand6	3.44434238837479e-30	0.869605673059295	0.55	0.345	7.02198082717968e-26
Nt5c2	3.88834825802806e-30	1.55617607293589	0.295	0.125	7.92717559364181e-26
Prelp	4.01902683493587e-30	-3.2847705444163	0.106	0.364	8.19359000838377e-26
Jarid2	4.07436061287103e-30	1.2902635405848	0.336	0.153	8.30639898146018e-26
Bmpr1a	4.09730460668479e-30	-2.50277823476927	0.07	0.334	8.35317490164828e-26
Tnfrsf21	4.7767051003891e-30	1.18455459304809	0.162	0.045	9.73826868816326e-26
Trpm2	5.38337631753214e-30	2.98846285605413	0.018	0.001	1.09750892985528e-25
St3gal1	5.63027350695693e-30	0.821812665108983	0.297	0.121	1.14784385986331e-25
Sec23a	5.761936929657e-30	-2.04178845754512	0.101	0.369	1.17468608184917e-25
Asxl2	5.85188735125162e-30	1.32572279733997	0.374	0.186	1.19302427429967e-25
Cnih4	5.89660723389097e-30	0.793445818660209	0.502	0.298	1.20214131677335e-25
Pakap.1	5.93124011760945e-30	-3.95676999957689	0.016	0.257	1.20920192277704e-25
Gm43936	5.98225117040581e-30	3.32867239065895	0.025	0.001	1.21960154611063e-25
Mrpl23	6.63549200001312e-30	0.683398658627434	0.635	0.432	1.35277775404267e-25
Vsig4	6.77308418316086e-30	3.22790510958345	0.025	0.001	1.380828672421e-25
Cat	7.00790343359879e-30	0.970099966425588	0.378	0.182	1.42870127300779e-25
Lbh	7.15244592339951e-30	0.955895508151825	0.32	0.137	1.45816915040346e-25
Atp6v1d	7.24596906961626e-30	1.18347898260993	0.437	0.245	1.47723571422267e-25
Arhgap11a	7.28079541486405e-30	1.78417046705323	0.122	0.028	1.48433576122833e-25
Dppa3	7.63160370761953e-30	3.12916237409176	0.023	0.001	1.55585504787239e-25
Il13ra1	8.43588325078637e-30	1.06576991071161	0.275	0.106	1.71982351833782e-25
Htatip2	8.49483870125467e-30	1.35053998920487	0.227	0.081	1.73184276602479e-25
Adgrg2	8.90341894348411e-30	-3.28983458070999	0.027	0.271	1.81514002000811e-25
Akr1b10	9.92412904126084e-30	1.83888102240743	0.16	0.045	2.02323218764185e-25
Pet100	1.01445364120314e-29	0.958633739819473	0.457	0.259	2.06816663832084e-25
Plk3	1.04860644885276e-29	1.85579102953341	0.173	0.052	2.13779396727612e-25
Cpt1a	1.33579787617766e-29	1.27731018482404	0.336	0.157	2.7232911301634e-25
Ube2d2a	1.34532887260466e-29	0.658782432831787	0.667	0.468	2.74272197257913e-25
Mtpn	1.35257640201508e-29	0.75018087020116	0.626	0.424	2.75749751078813e-25
Cbx6	1.3568649014533e-29	-2.90265403389842	0.061	0.317	2.76624047459285e-25
Sod2	1.49224660721734e-29	0.978164533937577	0.514	0.312	3.04224315813399e-25
H2-Q7	1.51928729239774e-29	1.09594435463941	0.115	0.025	3.09737100301126e-25
Gna11	1.5722079269515e-29	-2.23874056272023	0.108	0.376	3.20526030067603e-25
Olfr1444	1.838667942621e-29	5.25891403283122	0.014	0	3.74849233462144e-25
Col8a2	1.95088051258278e-29	-3.58327092925184	0.018	0.257	3.97726010100251e-25
Sema3a	1.95898721647378e-29	-3.71248466341742	0.027	0.269	3.9937872382251e-25
Snrpb	1.99601300993936e-29	0.497193364806255	0.773	0.555	4.06927172336338e-25
Inka1	2.02546851583958e-29	1.65188004854196	0.187	0.059	4.12932266324216e-25
Rell1	2.20667557563987e-29	1.37169236548383	0.351	0.169	4.498749496057e-25
Cnrip1	2.25312175784627e-29	1.34044010239695	0.221	0.076	4.59343932772119e-25
Pnrc1	2.26851692152407e-29	0.627542589974614	0.768	0.558	4.62482544791112e-25
Prkch	2.30036999546474e-29	1.44915947908879	0.135	0.034	4.68976430975396e-25
Srpx2	2.51778990045893e-29	-4.59146474571224	0.016	0.251	5.13301827006563e-25
Nptn	2.52107701953677e-29	0.58808125120047	0.707	0.517	5.13971971972961e-25
Snx9	2.54418622167606e-29	0.958801020818316	0.561	0.36	5.18683245013098e-25
Ctnna1	2.55991646095026e-29	0.683180354289458	0.59	0.376	5.2189016889393e-25
Gm20707	2.75708557797193e-29	2.72005874655192	0.063	0.009	5.62087036781138e-25
Kcnma1	2.99659389381903e-29	-3.59064136118412	0.02	0.259	6.10915597132886e-25
Rab10	3.15556207825595e-29	0.874031778412564	0.604	0.405	6.43324440894041e-25
Ppp1r12c	3.24179719937817e-29	1.15120018449233	0.414	0.224	6.60905195037227e-25
Hspa1b	3.2951046756069e-29	2.11395038373954	0.441	0.248	6.71772990215979e-25
Clk1	3.95116741286031e-29	0.762865172818173	0.644	0.444	8.05524500459832e-25
Emilin2	4.25271917827049e-29	0.606173100699438	0.295	0.115	8.67001858874004e-25
Ndufb1-ps	4.88180777572847e-29	0.511954168458939	0.824	0.6	9.95254151237762e-25
Tomm7	4.93059453936097e-29	0.49309700443494	0.811	0.584	1.00520030873952e-24
1700003F12Rik	5.04270260005005e-29	2.25711450680155	0.083	0.015	1.0280557790722e-24
Mdk	5.2046144971142e-29	-3.31079424836487	0.038	0.281	1.06106475752667e-24
Pros1	5.25229898337699e-29	1.05422219256028	0.455	0.257	1.07078619374107e-24
Ptpn12	5.27870613392974e-29	1.57201575282328	0.372	0.19	1.07616981952426e-24
Nenf	5.46748557143232e-29	-1.2208737447263	0.572	0.656	1.11465628344791e-24
Cpm	5.69878951228746e-29	-3.22013190285177	0.02	0.257	1.16181221787004e-24
Paox	6.33742306557667e-29	1.85821423960996	0.18	0.057	1.29201044037912e-24
Pdgfrb	6.86087253093898e-29	-4.05987073177502	0.027	0.265	1.39872608288253e-24
Dbt	6.95140794009694e-29	1.55423013305536	0.191	0.062	1.41718353674756e-24
Wif1	7.07491823127687e-29	-3.96502603963566	0.108	0.341	1.44236357981042e-24
Gm13822	7.0954196793569e-29	3.23695985469762	0.02	0.001	1.44654321003049e-24
Borcs6	7.92278841489803e-29	1.5832934596325	0.3	0.133	1.61521887414526e-24
Tspan6	8.79363884030151e-29	-3.48131904137645	0.025	0.263	1.79275915037227e-24
Nnmt	9.07546497503868e-29	-3.74101232835327	0.027	0.265	1.85021504446114e-24
Naa50	1.06417536568111e-28	0.874501291212698	0.595	0.407	2.16953431801409e-24
Stat6	1.06463760618855e-28	1.20968675177398	0.347	0.167	2.17047668773659e-24
Msrb3	1.1324874090273e-28	-3.5782290967778	0.023	0.257	2.30880208078395e-24
Vamp3	1.14890028394772e-28	0.940960796594075	0.471	0.275	2.34226300888422e-24
Thra	1.21846405474022e-28	-1.64936037246555	0.223	0.477	2.48408266839889e-24
Cybrd1	1.22636588652854e-28	-3.75710478729403	0.014	0.244	2.50019213286573e-24
Ablim1	1.23911647211811e-28	-3.63812811995769	0.029	0.268	2.52618675170718e-24
Hnrnpa2b1	1.30536272102493e-28	0.501291175286888	0.854	0.663	2.66124297935352e-24
Slc27a1	1.30930437358935e-28	1.50458771136052	0.223	0.082	2.6692788264366e-24
Capn6	1.37317430343926e-28	-3.50625985253599	0.02	0.254	2.79949045242163e-24
Pqlc2	1.41269187813978e-28	1.75133109787425	0.151	0.043	2.88005493196357e-24
Slc40a1	1.47041766048826e-28	2.90400062169985	0.236	0.093	2.99774048443741e-24
Inpp5k	1.49762406853273e-28	1.56162528077223	0.268	0.11	3.05320618851768e-24
Cnp	1.5310155005861e-28	0.244199408755418	0.212	0.072	3.12128130104489e-24
Gpr153	1.62289971524972e-28	-6.35749646675131	0.002	0.224	3.3086056494796e-24
Angptl7	1.68041172343653e-28	-3.66164554534499	0.32	0.507	3.42585538057005e-24
Prpf38b	1.68339335941147e-28	0.984660032251945	0.493	0.297	3.43193404183215e-24
Fam89b	1.69219144224625e-28	0.937113935712566	0.534	0.346	3.44987069330743e-24
Tjp1	1.8025262932805e-28	-3.77109436011558	0.016	0.247	3.67481035411095e-24
Mfap5	1.80691627691661e-28	-4.21795483855983	0.079	0.321	3.68376021374989e-24
Txnrd2	2.04161940189463e-28	1.53752215845961	0.164	0.049	4.16224947464258e-24
F11r	2.15639219764998e-28	0.696500161311145	0.155	0.042	4.39623677334902e-24
Epn1	2.30416166805161e-28	1.01494414794207	0.475	0.292	4.69749439265682e-24
Phyhd1	2.4516020082916e-28	2.0680480097043	0.122	0.03	4.99808101430408e-24
Ccser2	2.57619814232611e-28	-1.96695820855391	0.149	0.404	5.25209515276024e-24
Cdc42bpa	2.59112268366356e-28	-2.30368717093225	0.11	0.37	5.28252181518489e-24
Comt	2.61451888365176e-28	0.798706596763154	0.568	0.374	5.33021964810085e-24
Nfkb2	2.64869598465088e-28	1.32681685602173	0.27	0.112	5.39989650390774e-24
Napsa	2.72993614985413e-28	1.20231381373863	0.074	0.012	5.56552082870762e-24
Gm8013	3.1460099355499e-28	3.86564310682603	0.018	0.001	6.41377045560557e-24
Cpq	3.24366065392837e-28	-1.93343087776419	0.178	0.43	6.61285097516377e-24
[truncated: 10,620 more rows]
