# Supplementary material for: Single-nucleus transcriptional and chromatin accessibility analyses of maturing mouse Achilles tendon uncover the molecular landscape of tendon stem/progenitor cells
Source: eLife. 2026 Feb 2;14:RP104768. doi: 10.7554/eLife.104768 (PMC12863719; doi:10.7554/eLife.104768)
Supplement: Supplementary file 12. [file elife-104768-supp12.csv]

	p_val	avg_log2FC	pct.1	pct.2	p_val_adj
Chodl	0	6.07378698814584	0.838	0.069	0
Col22a1	0	7.12130703797931	0.726	0.014	0
Scube2	0	4.13899076772742	0.825	0.167	0
Ptx4	0	4.70759102883078	0.786	0.131	0
F2r	0	4.02575920931575	0.755	0.127	0
Itga8	0	3.70420482780459	0.527	0.04	0
Tnfrsf11b	0	4.16200585978462	0.496	0.049	0
Eya1	0	5.29897712180303	0.298	0.009	0
Kcnmb2	0	8.29276291056435	0.198	0.001	0
Kirrel3	0	6.44498842956385	0.191	0.004	0
Gabrb3	0	7.43245510815922	0.157	0.002	0
Sel1l3	1.80619563337032e-302	4.2832381308233	0.277	0.013	3.68229103775206e-298
Rab15	1.57296163465581e-300	4.36142043919265	0.423	0.036	3.2067968845728e-296
Tmem200c	3.74813798488486e-294	6.95747341295824	0.138	0.002	7.64132890978477e-290
Prph	2.75286799152864e-289	4.64008811533902	0.329	0.021	5.61227197432943e-285
Col13a1	3.22782022371667e-285	3.74524871421046	0.668	0.108	6.58055709009117e-281
Mest	9.4030179815615e-282	3.69577699665123	0.869	0.212	1.91699327590094e-277
Prss35	2.48231242844234e-280	4.67292157050025	0.538	0.067	5.06069034786539e-276
Cilp	3.44346998553442e-280	3.01406558027444	0.943	0.251	7.02020225950903e-276
Postn	2.0751698089808e-262	3.06658589247431	0.974	0.298	4.23064868956916e-258
Gas2	1.41020301848927e-252	3.27831106230012	0.875	0.242	2.87498089379407e-248
Bmerb1	2.5485332780593e-252	7.37427467327201	0.097	0.001	5.19569479397949e-248
Nkd2	5.74628413407529e-252	3.76232393547089	0.527	0.071	1.17149494641393e-247
Basp1	1.68226982735417e-246	2.91768597951727	0.731	0.143	3.42964349702695e-242
Fbn2	4.51059392259424e-236	3.66607701153115	0.854	0.261	9.19574782999288e-232
Kcnmb4	4.64590722561615e-225	3.8710164539063	0.222	0.012	9.47161106086364e-221
Thsd4	2.82029738202449e-219	3.96177558941101	0.428	0.052	5.74974027273332e-215
Col12a1	4.41295003619777e-204	2.32758597088099	0.995	0.525	8.9966812387964e-200
Col18a1	1.23961342504025e-203	2.24745899041327	0.762	0.169	2.52719988962955e-199
Fbln7	3.44254301295354e-200	2.59917968313303	0.564	0.094	7.01831244050839e-196
Frem1	4.49845157897816e-197	4.21985780737695	0.227	0.015	9.17099323406277e-193
Mmp2	3.0890459685017e-195	2.45679459620186	0.966	0.488	6.29763801598441e-191
Cdh2	2.39192695905679e-194	2.97223518061095	0.593	0.114	4.87642149142907e-190
Bmp5	3.14314996472416e-192	2.92129230828402	0.36	0.039	6.40793983308314e-188
Aspn	6.42009206904253e-191	3.06502551029964	0.911	0.322	1.3088641701157e-186
Mgst2	1.2624971936733e-189	4.77202617165029	0.136	0.005	2.57385302874175e-185
Mfap2	2.03648664376454e-188	2.3399380388994	0.961	0.444	4.15178532064276e-184
Crispld1	7.74293175422383e-187	3.14186295604085	0.681	0.162	1.57855149673361e-182
Rflnb	9.71625728865025e-187	3.05612544681355	0.867	0.33	1.98085337343713e-182
Tns3	2.16629292624288e-185	2.78010778728374	0.786	0.244	4.41642138873136e-181
Tnmd	1.01964313811891e-182	2.4890717000323	0.995	0.599	2.07874646568302e-178
Zfp185	1.40526766207289e-181	2.79754584661329	0.76	0.223	2.86491918266801e-177
Runx1	4.6862919450395e-181	2.62762457374646	0.775	0.223	9.55394338835202e-177
Six2	2.3520413480915e-176	4.26873556981012	0.225	0.016	4.79510669635414e-172
Scx	1.01805614768262e-172	2.50306667736507	0.903	0.355	2.07551106828055e-168
Thbs1	1.84277216680465e-172	2.83375820317215	0.906	0.374	3.75685961646464e-168
Ssc5d	2.14877051001527e-172	1.99872301001036	0.963	0.426	4.38069843876814e-168
Mgp	7.37966600609795e-171	2.44892378224423	0.99	0.596	1.50449250866319e-166
Folr1	3.12776826462818e-166	5.65607629912759	0.104	0.003	6.37658116109748e-162
Kctd1	9.36474944204019e-165	2.7261746434346	0.687	0.193	1.90919146874873e-160
Olfml2b	2.96677363207766e-164	2.19356894810793	0.914	0.406	6.04836140371673e-160
Cdh11	2.53847007059981e-163	2.38908403234361	0.822	0.291	5.17517893293183e-159
Mdk	7.6834343864888e-160	2.36818602298255	0.796	0.262	1.56642176837347e-155
Sparcl1	5.04783099776643e-157	1.98538094993988	0.841	0.271	1.02910130551464e-152
Rasl11b	3.79955481164092e-156	2.74668758211524	0.702	0.208	7.74615239449234e-152
Tmem150c	4.52628719145682e-155	4.23017669900485	0.264	0.027	9.22774169722303e-151
Adam23	6.13963046456462e-155	2.28896838511392	0.319	0.037	1.25168646281079e-150
Ttll5	8.30336693423573e-155	3.47334435652514	0.352	0.048	1.69280741688264e-150
Col26a1	5.8761091782813e-154	3.68470033609793	0.217	0.017	1.19796237817621e-149
Cabp5	1.98896930926155e-151	8.81165077123735	0.047	0	4.05491173079153e-147
Hivep2	3.90457407392361e-151	2.43013058660771	0.859	0.389	7.96025516450806e-147
Znhit6	2.59336167075375e-148	2.80721756362477	0.564	0.133	5.28708643816567e-144
Ogn	1.69996456087306e-147	2.45499915015558	0.948	0.556	3.46571775025191e-143
Tmem86a	1.73631263966884e-146	2.60892733089487	0.36	0.051	3.53982057849286e-142
Ccn4	2.4772152606655e-146	2.49601818023052	0.752	0.259	5.05029875191876e-142
Mpped2	3.72580296745914e-146	3.549961377582	0.42	0.074	7.59579450975895e-142
Etv4	3.76722458883632e-145	3.34889596034134	0.316	0.041	7.68024076926061e-141
Lrrn2	1.00875034017103e-144	3.74813523289478	0.321	0.043	2.05653931850668e-140
Mtch1	1.41262393718972e-143	1.90260784675856	0.93	0.528	2.87991642074869e-139
Ltbp2	2.84790512452851e-143	1.95825945425131	0.287	0.032	5.80602417737628e-139
Mmp14	2.24894436702675e-141	2.07998636129488	0.898	0.435	4.58492288105743e-137
Mfap4	1.41010438157871e-139	1.96735170790289	0.977	0.461	2.87477980272452e-135
Srpx2	7.76297877034759e-138	2.45149435962518	0.705	0.234	1.58263848191076e-133
Pmepa1	4.4586460961282e-137	2.44087883501698	0.867	0.405	9.08984179617657e-133
Ppfibp2	8.98298425741405e-137	2.68535052497724	0.569	0.144	1.831361000559e-132
Lpar1	1.31873257470721e-133	1.98331248541154	0.856	0.396	2.68850010005559e-129
Net1	2.03626361676798e-133	2.69511837554252	0.444	0.085	4.15133063550487e-129
Telo2	5.33367244310642e-132	2.793589259233	0.486	0.109	1.08737580097611e-127
Doc2b	4.61725274183932e-131	4.97140417587793	0.086	0.003	9.41319316478781e-127
Col25a1	9.21841909745684e-131	4.54163644986902	0.178	0.014	1.87935910139853e-126
Strbp	1.3837931118156e-130	2.38452434737845	0.705	0.249	2.82113901705847e-126
Thbs4	2.82180016414566e-130	1.53255269989383	0.997	0.606	5.75280399464375e-126
Sulf2	5.7900781644087e-130	2.26170381804572	0.76	0.289	1.180423235378e-125
Gnai1	3.84035868786328e-129	2.56300031249013	0.543	0.139	7.82933925694687e-125
Dchs1	5.90984282800863e-129	2.63971537556945	0.491	0.111	1.20483965734612e-124
Lpar3	1.56880696858107e-127	3.68483556451677	0.178	0.014	3.19832676684623e-123
Tenm3	7.50795113679101e-127	2.48614391177696	0.666	0.22	1.53064599825758e-122
Scarf2	1.68703251867445e-123	2.06183537540627	0.817	0.349	3.4393531958216e-119
Insc	2.19506029200753e-123	2.92475445268397	0.415	0.083	4.47506941731576e-119
Adcy7	3.52732285184306e-122	2.27799434371009	0.632	0.197	7.19115309805245e-118
Rab3ip	4.03485566115948e-122	3.12920123259635	0.345	0.058	8.22586023640584e-118
Rhoq	5.79139869218236e-122	2.09989631683853	0.794	0.345	1.18069245137522e-117
Ptn	8.44276213970643e-122	2.18595998214739	0.922	0.437	1.72122591742195e-117
Cthrc1	5.11813828962013e-121	2.23528861751973	0.854	0.396	1.04343485310486e-116
Nptx2	5.73673193147523e-121	3.78257123473512	0.097	0.004	1.16954753886986e-116
Col24a1	7.73144046607136e-121	3.6702267359855	0.256	0.032	1.57620876781797e-116
Xist	8.78719694814798e-121	1.41795172849384	0.979	0.497	1.79144584181893e-116
Emilin1	1.84366318312162e-120	2.16441134509287	0.789	0.341	3.75867613143005e-116
Enpp2	4.52951114142213e-119	2.15485157060558	0.671	0.222	9.23431436401729e-115
Palld	1.1725250538627e-118	1.94270666594149	0.825	0.378	2.39042682730988e-114
Egfr	1.88993059544571e-118	2.17877656005923	0.721	0.272	3.85300150493518e-114
Slc44a2	2.44894517042796e-118	2.20960226720906	0.556	0.148	4.99266451895148e-114
Hoxd11	2.63419490021258e-118	3.38259219479464	0.363	0.066	5.3703331430634e-114
Ltbp3	8.87392899943301e-117	1.88996535824446	0.838	0.395	1.80912790511441e-112
Tshz2	1.17312444251865e-116	1.5111170258531	0.762	0.26	2.39164880096278e-112
Tcf4	3.29571222868488e-116	1.56174950876717	0.95	0.579	6.71896852061986e-112
Srgap3	7.01124683897787e-116	2.65973617224383	0.54	0.15	1.42938289306242e-111
Cnn3	1.33133176833385e-114	1.77014681824424	0.877	0.479	2.71418607610222e-110
Rapgef4	2.4715083286427e-114	2.97258292336003	0.193	0.019	5.03866402960387e-110
Rbm46	4.02828167850536e-114	4.2438411276665	0.193	0.019	8.21245785796889e-110
Rgs2	1.11528444138279e-112	2.00324638666579	0.593	0.174	2.2737303906471e-108
Pcsk5	1.9166873660518e-112	2.26910921150321	0.621	0.203	3.90755053316979e-108
Eya2	7.07410101824566e-112	2.80750694122649	0.339	0.06	1.44219697458974e-107
Pkd2	1.6500131804521e-111	1.87963543331572	0.859	0.427	3.3638818709877e-107
Mxra8	3.68812473927417e-110	1.65279759147945	0.89	0.493	7.51897990595826e-106
Ddah1	7.92943015665033e-110	3.02169164903044	0.501	0.137	1.6165729260363e-105
Ldlrad4	6.36272035793352e-109	2.18649426148662	0.567	0.171	1.29716779937191e-104
Fat3	4.1891115642052e-108	3.20951082223524	0.402	0.088	8.54034174594515e-104
Il17rd	6.54845922242255e-108	2.46482257940861	0.535	0.154	1.33503438167528e-103
Lrrk1	6.03724471479044e-107	2.2091781210342	0.59	0.19	1.23081308000433e-102
Jcad	1.21601700282061e-106	2.38532460403039	0.606	0.205	2.47909386365037e-102
Cpxm1	4.95404522840656e-106	2.33512782016525	0.637	0.225	1.00998120071524e-101
Matn4	6.69356002301802e-106	2.94365811674043	0.658	0.243	1.36461608189268e-101
Ap1s2	1.02031020721607e-104	1.99334883789766	0.627	0.213	2.0801064194514e-100
Ctsd	3.33195720098607e-104	1.52663040430804	0.916	0.58	6.7928611456503e-100
Smtnl2	1.48516341233392e-103	3.36983947625179	0.191	0.02	3.02780264872517e-99
Wwtr1	1.2909044721611e-102	1.68096914930306	0.836	0.429	2.63176694739483e-98
Tmem173	1.50201898169808e-101	2.31006138836596	0.339	0.064	3.06216609798787e-97
Creg2	1.91595326193986e-101	5.13168654650359	0.063	0.002	3.9060539151168e-97
Slc1a2	1.98661928173321e-101	3.5448376970623	0.261	0.039	4.0501207296695e-97
Pla2g7	5.22443546013772e-101	1.71442600634708	0.217	0.026	1.06510565725828e-96
Spock3	8.85522946092009e-101	2.78102744035449	0.499	0.142	1.80531563019778e-96
Enah	3.5942472592656e-100	1.93492507755857	0.538	0.156	7.32759188746478e-96
Ccn2	6.24013211418952e-100	2.01820692068867	0.822	0.363	1.27217573411982e-95
Rbms3	6.68586509051388e-100	1.89866537148554	0.708	0.282	1.36304731600306e-95
Lypd6	3.00478475601126e-99	3.9441069688113	0.164	0.016	6.12585468208015e-95
Rab31	7.52262887908826e-99	1.94434886905266	0.58	0.189	1.53363834957972e-94
Adamts9	7.71569088180718e-99	2.14285961539495	0.546	0.166	1.57299790007403e-94
Tspan6	1.74729984026896e-98	2.11289182330786	0.65	0.247	3.56222018435633e-94
Vwc2	5.88404225998022e-98	3.90873416704001	0.17	0.017	1.19957969554217e-93
Sh3pxd2a	5.92810354819589e-98	1.93013769360846	0.71	0.294	1.2085624703707e-93
Tmem204	1.05843982788531e-97	1.7989651466843	0.376	0.077	2.15784127710978e-93
Loxl1	2.02069233966713e-97	1.48397602059387	0.778	0.32	4.11958547287939e-93
Ppic	4.19731053050937e-97	1.2123160340706	0.94	0.63	8.55705697854945e-93
Syngr1	8.96590795039097e-97	2.26553451971184	0.219	0.028	1.82787965384621e-92
Htra3	1.66256297216125e-96	1.84929030968569	0.822	0.417	3.38946713134515e-92
Ebf1	3.05505316934037e-96	1.18142979963036	0.914	0.394	6.22833689633421e-92
Fbxo40	4.75813462186533e-96	7.9319215482484	0.037	0	9.70040905359685e-92
Ccdc80	7.58955476801829e-96	1.3215612630364	0.924	0.514	1.54728253055589e-91
Dgkb	1.69212432847406e-95	1.99525017118164	0.235	0.032	3.44973386846006e-91
Kcnmb4os2	5.04106946729757e-95	5.23089434655302	0.06	0.002	1.02772283229795e-90
Marcks	5.38068580044993e-95	1.21732797071433	0.974	0.634	1.09696041413773e-90
Svil	1.19660579127649e-94	1.87408809234825	0.757	0.339	2.43952022667538e-90
Atp8a2	2.30043013690424e-94	2.95619212995539	0.162	0.016	4.68988692010668e-90
Nedd4	2.38282228795349e-94	1.12806726178448	0.961	0.631	4.85785979845078e-90
Pdzrn3	4.27687760170053e-94	2.70099001311817	0.486	0.143	8.71927036658687e-90
Epha4	5.15650795906295e-94	2.50651670444196	0.46	0.126	1.05125727761416e-89
AI838599	2.44086345980013e-92	3.63782127758258	0.214	0.029	4.97618833549452e-88
Dock4	2.99637954224898e-92	1.91711788756142	0.655	0.253	6.108718972783e-88
Fgf8	7.45277292963688e-92	5.70337733155715	0.063	0.002	1.51939681716507e-87
Chn2	1.33573782867793e-91	2.64407159645759	0.261	0.042	2.72316871132569e-87
Mkx	2.86995180445685e-91	1.74544197693294	0.71	0.282	5.85097074374618e-87
Cald1	1.27473571272305e-90	1.07223593344452	0.937	0.561	2.59880369752848e-86
Gfra4	5.41026350935627e-90	2.85731620287849	0.264	0.044	1.10299042165246e-85
Pdgfa	8.45149280129487e-90	1.60063330707081	0.755	0.346	1.72300583739998e-85
Tril	3.0627874756001e-89	2.31489975098126	0.47	0.133	6.24410482650593e-85
Zfhx4	5.49475452452363e-89	1.67079681650906	0.794	0.38	1.12021560491463e-84
Fn1	3.66862906732531e-88	1.43528500134191	0.977	0.71	7.47923407955611e-84
Ntng1	4.10256477258943e-88	2.21341936603629	0.527	0.171	8.36389880187807e-84
Lima1	5.17922664296188e-88	1.52359532973993	0.846	0.437	1.05588893570064e-83
Htra1	1.06206764179486e-87	1.31729796469181	0.958	0.621	2.16523730132718e-83
Robo2	1.19731318109763e-84	2.91221375280984	0.285	0.054	2.44096238230374e-80
Ntm	1.89871373764602e-84	3.0857519944878	0.282	0.053	3.87090769693894e-80
Thbs2	2.12094639659983e-84	1.23824292188331	0.966	0.517	4.32397341874808e-80
Chst5	2.93151581805764e-84	3.24707029029301	0.339	0.077	5.97648129827411e-80
Dtd1	3.03930393070293e-84	2.27760736421398	0.512	0.172	6.19622892352406e-80
Creb3l2	4.81581599722131e-84	1.77473083202688	0.663	0.286	9.81800407353508e-80
Tmem158	1.35218635874366e-83	1.51204738658179	0.462	0.126	2.7567023295707e-79
Megf10	2.76776651308129e-83	3.04653675321474	0.17	0.02	5.64264559021883e-79
Cttnbp2	3.82261083517294e-83	2.93887721298116	0.232	0.037	7.79315670966707e-79
Bex3	7.63679114560886e-83	1.62352434845301	0.58	0.207	1.55691261085528e-78
C1ql3	9.57087825182423e-83	3.22493634481564	0.235	0.038	1.95121494919941e-78
Emb	1.03983357129033e-82	1.8287658691727	0.413	0.104	2.1199087017896e-78
Gm28756	1.10387809337536e-82	6.98094087394606	0.034	0	2.25047626896435e-78
Cacna2d1	3.65883846649073e-82	1.76907719715142	0.728	0.344	7.45927398163464e-78
Angptl1	4.50725407148829e-82	1.70078683433623	0.807	0.387	9.18893887554318e-78
Col16a1	7.90708110735251e-82	1.24166084603102	0.922	0.423	1.61201662535596e-77
Mtcl1	1.53332586723625e-81	3.05595510950638	0.295	0.06	3.12599144553455e-77
Fbln5	1.79643782630818e-81	1.44211691496378	0.723	0.324	3.66239779649448e-77
Tgfb3	4.01402858601328e-81	1.50993976654773	0.726	0.337	8.18340007830528e-77
Dusp6	6.50941715681607e-81	2.04095784522902	0.457	0.134	1.32707487576009e-76
Ckb	1.89508004785107e-80	1.29843015380363	0.919	0.543	3.86349969355398e-76
C1qtnf4	2.33199102331729e-80	2.43730471145268	0.48	0.157	4.75423009923696e-76
Mex3b	2.4783492785169e-80	2.39251966629574	0.402	0.106	5.05261067411239e-76
Nid1	1.93973614206631e-79	1.01321576796278	0.885	0.46	3.95454007283058e-75
Txndc5	2.59071775980818e-79	1.15840495003555	0.88	0.496	5.28169629692094e-75
Fmnl3	6.12431872308016e-79	2.2496371233914	0.457	0.143	1.24856485807435e-74
Meox1	6.2384186223974e-79	1.85821877355581	0.535	0.182	1.27182640454816e-74
Mxra7	1.60094040684402e-78	1.39017810965258	0.828	0.45	3.26383720743291e-74
Tpbg	2.26743769861864e-78	1.56540345775149	0.337	0.076	4.62262523617381e-74
Ptpn13	2.27493246052499e-78	2.36635625281633	0.394	0.106	4.6379048072723e-74
Map1b	2.68774747751495e-78	1.72264265091068	0.76	0.365	5.47951078240972e-74
Aig1	2.79813744394844e-78	1.44847256049164	0.705	0.319	5.70456280697769e-74
Cltrn	2.22547893948968e-77	5.5619156745534	0.05	0.001	4.53708391393761e-73
Add2	2.39881057268452e-77	3.64026918959968	0.097	0.007	4.89045511453193e-73
Aebp1	3.38537999785151e-77	1.26029386301003	0.932	0.528	6.90177420161987e-73
D930019O06Rik	1.2626218340059e-76	7.78853930444009	0.023	0	2.57410713298783e-72
Pcsk1n	3.91792955709694e-76	5.34103757951155	0.073	0.004	7.98748298805353e-72
Dchs2	2.19038335171485e-75	3.05443038833129	0.201	0.03	4.46553453914106e-71
Oaf	2.49636906618016e-75	1.24967624595247	0.742	0.363	5.0893476152215e-71
Car10	4.48084030139514e-75	4.88170499783257	0.073	0.004	9.13508912245427e-71
Tgfbr2	9.92424681459933e-75	1.29961780044339	0.744	0.356	2.02325619809236e-70
Auts2	1.03765213826459e-74	1.48649044579323	0.778	0.404	2.11546141428002e-70
Alx4	1.11791604121956e-74	3.62551587381109	0.091	0.006	2.27909543323432e-70
Cntfr	1.13570313378646e-74	2.07498348436392	0.295	0.061	2.31535797885045e-70
Prrg3	7.82523021194311e-74	2.24619415660229	0.405	0.116	1.59532968330884e-69
Epb41l4a	1.84797066464471e-73	3.20828809959131	0.24	0.044	3.76745779401118e-69
Syt9	1.94093465777867e-73	3.63815858648042	0.164	0.021	3.95698348681338e-69
Csrp2	2.13874333847056e-73	1.74183034736541	0.64	0.268	4.36025604413993e-69
Fat1	4.63343236230509e-73	1.77660617260543	0.648	0.29	9.44617855703138e-69
Trib2	4.80915299801426e-73	2.17305975378813	0.486	0.168	9.80442021705167e-69
Dclk1	8.31562121477076e-73	1.57457847626306	0.559	0.204	1.69530569705531e-68
Col11a2	1.30807523973149e-72	0.842079097895182	0.906	0.358	2.66677299124058e-68
Nfix	5.01094523693993e-72	1.05697272996481	0.935	0.576	1.02158140545494e-67
Twist1	5.89081851622423e-72	1.61818482361621	0.705	0.35	1.20096117090263e-67
Lmcd1	6.31462595430502e-72	1.9623357792864	0.457	0.148	1.28736279330416e-67
Rin2	1.26630076611075e-71	1.66325108220938	0.692	0.33	2.58160737186998e-67
Tanc2	3.12215169251307e-71	1.9349922727101	0.496	0.173	6.3651306555264e-67
Islr	4.87976241854951e-71	0.940300077625364	0.728	0.306	9.94837164269688e-67
Ppib	1.19573994450079e-70	0.89519988403843	0.937	0.714	2.43775502485377e-66
Spats2l	1.21894946188375e-70	1.74799758987126	0.645	0.297	2.48507226794239e-66
Pid1	7.30400248908083e-70	1.39021646234071	0.637	0.273	1.48906698744891e-65
Cys1	2.34590160490188e-69	1.6896277655017	0.554	0.215	4.78258960191346e-65
Olfml3	2.47639279750896e-69	1.14955234980333	0.828	0.447	5.04862199628152e-65
Col4a2	3.04490039125542e-69	0.647598122203969	0.846	0.445	6.20763842765242e-65
Cd44	4.72908338438324e-69	0.810030598065645	0.718	0.317	9.64118229574212e-65
Igsf10	8.71753928915703e-69	1.32735484977314	0.786	0.381	1.77724473488044e-64
Dact3	1.11232579429646e-68	1.9159323617569	0.486	0.171	2.26769859683219e-64
Prex2	1.48738560501309e-67	1.39257948661369	0.279	0.058	3.03233303294019e-63
Fndc1	2.27127232345095e-67	1.07881163208911	0.95	0.532	4.63044288581945e-63
Tnc	3.58644411599514e-67	1.30218692098751	0.752	0.325	7.31168361927928e-63
Epha3	4.64754692536462e-67	2.18639429739878	0.436	0.145	9.47495391674085e-63
Gm44275	1.21833555670457e-66	4.48861140468579	0.044	0.001	2.4838206994536e-62
Ctsk	1.3998424782862e-66	1.16626958943481	0.859	0.515	2.85385886048208e-62
Ptprs	2.02882001992669e-66	1.29177773787044	0.773	0.413	4.13615537462455e-62
Mlec	2.15527097641353e-66	1.38320656774426	0.731	0.38	4.39395093961425e-62
Ccdc88a	2.90427888850636e-66	1.28416893994079	0.802	0.434	5.92095336999792e-62
Myo1e	6.14740098390977e-66	1.6690908548936	0.642	0.301	1.25327063858969e-61
Col5a2	9.50575781649509e-66	0.900454227498578	0.956	0.622	1.93793884604885e-61
Dst	2.38737049928194e-65	1.19941753443333	0.82	0.453	4.86713223688609e-61
Stmnd1	2.49126736161042e-65	3.42830429985223	0.131	0.015	5.07894677011517e-61
Timp1	4.24771928799465e-65	1.73073147539675	0.736	0.385	8.6598253124347e-61
Myo1b	1.22831841949792e-64	1.22222448577775	0.501	0.174	2.50417276183042e-60
Pls3	1.39143673445739e-64	1.02860245002201	0.807	0.451	2.83672207053827e-60
Mafb	2.34589467525442e-64	1.39004083947339	0.653	0.288	4.78257547444118e-60
Tcf12	6.24342269211912e-64	1.27108656779059	0.739	0.389	1.27284658424232e-59
Pofut2	1.56938420804291e-63	1.12694840278887	0.799	0.453	3.19950358493708e-59
C230057A21Rik	1.61879554361213e-63	6.44592615749515	0.023	0	3.30023847476205e-59
Gpr153	1.87831581165152e-63	2.04134412861712	0.525	0.211	3.82932244521395e-59
Ctsz	1.94519938684507e-63	0.967328991611329	0.859	0.555	3.96567798996104e-59
6430562O15Rik	3.30661925444274e-63	3.41437438607038	0.091	0.008	6.74120467403241e-59
Lrrc4c	4.22227293227875e-63	3.3082147229931	0.091	0.008	8.6079478270367e-59
Bgn	5.7394374040013e-63	0.789835602471527	0.984	0.767	1.17009910355374e-58
Mrc2	3.52673532759675e-62	1.44862256975496	0.734	0.372	7.18995531237149e-58
Cyth3	7.54030195502559e-62	1.5382345414924	0.582	0.242	1.53724135957107e-57
Itgb1	1.01217879292628e-61	0.840205780573724	0.943	0.638	2.06352890513881e-57
Gas1	1.91661730489341e-61	1.20795549298068	0.927	0.572	3.90740769948619e-57
Pbp2	2.1551314829676e-61	5.34952177614269	0.05	0.002	4.39366655432605e-57
Spry1	3.16801873752707e-61	1.72668026685492	0.527	0.208	6.45863980019643e-57
Dapk2	3.64586507584322e-61	2.16918688175001	0.308	0.08	7.43282513012157e-57
Neo1	3.66087879094857e-61	1.71724403863911	0.585	0.265	7.46343359110685e-57
Maged2	4.72184552950153e-61	1.22351678106561	0.773	0.42	9.62642648099477e-57
Myh10	7.87796689376206e-61	1.80484628930149	0.509	0.199	1.60608111063127e-56
Cdk5rap2	1.57171479334996e-60	2.05464301107922	0.329	0.09	3.20425494920256e-56
Egr3	2.76638837363426e-60	1.50781158966216	0.211	0.039	5.63983597732817e-56
Calu	5.98942264874064e-60	0.942257010576489	0.909	0.572	1.22106359539875e-55
Slc40a1	6.79876420501398e-60	2.02280783775463	0.329	0.091	1.3860640584762e-55
Ctnnb1	1.14665857065472e-59	0.880815995244823	0.859	0.5	2.33769282799377e-55
Rasa1	1.58806121148335e-59	1.69145193577805	0.603	0.298	3.2375803918511e-55
Pcdh18	2.47275999683544e-59	1.85431162868195	0.446	0.158	5.04121580554842e-55
Tshr	2.98485632262921e-59	3.32830320701449	0.214	0.043	6.08522658494416e-55
Dsel	3.745574939399e-59	1.53865061195704	0.629	0.302	7.63610362895275e-55
Sema7a	3.80640861126351e-59	1.44009471180447	0.146	0.02	7.76012523578292e-55
St8sia2	3.88355069361191e-59	3.50627197775538	0.138	0.019	7.9173947990666e-55
Runx1t1	5.3169825844078e-59	1.32261877510612	0.428	0.138	1.08397323948322e-54
Fstl1	5.85426621104105e-59	0.50344916335317	0.979	0.681	1.19350925244494e-54
Ccdc102a	6.05121143575049e-59	1.75018007212333	0.483	0.194	1.23366047540645e-54
Eva1b	7.64127815102226e-59	1.05224407711369	0.822	0.488	1.55782737664891e-54
Usp9x	1.99317365076586e-58	1.17554807265096	0.775	0.441	4.06348312181636e-54
P4ha3	4.2160450525426e-58	2.20565071855732	0.316	0.086	8.5952510486186e-54
Lrig3	5.22626390934509e-58	1.86574307371766	0.457	0.17	1.06547842319818e-53
Kat6b	5.78623226731721e-58	1.74759017255215	0.556	0.247	1.17963917233796e-53
Adamtsl3	5.91359261797958e-58	1.86939308256661	0.478	0.187	1.2056041270275e-53
Syt10	1.05202755357759e-57	4.75253096973731	0.089	0.008	2.14476857347863e-53
Hey1	1.12890693480349e-57	1.93217543078643	0.17	0.027	2.30150256798387e-53
Slc5a3	1.59043514850164e-57	2.18490768371701	0.345	0.099	3.24242013725028e-53
Cacnb3	2.134268654501e-57	1.84338453990397	0.431	0.155	4.35113350593119e-53
C1qtnf6	2.24391966140926e-57	1.00686039017646	0.846	0.446	4.57467901371506e-53
Skil	2.38534820836717e-57	1.22201532770483	0.668	0.34	4.86300939239815e-53
Ak5	2.472509584574e-57	3.06501517336657	0.136	0.018	5.04070529007101e-53
Itga4	2.6168020947712e-57	1.68545688277031	0.238	0.05	5.33487443061004e-53
Myl9	3.04467094954472e-57	-0.661007122678998	0.624	0.27	6.20717066483682e-53
Emp1	3.64602648576225e-57	0.944172115143966	0.914	0.625	7.43315419652349e-53
Atrnl1	5.35994794530256e-57	2.14772523390639	0.368	0.117	1.09273258760883e-52
AY036118	6.95620915454769e-57	0.530486183668067	0.992	0.619	1.41816236033764e-52
Itga10	7.77819089432021e-57	2.09768189398958	0.319	0.088	1.58573977762506e-52
Lysmd2	8.14341568121002e-57	1.21157849545159	0.517	0.197	1.66019815492829e-52
Tubb2b	1.06709454096623e-56	1.77239962463692	0.379	0.118	2.17548564066786e-52
Plekha7	2.91554528947357e-56	2.59963451439	0.209	0.042	5.94392218164978e-52
Asxl3	3.30448441421136e-56	3.20506619517493	0.141	0.02	6.73685237525269e-52
Hspg2	4.1001985861664e-56	0.869778924898756	0.924	0.556	8.35907485761745e-52
Angptl2	5.1020557953803e-56	1.13217936827179	0.864	0.483	1.04015611500418e-51
Calr	1.07254356534431e-55	1.01925891800473	0.903	0.653	2.18659456666744e-51
Dhx32	2.59922248410506e-55	2.0348603862481	0.345	0.106	5.29903487834498e-51
Cd109	3.91259100678127e-55	1.014840167241	0.574	0.234	7.97659928552498e-51
Wdr63	5.08633043825959e-55	5.97986160154843	0.031	0.001	1.03695018644798e-50
Meox2	5.96134713340227e-55	1.03931050005578	0.692	0.353	1.21533984008672e-50
Chpf	3.02218171675738e-54	1.33321437800206	0.663	0.331	6.16132186595327e-50
Sh3pxd2b	3.150552225813e-54	1.48809988429806	0.428	0.15	6.42303082276497e-50
Sept6	3.99158604417278e-54	1.79285271810458	0.501	0.215	8.13764646825505e-50
Prrx2	5.26648623935182e-54	1.07027473639678	0.473	0.166	1.07367854961665e-49
Col2a1	6.02323006067022e-54	-1.43545199941616	0.914	0.436	1.22795591246884e-49
Tbx2	7.25447503295218e-54	1.87566350709991	0.308	0.086	1.47896982496796e-49
Tmem132c	9.33863126380073e-54	3.6515771080928	0.12	0.015	1.90386675575106e-49
Gm10544	1.0433976407135e-53	3.96426811932087	0.057	0.003	2.12717477012262e-49
Col11a1	1.06210117433789e-53	0.635943530156172	0.99	0.523	2.16530566412265e-49
C1qtnf3	1.31808845244945e-53	1.86979066376863	0.661	0.332	2.68718692800869e-49
Ephb3	1.54964664792777e-53	2.07664866833653	0.337	0.104	3.15926462113035e-49
Cxcl14	1.73373437797351e-53	0.452242590110084	0.569	0.23	3.53456427637459e-49
Txnip	1.82325698058193e-53	0.988704063729739	0.825	0.47	3.71707400631238e-49
Map4	2.19411301044047e-53	0.950663428921514	0.723	0.388	4.47313819438499e-49
Nktr	2.32984131347037e-53	1.01637981367964	0.807	0.482	4.74984748577204e-49
Srsf11	2.83295269072435e-53	0.92576037719299	0.828	0.508	5.77554065057974e-49
Mbnl2	4.33427177056508e-53	0.941877220173968	0.859	0.532	8.83627985865104e-49
Sphk1	6.24246543387547e-53	2.00413591726468	0.337	0.105	1.27265142800419e-48
Lix1l	2.13188382127816e-52	1.19977724796738	0.614	0.305	4.34627154643979e-48
Bicc1	3.72757829746997e-52	0.922531617477582	0.731	0.384	7.59941387505202e-48
Clint1	3.81249309374953e-52	1.2054866931018	0.7	0.381	7.77252967022716e-48
Gab2	7.241764857779e-52	1.93108642805314	0.279	0.074	1.4763786015554e-47
Dipk2a	8.15664911288188e-52	1.8937290022246	0.533	0.245	1.66289605464323e-47
Podxl2	1.04976513087194e-51	1.80202861300993	0.446	0.173	2.14015617230862e-47
Nmu	1.0677398154709e-51	7.44176191266755	0.018	0	2.17680116180053e-47
Cmtm3	1.45372429769403e-51	0.923867567108779	0.548	0.227	2.96370772570882e-47
Flrt3	2.32679268475741e-51	2.45380498822912	0.18	0.034	4.74363224641494e-47
Tanc1	2.76772355419812e-51	1.64856972096052	0.326	0.096	5.6425580099437e-47
Stk26	3.40417162014917e-51	1.98265025779432	0.418	0.156	6.94008468199811e-47
Slc16a2	3.84172231430558e-51	1.81601867839686	0.413	0.153	7.83211928217479e-47
App	3.95015344921634e-51	0.77944259754823	0.93	0.621	8.05317783691736e-47
Enpp1	8.17834318577274e-51	1.59223313059271	0.46	0.182	1.66731882528349e-46
Pdlim7	8.50192802151816e-51	1.18018034963554	0.488	0.193	1.73328806574691e-46
Rpl12	9.88652401263042e-51	0.622107787332411	0.977	0.788	2.01556565045496e-46
Ddx50	1.49661615640685e-50	1.01003580661548	0.778	0.47	3.05115135806664e-46
Galnt2	6.84772815600575e-50	1.35170792959931	0.574	0.279	1.39604633916489e-45
Itga11	7.05100979761078e-50	1.8595094323911	0.366	0.125	1.43748936743891e-45
Pcdh7	7.30547496317389e-50	1.41025604494843	0.358	0.113	1.48936718074226e-45
Gm10076	1.06366247333014e-49	0.809950756656303	0.898	0.535	2.16848868437815e-45
Asap1	1.13217798638646e-49	1.12960915733619	0.616	0.305	2.30817126084607e-45
Il11ra1	1.36363021403113e-49	0.842734146065307	0.877	0.556	2.78003291734526e-45
Ptov1	1.45264149359039e-49	0.889603850906263	0.802	0.482	2.96150021298273e-45
Dnm3os	1.59900631674619e-49	1.82772243643933	0.478	0.204	3.25989417795046e-45
Nrg2	2.51261391673986e-49	3.34746038691006	0.089	0.009	5.12246599205755e-45
Sox8	4.73391352008023e-49	2.6579663410915	0.154	0.026	9.65102949338756e-45
Zfp462	8.82873932478569e-49	1.75480940438098	0.486	0.211	1.79991508614406e-44
Arhgef28	1.03370771194844e-48	2.23461989044118	0.178	0.034	2.10741991234928e-44
Xirp2	1.15356618045325e-48	4.22807571308151	0.026	0.001	2.35177537209005e-44
Tpt1	1.47351427981732e-48	0.554855368903168	0.997	0.937	3.00405356226357e-44
Abi3bp	1.59807301603736e-48	1.14804607150823	0.927	0.596	3.25799145779536e-44
Smo	1.90825422865683e-48	1.59127460471013	0.561	0.284	3.89035789596268e-44
Greb1l	2.31546087908264e-48	3.50393409409465	0.11	0.014	4.72053009418578e-44
Tm9sf3	2.76840083863203e-48	0.88737014520251	0.877	0.55	5.64393878971912e-44
Shisal1	2.92881515541722e-48	5.82388655777878	0.029	0.001	5.97097545734908e-44
Slc8a1	3.41630558125168e-48	1.56127074058617	0.35	0.111	6.9648221884978e-44
Msc	3.49395823640894e-48	2.41402976717051	0.149	0.025	7.12313265656691e-44
Tpm1	5.38653865830016e-48	0.563430887528626	0.888	0.521	1.09815363626765e-43
Ccn1	5.789782076948e-48	1.07577183946621	0.796	0.47	1.18036287202739e-43
Pkd1	6.55592872813076e-48	1.15178300370767	0.715	0.4	1.33655718980402e-43
P3h3	6.7196944539804e-48	0.949300123639454	0.786	0.443	1.36994410833298e-43
Fth1	7.9621491153334e-48	-2.33734309540944	0.922	0.933	1.62324334014302e-43
Atp6v0a4	9.00791461603427e-48	1.93357371067464	0.384	0.14	1.83644355277091e-43
Mir100hg	9.85312041799462e-48	1.29313897121613	0.551	0.253	2.00875565961656e-43
Pcgf2	1.09668844246464e-47	1.97633044981676	0.386	0.145	2.23581872765267e-43
Tpm4	1.8977438754866e-47	0.853018766653567	0.856	0.582	3.86893043895453e-43
Igf1	2.23962857848277e-47	0.224480337120676	0.901	0.544	4.56593078295282e-43
Mtss1	2.56878272026282e-47	1.17025625756552	0.512	0.225	5.23697733179982e-43
Cst3	2.60797225677145e-47	-1.64867236848516	0.932	0.914	5.31687303987996e-43
Zfp354c	2.89371961373422e-47	1.71720926912519	0.517	0.24	5.89942617651995e-43
Kcna4	3.60676245899365e-47	7.21908625617605	0.023	0	7.35310662515035e-43
S100a4	4.88989848162205e-47	-2.89565696064529	0.582	0.738	9.96903603448287e-43
Pde7b	5.15691992565535e-47	2.24033814434249	0.285	0.084	1.05134126524336e-42
Igfbp7	8.85388470613518e-47	-1.89995066025105	0.88	0.835	1.80504147503978e-42
Gm42418	1.09280215321263e-46	0.584500477299574	1	0.835	2.22789574975458e-42
Hs2st1	1.25419941964531e-46	1.45437422303454	0.512	0.237	2.55693635683089e-42
Gfra2	1.39281414637922e-46	1.84055476564896	0.159	0.029	2.83953020022333e-42
Grin3a	1.71979959032526e-46	3.24905182327121	0.183	0.039	3.50615542479611e-42
Rassf5	2.33629903178103e-46	1.67032812015739	0.243	0.062	4.76301283609199e-42
Zeb1	2.66689902662686e-46	1.17490381763347	0.624	0.328	5.43700704558418e-42
Gsn	2.80528770757764e-46	-4.30901479823071	0.64	0.794	5.71914004943853e-42
Nedd9	3.21359759356922e-46	1.43039191120974	0.496	0.221	6.55156141400956e-42
Lama2	3.33545312919733e-46	0.861488215832444	0.499	0.2	6.7999882944946e-42
Socs2	3.84617803363472e-46	1.03789989667643	0.454	0.179	7.84120315717111e-42
Nudt4	3.95269822900841e-46	1.52670555157888	0.658	0.392	8.05836587947944e-42
Metrnl	6.78482009897937e-46	0.776930857176146	0.616	0.315	1.38322127357892e-41
Piezo1	9.51414309911449e-46	1.41516567089015	0.543	0.267	1.93964835361647e-41
Mxd4	9.65839196015796e-46	0.972829154626363	0.802	0.496	1.9690563689174e-41
Atrx	1.04931532835249e-45	0.928409908575184	0.778	0.469	2.13923915991222e-41
Tnfaip6	1.11763325475043e-45	0.114935171594813	0.538	0.231	2.2785189164597e-41
Ecm2	1.13354149292717e-45	0.849708033357187	0.768	0.448	2.31095104163061e-41
Mtss2	1.40356226348904e-45	1.91576572736858	0.358	0.13	2.86144238657512e-41
Ncam1	1.46127730984517e-45	1.25938350382192	0.561	0.267	2.97910605158136e-41
Ccnd2	3.28114630678039e-45	0.862542432835804	0.812	0.494	6.68927297563318e-41
H2-D1	3.32835647264024e-45	-3.19150443465017	0.386	0.663	6.78552034077165e-41
Ptms	3.6053607264291e-45	0.675429228629688	0.924	0.677	7.35024891297101e-41
Nudt11	3.82923992664299e-45	2.8489346821432	0.151	0.028	7.80667143844707e-41
Igfbp4	5.78599371687466e-45	0.706981366209504	0.93	0.589	1.17959053905924e-40
Scube1	5.95065275730957e-45	2.15007235886477	0.102	0.013	1.2131595776327e-40
Plod1	6.29966537292773e-45	0.987774667048863	0.752	0.428	1.28431277957878e-40
Antxr1	6.33218909213081e-45	0.919046454676361	0.825	0.463	1.29094339021271e-40
Zfp521	7.58771563876713e-45	1.52189910469402	0.507	0.238	1.54690758727545e-40
Strn3	8.39535167693975e-45	1.00987140059013	0.697	0.405	1.71156034637771e-40
Egr2	9.94803026274607e-45	1.45752773739533	0.24	0.061	2.02810492966604e-40
Maged1	1.0664251245638e-44	0.891717821306257	0.836	0.49	2.17412090144822e-40
Cyba	1.10171545493972e-44	0.567710705084653	0.825	0.541	2.2460672979856e-40
Actn1	1.6563353302019e-44	0.879146136596767	0.577	0.276	3.37677083768262e-40
Gm45716	1.84630167749488e-44	2.19927219380565	0.18	0.038	3.76405522990882e-40
Gm17501	2.0769150527453e-44	2.29868657279988	0.193	0.043	4.23420671803184e-40
Pdia3	2.13625129662798e-44	0.747468363688883	0.906	0.646	4.35517551843547e-40
Id2	2.45773766814572e-44	0.916328568157045	0.775	0.45	5.01058978404869e-40
Dgkh	2.49935652193504e-44	1.54771850946268	0.285	0.084	5.09543814126896e-40
Magi1	2.72830312997036e-44	1.77184051203604	0.23	0.058	5.56219159107058e-40
Dpysl3	3.64661098724525e-44	0.925559993608269	0.702	0.387	7.4343458196969e-40
Cilp2	3.88977667290083e-44	0.729835381944172	0.95	0.499	7.93008770304291e-40
P4hb	3.96703095801028e-44	0.749931538292882	0.932	0.601	8.08758601409557e-40
Slc6a6	4.28426085310788e-44	1.0113446825391	0.603	0.302	8.73432260123104e-40
Akap13	6.12835607795542e-44	0.813636975311839	0.749	0.437	1.24938795361277e-39
Acvr1	6.39465975888049e-44	1.59548127189695	0.426	0.181	1.30367928504297e-39
Mcrip1	6.80016108624703e-44	0.777882613089398	0.822	0.518	1.38634884065318e-39
Cbx6	1.14442952626696e-43	1.13020391353808	0.587	0.304	2.33314847520045e-39
6330403K07Rik	1.28018676487652e-43	2.31849968942742	0.151	0.028	2.60991675755376e-39
Nfatc4	1.52920556184105e-43	1.56040399466909	0.426	0.174	3.11759137892535e-39
E030013I19Rik	1.53464600277397e-43	4.75846144768108	0.037	0.002	3.12868280585529e-39
Pla2g4a	2.33940781358052e-43	1.60254074940453	0.35	0.125	4.7693507095466e-39
Acsf2	2.38675199128335e-43	2.09027298299532	0.258	0.075	4.86587128462936e-39
Cxxc4	2.55142226031694e-43	3.03055254847158	0.232	0.063	5.20158456210814e-39
Col6a1	3.22300474298268e-43	0.678763002934101	0.992	0.707	6.57073976951879e-39
Arl4a	3.36864726013699e-43	0.964422507767475	0.642	0.347	6.86766116924128e-39
Tnfrsf19	4.22200255148639e-43	3.09949359506105	0.151	0.029	8.60739660171531e-39
Ckap4	4.55140343325239e-43	0.802803656854524	0.862	0.502	9.27894617937166e-39
Zdbf2	4.87181308401654e-43	2.89945230779731	0.18	0.039	9.93216533438452e-39
Efemp2	5.23649469137669e-43	0.919887524037389	0.655	0.359	1.06756417273097e-38
Ttc3	5.32241804862875e-43	0.963468131753958	0.747	0.44	1.08508136757394e-38
Col5a1	5.65567700285485e-43	0.405558299166117	0.786	0.384	1.15302287057202e-38
Ppp1cc	6.68433020805278e-43	0.878778443305735	0.71	0.412	1.36273439951572e-38
Gm11639	8.62810640936981e-43	6.04995937338051	0.021	0	1.75901205367822e-38
Gnb4	1.37414055758612e-42	0.973596423865978	0.465	0.191	2.80146035475083e-38
H19	1.43791191771903e-42	0.598744167585671	0.533	0.228	2.9314710266538e-38
Mmd	2.02449839554783e-42	1.586782698043	0.227	0.059	4.12734487900335e-38
Rps8	2.04056751975676e-42	0.522151421244429	0.987	0.911	4.1601050025281e-38
Kera	2.3435199543448e-42	1.28431166386859	0.794	0.462	4.77773413092274e-38
Wasf1	2.47470938014909e-42	1.82176522061503	0.303	0.101	5.04519001330995e-38
Add3	2.973241356533e-42	0.949339494343768	0.702	0.395	6.06154715356384e-38
Oxct1	3.15645638582911e-42	1.02878533897632	0.624	0.348	6.4350676337898e-38
Hhipl1	3.17399133351794e-42	2.43592324098372	0.094	0.012	6.47081613164302e-38
Copa	3.56328141399655e-42	0.831098793441285	0.825	0.495	7.26446181871476e-38
Pax1	4.04955231557239e-42	4.81952109913254	0.047	0.003	8.25582230575744e-38
Gpcpd1	4.67390409187453e-42	1.39638298046763	0.457	0.204	9.52868827210459e-38
Col15a1	4.69447410390676e-42	-3.36235901422486	0.136	0.471	9.5706243556347e-38
Ogt	5.01736378984547e-42	1.18497032968432	0.65	0.361	1.0228899558358e-37
Eef1b2	9.4508670994009e-42	0.712664564213205	0.885	0.662	1.92674827555486e-37
Srek1	2.17065398746569e-41	1.11826664171132	0.595	0.322	4.4253122842463e-37
Lpl	2.62841800184749e-41	0.431078252287002	0.736	0.419	5.35855578036647e-37
Tbx18	2.98956736606114e-41	1.69374148435651	0.282	0.087	6.09483098918885e-37
Emp2	2.9975338051841e-41	1.16857790321138	0.546	0.269	6.11107216862883e-37
P3h1	3.70624877112383e-41	1.13157197084918	0.629	0.343	7.55592936969016e-37
Pura	3.78850533416771e-41	0.902217305311437	0.752	0.465	7.72362582476771e-37
Pakap	4.68151825660181e-41	2.45370950133125	0.183	0.042	9.54421126973411e-37
Cnn2	4.94397543750651e-41	0.899505635959895	0.637	0.329	1.00792827244445e-36
Macf1	5.53471000918004e-41	0.809145660717376	0.791	0.48	1.12836132957153e-36
Ly6a	5.70973379456717e-41	-5.5648043071645	0.037	0.372	1.16404342869841e-36
Wls	5.82669897887376e-41	0.834677983645094	0.786	0.46	1.18788912082299e-36
Ifitm3	6.90192775389793e-41	-2.88172547037169	0.493	0.677	1.40709601118717e-36
Vcl	9.87469745204292e-41	1.03151082067606	0.556	0.278	2.01315456954799e-36
Jdp2	1.07254554066628e-40	1.3071522286314	0.501	0.245	2.18659859375634e-36
March3	1.30922962171982e-40	2.97385042432527	0.102	0.014	2.6691264298002e-36
Fxyd5	1.44805527109335e-40	-5.03065545833052	0.044	0.381	2.95215028117801e-36
Lurap1l	1.67651145791985e-40	1.42952683465195	0.413	0.172	3.4179039092612e-36
Hoxd8	1.82468594267722e-40	1.80584901340195	0.368	0.146	3.71998723133605e-36
Nfib	1.89060018919836e-40	0.644699375590188	0.924	0.6	3.85436660571869e-36
Psip1	2.18697802216183e-40	1.18261491288647	0.538	0.271	4.45859209378132e-36
Plce1	2.19233328839361e-40	1.55241071002228	0.418	0.174	4.46950987504804e-36
Tnfrsf21	2.88584126716602e-40	2.18362413776162	0.191	0.045	5.88336459137137e-36
Fzd8	3.29452878035092e-40	1.92436105148323	0.399	0.168	6.71655582450142e-36
Acta2	3.92715011292744e-40	-0.486774306057009	0.747	0.439	8.00628093522517e-36
Hacd1	4.04296803665769e-40	0.959805298938611	0.397	0.153	8.24239893633404e-36
Zfp704	4.49042367233831e-40	1.45973438348331	0.486	0.227	9.15462674079612e-36
Armcx3	8.27591282832369e-40	1.19601341106542	0.598	0.335	1.68721034831035e-35
Ttc28	1.0094661225653e-39	1.23018615443084	0.593	0.326	2.05799858407389e-35
Unc5b	1.11800252393103e-39	2.21357150036063	0.298	0.102	2.2792717455382e-35
Serping1	1.13820246771031e-39	-3.22283156303055	0.164	0.497	2.32045337092101e-35
Tmed9	1.24973944983166e-39	0.666040857788893	0.885	0.607	2.54784381637181e-35
Ikbip	1.77183554555811e-39	0.795411967684211	0.799	0.45	3.61224112672931e-35
Hoxd10	2.38898024757694e-39	2.73172827083561	0.159	0.034	4.8704140307351e-35
Fam43b	2.470705888742e-39	5.35922424302295	0.039	0.002	5.03702809537832e-35
Ube2h	2.71309448571835e-39	1.04259808909386	0.577	0.309	5.53118572803399e-35
Dipk1b	2.74674843543475e-39	1.81373889914117	0.243	0.071	5.59979603532083e-35
Clu	4.51399562044544e-39	-4.29511561744453	0.136	0.451	9.20268287140213e-35
Gab3	4.53568273904971e-39	2.37021590222026	0.138	0.026	9.24689640010064e-35
Col4a1	4.78437459368351e-39	-0.123837742534144	0.791	0.432	9.75390448414257e-35
Ptgfr	5.10903784685298e-39	2.17137891544258	0.339	0.13	1.04157954583792e-34
Reg3g	6.2894230645191e-39	8.77151333178248	0.01	0	1.28222468016351e-34
Lamc1	8.23477396806304e-39	0.513086012791541	0.731	0.407	1.67882336886901e-34
Ankrd12	1.03402487915212e-38	0.967438515254582	0.629	0.35	2.10806652112743e-34
Lgals3	1.06545876385545e-38	-6.55708404670421	0.052	0.372	2.17215078187211e-34
Ctdspl	1.25520084966593e-38	1.51388588952113	0.47	0.224	2.55897797221392e-34
Pgap1	1.32858751221296e-38	2.38712759068203	0.222	0.061	2.70859136114855e-34
Tsc22d1	1.71126017616858e-38	0.615395437143384	0.828	0.516	3.48874612115488e-34
Fbn1	1.71232881943054e-38	0.155255985321786	0.869	0.535	3.49092476417305e-34
Dnm3	2.13983576771024e-38	1.55240343693225	0.274	0.088	4.36248317963086e-34
Fscn1	2.57939682309246e-38	0.91384878779553	0.564	0.296	5.25861630323859e-34
Zfp148	3.98034742641642e-38	1.15016618032543	0.608	0.348	8.11473429823516e-34
Gm32255	4.49821271162088e-38	6.36125070296015	0.016	0	9.1705062551815e-34
Kmt2e	5.40433531481823e-38	0.783756198591621	0.721	0.442	1.10178184063199e-33
Cdk4	6.58695724504343e-38	0.746490301011635	0.64	0.364	1.342882973547e-33
Ptk7	7.08236509415109e-38	2.03270692755188	0.274	0.091	1.44388177174458e-33
Spag9	8.70185160245875e-38	0.740217383572505	0.796	0.499	1.77404648619326e-33
Luc7l2	9.84634795392229e-38	0.713583743222971	0.859	0.562	2.00737495736614e-33
Rps10	9.9939746118163e-38	0.507947614414111	0.943	0.836	2.03747160411099e-33
Fus	1.09368748408795e-37	0.664719277170683	0.843	0.553	2.2297006738101e-33
Acsl3	1.32297622685788e-37	1.64318246416709	0.423	0.191	2.69715163369516e-33
Pik3ip1	1.72268095230667e-37	1.5103724287734	0.311	0.109	3.51202965746761e-33
Gm26691	2.04786893787938e-37	4.11937066874367	0.063	0.006	4.1749904036547e-33
Lsp1	2.43303291805018e-37	0.786127206490438	0.624	0.337	4.96022421002891e-33
Nxn	2.46617056441971e-37	1.42910065433005	0.452	0.213	5.02778192968246e-33
Itpripl2	3.00684258992973e-37	1.02592583115359	0.648	0.393	6.13004998808974e-33
Samd4	3.28000311690279e-37	1.39452460017579	0.538	0.289	6.68694235442971e-33
Ghr	3.69498429515602e-37	1.21308248317185	0.493	0.239	7.53296448253457e-33
Myl6	4.46797457389307e-37	0.463293164847118	0.963	0.845	9.1088597637958e-33
Lzts1	4.59340506799983e-37	2.66795484365886	0.123	0.022	9.36457491213125e-33
Srsf9	5.20677106152191e-37	0.862119719979373	0.655	0.395	1.06150441631247e-32
Grina	5.32266026267167e-37	0.943759643226561	0.611	0.334	1.08513074775087e-32
Pdgfrb	5.43154804903531e-37	0.730325474020139	0.53	0.252	1.10732970075683e-32
Ptgis	5.84030263563619e-37	0.662999485588522	0.903	0.511	1.19066249832715e-32
Tmem47	6.13582133588882e-37	1.31656105569455	0.507	0.259	1.25090989574765e-32
Smox	6.45859585628244e-37	1.51924085807014	0.279	0.093	1.3167139372203e-32
Rgmb	6.75172466311539e-37	1.23956367393186	0.389	0.159	1.37647410706933e-32
Msrb3	9.00419479769671e-37	1.12451768593351	0.493	0.245	1.83568519340643e-32
Rab34	9.61226738953866e-37	0.849619584611972	0.632	0.362	1.95965295270525e-32
Rpsa	9.91435207232209e-37	0.505483996178095	0.971	0.832	2.0212389569843e-32
Twsg1	1.04886795880744e-36	1.02795222117477	0.632	0.356	2.13832710762072e-32
Casc4	1.05364914715646e-36	1.08612181410926	0.606	0.337	2.14807451630786e-32
Adgra3	1.06689781048024e-36	1.366324273577	0.52	0.266	2.17508456622606e-32
Adgra2	1.1028358711346e-36	1.59988442415999	0.292	0.098	2.2483514904821e-32
Itih5	1.24902382896531e-36	0.967170988234558	0.661	0.358	2.54638488011158e-32
Csnk1g2	1.33484972603086e-36	1.12709770904945	0.556	0.304	2.72135813645911e-32
Pdlim1	1.4038974473502e-36	0.729926991333143	0.465	0.204	2.86212572591285e-32
mt-Nd4l	1.85548723875106e-36	0.605285690626643	0.937	0.577	3.7827818336418e-32
Gnas	2.01192076722354e-36	0.452064582769283	0.979	0.824	4.10170286813862e-32
Sec31a	3.87494422844457e-36	0.676958400628898	0.804	0.484	7.89984879852995e-32
Npas3	4.0143964238657e-36	2.47874862205312	0.23	0.069	8.184149989335e-32
Rbm25	4.16470667401128e-36	0.725986083535339	0.755	0.484	8.4905874963068e-32
Klhl4	4.23019537627823e-36	0.917326825852572	0.112	0.019	8.62409931361843e-32
Foxn3	5.38455305347598e-36	0.804478867830824	0.721	0.453	1.09774883101215e-31
Mt2	5.58941230420182e-36	-6.52644896968003	0.084	0.384	1.13951348645763e-31
Nox4	6.71866865663284e-36	1.70255143421932	0.167	0.039	1.36973497902774e-31
Rassf8	7.91670953010537e-36	1.5478967376347	0.444	0.213	1.61397957190258e-31
Tceal9	8.46001277368902e-36	0.663235213200382	0.877	0.579	1.72474280417198e-31
Picalm	8.81696101104214e-36	0.777705163958166	0.755	0.489	1.79751384132116e-31
Sept11	8.97490635099217e-36	0.971998273036712	0.619	0.35	1.82971415777677e-31
Maml3	9.05194408611006e-36	1.89259091680243	0.214	0.059	1.84541984083526e-31
B3gnt9	1.02960759123519e-35	1.16925604387349	0.507	0.258	2.09906099625119e-31
Rpl30	1.22092496700781e-35	0.502772980780626	0.953	0.816	2.48909973023881e-31
Epm2aip1	1.26425676899646e-35	1.65866886885555	0.392	0.172	2.57744027495309e-31
Asph	1.26867331153758e-35	1.21362716142924	0.527	0.282	2.58644428023167e-31
Hexb	1.42600684488226e-35	0.594684975021803	0.59	0.321	2.90720015466146e-31
Gm41764	1.64737812964378e-35	2.24580908570639	0.151	0.033	3.35850979290477e-31
Ski	1.81568866533592e-35	0.764748707199898	0.791	0.51	3.70164448202034e-31
Hsp90b1	2.88284222037824e-35	0.705358514990088	0.883	0.644	5.87725043468512e-31
Dtx3	3.03617208353952e-35	1.13017978712665	0.509	0.259	6.18984402671203e-31
Bcl7c	3.30102069472589e-35	0.887698675342076	0.653	0.399	6.72979089033768e-31
Rps20	3.31914377516054e-35	0.444044952011846	0.966	0.875	6.7667384144198e-31
Tmed1	3.47790957553065e-35	0.97519977167469	0.546	0.299	7.09041425163433e-31
Wwc2	4.46097856482166e-35	1.01320657488808	0.601	0.337	9.09459700010191e-31
Bmyc	7.48113003474027e-35	1.09324798837718	0.454	0.218	1.5251779801825e-30
Arhgef25	1.19870481845814e-34	1.15470036500578	0.501	0.263	2.4437995133906e-30
Sfpq	1.20071167592252e-34	0.691335013659101	0.781	0.508	2.44789089370324e-30
Rcn2	1.21814293505826e-34	0.611009486454835	0.747	0.465	2.48342800170328e-30
Fjx1	1.23707567927866e-34	1.93939003475553	0.261	0.087	2.52202618734541e-30
Clec3b	1.5483343807623e-34	-5.20049351340659	0.086	0.378	3.1565893020601e-30
Timp2	1.74357055546428e-34	0.568521265487946	0.977	0.766	3.55461729142504e-30
Pamr1	1.79019903958038e-34	1.23656162996189	0.582	0.335	3.64967878199252e-30
Wasl	1.852266809282e-34	1.00959260423449	0.569	0.322	3.77621634408322e-30
Leprot	2.11811518028977e-34	0.728011159646264	0.692	0.415	4.31820141805675e-30
Cux1	2.34315572004253e-34	0.780042996822258	0.402	0.167	4.7769915664507e-30
Col6a3	2.53736614875402e-34	0.61021931242378	0.984	0.67	5.17292836746482e-30
Nap1l1	2.57726104762033e-34	0.701089046559222	0.736	0.472	5.25426209778356e-30
Pcolce2	2.84388112713863e-34	-3.13773604345488	0.175	0.461	5.79782045389753e-30
Igfbp5	3.05768184341526e-34	-2.39821034008616	0.219	0.527	6.23369597417069e-30
1810026B05Rik	3.15813725505499e-34	1.09128561545195	0.525	0.278	6.43849442188061e-30
Arl4c	3.38108126323334e-34	1.35527591091357	0.235	0.071	6.89301037135381e-30
Ssr2	3.77897471461126e-34	0.695554048786699	0.833	0.54	7.70419575067798e-30
Actr3	4.31931524098987e-34	0.496533181172447	0.752	0.488	8.80578798180606e-30
Pcdhac2	5.60619018200067e-34	4.66138245879891	0.039	0.003	1.14293399240448e-29
Lox	5.65665991496189e-34	0.543978906114325	0.906	0.524	1.15322325686328e-29
Btla	6.08977906142685e-34	3.2724728793147	0.052	0.005	1.24152325725309e-29
Tnxb	6.77011623053991e-34	-4.35613094041876	0.065	0.361	1.38022359592017e-29
Ly6c1	6.81341422191984e-34	-6.15058402561968	0.031	0.322	1.3890507574228e-29
Enc1	7.67141611627786e-34	1.76590485153989	0.366	0.157	1.56397160362557e-29
Lamb1	8.03586578915265e-34	0.348722181375238	0.446	0.179	1.63827195843455e-29
Mboat2	8.62802142012637e-34	2.03781603679013	0.258	0.088	1.75899472692116e-29
Arsb	8.63242404869515e-34	1.46949210049928	0.446	0.225	1.75989229080748e-29
Hdac9	8.98597192211439e-34	2.42058787842169	0.117	0.022	1.83197009576146e-29
Garem1	9.31553782033461e-34	2.18381201935758	0.185	0.05	1.89915869543162e-29
Stard9	1.02940737733101e-33	1.40713174147756	0.287	0.1	2.09865282016474e-29
Litaf	1.08914014262611e-33	0.647112448780103	0.457	0.206	2.22043000877185e-29
Amot	1.27490998776469e-33	2.27630314777293	0.146	0.033	2.59915899205588e-29
Asphd2	1.28940469583589e-33	2.33614286719885	0.086	0.013	2.62870935340062e-29
Ilk	1.29829907711945e-33	0.766504373037305	0.629	0.369	2.64684232852343e-29
Trpm7	1.55073984785678e-33	0.829821137100791	0.629	0.364	3.16149332782561e-29
Gm17167	1.55085994972582e-33	1.75402800826834	0.277	0.094	3.16173817950604e-29
Scand1	1.63403468097822e-33	0.650317804431601	0.778	0.499	3.3313065041103e-29
Csnk1a1	1.75329429002901e-33	0.619157646506386	0.807	0.539	3.57444106908214e-29
Galnt17	1.7953576150086e-33	1.54108536464906	0.258	0.086	3.66019556971803e-29
Eid1	2.28546390410209e-33	0.739084813270658	0.739	0.471	4.65937526129293e-29
Oaz2	2.32515170075811e-33	0.680756842698972	0.611	0.352	4.74028677233557e-29
Bbs9	2.69373345856843e-33	1.95329855712824	0.188	0.051	5.49171440198345e-29
Rpl28	3.11503577297082e-33	0.473088069543069	0.963	0.837	6.35062343035561e-29
Bccip	3.36998367539266e-33	1.0442734111934	0.559	0.325	6.87038571902302e-29
Sh3gl1	3.46500284567193e-33	0.825150425918219	0.572	0.326	7.06410130147136e-29
Kdm1a	4.0944749439044e-33	1.14580276238474	0.509	0.27	8.3474060681379e-29
Cdc42bpa	4.66459286700056e-33	1.03021198301739	0.603	0.357	9.50970547795404e-29
Ptprd	4.79887254754666e-33	1.45107726560164	0.53	0.293	9.78346146268338e-29
Cav1	4.88302041013445e-33	-3.07648446989108	0.211	0.499	9.95501371014109e-29
Nudt10	5.29712258728022e-33	3.38978228939558	0.094	0.015	1.07992438186882e-28
Sub1	5.59209755550092e-33	0.48960352334521	0.83	0.598	1.14006092863997e-28
Sox4	6.37585726896744e-33	0.969499004960228	0.585	0.323	1.29984602142439e-28
Setd5	7.90591702318025e-33	1.04712446758975	0.619	0.366	1.61177930351576e-28
H1fx	8.43151383215635e-33	1.64139828728582	0.305	0.115	1.71893272496171e-28
Snrnp70	1.073972800767e-32	0.647230230755159	0.713	0.439	2.18950834892368e-28
Kdelr3	1.26302545661805e-32	0.698232399633682	0.783	0.442	2.57492999840721e-28
Pxdn	1.63781940965856e-32	0.886312669466558	0.527	0.278	3.33902243047091e-28
Pabpc1	1.66458450994873e-32	0.521749716060446	0.896	0.683	3.39358844043248e-28
Tusc3	1.95620860253076e-32	0.947479028582721	0.54	0.298	3.98812247797946e-28
Lman1	2.08041304642229e-32	0.6504259966115	0.815	0.486	4.24133807774112e-28
Xpr1	2.16384327072628e-32	1.35755936506554	0.363	0.155	4.41142727602967e-28
Serf1	2.55452367128045e-32	0.797948897788466	0.663	0.395	5.20790740863946e-28
Bdnf	2.59154657797588e-32	2.30051059334433	0.191	0.054	5.28338600851942e-28
Gm45847	2.75113015116466e-32	4.66957912536748	0.057	0.006	5.60872903917939e-28
Arf5	4.33571375643033e-32	0.487838047141399	0.898	0.68	8.83921963523452e-28
Gaa	4.60480957546818e-32	1.19310455867157	0.465	0.239	9.38782528150697e-28
Clcn4	6.20316605861007e-32	0.992189330622932	0.574	0.334	1.26463946436883e-27
Ddx39b	6.42633254885101e-32	0.73187106181984	0.65	0.396	1.31013641673426e-27
Hmg20b	6.7633021897424e-32	0.831281199957633	0.561	0.321	1.37883441742278e-27
Fhod3	7.05683622485251e-32	2.02337984113878	0.287	0.109	1.43867720116068e-27
Olfml1	7.47390583491245e-32	1.55880480123576	0.337	0.14	1.5237051825636e-27
Ccdc3	8.42250439475086e-32	-4.3728278928167	0.052	0.337	1.71709597095786e-27
Ankrd11	9.13009375893486e-32	0.813559629292896	0.671	0.412	1.86135221463405e-27
Golim4	9.59153037490385e-32	0.734995402497453	0.749	0.46	1.95542529753165e-27
Slc24a4	9.68952023026491e-32	5.14073107729733	0.031	0.002	1.97540248934411e-27
Samd5	9.86002534476787e-32	2.04016963950386	0.144	0.033	2.01016336703783e-27
Fut11	1.23273235719735e-31	1.17168316092333	0.467	0.246	2.51317145661824e-27
Dner	1.53325559150964e-31	3.67753191899265	0.057	0.006	3.1258481744107e-27
Mvb12a	2.18499499407572e-31	0.841693581919059	0.561	0.319	4.45454929442218e-27
Tmed7	2.37509142546464e-31	0.686107492268111	0.645	0.393	4.84209888909476e-27
Sema3a	2.6426945100646e-31	1.26431159912933	0.493	0.257	5.3876612976687e-27
Copb1	2.92009491076071e-31	0.70516213016403	0.723	0.441	5.95319749456785e-27
Jph4	3.22051076654753e-31	2.15863862547282	0.235	0.079	6.56565529976044e-27
Cldn9	3.41463286072471e-31	3.44811391312815	0.063	0.007	6.96141201315947e-27
Myadm	3.66012125348892e-31	0.485939793952339	0.726	0.453	7.46188919948786e-27
Nfic	4.37256005450481e-31	0.649194053054749	0.843	0.534	8.91433818311895e-27
Arhgap28	4.44447014501613e-31	1.90393338702694	0.198	0.058	9.06094128464439e-27
Rpl23	4.48854103600385e-31	0.430676179536162	0.987	0.895	9.15078861010105e-27
Nr3c1	4.9683264245283e-31	0.614615229840728	0.76	0.47	1.01289270816859e-26
Nisch	5.07188154825124e-31	0.618909901497664	0.765	0.481	1.03400449124198e-26
S100a6	5.9433393853734e-31	-1.17635309220708	0.979	0.948	1.21166860049607e-26
Cbfb	6.36416793060032e-31	0.898338521692127	0.504	0.269	1.29746291601149e-26
Phldb2	6.50783552655358e-31	1.5030037814304	0.428	0.211	1.32675242879848e-26
Rps24	7.01406629370079e-31	0.377673365843496	0.977	0.914	1.42995769529678e-26
Kif26b	7.18762171913165e-31	3.52066485729197	0.068	0.009	1.46534043987937e-26
Npdc1	7.30513569067673e-31	0.53635104251602	0.755	0.46	1.48929801325827e-26
Poglut3	1.07609828486453e-30	0.979982233983295	0.465	0.234	2.19384157335332e-26
Arl5a	1.18253344275809e-30	1.11990550490129	0.554	0.322	2.41083092975092e-26
Rrbp1	1.30645487651631e-30	0.582821464839194	0.95	0.67	2.66346955675381e-26
Gpc1	1.66111554910692e-30	1.06743406476062	0.389	0.175	3.38651626996427e-26
Dhx9	1.66687945392838e-30	0.888490117630142	0.535	0.294	3.3982671427238e-26
Ddah2	1.67209560463496e-30	0.654627390122361	0.71	0.434	3.4089013091693e-26
Vasn	1.75673145037534e-30	0.765010821541862	0.504	0.267	3.58144840788021e-26
St5	2.01062046321509e-30	1.34342242089148	0.332	0.137	4.09905193835661e-26
Necab1	2.03535131996388e-30	2.44075116538806	0.11	0.021	4.14947073601036e-26
Angptl7	2.09295918491138e-30	-3.72944782235534	0.277	0.508	4.26691589027884e-26
Zfhx3	2.3001165807144e-30	0.764763612017914	0.718	0.466	4.68924767310245e-26
Ubl3	2.88758982280624e-30	0.696451021776763	0.666	0.413	5.88692937175509e-26
Klhdc10	3.27000582225862e-30	1.52942749492584	0.35	0.156	6.66656086983865e-26
Lrrc1	3.50896823589995e-30	2.0100349811626	0.175	0.048	7.15373354252922e-26
Mbd3	3.96180834500913e-30	0.860351304758674	0.648	0.397	8.07693867297011e-26
Grhl1	4.58667624835948e-30	3.68767018468277	0.031	0.002	9.35085686753046e-26
Acot1	4.89257662798383e-30	1.66858548957301	0.167	0.044	9.97449597147064e-26
Tasor	5.83984650298545e-30	0.883011905201725	0.58	0.338	1.19056950656364e-25
Rbm5	5.91811027225503e-30	0.766774851346587	0.598	0.35	1.20652514120463e-25
Zbtb20	6.25383133365094e-30	0.633615082473777	0.977	0.665	1.27496859399142e-25
Rack1	6.39627543771822e-30	0.539490428239493	0.903	0.719	1.30400867348761e-25
Yipf3	6.66310542412777e-30	0.703298551736198	0.679	0.417	1.35840730281693e-25
Syt13	7.0664616656584e-30	4.17078818468653	0.034	0.002	1.44063953977778e-25
Naalad2	7.76909290200518e-30	1.63253510826247	0.175	0.047	1.5838849699318e-25
Chd3	7.79050297453705e-30	1.11022269497758	0.543	0.315	1.58824984141887e-25
Npm1	9.56691663803753e-30	0.462629621518526	0.888	0.657	1.95040729499671e-25
9530068E07Rik	9.99847983194146e-30	0.659039576964467	0.692	0.442	2.03839008333791e-25
mt-Co3	1.0230274572013e-29	0.39708474614189	1	0.953	2.08564607699629e-25
Hsp90ab1	1.08212558909002e-29	0.483713085554364	0.963	0.779	2.20612943847782e-25
Ptprt	1.09833030431875e-29	3.38225148159019	0.065	0.008	2.23916599141465e-25
Fam129a	1.19670169506314e-29	0.843076807269224	0.624	0.388	2.43971574572523e-25
Gng11	1.23925639132237e-29	0.492078095995723	0.833	0.561	2.52647200498891e-25
Zfp260	1.39189935646546e-29	1.07846928099797	0.54	0.314	2.83766521802613e-25
Hebp1	1.40555566332027e-29	1.18712614692105	0.342	0.147	2.86550633081103e-25
Osbpl3	1.42834175387887e-29	1.50403909161246	0.308	0.126	2.91196033363284e-25
Cnpy2	1.47409776786056e-29	0.572814843415971	0.77	0.498	3.00524311933733e-25
1110038B12Rik	1.47595554526355e-29	0.765153069535328	0.433	0.203	3.00903057012879e-25
Mib1	1.5539843239044e-29	1.12101373491992	0.572	0.331	3.1681078411439e-25
Ripor3	1.73600648616246e-29	2.51063789586193	0.136	0.032	3.53919642333942e-25
Cnnm1	1.8632796761513e-29	5.04132003638583	0.021	0.001	3.79866827576965e-25
Zfp644	1.88947024697973e-29	1.06262277370934	0.548	0.317	3.85206299251757e-25
Rpl19	2.22612416444646e-29	0.398201296070898	0.948	0.881	4.53839933405699e-25
Cdk14	2.29718736137738e-29	1.04403323044577	0.535	0.313	4.68327587364006e-25
Golgb1	2.32472161927762e-29	0.833976327572721	0.658	0.408	4.73940996522129e-25
Prpf39	2.35099619735563e-29	1.14409957138646	0.454	0.232	4.79297594754892e-25
Sec61a1	2.64003036703869e-29	0.750803820004939	0.684	0.428	5.38222990928178e-25
Son	2.87722659176678e-29	0.482990095109986	0.909	0.627	5.86580185263493e-25
Ostc	2.93895958521233e-29	0.573031222150676	0.825	0.549	5.99165690637237e-25
Cnih2	3.08301829051585e-29	4.0539988748162	0.05	0.005	6.28534938887466e-25
1110038F14Rik	3.28907056190283e-29	0.847856576567187	0.452	0.236	6.70542815455129e-25
Serpinh1	3.70760599611015e-29	0.551866980712434	0.963	0.757	7.55869634426975e-25
Ror2	3.83890696325535e-29	2.52185465739271	0.164	0.045	7.82637962598868e-25
Bri3bp	3.8896253900997e-29	1.34368238437199	0.248	0.088	7.92977928279625e-25
Alkbh1	4.00144760688915e-29	1.40526369430556	0.347	0.155	8.15775123616492e-25
Ankrd17	4.09520567321866e-29	0.836379808752788	0.601	0.36	8.34889580599088e-25
mt-Cytb	4.65466955805935e-29	0.413586712888007	0.995	0.91	9.4894748280156e-25
Tlk1	5.06868577614175e-29	1.01423852628013	0.52	0.295	1.03335296918202e-24
Hook3	5.1903950423823e-29	0.827684326361565	0.702	0.445	1.05816583729048e-24
Wtip	5.32979458058211e-29	1.20336019507952	0.441	0.231	1.08658522114327e-24
Rest	5.41652513425162e-29	1.10583550265175	0.488	0.268	1.10426697911988e-24
Ecm1	5.481813448231e-29	-4.41581677531083	0.12	0.376	1.11757730769085e-24
Gria4	5.85914584130274e-29	3.4136339404528	0.047	0.004	1.19450406266639e-24
Ets2	5.89751523306859e-29	0.877898133406871	0.41	0.197	1.20232643056569e-24
Senp6	6.00611785919542e-29	0.885653338110575	0.653	0.421	1.22446724795417e-24
Smc1a	6.06696688200585e-29	0.612138542291962	0.616	0.361	1.23687253823453e-24
Srpk2	7.09333570600638e-29	0.941785161244928	0.543	0.322	1.44611835038352e-24
Zcchc7	7.38888844770771e-29	1.11323638726798	0.517	0.29	1.50637268783417e-24
Lbp	9.54921851878125e-29	-3.63671432847215	0.06	0.331	1.94679917942393e-24
Dcaf8	1.08606991964414e-28	0.865489149129545	0.551	0.319	2.21417074517851e-24
Phgdh	1.13814797381415e-28	1.08265336441404	0.501	0.274	2.32034227421492e-24
1110032F04Rik	1.19474616716332e-28	2.64974757212027	0.039	0.003	2.43572901099586e-24
Pld3	1.26307130915705e-28	0.827874636475865	0.46	0.245	2.57502347797847e-24
Frmpd2	1.52490163229336e-28	6.01116495064456	0.018	0.001	3.10881695775647e-24
Hexa	1.58652401177302e-28	0.269548133608926	0.629	0.372	3.23444650280165e-24
Fxyd1	1.72083856987038e-28	-2.54330881985325	0.185	0.457	3.50827359239475e-24
Bptf	1.73806135369348e-28	0.877486723464473	0.624	0.388	3.54338568177491e-24
H1f0	1.77987426285757e-28	0.691517101244174	0.736	0.471	3.62862965968772e-24
Eprs	1.97748913610264e-28	0.658476544802716	0.765	0.471	4.03150710177245e-24
Cenpb	2.0221000231999e-28	0.688698340905595	0.655	0.408	4.12245531729764e-24
Tbrg1	2.53957538224516e-28	0.598760186541901	0.739	0.476	5.17743233178321e-24
Fndc3b	2.62004402155435e-28	0.653073663890923	0.768	0.475	5.34148374674284e-24
Mir99ahg	3.52412809937761e-28	0.88963774862075	0.634	0.39	7.18463995620114e-24
Phtf1	4.07477513226112e-28	1.42888705123428	0.313	0.134	8.30724406214075e-24
Ythdc1	4.33943671900666e-28	0.849585084287994	0.569	0.342	8.84680963903888e-24
Prrx1	4.42680655924507e-28	0.595391390966148	0.791	0.504	9.02493053233293e-24
Cdh13	4.533183455666e-28	-4.94429060930426	0.023	0.278	9.24180111106627e-24
Celf1	5.17860465424441e-28	0.771029136890046	0.556	0.319	1.05576213086081e-23
Astn2	5.21924917194276e-28	3.03055910169181	0.057	0.007	1.06404832868397e-23
Hectd1	5.36601764501807e-28	0.871396685426691	0.601	0.365	1.09397001728983e-23
H2-K1	5.41228212166594e-28	-3.12361213835807	0.17	0.438	1.10340195614404e-23
Impad1	5.54808663996671e-28	0.8820611084584	0.629	0.392	1.13108842329001e-23
Rpl29	5.71940103202957e-28	0.443877934433426	0.95	0.773	1.16601428839987e-23
Gabbr1	6.1990471431922e-28	1.59043785960238	0.332	0.147	1.26379974108259e-23
Pakap.1	6.84287766102426e-28	0.930442286204162	0.462	0.245	1.39505746875302e-23
Itm2c	7.49009109641335e-28	0.490709964211127	0.877	0.552	1.52700487182579e-23
Magi2	7.6866697412478e-28	1.66753283363311	0.308	0.131	1.56708136014819e-23
Bace1	8.40161220063867e-28	1.12042634533599	0.428	0.219	1.71283667934421e-23
Kazald1	9.52864416373837e-28	0.568782052494126	0.64	0.373	1.94260468566134e-23
Eef1a1	9.64624433565245e-28	0.431079231786092	0.982	0.94	1.96657983270947e-23
Rhoc	1.04079771816811e-27	0.482129918876216	0.749	0.5	2.12187430802932e-23
Cybrd1	1.04881103958207e-27	1.09644380422757	0.46	0.233	2.13821106639596e-23
Hnrnpa0	1.2997013534528e-27	0.583781431563762	0.726	0.472	2.64970114928422e-23
H2afy2	1.35251193112099e-27	1.44106397360897	0.3	0.126	2.75736607397637e-23
Clmp	1.38566700798014e-27	0.90500997637842	0.52	0.294	2.82495932916912e-23
2900097C17Rik	1.38818541794315e-27	0.588087988156597	0.744	0.474	2.83009361156071e-23
Elmo1	1.56423343869603e-27	1.03089565850409	0.47	0.255	3.18900271146959e-23
Rpl11	1.64028382382888e-27	0.328452869327176	0.977	0.88	3.34404663163995e-23
Lamp2	1.78775027478848e-27	0.537343981479843	0.83	0.566	3.64468648521128e-23
Fam8a1	1.81667627040291e-27	1.18294548471168	0.462	0.257	3.70365791247041e-23
Klf4	1.8767711690764e-27	-2.1312223232019	0.371	0.587	3.82617338239606e-23
Col3a1	1.96983803928427e-27	-0.496194759637111	0.997	0.869	4.01590881068884e-23
Lnpk	2.21738825503517e-27	1.3315488489597	0.423	0.22	4.5205894355402e-23
Tmod2	2.44668812979592e-27	0.758519156647205	0.326	0.13	4.98806309021495e-23
Nans	2.49749733580412e-27	0.895542460326911	0.512	0.301	5.09164781850387e-23
Arcn1	2.6129815453171e-27	0.785602946264957	0.689	0.442	5.32708547643798e-23
Gm16070	2.81098745474695e-27	3.02267188234406	0.078	0.013	5.7307601239926e-23
Tead1	2.82690132418955e-27	0.995814024757974	0.53	0.306	5.76320372962525e-23
Abcb10	2.8479574117204e-27	1.78510163663396	0.193	0.061	5.80613077527438e-23
Smurf2	3.0951652171144e-27	1.26758156490088	0.394	0.196	6.31011332813113e-23
Nrgn	3.41468181351667e-27	2.07868220410706	0.084	0.014	6.96151181321644e-23
Col8a2	3.49412932653252e-27	1.37060449922308	0.452	0.245	7.12348145800185e-23
Erp29	3.49940653037951e-27	0.466716002801412	0.749	0.496	7.13424009348471e-23
Phlda3	3.62677413387818e-27	0.397354657166277	0.59	0.341	7.39390442673745e-23
Manf	3.78143704199308e-27	0.595047370660709	0.742	0.509	7.7092156975113e-23
Pde9a	3.78959625175355e-27	2.29555120524897	0.094	0.018	7.72584987844996e-23
Dbndd2	3.9501352630361e-27	1.01855174153765	0.334	0.142	8.0531407607517e-23
Cmtm4	4.18682432789124e-27	1.69616440093961	0.258	0.098	8.53567875727188e-23
Nucb1	4.34437330148083e-27	0.59277135163635	0.744	0.49	8.85687384972898e-23
Phf14	4.59641229819007e-27	1.09644442913411	0.504	0.291	9.37070575232009e-23
Purb	4.62291835006873e-27	0.621158287848959	0.653	0.41	9.42474364028511e-23
Rbm39	4.94515545986844e-27	0.473488774643371	0.909	0.655	1.00816884360338e-22
Fam49a	6.11804567174589e-27	1.19630748163342	0.319	0.136	1.24728597109884e-22
Lyst	6.52612356441499e-27	1.24220571877751	0.287	0.116	1.33048081107728e-22
Prrc2c	7.33224916320281e-27	0.452963388344962	0.786	0.527	1.49482563690216e-22
Serpine2	7.68761306098525e-27	-5.61722192824227	0.023	0.267	1.56727367474306e-22
Prpf4b	8.06905081975226e-27	0.857465106481458	0.611	0.37	1.64503739062289e-22
Pnn	9.1264925400084e-27	0.740210962683009	0.572	0.346	1.86061803413151e-22
Dnajc1	9.47110886729349e-27	0.787977948434464	0.616	0.385	1.93087496477512e-22
Sod3	1.00633685015948e-26	-3.60230712027415	0.104	0.368	2.05161893642014e-22
Gopc	1.01851256168441e-26	1.21340808334389	0.405	0.207	2.076441559506e-22
Mtus1	1.2219322644332e-26	1.28358045713644	0.337	0.15	2.49115330749997e-22
Yaf2	1.2886480337051e-26	0.948438801904184	0.381	0.184	2.62716674631459e-22
Gm17059	1.35487892212454e-26	5.6973917852045	0.013	0	2.76219165853529e-22
Lrp6	1.40215306577741e-26	0.818114239571732	0.601	0.37	2.85856945520041e-22
Tpm2	1.47169023829948e-26	-0.583944772010736	0.726	0.416	3.00033488882114e-22
Csrp1	1.49414177098714e-26	0.16280538945488	0.572	0.333	3.04610682851148e-22
Zfp853	1.53609749020179e-26	4.27032950231501	0.031	0.002	3.1316419532744e-22
Ash1l	1.58554832739522e-26	0.726201343106008	0.668	0.439	3.23245737506064e-22
Akirin2	1.65831910846606e-26	0.954046807026486	0.478	0.27	3.38081516642976e-22
Gls2	1.75375529259441e-26	2.29010829456462	0.157	0.044	3.57538091501222e-22
Cped1	1.76119007779957e-26	0.918220508370001	0.504	0.282	3.59053821160998e-22
Bmpr2	1.84821946092512e-26	0.706801717791233	0.614	0.374	3.76796501498804e-22
Vkorc1	2.01943024306533e-26	0.526059295310751	0.856	0.556	4.11701243653728e-22
Bcl10	2.06115220239032e-26	0.822418364717063	0.467	0.258	4.20207099501315e-22
Actg1	2.14296489080397e-26	0.448219860020692	0.966	0.853	4.36886252288205e-22
Kidins220	2.35038635230987e-26	1.2044458143579	0.454	0.248	4.79173265645412e-22
Rsf1	2.48971067922254e-26	0.983123016080451	0.465	0.252	5.075773161731e-22
Ahcyl2	2.64879172006185e-26	1.21462784957633	0.326	0.146	5.40009167969009e-22
Mgst1	2.750885774232e-26	-4.71503256697396	0.044	0.288	5.60823082792677e-22
Lama4	2.82855381513898e-26	0.386211563083306	0.533	0.28	5.76657266292384e-22
Tmem165	2.83559409508801e-26	0.824457314005696	0.587	0.366	5.78092568165592e-22
Erbin	2.84847211637346e-26	0.879234397709992	0.53	0.305	5.80718010365057e-22
Tef	2.93634272026441e-26	1.35606502921378	0.397	0.2	5.98632190380305e-22
Tbx3os1	2.97874750712462e-26	1.45578245029076	0.084	0.014	6.07277254277497e-22
Tgfbr3	2.99466096347475e-26	0.72513840830955	0.624	0.388	6.10521530623598e-22
Tgfbr1	2.99513308109276e-26	1.04231917708326	0.48	0.272	6.1061778124238e-22
Tcaf1	3.0340795000775e-26	1.22296743361348	0.436	0.234	6.18557787680801e-22
Phf3	3.34544043862222e-26	0.919107764677541	0.538	0.32	6.82034942221912e-22
Ndufb10	3.57874505502576e-26	0.455850710749179	0.828	0.573	7.29598754368102e-22
Cirbp	4.82045915550123e-26	0.616440302959286	0.624	0.39	9.82747008032037e-22
Snhg1	5.01779460813014e-26	0.749325710361931	0.548	0.322	1.02297778675949e-21
Btbd7	5.64835816170591e-26	0.97585126273036	0.54	0.317	1.15153077842698e-21
Brd1	6.21870201668679e-26	1.01945615635531	0.512	0.297	1.26780678014194e-21
Fam135b	6.23331813255751e-26	5.15521827454232	0.01	0	1.2707865676845e-21
Hmgn1	6.60615291747617e-26	0.462240662482341	0.809	0.573	1.34679639528587e-21
Skap1	7.65057281868656e-26	0.964229954559751	0.044	0.004	1.55972228054563e-21
Hnrnpd	7.73534270704662e-26	0.727192098003268	0.624	0.398	1.57700431768559e-21
Dusp11	7.99011332348178e-26	0.716263408263047	0.601	0.376	1.62894440325823e-21
Srsf6	8.09510310247178e-26	0.783365145045943	0.642	0.422	1.65034866950092e-21
Nsd1	8.65503635361441e-26	0.958394993949904	0.577	0.359	1.76450226141137e-21
9930021J03Rik	1.01757684311779e-25	1.2838564440493	0.423	0.222	2.07453391006424e-21
Gpx7	1.11543362169888e-25	0.556383258301661	0.728	0.432	2.27403452455751e-21
Itgav	1.18715029527019e-25	0.635222846860169	0.551	0.323	2.42024330696735e-21
Ddx17	1.20768457225102e-25	0.724276645287748	0.64	0.412	2.46210653744815e-21
Myoc	1.24778129075128e-25	-6.26092506889609	0.047	0.283	2.54385171745464e-21
Pbrm1	1.2915797445956e-25	0.541881541333519	0.76	0.485	2.63314362530705e-21
Usp34	1.40183986839667e-25	0.855101815372328	0.632	0.394	2.85793093970029e-21
Fcgrt	1.43630997037585e-25	0.210947843196912	0.765	0.495	2.92820513660525e-21
Hp1bp3	1.43947741260816e-25	0.613923350286367	0.684	0.439	2.93466260108425e-21
Prdm8	1.52269779700016e-25	1.81795809593791	0.123	0.029	3.10432399874422e-21
Socs5	1.56902507388052e-25	1.31448647312978	0.277	0.114	3.19877141812022e-21
Sec24d	1.68447667072523e-25	0.762878747612747	0.608	0.368	3.43414258860753e-21
Selenof	1.83246067522503e-25	0.450035105297343	0.903	0.696	3.73583757858128e-21
Mpzl1	1.93275145367741e-25	0.86396883414609	0.577	0.346	3.94030038861213e-21
Rims1	1.97803992793385e-25	3.66405339732982	0.063	0.009	4.03263000107873e-21
Shisal2b	2.06514981062983e-25	5.47676772378044	0.021	0.001	4.21022091893103e-21
Prrc1	2.18143297456259e-25	0.783540810117799	0.671	0.421	4.44728740524075e-21
Sept7	2.18902859977693e-25	0.39326276330091	0.864	0.599	4.46277260636524e-21
Bclaf1	2.44304331874156e-25	0.586298049083455	0.689	0.444	4.98063241391841e-21
Hopx	2.4793386586033e-25	0.897355256323521	0.499	0.273	5.05462772329454e-21
Tspo	2.53388583796972e-25	-3.01417265973344	0.287	0.497	5.16583305786887e-21
Chsy3	2.8468306634893e-25	1.43877966179403	0.381	0.196	5.80383367365564e-21
Bmp6	2.9890104549078e-25	1.75519049068739	0.219	0.079	6.09369561442054e-21
Tmem106b	3.08239877620944e-25	0.903313725354025	0.543	0.326	6.28408638505818e-21
Reln	3.24414054299515e-25	0.760750638298896	0.123	0.029	6.61382932500422e-21
Acbd3	4.32626316349875e-25	0.849442478089305	0.595	0.372	8.8199527114249e-21
P2rx7	4.51836384568248e-25	0.993174633314078	0.123	0.029	9.21158837219288e-21
Cep126	4.52600165564519e-25	2.11449964606307	0.094	0.019	9.22715957536386e-21
Pcm1	4.69994592904073e-25	0.84249809527667	0.551	0.331	9.58177976553534e-21
Matn2	5.04028360665813e-25	-2.29808927149977	0.232	0.448	1.02756261888939e-20
Erlec1	5.04579674976501e-25	0.691368636078347	0.663	0.415	1.02868658337459e-20
Tspan2	5.42755687110704e-25	0.92883127035489	0.36	0.163	1.10651601931259e-20
Epha7	5.53649546310562e-25	1.60960305950632	0.24	0.092	1.12872533006334e-20
Klhl9	5.81451374312046e-25	0.670883075203536	0.554	0.331	1.18540491680997e-20
Trip6	5.87963625533549e-25	0.946005852930508	0.46	0.255	1.19868144337525e-20
Colgalt1	5.98400078566631e-25	0.675082579679533	0.676	0.431	1.21995824017379e-20
Fam107b	6.26162406887177e-25	1.22287937596763	0.298	0.128	1.27655729892089e-20
Fam171a1	7.64485157091598e-25	1.30787851119967	0.279	0.116	1.55855588976264e-20
Top2b	8.11157290062704e-25	0.655862150248274	0.648	0.413	1.65370636725083e-20
B2m	8.33309097566493e-25	-2.04136347161513	0.718	0.753	1.69886725720881e-20
Pdia6	8.37769367419181e-25	0.499057083737919	0.757	0.513	1.70796040935748e-20
Six1	9.87092407732628e-25	1.13139768306395	0.277	0.112	2.01238529164451e-20
Mstn	1.03705460846732e-24	4.01246926415976	0.073	0.012	2.11424323028232e-20
Snx9	1.06943500231615e-24	0.622584325016133	0.585	0.36	2.18025713922194e-20
Yeats2	1.06992786582272e-24	1.43877002683894	0.303	0.135	2.18126194005278e-20
Selenom	1.18167220567821e-24	0.546534203930265	0.867	0.634	2.40907512571617e-20
Ccbe1	1.19875100894369e-24	1.91764150285538	0.091	0.018	2.44389368193351e-20
Esyt2	1.22552528948051e-24	0.707496920427205	0.561	0.35	2.49847840766392e-20
Hspa5	1.25783752204267e-24	0.551395541661911	0.911	0.679	2.56435335618838e-20
Tle5	1.25844607215072e-24	0.513615085183514	0.802	0.539	2.56559400729367e-20
Apbb1ip	1.27627430269224e-24	0.666079336372015	0.282	0.112	2.60194042089867e-20
Adnp	1.34418413900809e-24	0.898090369690666	0.504	0.293	2.74038820419579e-20
Serf2	1.35743935413799e-24	0.382164810185474	0.963	0.849	2.76741161128111e-20
Epb41l3	1.39615146247017e-24	1.18316191695808	0.332	0.152	2.84633398653794e-20
Supt20	1.60498590269743e-24	0.950290447697691	0.373	0.183	3.27208475982925e-20
Ccni	1.76102898116716e-24	0.658305163246882	0.582	0.363	3.5902097839055e-20
Cspp1	1.87350046634015e-24	1.17744409785188	0.358	0.172	3.81950540072767e-20
Ncl	1.92781276456598e-24	0.416082741153898	0.843	0.6	3.93023188312066e-20
Fam217b	1.99181566661857e-24	1.75898469004098	0.214	0.078	4.06071459953527e-20
Scaf11	2.09056151776789e-24	0.699560047252863	0.653	0.414	4.26202776627339e-20
Eln	2.20461178174247e-24	-2.98731803957332	0.133	0.389	4.49454203943837e-20
Lhfpl2	2.23013848688648e-24	1.03826045616855	0.496	0.29	4.54658333321547e-20
Sf3b1	2.27223567862243e-24	0.511491798503586	0.773	0.519	4.63240687800755e-20
Sec22b	2.37052611170523e-24	0.728679413022663	0.64	0.41	4.83279158393346e-20
Ube2b	2.82749408863555e-24	0.430284000198498	0.768	0.533	5.76441219850129e-20
Cdv3	2.93800008588535e-24	0.507852898304577	0.655	0.424	5.98970077509446e-20
Ctsl	3.0898730263418e-24	0.449965847438902	0.911	0.666	6.29932413880303e-20
Pafah1b1	3.11105592508839e-24	0.447526948674694	0.778	0.524	6.34250971447771e-20
Bet1l	3.31399945021832e-24	0.72288428823445	0.567	0.349	6.75625067916008e-20
Tgfb1i1	3.34125846848126e-24	0.877212189126625	0.418	0.219	6.81182363969274e-20
Gm29521	3.56262433861025e-24	5.92037652573633	0.016	0	7.26312223912472e-20
Rpl7a	3.87328397457354e-24	0.425317034486838	0.93	0.759	7.89646403896307e-20
Slc39a7	3.89279875953433e-24	0.658536709807577	0.679	0.43	7.93624883106265e-20
Xylt1	4.16228349562518e-24	1.60211367123054	0.292	0.129	8.48564736253106e-20
Drap1	4.45111510127512e-24	0.534972107258176	0.718	0.495	9.07448835696958e-20
Polr2g	4.52588678689786e-24	0.556385259796734	0.478	0.269	9.22692539244866e-20
Arxes1	5.05352949442181e-24	2.46085668463372	0.149	0.043	1.03026305802777e-19
Syt17	5.3247279353357e-24	3.20267106362923	0.086	0.017	1.08555228417689e-19
Atp5d	5.35581930873281e-24	0.379602605691242	0.867	0.607	1.09189088247136e-19
Paxx	5.62423318090263e-24	0.917279322720833	0.452	0.255	1.14661241859062e-19
Kcnq1ot1	6.50429195775291e-24	0.883362118552349	0.593	0.359	1.32603000142709e-19
Cdh22	6.82778968137842e-24	5.8013273781069	0.013	0	1.39198148234262e-19
Mir670hg	6.94734525134383e-24	4.06598127425217	0.029	0.002	1.41635527639147e-19
Gpx3	7.20157348257207e-24	-6.15745059292407	0.031	0.254	1.46818478589197e-19
Col23a1	7.21165778847724e-24	2.26822271492172	0.099	0.021	1.47024067333685e-19
Cd63	7.47803652299823e-24	0.423459918965294	0.945	0.796	1.52454730594365e-19
Eid2	7.85996030669484e-24	1.68816242480725	0.225	0.085	1.60241010772588e-19
Cmya5	8.3459111975327e-24	2.34691198367061	0.159	0.048	1.70148091584099e-19
Npas4	8.52023226452354e-24	3.29371357594549	0.018	0.001	1.73701975176841e-19
Ubxn1	8.52408858008665e-24	0.458158453606311	0.681	0.451	1.73780593882227e-19
Kdm5b	1.01726063689757e-23	1.02116794248578	0.493	0.291	2.07388926044308e-19
Ift81	1.02485642190018e-23	1.52857119415522	0.222	0.083	2.08937478732791e-19
Lrp12	1.02548812019766e-23	1.70931060165758	0.222	0.084	2.09066263064698e-19
Dsc2	1.03392144178876e-23	4.35407004051104	0.031	0.002	2.10785564337474e-19
Yipf5	1.04579399496334e-23	0.691275856978702	0.64	0.408	2.13206021753175e-19
Zfp280d	1.09103727005181e-23	1.14248790655225	0.407	0.215	2.22429768245462e-19
Tmem150a	1.13201073017058e-23	1.34471973081399	0.264	0.109	2.30783027559877e-19
Med14	1.21759927315616e-23	1.33260759603878	0.282	0.122	2.48231963818346e-19
Hectd2	1.240008627873e-23	2.06827775651835	0.204	0.073	2.5280055896447e-19
Urm1	1.24670155128062e-23	0.844151022361092	0.324	0.149	2.54165045259581e-19
Tmem64	1.38266409507013e-23	1.06200095123899	0.345	0.165	2.81883729061947e-19
Col6a2	1.50715504247807e-23	0.476852106384338	0.982	0.664	3.07263698510004e-19
Arf4	1.52670825675955e-23	0.468635140804735	0.914	0.652	3.1125001230557e-19
Cct2	1.52700994832928e-23	0.570981014578412	0.65	0.427	3.11311518165889e-19
Emc10	1.55800935056832e-23	0.50647323246972	0.702	0.484	3.17631366300363e-19
Rps21	1.56056671590061e-23	0.344077935973832	0.963	0.855	3.18152736370657e-19
Syncrip	1.6633784224109e-23	0.572356444510756	0.679	0.444	3.39112958976911e-19
Qk	1.76156853774582e-23	0.290292029025405	0.762	0.499	3.5913097779024e-19
Gjc1	1.7947989525274e-23	0.83849620522967	0.355	0.171	3.65905662451762e-19
Atf7	1.84616102699192e-23	1.10436165787389	0.439	0.246	3.76376848572842e-19
Mier1	2.05338138577753e-23	0.570788634471129	0.582	0.365	4.18622863118466e-19
Syde2	2.07227383346349e-23	2.09525213048926	0.151	0.045	4.22474466428202e-19
Ssr3	2.09816650661988e-23	0.492232443275303	0.825	0.563	4.27753205704594e-19
1110065P20Rik	2.10079887326486e-23	0.694509013328693	0.593	0.374	4.28289866292508e-19
Ndufa4l2	2.13359565983107e-23	-2.6157104593922	0.381	0.529	4.3497614716976e-19
Klf2	2.31016515814572e-23	-2.36862153138901	0.36	0.554	4.70973370791168e-19
Gsk3b	2.39661475678973e-23	0.458173761469316	0.681	0.442	4.88597850466723e-19
Cggbp1	2.44636918671496e-23	0.671838962269027	0.608	0.399	4.98741286095579e-19
F2rl1	2.54672234285381e-23	1.62539778152655	0.076	0.013	5.19200284037606e-19
Rbm26	2.61394492074441e-23	0.884299353040879	0.436	0.237	5.32904950992162e-19
Hmgn2	2.67831601942877e-23	0.487504557198384	0.52	0.3	5.46028286880944e-19
Lgr5	2.77364200348334e-23	2.07682799936891	0.123	0.031	5.65462395250148e-19
Hnrnpdl	2.8641012201679e-23	0.536292768260079	0.684	0.461	5.8390431575563e-19
Pabpn1	3.13151953743502e-23	0.692742898833206	0.627	0.409	6.38422888096878e-19
Fkbp11	3.13313893804432e-23	0.838156115222644	0.559	0.327	6.38753035299095e-19
Spink2	3.19313284216943e-23	1.47298035224815	0.164	0.051	6.50983992533082e-19
Arhgap31	3.2177065380383e-23	0.416819644255201	0.337	0.151	6.55993831909869e-19
Chd9	3.70726797467253e-23	0.958916959237762	0.509	0.311	7.55800721996488e-19
Arl1	3.7967946803211e-23	0.504868900060024	0.822	0.549	7.74052531477062e-19
Tnrc6c	3.85727550495e-23	0.664754967805934	0.624	0.409	7.86382757194156e-19
Ndnf	4.58871069372709e-23	1.66881727596388	0.146	0.042	9.35500449130143e-19
Wnt11	4.6409882813707e-23	0.973267065023617	0.18	0.058	9.46158280923045e-19
Nr2f6	4.85289713814881e-23	1.12459971998047	0.371	0.189	9.89360139554398e-19
Kalrn	5.23586880492327e-23	1.56067553280417	0.172	0.056	1.06743657325971e-18
Dnaja1	5.61081918150652e-23	0.30631519003587	0.781	0.536	1.14387770653373e-18
Pten	5.78680464317907e-23	0.558059555402955	0.645	0.417	1.17975586260492e-18
Rpl5	5.86984326397395e-23	0.432637310006693	0.909	0.76	1.19668494622637e-18
Sdc2	6.43056651291815e-23	0.454217715904412	0.666	0.424	1.31099959498862e-18
Dock10	6.43985354823142e-23	1.01409005315168	0.303	0.134	1.31289294287794e-18
Nus1	6.79227043920671e-23	0.810173392172948	0.47	0.281	1.38474017444107e-18
Ncor1	7.78683678588234e-23	0.519200561439347	0.679	0.458	1.58750241553783e-18
Arl5b	8.38257713503358e-23	0.952304247699595	0.363	0.183	1.7089560005193e-18
Lars2	9.2401652741726e-23	0.575234234550629	0.671	0.426	1.88379249444557e-18
Adgrl1	1.02177149092449e-22	1.18874922612338	0.423	0.237	2.08308553854775e-18
Synpo	1.03178461547053e-22	0.843997831518841	0.415	0.224	2.10349929555976e-18
Sez6l	1.06414247940655e-22	4.09600885889406	0.031	0.003	2.16946727276613e-18
Cdkn1c	1.13635401729972e-22	0.874808934305659	0.632	0.417	2.31668493506895e-18
Luc7l3	1.14094488189469e-22	0.683415515794701	0.548	0.338	2.32604433071871e-18
Itpr2	1.14588028176001e-22	1.22573301602322	0.366	0.187	2.33610613042413e-18
Ccdc106	1.19593410641992e-22	1.50344071986719	0.07	0.012	2.4381508627583e-18
Sesn3	1.26129405128387e-22	1.22482605849417	0.413	0.228	2.57140018235243e-18
Ric1	1.32295283892089e-22	0.59408289132333	0.462	0.26	2.69710395270802e-18
Surf4	1.34561634793353e-22	0.464473764178788	0.789	0.49	2.74330804853209e-18
Zbtb38	1.40838110679448e-22	0.928324293296738	0.42	0.232	2.8712665624219e-18
Erich2	1.43985141801321e-22	5.01113157439974	0.018	0.001	2.93542508590353e-18
Pum1	1.44312533311928e-22	0.731959661561127	0.527	0.319	2.94209961663027e-18
Thy1	1.45513367032744e-22	-2.40734999007266	0.172	0.397	2.96658101369654e-18
Cnksr2	1.50872659402137e-22	2.58452331784361	0.12	0.031	3.07584090723137e-18
Tmem191c	1.65959078901987e-22	1.91075651374063	0.086	0.017	3.38340774157481e-18
4930579P08Rik	1.67302350321235e-22	5.54176641913576	0.016	0.001	3.41079301599903e-18
Nsa2	1.84473957075569e-22	0.516399621186794	0.661	0.44	3.76087056289963e-18
Mxi1	2.02732977049395e-22	1.2638350752604	0.355	0.183	4.13311720310602e-18
Thrap3	2.04344798319442e-22	0.623416745282969	0.608	0.385	4.16597740333847e-18
Wipf1	2.15319914595835e-22	0.679103151093721	0.614	0.398	4.38972709886529e-18
Man2a1	2.21449680108475e-22	0.877012670541991	0.535	0.327	4.51469462837148e-18
Trp53i13	2.27868668831237e-22	0.724038561616018	0.52	0.313	4.64555855146242e-18
Nrn1	2.41049178254999e-22	1.30924965164722	0.298	0.134	4.91426959708466e-18
Zbtb1	2.49379862660037e-22	1.17247032231406	0.389	0.21	5.08410726005018e-18
Brd3	2.50175308935701e-22	0.788675913894285	0.548	0.339	5.10032402327214e-18
Rpl18	2.5522258956952e-22	0.344906128615298	0.93	0.825	5.20322293355381e-18
Tnks2	2.86459067536928e-22	0.811316282673736	0.535	0.329	5.84004100987536e-18
Dock7	3.59401887536625e-22	0.973058534910624	0.441	0.254	7.32712628120917e-18
Ubxn4	3.95762824788786e-22	0.583404741698554	0.629	0.413	8.06841670896898e-18
Kctd12b	4.12396555093082e-22	1.63353520977079	0.217	0.082	8.40752856868267e-18
Hnrnpa1	4.638876705752e-22	0.13290550667039	0.789	0.543	9.4572779400166e-18
Egln1	4.65742032468463e-22	0.874794644175862	0.543	0.335	9.49508281593455e-18
Brd2	4.72358638973487e-22	0.476712447409603	0.689	0.451	9.62997557275247e-18
Hvcn1	4.73979076313892e-22	1.99877303696435	0.133	0.038	9.66301142881132e-18
Fat4	4.86211743395837e-22	1.29676855469078	0.399	0.218	9.91239881261093e-18
Dgki	4.87771742577736e-22	3.53333275556253	0.042	0.005	9.94420251593231e-18
Dhx36	5.03625591395697e-22	0.879155851445097	0.491	0.299	1.02674149317841e-17
Cfdp1	5.31131501764249e-22	0.385454792363538	0.598	0.373	1.08281779264677e-17
Ar	5.35277595986002e-22	-2.24098424950156	0.065	0.298	1.09127043493666e-17
St3gal5	5.75526822716533e-22	1.43548335410369	0.324	0.162	1.1733265334722e-17
Cdkn1a	5.86939972710174e-22	-3.25684118886399	0.123	0.349	1.19659452236423e-17
Vit	6.08824650270386e-22	-2.57769731735437	0.078	0.307	1.24121081450624e-17
Atraid	6.11209657585628e-22	0.424304657522885	0.723	0.498	1.24607312891982e-17
Rpl27a	6.41000175953655e-22	0.31057035150199	0.977	0.892	1.30680705871672e-17
Phf20l1	6.96558943321114e-22	0.960843662463057	0.478	0.284	1.42007471774876e-17
U2surp	7.19698715827937e-22	0.7149099203035	0.554	0.352	1.46724977195842e-17
5330416C01Rik	8.37872941534285e-22	4.33986188612254	0.023	0.001	1.70817156590595e-17
Elk3	8.38328609947725e-22	0.587430788708158	0.42	0.229	1.70910053710043e-17
Hdgfl3	9.33548545294408e-22	1.05677993894969	0.402	0.222	1.90322541929171e-17
Maz	1.0352039676723e-21	0.921658973807824	0.439	0.253	2.11047032889351e-17
Fndc4	1.04113739023007e-21	1.12859991582652	0.402	0.222	2.12256679746205e-17
Kansl1	1.21212215442928e-21	0.994363404401753	0.405	0.222	2.47115343623498e-17
Smarca2	1.29547609680351e-21	0.594133533159202	0.564	0.356	2.64108711855331e-17
F3	1.30849425405288e-21	0.677811309340055	0.225	0.085	2.66762723573761e-17
Tpr	1.31345467693431e-21	0.522342212185001	0.723	0.488	2.67774004986598e-17
Shf	1.31815049658581e-21	2.07720837302115	0.172	0.059	2.68731341738949e-17
Itgb8	1.45310222113392e-21	1.27016321724474	0.157	0.049	2.96243949822573e-17
Rsrc2	1.49283460902057e-21	0.405048042728105	0.621	0.406	3.04344191741023e-17
Emc8	1.49430762132037e-21	0.752755854518684	0.397	0.216	3.04644494758583e-17
Srsf3	1.51633739458664e-21	0.294880448764178	0.836	0.586	3.09135704634377e-17
Zfp532	1.52263804790057e-21	1.52312057317451	0.211	0.081	3.10420218825489e-17
Psma5	1.5327803206829e-21	0.375627769804202	0.645	0.418	3.12487923977623e-17
Filip1l	1.5332144742261e-21	0.226812312610691	0.402	0.199	3.12576434860474e-17
Ywhaz	1.55120990404821e-21	0.31697087448266	0.775	0.563	3.16245163138308e-17
Sec63	1.56565031818313e-21	0.721450787209341	0.572	0.36	3.19189130367996e-17
Mprip	1.58889848926533e-21	0.324055055600504	0.653	0.415	3.23928735006522e-17
Anp32b	1.76746389929154e-21	0.390848487092806	0.723	0.516	3.60332865148566e-17
Psmd7	1.78216107944814e-21	0.449611627145493	0.679	0.462	3.63329179267093e-17
Crtap	1.78325022694351e-21	0.399343499857495	0.804	0.481	3.63551223766973e-17
Zfp329	1.90413102458195e-21	1.46476524930981	0.235	0.095	3.88195191981522e-17
Fmr1	2.00337540209511e-21	0.847995706595399	0.488	0.299	4.0842814322513e-17
Myl12a	2.04920064976513e-21	0.341835423963162	0.864	0.678	4.17770536467617e-17
Sec11a	2.07990598368192e-21	0.412387321622459	0.708	0.477	4.24030432893233e-17
Samd15	2.19742126403281e-21	1.70494273384085	0.042	0.005	4.47988273098368e-17
Eif3e	2.30803691538836e-21	0.322332708103251	0.752	0.52	4.70539485940225e-17
Tbl1xr1	2.33854353308834e-21	1.06370502026849	0.347	0.175	4.76758870090719e-17
Gstm1	2.41897163183067e-21	-4.49054703297266	0.05	0.259	4.93155746581319e-17
Vamp2	2.44562931743885e-21	0.889319101255742	0.493	0.3	4.98590448946258e-17
Ifitm10	2.5361966942472e-21	1.72635116563096	0.089	0.019	5.17054420056176e-17
Atp6v0b	2.57851345169891e-21	0.322772428501034	0.702	0.492	5.25681537397857e-17
Cfap20	2.95729450550058e-21	0.622771924246221	0.509	0.312	6.02903630836404e-17
Prkg2	3.15004518027267e-21	1.80600192360153	0.068	0.012	6.42199710902188e-17
Nf1	3.28617292745176e-21	0.950416159586866	0.41	0.231	6.6995207471959e-17
Tmem263	3.32530764198513e-21	0.559701235692666	0.671	0.424	6.77930468971509e-17
Sept4	3.4994865152143e-21	0.307479586954526	0.201	0.07	7.1344031585674e-17
Epc2	3.57632769896338e-21	1.08323853866401	0.394	0.217	7.29105927987665e-17
Adgrl2	3.67198653090061e-21	0.840624012658237	0.533	0.317	7.48607894054708e-17
Fbln1	3.7369284750988e-21	0.185780689371514	0.491	0.269	7.61847608218392e-17
Sipa1l1	3.92521731268279e-21	1.45842329288153	0.277	0.126	8.00234053536641e-17
Irs1	3.9768558076543e-21	1.24559674807593	0.282	0.128	8.10761593506482e-17
Tbc1d10a	4.01074630937675e-21	0.868504180234407	0.352	0.182	8.17670850092637e-17
Glg1	4.05857179232383e-21	0.650630887644526	0.679	0.453	8.2742103130106e-17
Tia1	4.18160954081463e-21	0.900865788162775	0.418	0.231	8.52504737085879e-17
2410006H16Rik	4.31997511834817e-21	0.445515207206935	0.587	0.366	8.80713327377642e-17
Zfr	4.39931253780443e-21	0.693011194067846	0.598	0.387	8.96887847082189e-17
Kdelr1	4.41619895381617e-21	0.448252758334575	0.783	0.52	9.00330480714503e-17
Hsbp1	4.42916406474703e-21	0.360209457585801	0.781	0.543	9.02973677879977e-17
Irf2bp2	4.66462075465273e-21	0.498642877741187	0.569	0.364	9.50976233251052e-17
Arid4b	4.84405982136957e-21	0.716681380269739	0.538	0.335	9.87558475782613e-17
Ubn2	5.04616995816729e-21	0.818550999194915	0.499	0.302	1.02876266937157e-16
Copz2	5.30688457704401e-21	0.426562958327961	0.82	0.522	1.08191455872196e-16
Dyrk2	5.41565974102668e-21	1.01541201833976	0.368	0.197	1.10409055140311e-16
Homer3	5.60354611730541e-21	1.10115341651444	0.238	0.097	1.14239494693505e-16
Mustn1	5.87789590405458e-21	-5.27892039635083	0.018	0.217	1.19832663795961e-16
Klhl29	5.92378242952783e-21	1.8972195262516	0.211	0.083	1.20768152390784e-16
Rhobtb3	5.99925523225113e-21	1.0294805279729	0.405	0.228	1.22306816419904e-16
Dad1	6.16750305010323e-21	0.381525906079136	0.851	0.628	1.25736884682455e-16
Gpsm1	7.57685884370496e-21	1.62760406872245	0.282	0.131	1.54469421246613e-16
Ddhd2	7.86271756937407e-21	0.962949016035293	0.342	0.174	1.60297223086829e-16
Fam117a	8.06548476748632e-21	1.05853583893811	0.219	0.084	1.64431037954744e-16
Nln	8.4676074554606e-21	1.30181915647363	0.198	0.073	1.72629113194475e-16
Krit1	8.6436523419167e-21	0.913820601023382	0.47	0.277	1.76218140294656e-16
Lrrc36	9.12525765762894e-21	3.43127630055258	0.037	0.004	1.86036627866081e-16
Nsmce3	9.64618462682991e-21	1.02264538554185	0.358	0.188	1.96656765987181e-16
Sar1a	1.00387562063046e-20	0.459453132496829	0.812	0.539	2.04660122777932e-16
Slc25a27	1.0070987806398e-20	1.41194285799331	0.193	0.071	2.05317228409035e-16
Adam19	1.06082959459376e-20	0.825324640763918	0.308	0.142	2.16271329449829e-16
Nucks1	1.17541196201284e-20	0.352729353865762	0.684	0.461	2.39631236695558e-16
Clstn1	1.2569980297242e-20	0.770190037971004	0.548	0.354	2.56264188319873e-16
Eif4g2	1.27950793191689e-20	0.399377497782086	0.862	0.617	2.60853282079897e-16
Tceal8	1.31511888801211e-20	0.468370263335542	0.666	0.445	2.68113287699028e-16
Angptl4	1.33824015005547e-20	0.442466751633182	0.266	0.11	2.72827019391808e-16
Rgs3	1.35257238270003e-20	0.946397473669837	0.426	0.247	2.75748931661055e-16
Cwc27	1.36342645952595e-20	1.17420391539173	0.272	0.122	2.77961752303556e-16
Stxbp5l	1.45501693887535e-20	4.13966325361651	0.021	0.001	2.96634303328517e-16
Psmb4	1.48829152838108e-20	0.378765477315069	0.739	0.509	3.03417993891051e-16
Eif4g1	1.4919050051864e-20	0.512737265527121	0.713	0.47	3.04154673407352e-16
Vps53	1.49891245331783e-20	1.07612490037142	0.298	0.144	3.05583281857905e-16
Bag5	1.51084231491864e-20	0.785696448044986	0.488	0.307	3.08015422742462e-16
Rere	1.53964734584747e-20	0.813350191205453	0.415	0.231	3.13887904397923e-16
Prr18	1.55101055842251e-20	2.96790062547842	0.034	0.003	3.16204522545596e-16
Gkap1	1.5764148292941e-20	0.836075803967183	0.41	0.233	3.21383691248187e-16
4833422C13Rik	1.65028754490125e-20	2.70082732586647	0.05	0.007	3.36444121779017e-16
Mylip	1.72795166371528e-20	0.616365554804936	0.392	0.206	3.52277505681635e-16
Dkk2	1.73731205898137e-20	-2.85309178014731	0.078	0.294	3.54185809464532e-16
Ttyh3	1.78032507282472e-20	1.12499827698122	0.373	0.201	3.62954872596775e-16
Nek7	1.84491854082339e-20	0.699971351344765	0.527	0.336	3.76123542917664e-16
Cask	1.9335258980809e-20	1.07959763400676	0.46	0.278	3.94187924841753e-16
Spcs1	1.96320546945956e-20	0.347078362448103	0.822	0.578	4.0023869905872e-16
Hdlbp	1.9743531979926e-20	0.440954374069162	0.859	0.544	4.02511386474752e-16
Arglu1	2.09278197491286e-20	0.401524031706432	0.708	0.482	4.26655461225485e-16
Plxdc2	2.25907274599143e-20	0.642040417146738	0.645	0.428	4.60557160725272e-16
Ube2e2	2.26107173957685e-20	0.887824477364804	0.418	0.245	4.60964695547532e-16
Fnbp1l	2.32876585602161e-20	0.851791040876232	0.303	0.143	4.74765495067125e-16
Trip11	2.38609144611845e-20	0.692184692962382	0.598	0.39	4.86452463120169e-16
Crlf2	2.51157191565514e-20	0.824413892638318	0.386	0.212	5.12034166444613e-16
Trim44	2.73551045179266e-20	0.928313712321531	0.439	0.263	5.5768851580697e-16
Tln1	2.81433202751802e-20	0.349933006015222	0.692	0.459	5.73757870450099e-16
Rftn2	3.03601527799058e-20	0.9272470692346	0.415	0.239	6.18952434723939e-16
Usp46	3.05938262128302e-20	1.28860693921235	0.298	0.146	6.23716335000968e-16
Tra2b	3.22153451662011e-20	0.296966840508318	0.718	0.492	6.56774241903342e-16
Nnmt	3.51577156325317e-20	0.661106837179344	0.446	0.254	7.16760348600423e-16
Appl1	3.8794493786088e-20	0.729476152920911	0.475	0.294	7.90903344816976e-16
Specc1	3.89175121937807e-20	1.11874278652455	0.313	0.153	7.93411321094607e-16
Acat1	4.08935292029268e-20	0.492904844843862	0.65	0.428	8.33696379860068e-16
Ccl7	4.15185299274308e-20	-8.32546577183794	0.008	0.194	8.46438269630532e-16
Tulp4	4.19355138185007e-20	0.547534532955202	0.608	0.396	8.54939320217773e-16
Syne1	4.56730048173934e-20	0.821901324323799	0.525	0.326	9.31135549212199e-16
Arhgef40	4.63401961756003e-20	0.956493452683155	0.337	0.168	9.44737579431964e-16
Idh2	5.04005466294368e-20	0.470693655740864	0.619	0.393	1.02751594413433e-15
Wnk1	5.23419140431517e-20	0.33631184891119	0.768	0.531	1.06709460159773e-15
Stag1	5.88275518173523e-20	0.702169375065011	0.522	0.328	1.19931729890036e-15
Adam33	6.01153589434491e-20	0.426641438783125	0.256	0.105	1.2255718227801e-15
Xpnpep1	6.02948200527834e-20	0.945900235356042	0.381	0.214	1.2292304964161e-15
Colec12	6.12332580486822e-20	0.465440698242241	0.587	0.371	1.24836243183848e-15
Ilkap	6.64383106443038e-20	0.567662852471636	0.454	0.267	1.35447783910542e-15
Glrx3	6.74941083857335e-20	0.362839253431091	0.614	0.413	1.37600238765995e-15
Rpl17	6.99567016026457e-20	0.359887707096672	0.937	0.869	1.42620727557314e-15
Man2a2	7.04151224079555e-20	1.25417925566849	0.243	0.104	1.43555310053099e-15
Tax1bp3	7.19858591780697e-20	0.413273072285017	0.491	0.295	1.46757571106331e-15
Stt3a	7.26730674887063e-20	0.461193046874307	0.676	0.436	1.48158582689225e-15
Ing4	7.35016660308887e-20	0.984883120469653	0.386	0.215	1.49847846537173e-15
Zfp706	7.61808555540403e-20	0.374545350163469	0.7	0.491	1.55309910218022e-15
Camsap2	8.59903945326986e-20	1.05993372698088	0.347	0.182	1.75308617333813e-15
Cpsf6	8.68322476980969e-20	0.797799266707351	0.465	0.278	1.7702490338211e-15
Zc3h13	9.3097375586612e-20	0.749367928556085	0.441	0.261	1.89797619608426e-15
Cxcl1	1.04609883720422e-19	-5.75315750527809	0.05	0.244	2.13268169940825e-15
Lrrfip2	1.04946571314793e-19	0.905035470395078	0.41	0.235	2.13954574939469e-15
Dpt	1.05089222750013e-19	-3.79811965918973	0.084	0.282	2.14245398420451e-15
Col1a2	1.06266050203794e-19	-0.430290942797525	1	0.944	2.16644596550474e-15
Sppl3	1.11029908313552e-19	0.855983021637832	0.436	0.258	2.26356674078838e-15
Ift57	1.13846815603768e-19	1.10700252003847	0.243	0.104	2.32099502971401e-15
Chordc1	1.15843884818189e-19	0.888217178643166	0.334	0.17	2.36170927978843e-15
Yap1	1.17490067912054e-19	0.938855002570079	0.386	0.217	2.39527001452304e-15
Zdhhc8	1.19334240118986e-19	0.992009946687157	0.363	0.198	2.43286715330578e-15
Pdzd8	1.23719038568788e-19	1.19827577102192	0.373	0.209	2.52226003930188e-15
Ryk	1.3679193986997e-19	0.754990796873438	0.561	0.375	2.78877727812908e-15
Ormdl3	1.41112206108678e-19	0.817562601545894	0.488	0.307	2.87685454593762e-15
Tsix	1.42235581011183e-19	1.42283640611224	0.235	0.098	2.89975679007499e-15
Mbtps1	1.47912636920129e-19	0.666914203370927	0.491	0.304	3.01549492889067e-15
Rab38	1.55077014715008e-19	2.06357297576486	0.073	0.015	3.16155509899487e-15
Atp6v1h	1.60198320014687e-19	0.837307263075547	0.368	0.2	3.26596315013942e-15
Srrm1	1.60437677198943e-19	0.449713665624824	0.666	0.448	3.27084292505485e-15
Rps12	1.68927804618008e-19	0.30580450008584	0.969	0.883	3.44393115274733e-15
Tcea1	1.70817658375731e-19	0.446097415606424	0.603	0.406	3.48245960130602e-15
Chmp2b	1.70927083899669e-19	0.762466399416305	0.491	0.305	3.48469045946256e-15
Prss23	1.77861080801361e-19	-6.14022069615641	0.013	0.197	3.62605385429735e-15
Nufip2	1.78329574283426e-19	0.655706137074385	0.574	0.376	3.63560503091621e-15
Cdh3	1.83077685711715e-19	3.01595916112371	0.057	0.01	3.73240477860473e-15
Ergic3	1.91404714065555e-19	0.40714381039588	0.721	0.502	3.90216790565447e-15
Fbxo11	1.93682081833367e-19	0.924402996274626	0.436	0.261	3.94859660233686e-15
Fnbp1	1.95633256946898e-19	0.751749642309084	0.339	0.173	3.98837520937642e-15
Zfp9	1.97480035939101e-19	1.11164762168131	0.407	0.237	4.02602549269046e-15
Cd34	2.08503513739872e-19	-3.62889266632592	0.076	0.273	4.25076113461477e-15
Lamtor1	2.09219372802717e-19	0.443130088948591	0.603	0.412	4.26535535332899e-15
Tdh	2.13913895827325e-19	1.7872627506685	0.227	0.097	4.36106259423167e-15
Smad1	2.23109487858629e-19	1.00005234733702	0.363	0.195	4.54853312897387e-15
Rnf157	2.28173799667449e-19	1.75945396209774	0.11	0.029	4.65177925382028e-15
Gas5	2.31773059062723e-19	0.275984689001128	0.883	0.685	4.72515735511174e-15
Rai14	2.33378727617055e-19	1.19729734176151	0.337	0.177	4.75789211992889e-15
Esf1	2.36080991713903e-19	0.689218902649303	0.433	0.254	4.81298317807134e-15
Klhl22	2.43177892866412e-19	1.34063524968233	0.303	0.152	4.95766770186753e-15
Mnat1	2.67684149290429e-19	0.947943861278643	0.371	0.202	5.45727675158397e-15
Thra	2.83233885252744e-19	0.554590423258067	0.697	0.465	5.77428921864769e-15
Prrc2b	2.84075173373637e-19	0.768887816759331	0.491	0.308	5.79144055956834e-15
Stox2	3.06186740679035e-19	0.953669077389303	0.308	0.151	6.2422290822235e-15
Rap1b	3.08782354603277e-19	0.256412459996826	0.76	0.533	6.29514586329701e-15
Got2	3.10280846170332e-19	0.645205573512851	0.418	0.244	6.32569561087456e-15
Rplp0	3.27074377877343e-19	0.332062359170759	0.982	0.925	6.66806534178539e-15
Tab2	3.49044482654204e-19	0.726921777815914	0.514	0.331	7.11596986787126e-15
Lrpap1	3.5111894788043e-19	0.489910200347718	0.569	0.37	7.15826199043832e-15
Tmx4	3.57226036205634e-19	1.1870768712423	0.35	0.19	7.28276720012426e-15
Emc2	4.02751784777943e-19	0.402409177179072	0.449	0.264	8.21090063626793e-15
Rps3a1	4.39280133022267e-19	0.298964001677079	0.969	0.901	8.95560407192496e-15
Rpl15	4.66506477225517e-19	0.318375358947509	0.943	0.844	9.51066755119661e-15
Atxn7l3b	4.69880217909727e-19	0.520840403172732	0.676	0.467	9.57944800252561e-15
Oip5os1	4.71013708135917e-19	0.5185215974873	0.632	0.419	9.60255646776694e-15
Fzd5	4.74053460010675e-19	1.6069523922101	0.185	0.07	9.66452788923764e-15
Gm40841	4.84461192984951e-19	2.7838810634711	0.068	0.013	9.87671034138419e-15
Sema3d	4.91207959277434e-19	-2.46337008962228	0.052	0.256	1.0014256665789e-14
Tram1	5.05094386162784e-19	0.408409321084473	0.781	0.517	1.02973592507007e-14
Fau	5.07683192310983e-19	0.282097521959521	0.969	0.891	1.0350137241644e-14
St3gal4	5.24045841374551e-19	0.835367730418819	0.287	0.138	1.0683722568103e-14
Zfp771	5.24909769161913e-19	0.686616862792865	0.449	0.271	1.07013354639039e-14
Tnrc6a	5.31983233897608e-19	0.611311424364932	0.53	0.338	1.08455421894705e-14
Thoc7	5.48839291486452e-19	0.315190712141424	0.611	0.41	1.11891866355343e-14
Ralbp1	5.55952119875411e-19	0.45907367405119	0.587	0.383	1.13341958679e-14
Chd6	5.66284105020487e-19	0.866793107105233	0.467	0.287	1.15448340490527e-14
Supt4a	5.73405380510261e-19	0.361414770763998	0.572	0.37	1.16900154924627e-14
Zfp451	5.80558947886812e-19	1.12106260604589	0.399	0.232	1.18358552705684e-14
Zeb2	5.82518450345752e-19	-3.90342342639899	0.07	0.263	1.18758036471988e-14
Tnfrsf12a	6.03742006818616e-19	0.50466190505206	0.48	0.29	1.23084882930111e-14
Rpl7	6.42731636298144e-19	0.334169004261008	0.93	0.835	1.31033698692103e-14
Rabgap1	7.10612818519393e-19	1.01738508062985	0.376	0.215	1.44872635311549e-14
Lhfp	7.31425677782286e-19	0.390857561080153	0.812	0.527	1.49115752929475e-14
Aprt	7.41303832643978e-19	0.315277565902266	0.564	0.372	1.51129612361128e-14
Brwd1	7.4605908300999e-19	0.895748767885782	0.457	0.28	1.52099065253247e-14
Rcn3	7.52905731665771e-19	0.385789338686159	0.93	0.615	1.53494891514701e-14
Tsc22d2	8.08193591580725e-19	0.639190445521258	0.475	0.291	1.64766427515562e-14
Eif3a	8.27636491302047e-19	0.408721933276134	0.744	0.503	1.68730251481748e-14
Bod1l	8.51852068865742e-19	0.719903893054445	0.512	0.329	1.73667081279659e-14
Fkbp14	8.71140557516313e-19	0.656372745597536	0.559	0.341	1.77599425460851e-14
Acin1	9.17179223769494e-19	0.469944812004558	0.577	0.38	1.86985328349887e-14
Prrc2a	9.79482939573136e-19	0.682966607652216	0.507	0.322	1.99687186890775e-14
4933412E12Rik	9.86150567914692e-19	2.50955267644359	0.052	0.008	2.01046516280768e-14
Srsf7	1.06888768529638e-18	0.353481582922961	0.658	0.45	2.17914132401373e-14
4930402H24Rik	1.10474329932997e-18	1.0715096250117	0.264	0.12	2.25224016434402e-14
Rnf20	1.12481282963066e-18	0.922732749350018	0.368	0.205	2.29315591576802e-14
Yif1b	1.13285631557815e-18	0.39417270338341	0.645	0.416	2.30955417056917e-14
Rpl22	1.1644619195151e-18	0.335589758020202	0.924	0.754	2.37398851531544e-14
Pou6f1	1.18644200537123e-18	1.84439915355372	0.157	0.054	2.41879931635032e-14
Mapk8ip1	1.2926224310095e-18	1.21660805685143	0.282	0.139	2.63526935009908e-14
Nfkbia	1.35627709765434e-18	-2.32184506073617	0.509	0.635	2.7650421189879e-14
Cntln	1.39896579792916e-18	0.896861601923441	0.376	0.211	2.85207157223818e-14
Grb10	1.53572071048523e-18	0.676875456931336	0.582	0.38	3.13087381246624e-14
Golt1b	1.68526437231663e-18	0.48628750781629	0.525	0.328	3.43574847584191e-14
Apoe	1.80415985922253e-18	-0.960520249356514	0.713	0.454	3.67814070499697e-14
C1galt1	1.80806108633537e-18	1.11858639525301	0.35	0.191	3.68609413671192e-14
Tmem59	1.81120131473274e-18	0.358822636213433	0.859	0.64	3.69249612034564e-14
Rab12	1.81237193521984e-18	0.672008550029397	0.509	0.323	3.6948826643327e-14
Aff2	1.83710199675225e-18	2.01722876349241	0.18	0.07	3.74529984077881e-14
Hnrnpul2	1.98335360580806e-18	0.521893781460696	0.627	0.428	4.04346299616089e-14
Hnrnph1	2.09939034241718e-18	0.365653590953605	0.687	0.481	4.28002709108591e-14
Ephb2	2.22812106502748e-18	1.6691252595813	0.146	0.049	4.54247041527152e-14
Srsf5	2.24660184276898e-18	0.441164343068006	0.71	0.508	4.58014717685312e-14
Luc7l	2.26361399960926e-18	0.891640790199246	0.347	0.184	4.61482986100339e-14
Tsen34	2.29339646602937e-18	0.357538055025209	0.611	0.411	4.67554737529407e-14
Heyl	2.42577056572713e-18	0.727338125697198	0.131	0.039	4.94541845234789e-14
Fam20a	2.54062606119752e-18	1.1681711942641	0.201	0.079	5.17957435096339e-14
Zfp871	2.54731460816586e-18	0.853298412014053	0.413	0.242	5.19321029166775e-14
Ddost	2.54883122418624e-18	0.388456172519437	0.77	0.532	5.19630221674848e-14
Dnajc3	2.67052164481597e-18	0.503304032801318	0.671	0.463	5.44439247728631e-14
Erc1	2.72907067340705e-18	1.11984976190276	0.373	0.214	5.56375638187496e-14
Gnb5	2.73135459402853e-18	0.97131691332435	0.303	0.153	5.56841261084597e-14
Etv6	2.76159979175853e-18	1.23255610542581	0.214	0.089	5.63007349545812e-14
Jmy	2.84326732867948e-18	1.0064603140098	0.389	0.22	5.79656910297885e-14
Klhl24	2.90096906701833e-18	0.729042865173159	0.439	0.26	5.91420563693027e-14
Adgrg2	2.91395361763194e-18	0.969003473267109	0.439	0.261	5.94067724026625e-14
March9	2.9214669379662e-18	1.73010000999653	0.151	0.052	5.95599464643168e-14
Tusc1	2.97316782559603e-18	1.31122494146538	0.23	0.102	6.06139724604263e-14
Ubap2l	3.24121364517139e-18	0.412870081171259	0.621	0.415	6.60786225841092e-14
Tmed3	3.6044948849992e-18	0.405058431312583	0.869	0.597	7.34848372204787e-14
Rpl8	3.79233005894863e-18	0.26957684378134	0.977	0.847	7.73142329117857e-14
Thbs3	3.81891121185863e-18	0.574121020275934	0.65	0.412	7.78561428761619e-14
Ahcyl1	3.84054032856164e-18	0.778521272035287	0.488	0.314	7.82970956783863e-14
Siva1	4.16652193472722e-18	0.468729215824221	0.554	0.363	8.49428826832838e-14
Sptan1	4.1748517606741e-18	0.516937853252712	0.603	0.404	8.5112702844863e-14
Rnf152	4.17992557323023e-18	1.6663178281788	0.204	0.084	8.52161426614446e-14
Csnk1g3	4.38884274251093e-18	0.873892036579	0.41	0.243	8.94753369915703e-14
Ssbp4	4.58796866529432e-18	0.623863488662478	0.42	0.248	9.35349171793553e-14
Numbl	4.77024984551435e-18	1.03049593404464	0.352	0.195	9.72510836005012e-14
Tmeff1	4.78745957411031e-18	1.98092955547706	0.05	0.008	9.76019383373869e-14
Cldnd1	4.84619224628129e-18	0.479723430560768	0.465	0.285	9.87993213249367e-14
Fgfr1	4.9045041480445e-18	0.30897819509503	0.705	0.484	9.99881260661832e-14
Hnrnpu	4.98329547948729e-18	0.339844255794119	0.789	0.556	1.01594444940307e-13
Copb2	5.02182023706835e-18	0.473721137762305	0.697	0.462	1.02379849173112e-13
Rbms1	5.033528644822e-18	0.36761368958824	0.705	0.507	1.02618548481986e-13
Rgs7bp	5.1507044940283e-18	1.16594707743196	0.193	0.075	1.05007412519755e-13
Cdc16	5.16142157279931e-18	0.662315513464511	0.507	0.324	1.0522590160466e-13
Crip1	5.18121390488675e-18	-1.59380204617192	0.945	0.918	1.05629407878926e-13
Cetn3	5.35942237767292e-18	0.281405699347796	0.601	0.409	1.09262544013618e-13
C1s1	5.45241221489646e-18	-6.25435455800941	0.008	0.177	1.11158327825094e-13
Wnt5a	5.72374844640595e-18	1.00730619869366	0.272	0.127	1.16690059576878e-13
Khdrbs1	5.78503596323658e-18	0.457068536701011	0.554	0.371	1.17939528182504e-13
Gnl1	6.00230933646691e-18	0.969070472161794	0.392	0.229	1.22369080442551e-13
Dnttip1	6.07272536956221e-18	1.05458821105075	0.316	0.167	1.23804652109265e-13
Kirrel	6.25064239265121e-18	1.30193757990694	0.316	0.17	1.2743184645898e-13
Aopep	6.33828709298933e-18	0.503315874382069	0.593	0.394	1.29218658964773e-13
Sf3b6	6.43852195756292e-18	0.352103622088673	0.616	0.431	1.31262147148835e-13
Set	6.71807010793641e-18	0.223412403581199	0.752	0.532	1.369612952905e-13
Ptbp2	6.8214694183022e-18	1.21782096278565	0.334	0.179	1.39069297030927e-13
Wdr45b	6.82514119575311e-18	0.656407251412887	0.42	0.249	1.39144153557819e-13
9330154J02Rik	7.26724439962822e-18	2.14809568728768	0.037	0.004	1.48157311575221e-13
Aff4	7.56164411158269e-18	0.676635250900783	0.561	0.385	1.54159238502836e-13
Gfpt1	7.5705799404211e-18	0.869138082942402	0.478	0.303	1.54341413245365e-13
N4bp2l2	7.68919452629622e-18	0.667612214727434	0.46	0.281	1.56759608807601e-13
Tmed2	7.85818622893183e-18	0.337506465806627	0.869	0.634	1.60204842649233e-13
Hpse2	7.98171462071879e-18	4.26669277574043	0.026	0.002	1.62723215972594e-13
Smim7	8.11774968383036e-18	0.370249031064971	0.585	0.403	1.65496562804249e-13
Mt1	8.18318459402851e-18	-3.81083384037498	0.386	0.495	1.66830584318459e-13
Kctd12	8.49377943859053e-18	0.356915151221873	0.567	0.347	1.73162681414545e-13
Prxl2a	8.63577979712607e-18	0.689135509452985	0.188	0.073	1.76057642724009e-13
Gm10941	9.02762507822271e-18	2.12930919135353	0.091	0.023	1.84046192469726e-13
Gtf2ird1	9.23497347206058e-18	1.56586481117188	0.214	0.091	1.88273404174899e-13
Naglu	9.73862325845419e-18	1.04754476186847	0.321	0.174	1.98541312370106e-13
Gem	1.00743769864022e-17	0.37627694498325	0.452	0.253	2.05386323621782e-13
Ssna1	1.0190417204428e-17	0.352276929175999	0.486	0.304	2.07752035546674e-13
Egfros	1.02146900880034e-17	3.22201844571645	0.055	0.01	2.08246886824126e-13
Nt5dc2	1.12681179705476e-17	1.28780289799528	0.342	0.192	2.29723121065553e-13
Gpatch8	1.17163785175295e-17	0.834272334233173	0.42	0.249	2.38861808836873e-13
Rragd	1.20172476275576e-17	1.92865801380396	0.102	0.028	2.44995627383017e-13
Paip2	1.21776552640043e-17	0.414245090565078	0.762	0.54	2.48265857867256e-13
B4galt4	1.25121504053949e-17	1.15462104354767	0.162	0.059	2.55085210314787e-13
S100a10	1.26970079766012e-17	-1.36117917331834	0.812	0.809	2.58853901618969e-13
S100a1	1.27477038339318e-17	-2.13050498198449	0.123	0.331	2.59887438062367e-13
Pnisr	1.27525916701997e-17	0.675873669425492	0.564	0.38	2.59987086380361e-13
Psd	1.31122948519839e-17	2.45256189748634	0.086	0.021	2.67320355147396e-13
Ablim1	1.35866727591049e-17	-2.87612783808821	0.073	0.266	2.76991497539871e-13
Rpl9	1.37560710941654e-17	0.316517417706884	0.932	0.843	2.8044502139675e-13
Cryab	1.43412078477658e-17	-1.87209394489662	0.326	0.505	2.92374204392402e-13
Bri3	1.46300819880205e-17	0.197446368037632	0.809	0.583	2.98263481489773e-13
Sipa1l2	1.49429634048803e-17	1.38411518158852	0.138	0.045	3.04642194935294e-13
Hnrnpab	1.5758829020643e-17	0.360203296423845	0.721	0.492	3.21275247243848e-13
Nsmf	1.64683777553281e-17	1.04863886656924	0.258	0.121	3.35740817297874e-13
Ddx3x	1.73621896996231e-17	0.384951507803837	0.762	0.551	3.53962961406216e-13
C1qtnf12	1.76342998632236e-17	0.656142822810012	0.319	0.165	3.59510471311539e-13
Afap1	1.86248178580906e-17	0.791767725992284	0.371	0.207	3.79704161672893e-13
Mrpl48	1.94633776027748e-17	0.456246204893724	0.504	0.332	3.96799879187769e-13
Hnrnpa3	2.04014116874292e-17	0.282910365825066	0.812	0.577	4.15923580071618e-13
Mtdh	2.06311730397111e-17	0.402453772542153	0.736	0.524	4.20607724760591e-13
Mark3	2.19334878211475e-17	0.695820349133393	0.441	0.269	4.47158016209734e-13
Sap30l	2.19755758439602e-17	0.785427119731123	0.493	0.325	4.48016064730816e-13
Atp9a	2.43709653183813e-17	1.12302441480975	0.321	0.171	4.9685086994584e-13
Rnf180	2.53300022503925e-17	1.92049687589457	0.089	0.022	5.16402755878751e-13
Swap70	2.73662009867666e-17	0.697426566816404	0.36	0.199	5.5791473951721e-13
5730455P16Rik	2.77416664894818e-17	1.22208326484945	0.3	0.157	5.65569354721065e-13
Rnf187	2.77981732746685e-17	0.33722738223665	0.608	0.411	5.66721358550667e-13
Prelp	2.88902103980525e-17	-3.79107855190086	0.188	0.361	5.88984719385097e-13
Scfd1	2.96464091727191e-17	0.879781468289869	0.475	0.31	6.04401343804224e-13
Fcrl6	2.9649625036034e-17	4.55484119155312	0.01	0	6.04466905609624e-13
Gm15527	2.9921841572042e-17	5.24363294445115	0.01	0	6.10016584129221e-13
Pla2g5	3.07480418650665e-17	-3.88025772447749	0.018	0.188	6.2686032950311e-13
Srpr	3.2055566596351e-17	0.552872517007784	0.661	0.437	6.53516836199808e-13
Copg1	3.25149353642466e-17	0.645991882911669	0.54	0.359	6.62881987270896e-13
Clk4	3.32365576226255e-17	0.734049302420473	0.352	0.194	6.77593700252465e-13
mt-Co2	3.32811258334492e-17	0.262155680757928	0.997	0.917	6.78502312366528e-13
Akap9	3.33367983154853e-17	0.698567119048143	0.603	0.407	6.796373072578e-13
Tmem168	3.33573596712372e-17	0.789248794430867	0.285	0.142	6.80056491617513e-13
Ncor2	3.37282303575243e-17	0.774084711612973	0.454	0.285	6.87617432298848e-13
Ctdnep1	3.4183431854739e-17	0.656496057096943	0.467	0.301	6.96897625222564e-13
Rab2a	3.46835441458688e-17	0.333908004277682	0.862	0.594	7.07093414501828e-13
Hoxd4	3.47765183819558e-17	1.96965466955537	0.081	0.019	7.08988880252932e-13
Morf4l2	3.49524337514717e-17	0.352965957650574	0.799	0.574	7.12575266891253e-13
Vcp	3.56671982856269e-17	0.326273133478873	0.768	0.548	7.27147171449076e-13
Larp4	3.60670095100972e-17	0.814901531260824	0.446	0.276	7.35298122882351e-13
Fzd1	3.63277920352056e-17	0.719230360886732	0.457	0.281	7.40614696221736e-13
R3hdm1	3.6856441360464e-17	0.695940122219009	0.46	0.282	7.51392270015779e-13
Fibin	3.76311905430895e-17	0.537177866335089	0.661	0.417	7.67187081601965e-13
Lgals1	3.78564409974169e-17	0.285004833468689	0.997	0.936	7.71779262614337e-13
Ccdc107	3.85606455132741e-17	0.590320874023291	0.47	0.289	7.86135880079119e-13
Ppp1r14b	4.02800333428929e-17	0.228379660450187	0.676	0.475	8.21189039761557e-13
Mfap5	4.06186457040844e-17	-3.48286676193188	0.133	0.319	8.28092329969168e-13
Mrps6	4.10478556477646e-17	0.751609368992349	0.298	0.148	8.36842633090976e-13
Ubn1	4.21488828432907e-17	0.672968315443623	0.501	0.33	8.59289274526168e-13
Nupr1	4.4095932072718e-17	-1.60463578644263	0.546	0.631	8.98983767166502e-13
5530601H04Rik	4.841121396946e-17	1.06286012714108	0.245	0.115	9.86959419195382e-13
Gm17455	4.86351148607997e-17	-2.90540548280956	0.052	0.235	9.91524086667124e-13
Fkbp10	4.92385651576884e-17	0.305498991873049	0.841	0.498	1.00382662786979e-12
Pgls	5.22594329005546e-17	0.336061396002827	0.661	0.466	1.06541305854361e-12
Ccrl2	5.24505261690275e-17	-0.229206213594086	0.097	0.025	1.06930887700796e-12
Zfp266	5.44294046375406e-17	0.954056016817225	0.402	0.24	1.10965227234554e-12
Mex3a	5.49231612830248e-17	1.88399541511076	0.164	0.062	1.11971848907703e-12
N4bp2	5.50570995335819e-17	1.18823721835617	0.384	0.226	1.12244908819113e-12
Cd2ap	5.86351408886986e-17	0.501363884821738	0.574	0.391	1.1953946172979e-12
Csnk2a2	5.9962895583185e-17	1.09100856427852	0.373	0.221	1.22246355225439e-12
Ap2s1	6.22008553145048e-17	0.300191119506849	0.632	0.442	1.26808883729681e-12
0610040J01Rik	6.22514722277758e-17	3.22636827292521	0.034	0.004	1.26912076430766e-12
Mbd2	6.36017631435399e-17	0.572245302826835	0.572	0.383	1.29664914520735e-12
Rlim	6.48795336035308e-17	0.818884178206811	0.449	0.278	1.32269905157518e-12
Stx5a	6.64565802175605e-17	0.791410150482415	0.488	0.326	1.35485030089541e-12
Ilf3	6.87515115236674e-17	0.992380050926972	0.334	0.185	1.40163706543301e-12
Napa	7.42368743483168e-17	0.516745664486866	0.559	0.388	1.51346715733914e-12
Uggt2	7.49779085591339e-17	1.49588982632423	0.282	0.147	1.52857462179506e-12
Ptpn14	7.5113829935726e-17	0.88436722532691	0.345	0.192	1.53134565089965e-12
Hand2	7.76718270637753e-17	1.28862719556353	0.253	0.121	1.58349553834919e-12
Appl2	7.93047925926475e-17	1.24428911359174	0.334	0.188	1.6167868065863e-12
Ebf3	8.18473568759486e-17	0.856077591111901	0.269	0.126	1.66862206462996e-12
Gprasp1	8.33133040693316e-17	1.38226032111051	0.225	0.102	1.69850833006146e-12
Klhl42	8.51765720925211e-17	1.48696261156796	0.206	0.089	1.73649477525023e-12
Sf3b3	8.65734229043374e-17	0.678395601902811	0.441	0.273	1.76497237275073e-12
Cir1	9.0695437135586e-17	0.695379116164406	0.431	0.261	1.84900787688319e-12
Add1	9.18295082177317e-17	0.727862827626261	0.467	0.3	1.8721281840349e-12
Dennd5a	9.44976211145281e-17	0.74601334830377	0.486	0.318	1.92652300166189e-12
Herc1	9.45197328697516e-17	0.705711901047237	0.449	0.279	1.92697379401563e-12
Bnc2	9.54802150731017e-17	1.40189501727098	0.185	0.075	1.94655514469532e-12
Zfp91	9.73611936230108e-17	0.433438261780228	0.637	0.428	1.98490265439232e-12
Grcc10	1.01009577732131e-16	0.223175757026778	0.742	0.546	2.05928226122495e-12
Ube3a	1.01443099667233e-16	0.5128248389532	0.608	0.423	2.06812047291587e-12
Smarca5	1.0394547306336e-16	0.486196303887933	0.593	0.407	2.11913635934272e-12
Ifnar1	1.06013945632188e-16	0.83200308121575	0.339	0.187	2.16130630960341e-12
Fnip1	1.09363415657423e-16	0.806056492440393	0.439	0.276	2.22959195500788e-12
Glcci1	1.09700119721233e-16	1.28004173927366	0.292	0.152	2.23645634075678e-12
Asap2	1.10858413436186e-16	0.851925622538914	0.266	0.126	2.26007047472353e-12
Hnrnpk	1.11512188646502e-16	0.254117134486664	0.859	0.651	2.27339898993623e-12
Zfp638	1.13771339159674e-16	0.792940342873178	0.457	0.288	2.31945629144827e-12
C77080	1.15809810758709e-16	1.50426395228692	0.089	0.023	2.36101461193781e-12
Mgat2	1.16361552982127e-16	0.382535446167714	0.548	0.365	2.37226298064663e-12
Fam92a	1.16629253926501e-16	0.603898632485234	0.488	0.318	2.37772059979957e-12
Specc1l	1.16923261036572e-16	0.781940605509645	0.358	0.202	2.38371452275259e-12
Ypel2	1.21543515619285e-16	1.00509526016889	0.219	0.095	2.47790765293037e-12
Sys1	1.22369917794565e-16	0.399629938532545	0.48	0.308	2.49475551407779e-12
Pgrmc1	1.23451723729716e-16	0.327869331527003	0.582	0.393	2.51681029167772e-12
Mvb12b	1.23503767770308e-16	1.29673294649815	0.211	0.092	2.51787131353328e-12
Helz	1.28825579039534e-16	1.03978499851803	0.418	0.26	2.62636707987898e-12
Dock1	1.33641972709599e-16	0.837964848425758	0.363	0.205	2.7245588976306e-12
Rras	1.34722734600778e-16	0.444694443552774	0.546	0.356	2.74659239030606e-12
Wsb1	1.35823735255119e-16	0.391680038121486	0.569	0.377	2.76903849064611e-12
Dnmt3a	1.38966176500964e-16	0.654182524657859	0.522	0.338	2.83310344032516e-12
Cpeb1	1.41094014181178e-16	1.34998251433665	0.245	0.117	2.87648366711168e-12
Cep85l	1.42081629669281e-16	1.51241994522145	0.225	0.101	2.89661818406763e-12
Eif4b	1.42787742103274e-16	0.449700625482087	0.52	0.344	2.91101369825945e-12
Fbxw7	1.43089860899893e-16	1.30251787376937	0.209	0.09	2.91717299416612e-12
Pcnp	1.55041149531698e-16	0.236277383646166	0.627	0.435	3.16082391550272e-12
Sh3glb1	1.58695205411392e-16	0.350277415468877	0.789	0.586	3.23531915272205e-12
Uba5	1.64447967660434e-16	0.722509346725663	0.483	0.316	3.35260071669327e-12
Ss18	1.7976198975872e-16	0.801831499731422	0.381	0.226	3.66480768521102e-12
Top1	1.81602112922272e-16	0.316437092688037	0.653	0.455	3.70232227614637e-12
Ndufb4	1.83561563713218e-16	0.346497921850443	0.705	0.524	3.74226959942137e-12
Amer1	1.8655239766087e-16	1.32341251082158	0.253	0.121	3.80324373111217e-12
Vapa	2.02411693339284e-16	0.243066279923813	0.663	0.484	4.12656719210799e-12
Peak1	2.0720985722355e-16	0.559802244090533	0.41	0.241	4.22438735921652e-12
Zfyve28	2.084027528009e-16	2.41245552458694	0.034	0.004	4.24870692135195e-12
Sin3b	2.09761654366961e-16	0.350460406261186	0.561	0.377	4.27641084757924e-12
Utp14b	2.10272404852857e-16	1.7308357078003	0.183	0.074	4.28682351773519e-12
Arfgap2	2.11670351083788e-16	0.804224265022027	0.334	0.185	4.31532344754519e-12
Dnajb11	2.18786674064008e-16	0.413557236146855	0.548	0.371	4.46040392414292e-12
Lpgat1	2.20440568983275e-16	0.888355114744575	0.418	0.261	4.49412187986202e-12
Rps2	2.22759979896017e-16	0.256486461912008	0.958	0.88	4.54140771014011e-12
Cacna1g	2.29729132640799e-16	1.3156537705168	0.311	0.17	4.68348782714797e-12
Plpp5	2.38728238505242e-16	0.892937549663063	0.439	0.28	4.86695259840636e-12
Rab13	2.42767571637684e-16	0.651299798774477	0.337	0.181	4.94930248297747e-12
Itch	2.43547953751753e-16	0.777622513384354	0.446	0.286	4.96521213313698e-12
Caprin1	2.52524470272929e-16	0.369676172092733	0.559	0.373	5.1482163754542e-12
Slc39a6	2.52780645541763e-16	0.941173773228679	0.337	0.19	5.15343902065992e-12
Vcan	2.55622523642276e-16	-2.55873464244101	0.185	0.365	5.21137638949509e-12
Bhlhb9	2.59644535136176e-16	1.65587643710674	0.211	0.094	5.29337313782121e-12
Ttc19	2.62179636672122e-16	0.858832060640579	0.386	0.229	5.34505625283455e-12
Snhg6	2.64982020415335e-16	0.451590481461485	0.441	0.276	5.40218845020744e-12
Tgfb2	2.81670228458964e-16	0.657981909743779	0.548	0.366	5.7424109475929e-12
Cdh4	2.82099869065144e-16	2.69477159844403	0.068	0.015	5.75117003063108e-12
Sgcb	2.82365526686171e-16	0.697393775209434	0.381	0.222	5.75658599255097e-12
Zfp652	2.89313480413227e-16	0.82420772343981	0.452	0.289	5.89823392518445e-12
Arl3	2.91312484513346e-16	0.342298383971362	0.527	0.345	5.93898762177359e-12
Crispld2	2.95743452620047e-16	-2.63186644818213	0.115	0.305	6.0293217685649e-12
Mat2b	3.02059298315947e-16	0.41131190150996	0.533	0.354	6.15808291476721e-12
Ifi27l2a	3.03393231875285e-16	-5.52673400518785	0.044	0.21	6.18527781824143e-12
Col1a1	3.05117863370181e-16	-0.330362398289306	1	0.972	6.22043788052789e-12
Hnrnpm	3.05919628559836e-16	0.292119149815246	0.619	0.429	6.23678346744937e-12
Srsf10	3.09396312534455e-16	0.453401216139181	0.564	0.387	6.30766262363994e-12
Zfp580	3.13117186255592e-16	1.1381593292971	0.305	0.164	6.38352007619276e-12
Sbf2	3.21236445976952e-16	0.635812396977357	0.407	0.242	6.54904742413213e-12
Stag2	3.23204490645322e-16	0.66976157324432	0.514	0.346	6.58916995078618e-12
Rbfox2	3.34752453377702e-16	0.762082822089997	0.507	0.342	6.82459826701121e-12
Jmjd1c	3.53323051912524e-16	0.581730121953358	0.546	0.362	7.20319705934062e-12
Dok1	3.72846510942515e-16	0.658632632285998	0.47	0.303	7.60122181858504e-12
Cd38	3.76066712104947e-16	0.791259708187882	0.099	0.028	7.66687205968355e-12
Golph3	3.79301575165589e-16	0.487070103735819	0.551	0.368	7.73282121290086e-12
Ctcf	3.83598067934544e-16	0.732410300515032	0.444	0.282	7.82041381098154e-12
Cdk8	3.84106119472523e-16	1.19045280858538	0.321	0.176	7.83077145768633e-12
Rab1b	3.89868637808211e-16	0.566980122872993	0.478	0.307	7.948251918996e-12
Foxp4	4.06255148330833e-16	1.09949096791456	0.287	0.151	8.2823237090207e-12
Cpe	4.33212663296323e-16	-3.89428319290486	0.057	0.231	8.83190656662214e-12
Cdk5rap3	4.43634027664999e-16	0.704672370084331	0.475	0.313	9.04436692200634e-12
Cbx1	4.61024520250429e-16	0.4084933084215	0.567	0.394	9.39890689434549e-12
Supt6	4.83146371454499e-16	0.793114415704923	0.381	0.228	9.84990507484286e-12
Znrd1	4.87145601854864e-16	0.393454025163987	0.454	0.285	9.93143738501511e-12
Rps27a	4.88018949146568e-16	0.230224522294803	0.984	0.918	9.94924231625108e-12
Isyna1	4.92759130519729e-16	0.724284134294071	0.149	0.053	1.00458803939057e-11
Sephs1	5.48224688169598e-16	1.15191459533024	0.3	0.162	1.11766567177136e-11
Lrrc59	5.51376038167832e-16	0.440529564624826	0.603	0.392	1.12409032901276e-11
Zrsr2	5.62601100578255e-16	0.841253978198103	0.376	0.22	1.14697486374889e-11
Cemip2	5.86105887486337e-16	0.94830267433886	0.24	0.111	1.1948940728184e-11
Ppp2r2d	5.8959715592952e-16	0.90122059722231	0.42	0.265	1.20201172179351e-11
4833420G17Rik	6.07964181465427e-16	0.759733827440583	0.332	0.181	1.23945657675357e-11
Svep1	6.20145094263757e-16	0.634730426920189	0.371	0.208	1.26428980367552e-11
P3h4	6.20221808903862e-16	0.429070943163658	0.627	0.405	1.2644462018123e-11
Cxcl12	6.21077843957393e-16	-3.32985859365325	0.112	0.291	1.26619140047594e-11
Agap1	6.25528955907362e-16	0.942981632728938	0.332	0.185	1.27526588240834e-11
Unc50	6.32652104200754e-16	0.529958052649585	0.543	0.363	1.28978784483408e-11
Tro	6.33436335284199e-16	1.99654104295724	0.104	0.031	1.2913866567439e-11
Comp	6.8366855333133e-16	-1.57231152915775	0.517	0.599	1.39379507967658e-11
Fam114a1	7.19896803007824e-16	0.462826456434645	0.627	0.405	1.46765361229205e-11
Atp5a1	7.25173390543772e-16	0.252119112953933	0.841	0.6	1.47841099130159e-11
Fam193a	7.26297595086056e-16	1.04878763073791	0.355	0.203	1.48070290710194e-11
Celf2	7.27049409526264e-16	-2.36902893638204	0.097	0.281	1.48223563120119e-11
Nfx1	7.83786057320568e-16	0.935413333319176	0.334	0.191	1.59790463505944e-11
Phc2	7.88684274305e-16	0.711150969011375	0.35	0.199	1.6078906300256e-11
Cpq	7.91764827439555e-16	0.345277949501666	0.642	0.418	1.61417095370102e-11
Rc3h2	7.93355926985273e-16	0.811873575504089	0.428	0.272	1.61741472834488e-11
Dpy19l1	8.05718805300217e-16	0.925535971923296	0.413	0.256	1.64261892836555e-11
Vegfb	8.07680508683756e-16	1.1315029012996	0.206	0.089	1.64661825305357e-11
Riok1	8.10399830309976e-16	1.00757672996357	0.305	0.166	1.65216213405295e-11
Tmem41b	8.16833330612252e-16	1.0582518005424	0.321	0.18	1.6652781111192e-11
Ube2q2	8.39513990449717e-16	1.05971090637728	0.287	0.151	1.71151717232984e-11
AI115009	8.48076057384578e-16	4.10009213773988	0.016	0.001	1.72897265818994e-11
Elf2	8.64880255846331e-16	0.733243216902544	0.467	0.31	1.76323137759391e-11
Dnajc10	9.06050343817493e-16	0.51220637282731	0.473	0.3	1.84716483594072e-11
Inppl1	9.1461449985261e-16	1.12754342699103	0.238	0.113	1.86462458084952e-11
Six4	9.21511661760003e-16	1.84053616777004	0.164	0.065	1.87868582483012e-11
Dsc3	9.39775416115792e-16	4.83030148738389	0.013	0.001	1.91592014083526e-11
Tspan31	9.52516568378117e-16	0.383158390149706	0.491	0.316	1.94189552795247e-11
Haglr	9.52535064566147e-16	4.78545682867355	0.013	0.001	1.941933236131e-11
Smim13	9.62203770284346e-16	1.02811911588337	0.308	0.168	1.9616448264787e-11
Nedd8	9.83131373035292e-16	0.139385588645252	0.799	0.599	2.00430993020705e-11
C530008M17Rik	1.03145254197786e-15	2.37359612361842	0.091	0.025	2.10282229733027e-11
Capg	1.05116949007968e-15	-2.97436098509123	0.191	0.36	2.14301923942545e-11
Eif2s3x	1.0877254958366e-15	0.774632415968878	0.426	0.269	2.21754596836207e-11
Ppp1r13l	1.09634754241098e-15	1.68684657489763	0.07	0.016	2.23512373471326e-11
Ppp4r3a	1.10349955036338e-15	0.701136405293217	0.384	0.227	2.24970453332582e-11
Arfgef1	1.11256891136641e-15	0.824610642792841	0.42	0.262	2.26819423960269e-11
Prdx4	1.11586683158578e-15	0.310728195723323	0.781	0.518	2.27491770955393e-11
Atad2b	1.13837408329328e-15	1.18303512680002	0.3	0.16	2.32080324361e-11
Anxa8	1.18369446553399e-15	-6.88527061362145	0.008	0.157	2.41319790688415e-11
S1pr2	1.21586743078049e-15	1.01287073930049	0.258	0.127	2.47878893113218e-11
Mia3	1.24398789402018e-15	0.496435319322911	0.666	0.438	2.53611811953894e-11
Psmd3	1.24874181809906e-15	0.737930227522551	0.439	0.278	2.54580994455854e-11
Sf3b2	1.25495682085497e-15	0.25409646502992	0.658	0.463	2.55848047067703e-11
Dync1li2	1.26102173239999e-15	0.809717996992016	0.436	0.279	2.57084500584386e-11
Cops2	1.27644619577572e-15	0.640029774162093	0.46	0.299	2.60229085932796e-11
Rps7	1.28260877877588e-15	0.249637250008014	0.958	0.857	2.61485451729038e-11
Mpc2	1.28822454795964e-15	0.218493479243401	0.739	0.521	2.62630338592531e-11
Exoc1	1.30949295160624e-15	1.04768348586523	0.24	0.115	2.66966328043963e-11
Afdn	1.32638419744291e-15	0.757355324486995	0.321	0.175	2.70409946332687e-11
Med13	1.34674579426699e-15	0.800670655563107	0.439	0.282	2.74561065077212e-11
Nr1d2	1.37897098660455e-15	0.987263127836429	0.355	0.209	2.81130815039069e-11
Cct7	1.39368510429624e-15	0.298788757600671	0.582	0.409	2.84130582212875e-11
Gxylt2	1.40960441172638e-15	0.751393030954962	0.316	0.167	2.87376051418658e-11
Wfdc1	1.47359086735303e-15	-1.93535169436782	0.078	0.263	3.00420970127263e-11
Gna11	1.48151173856857e-15	0.546847220769882	0.538	0.365	3.02035798141974e-11
Khdrbs3	1.51526983687721e-15	1.03860455226816	0.277	0.142	3.08918061644157e-11
Ankrd10	1.52554013745596e-15	0.580800974721804	0.355	0.2	3.11011867823147e-11
Ginm1	1.52972733533907e-15	0.357957067820025	0.517	0.348	3.11865511855575e-11
Tmem200a	1.58064579265032e-15	1.46375606350403	0.05	0.009	3.22246257747621e-11
Akr1a1	1.58717994044593e-15	0.243154821352825	0.851	0.64	3.23578374458712e-11
Elk4	1.61696590298414e-15	0.630515625674109	0.41	0.255	3.29650838641376e-11
Sobp	1.65604277013706e-15	1.11139424693457	0.363	0.216	3.37617439547842e-11
Tet2	1.7211076368301e-15	0.768808835761666	0.339	0.191	3.50882213920552e-11
Nsd3	1.75333391113373e-15	0.441945311605451	0.517	0.345	3.57452184462833e-11
Gpx8	1.86311635097834e-15	0.314333355642203	0.715	0.485	3.79833530473954e-11
Gcnt4	2.00267689853773e-15	3.24221689075745	0.023	0.002	4.08285739304887e-11
Birc6	2.00947967601402e-15	0.318276754677634	0.614	0.432	4.09672621548977e-11
Nasp	2.07170180836482e-15	0.596938563378568	0.413	0.252	4.22357847671335e-11
Ppig	2.13831109363895e-15	0.387237612653036	0.564	0.384	4.35937482660172e-11
H3f3b	2.23376121594663e-15	0.206868451099318	0.961	0.809	4.55396899095039e-11
Gm49336	2.26340374487126e-15	1.21714744404752	0.264	0.135	4.61440121466904e-11
Ick	2.32064233575308e-15	0.858982054105627	0.36	0.215	4.7310935298998e-11
Ndel1	2.33069559650316e-15	0.539150884539226	0.559	0.385	4.75158911259098e-11
Zfp469	2.39366033507569e-15	1.31621212538379	0.285	0.153	4.8799553251188e-11
Atad2	2.40872306193627e-15	0.823019031806564	0.3	0.157	4.91066370636947e-11
Syf2	2.41672769011385e-15	0.204289966863574	0.509	0.339	4.92698274183511e-11
Hpgd	2.54942083824904e-15	-4.50315944756938	0.021	0.174	5.19750426293831e-11
Prpf40a	2.5853806696844e-15	0.525322872952936	0.551	0.376	5.27081557128559e-11
Hspb8	2.59919304038641e-15	-3.24943461113162	0.018	0.172	5.29897485143577e-11
Rab18	2.64785816180743e-15	0.284830636082954	0.681	0.481	5.3981884344768e-11
Cplane1	2.65184687560247e-15	1.17240716010476	0.272	0.139	5.40632022529075e-11
Rarb	2.66061830325262e-15	2.61463967345151	0.089	0.025	5.42420253484112e-11
Lpp	2.76024001191413e-15	0.266426138331164	0.595	0.406	5.62730131228933e-11
Hmcn1	2.7635409390308e-15	1.17153361522087	0.151	0.056	5.63403091240209e-11
Mob4	2.80056162576433e-15	0.380125297398779	0.446	0.282	5.70950498644573e-11
Gm15867	2.80132935016087e-15	1.42538733393483	0.154	0.06	5.71107014617296e-11
Vmp1	2.89781572609267e-15	0.535746232615465	0.418	0.261	5.90777692078512e-11
Arhgap5	3.04917957948099e-15	0.49934964131097	0.598	0.418	6.21636240868789e-11
Pdcd5	3.06280292162966e-15	0.149202105962985	0.666	0.468	6.2441363163264e-11
Rab5a	3.22881791372548e-15	0.433209212151095	0.561	0.395	6.58259108071213e-11
Mkln1	3.31795062847243e-15	0.499792128562329	0.46	0.297	6.76430594626674e-11
Axl	3.32285299571763e-15	0.116306437103437	0.585	0.386	6.77430040236953e-11
Ube2m	3.35038180639956e-15	0.599782170117069	0.556	0.388	6.83042338870678e-11
Ccnd1	3.35173794456473e-15	-3.68561431508877	0.039	0.198	6.83318814758411e-11
Ilf2	3.37243949623331e-15	0.484624229700277	0.449	0.284	6.87539240097086e-11
Sgta	3.423604113307e-15	0.404387204978387	0.47	0.31	6.97970170579898e-11
Chsy1	3.49166483304202e-15	0.911817312648525	0.292	0.158	7.11845709512276e-11
Pak2	3.51448058403617e-15	0.405455904731897	0.559	0.381	7.16497156667453e-11
Bet1	3.51543359061517e-15	0.498896513548579	0.48	0.315	7.16691446118715e-11
Ptpra	3.53430436847056e-15	0.441411414574192	0.538	0.368	7.20538631600094e-11
Rnf11	3.54127940146095e-15	0.502884133741857	0.52	0.352	7.21960631575843e-11
2410002F23Rik	3.55866775304998e-15	1.08283146263442	0.321	0.182	7.255055948143e-11
Ptpa	3.64681796256532e-15	0.490791772447851	0.46	0.299	7.43476778028192e-11
Tmem14c	3.65412109390149e-15	0.214107775011953	0.627	0.448	7.44965667413696e-11
Ccdc85a	3.6634215395009e-15	1.41492133314038	0.144	0.053	7.46861749258048e-11
Ppp2ca	3.6850946659567e-15	0.393354705617393	0.629	0.44	7.51280249548593e-11
Prkd3	3.68963058813678e-15	0.727106135870687	0.373	0.222	7.52204988003445e-11
Atp8b1	3.77115237529486e-15	1.06300996338319	0.151	0.056	7.68824834751363e-11
Palmd	3.85456264512078e-15	-2.79213652120372	0.029	0.187	7.85829686460773e-11
Etl4	4.0455128467903e-15	1.28806167556217	0.185	0.078	8.24758704075137e-11
Crebbp	4.05314217007963e-15	0.526732252807542	0.527	0.363	8.26314094214133e-11
Slc16a1	4.12922691650394e-15	0.812476532594308	0.345	0.2	8.41825491467659e-11
Zfp608	4.25799973405429e-15	1.1816745013854	0.211	0.095	8.68078405781649e-11
Fgd1	4.29299586097155e-15	1.37868512441207	0.298	0.167	8.7521306617627e-11
Atxn2l	4.65972682012047e-15	0.509005620643503	0.436	0.274	9.49978506817961e-11
Rcor1	4.85244877304652e-15	1.15142559440515	0.319	0.183	9.89268731360995e-11
Tm9sf1	4.98972890867032e-15	0.506306074263688	0.46	0.298	1.01725603261062e-10
Sec61a2	5.15455569701697e-15	1.29772287029606	0.222	0.105	1.05085926995085e-10
Slc38a2	5.18829496041393e-15	0.258871081101177	0.817	0.597	1.05773769357959e-10
Runx2	5.19108297516484e-15	0.917098051417494	0.104	0.031	1.05830608614686e-10
Zfp292	5.28370176969557e-15	0.826122872613487	0.449	0.291	1.07718827978784e-10
Ctsa	5.45514144553154e-15	0.188161959298182	0.561	0.38	1.11213968650052e-10
Huwe1	5.5202709002062e-15	0.583965754795799	0.551	0.378	1.12541762842504e-10
Wdr35	5.67543394840977e-15	1.47544764939439	0.232	0.115	1.1570507190623e-10
Cdk5	5.68775693800485e-15	0.864962781009284	0.248	0.123	1.15956300695105e-10
Gm9780	5.81544186911308e-15	-8.25068066834013	0	0.139	1.18559413385608e-10
Tbc1d23	5.88311173809721e-15	0.95667495348967	0.379	0.233	1.19938999004588e-10
Cyhr1	5.9531672588641e-15	0.546640059475729	0.452	0.288	1.21367220906462e-10
Trio	6.14245237915208e-15	0.690541439770663	0.397	0.237	1.25226176653773e-10
Zfpl1	6.43652879456248e-15	0.796187391913332	0.36	0.22	1.31221512534745e-10
Ccpg1	6.97032138464878e-15	0.46694955326564	0.606	0.406	1.42103942068835e-10
Stk25	7.12844159564314e-15	0.401659202395551	0.457	0.297	1.45327538810377e-10
Taf1	7.18445692562192e-15	0.845688776529559	0.345	0.202	1.46469523342654e-10
Lrp1	7.27545654041465e-15	0.322016957338483	0.877	0.581	1.48324732489434e-10
Ptbp1	7.34822784334062e-15	0.473940546979404	0.556	0.384	1.49808321042185e-10
Szrd1	7.47200162318961e-15	0.591055458071837	0.402	0.253	1.52331697091967e-10
Gtf2i	7.52182424952176e-15	0.568559430456486	0.47	0.306	1.53347430975e-10
Sbno1	7.53870408191186e-15	0.415711396533171	0.467	0.31	1.53691560117937e-10
Zzz3	7.87561903249463e-15	0.921281386070491	0.413	0.26	1.60560245215468e-10
Tmem245	8.20977418327036e-15	0.836130532096868	0.376	0.227	1.67372666274333e-10
Heg1	8.40844371463041e-15	0.231568690013962	0.339	0.177	1.7142294201017e-10
Tfdp1	8.61502935098997e-15	0.699893886648265	0.305	0.166	1.75634603378633e-10
Mplkip	8.62822444358317e-15	0.954262190911786	0.332	0.191	1.7590361173133e-10
Mecp2	8.741257800509e-15	0.752493318013628	0.329	0.186	1.78208022778977e-10
Nt5c	8.98664827340489e-15	0.311477244424785	0.465	0.307	1.83210798349906e-10
Ipo4	9.01303735734568e-15	0.851590728046934	0.35	0.206	1.83748792604206e-10
Chst14	9.05720285471762e-15	1.1991465679224	0.243	0.121	1.84649194599128e-10
Ranbp9	9.26120338192123e-15	1.1793002261245	0.272	0.144	1.88808153347228e-10
Abcb1b	9.37781785045451e-15	0.485729835102786	0.115	0.037	1.91185572517216e-10
Aak1	9.38255575401415e-15	0.862902562214566	0.397	0.249	1.91282164157087e-10
Igsf8	9.51808381971325e-15	0.517623291893639	0.305	0.166	1.94045174832494e-10
Ift43	9.68109507680254e-15	0.384228144599292	0.413	0.255	1.97368485330773e-10
Rtf1	9.69526383548077e-15	0.413628675663931	0.52	0.353	1.97657343813946e-10
Zfas1	9.84537382629311e-15	0.300894625283746	0.436	0.27	2.00717636196638e-10
Cdc37	1.02607332366877e-14	0.241207608238047	0.65	0.451	2.09185568496351e-10
Bcl2l11	1.05664190079307e-14	0.883254999068138	0.191	0.082	2.15417584314684e-10
Sec13	1.1040959942608e-14	0.345381131133687	0.624	0.425	2.2509205034995e-10
Dync1h1	1.10795928503232e-14	0.442646328548461	0.559	0.394	2.25879659439539e-10
Ext1	1.11490513773945e-14	0.782683711190538	0.423	0.273	2.27295710430942e-10
Rps15a	1.11651372336589e-14	0.19452257448187	0.95	0.872	2.27623652782603e-10
Syngap1	1.17510627204976e-14	1.88708688814205	0.068	0.016	2.39568915682785e-10
Abhd14a	1.20748633518915e-14	0.509099265841357	0.446	0.29	2.46170239155013e-10
Sntb2	1.20943554074236e-14	0.399449349650145	0.587	0.409	2.46567623691146e-10
Rex1bd	1.21018273631268e-14	0.223656987132181	0.634	0.459	2.46719954452065e-10
Cep162	1.22071535824964e-14	1.48335723309755	0.167	0.069	2.48867240086355e-10
Zfp207	1.26287983286705e-14	0.329478053229586	0.538	0.36	2.57463311526605e-10
Eda	1.27786199994473e-14	1.50850316879087	0.123	0.042	2.60517725928733e-10
8030423F21Rik	1.28902121632957e-14	4.30236457022469	0.018	0.001	2.6279275537311e-10
Slfn5	1.29486656427496e-14	-4.73057480981541	0.01	0.152	2.63984446458736e-10
Wdr45	1.29687428317359e-14	0.972296488182656	0.245	0.122	2.64393760110599e-10
Ltbp4	1.3360290999724e-14	-0.142155173669591	0.671	0.439	2.72376252611374e-10
Mdfi	1.34602834064601e-14	1.72758377968557	0.123	0.042	2.74414797807502e-10
Atxn10	1.35416948964838e-14	0.436131961375702	0.567	0.396	2.76074533854616e-10
Evl	1.37388622015252e-14	0.582342400702144	0.339	0.195	2.80094183702493e-10
Arhgap6	1.44485521195543e-14	1.03880250814416	0.282	0.151	2.94562632061354e-10
Gps1	1.47864057073861e-14	0.624699058164642	0.462	0.31	3.01450453156481e-10
Naxd	1.48052400197708e-14	0.584082555667875	0.47	0.311	3.01834428283068e-10
Commd3	1.49991114519007e-14	0.351261706002209	0.533	0.368	3.057868851699e-10
Pdgfd	1.52535824336968e-14	1.16890070514601	0.238	0.119	3.10974785075778e-10
Eya4	1.53626163726545e-14	1.31244427308185	0.274	0.146	3.13197659989308e-10
Thbd	1.5559941928215e-14	-5.63457180758044	0.008	0.147	3.1722053609052e-10
Hadha	1.56647898800137e-14	0.473785446239232	0.48	0.316	3.19358071283839e-10
Rasa2	1.58509445155804e-14	0.894229543809446	0.266	0.138	3.23153205839137e-10
Setd2	1.67351286531656e-14	0.675226989140943	0.444	0.29	3.41179067852088e-10
Snhg12	1.74756310903476e-14	0.654247730471858	0.381	0.229	3.56275691038917e-10
Ctdspl2	1.74834791013554e-14	0.774831157854447	0.347	0.204	3.56435688439332e-10
Tmem108	1.80380181602027e-14	3.23418564817035	0.039	0.006	3.67741076232053e-10
Anxa5	1.86175784857021e-14	0.175258371808	0.906	0.737	3.7955657258801e-10
Podn	1.8936011979781e-14	0.478607403374558	0.204	0.089	3.86048476231795e-10
Bean1	1.93690617859748e-14	1.84929841960366	0.068	0.016	3.94877062630667e-10
Rell1	1.93736559249856e-14	0.52780701205941	0.313	0.17	3.94970723342681e-10
Chpf2	1.96136385719108e-14	0.873988370290908	0.397	0.25	3.99863249565546e-10
Lemd2	1.96420202069161e-14	1.03785171369388	0.311	0.18	4.00441865958398e-10
Fbxl7	1.96723759054721e-14	1.35588981615071	0.214	0.099	4.01060727584859e-10
Hdac7	1.97866918719415e-14	0.570557610787072	0.332	0.184	4.03391287193271e-10
Erp44	2.01179974371406e-14	0.357734354911174	0.556	0.389	4.10145613750986e-10
Plcb4	2.05807573318317e-14	0.676638352485723	0.287	0.15	4.19579899724054e-10
Slc25a4	2.0642405969424e-14	0.270591620168771	0.893	0.674	4.20836730498647e-10
Etv1	2.08968402368929e-14	1.04853521466679	0.269	0.14	4.26023881909535e-10
Tmem208	2.13408247870046e-14	0.382622287143088	0.501	0.341	4.35075394932663e-10
Polr2j	2.17904006950351e-14	0.485696989649904	0.535	0.375	4.4424089896968e-10
Ptpn9	2.23052877488983e-14	0.959532065380707	0.332	0.191	4.5473790133679e-10
Pdia4	2.24101037272428e-14	0.2255836399897	0.501	0.331	4.56874784687298e-10
Samd1	2.24273481272241e-14	1.06501293976171	0.225	0.109	4.57226346269719e-10
Aplp1	2.2868028125737e-14	1.7437939597969	0.162	0.067	4.662104893994e-10
mt-Nd3	2.32908535368979e-14	0.341913382758551	0.974	0.728	4.74830631056737e-10
Keap1	2.4161940575101e-14	0.59063529643506	0.436	0.284	4.92589482504583e-10
Fip1l1	2.53065421115846e-14	0.623661945020802	0.428	0.276	5.15924474028875e-10
Fastk	2.55361983876415e-14	0.742463382039543	0.402	0.258	5.20606476528847e-10
Cul1	2.56223899202627e-14	0.452140047855157	0.546	0.37	5.22363663304397e-10
Gm47664	2.59187758433109e-14	1.34805433117432	0.157	0.063	5.28406083117579e-10
Fermt2	2.67968829764104e-14	0.115720141190347	0.684	0.464	5.46308053240078e-10
Prtg	2.76013611207987e-14	2.43946061484751	0.091	0.027	5.62708949169723e-10
Pbdc1	2.78816305598175e-14	0.564280167199054	0.407	0.259	5.68422802223e-10
B9d1	2.87166367052396e-14	0.901170443485982	0.214	0.101	5.85446072509719e-10
Smco4	2.94958599867509e-14	0.343177543409785	0.533	0.345	6.01332097549891e-10
Atf4	2.95596731516188e-14	0.240877763620232	0.77	0.542	6.02633056542052e-10
Rb1cc1	3.00281010664417e-14	0.614029831687112	0.501	0.343	6.12182896441548e-10
Tut4	3.00325470072967e-14	0.656010325371367	0.418	0.266	6.12273535837759e-10
Cd276	3.1546703689318e-14	1.01859121782865	0.326	0.193	6.43142648114126e-10
Tmem223	3.1903214258519e-14	0.520909085865173	0.47	0.311	6.50410829088426e-10
Micos13	3.29883240087602e-14	0.191916701654347	0.684	0.489	6.72532961566594e-10
Hectd2os	3.32725053222463e-14	1.86246350031083	0.078	0.021	6.78326566004636e-10
Prkar1a	3.37581890179565e-14	0.156217142840546	0.64	0.451	6.8822819950908e-10
Atp9b	3.44481058732299e-14	1.07516576244313	0.24	0.119	7.02293534437538e-10
Baz2b	3.46292578013996e-14	0.760362236331168	0.405	0.254	7.05986678797133e-10
Camk1d	3.52933725441e-14	-3.22906200581231	0.023	0.171	7.19525986056567e-10
Rbp1	3.53618680578449e-14	0.918767696851196	0.269	0.136	7.20922404095283e-10
Usp22	3.54646134029882e-14	0.860927555433906	0.363	0.222	7.2301707344672e-10
Gpx1	3.64426269934907e-14	-1.84277126762781	0.624	0.654	7.42955836516296e-10
Tm2d1	3.7762183702409e-14	0.376058966951702	0.426	0.272	7.69857639141012e-10
Atxn1	3.78467031576619e-14	0.611220249037952	0.316	0.176	7.71580737275254e-10
P2rx5	3.80376293591706e-14	2.42719630436732	0.052	0.011	7.75473149745411e-10
Hoxd3os1	3.82344558799509e-14	1.2806085910911	0.18	0.079	7.79485852024559e-10
Taf10	3.88051025696201e-14	0.562532590212619	0.499	0.341	7.91119626086844e-10
Smad4	3.89619195391988e-14	0.600822394272751	0.449	0.296	7.94316653645645e-10
Nvl	3.94136314773313e-14	0.977408759694874	0.256	0.132	8.03525704928353e-10
Ccdc6	4.02571958576451e-14	0.786300314202864	0.379	0.236	8.2072345194981e-10
Snx4	4.0578675880111e-14	0.563464601289748	0.449	0.289	8.27277465167822e-10
Pdap1	4.15815505264154e-14	0.243697891095585	0.702	0.499	8.4772307058203e-10
Ap2m1	4.24725334585104e-14	0.164570275657817	0.7	0.502	8.65887539618652e-10
Man1a	4.26828518346839e-14	-3.15101327158484	0.078	0.238	8.70175300353701e-10
Gm49857	4.33042200955263e-14	5.46098937588231	0.01	0	8.82843135087494e-10
Zbtb4	4.35011850398545e-14	0.872925140501266	0.329	0.193	8.86858659407515e-10
Eci2	4.37347766800073e-14	0.540063612477294	0.426	0.274	8.91620892175309e-10
Maco1	4.37454538838179e-14	0.694812387730166	0.441	0.285	8.91838568329396e-10
Garem2	4.38696599818181e-14	4.78237115509236	0.01	0	8.94370758049325e-10
Sel1l	4.43107509550929e-14	0.5923858478864	0.467	0.315	9.03363279721478e-10
Csnk1g1	4.46235286730304e-14	1.18019705635878	0.313	0.179	9.0973987905707e-10
Ext2	4.8315263749454e-14	0.432568197886749	0.428	0.274	9.85003282060118e-10
Cbarp	4.8492046396949e-14	2.0987843114989	0.039	0.006	9.88607349894598e-10
Ccl2	5.01433366596392e-14	-6.59734349636402	0.023	0.164	1.02227220448006e-09
Tug1	5.03661182151931e-14	0.743562251603847	0.402	0.257	1.02681405205314e-09
Stau2	5.06863127264467e-14	1.38546047267302	0.201	0.094	1.03334185755407e-09
Gmppb	5.14680678342163e-14	0.810486473482641	0.392	0.244	1.04927949893617e-09
Actr10	5.23189718854212e-14	0.479123187284216	0.53	0.37	1.06662687982808e-09
Fam104a	5.2590154502509e-14	0.375839172281231	0.522	0.365	1.07215547984265e-09
Prelid1	5.26843586703049e-14	0.31288443332702	0.619	0.447	1.07407602021151e-09
Tent5a	5.27504790594235e-14	0.138610262225674	0.773	0.458	1.07542401658447e-09
Azi2	5.30093749845446e-14	0.673414003398323	0.371	0.226	1.08070212780991e-09
Fhl2	5.30552838277016e-14	0.726740806707226	0.146	0.055	1.08163807139535e-09
Pbx3	5.48524739602389e-14	0.920999038661428	0.219	0.105	1.11827738662739e-09
Cdk11b	5.50751449204086e-14	0.541220315649484	0.452	0.303	1.12281697949237e-09
Adamts5	5.54338259988518e-14	-2.24550401943847	0.164	0.342	1.13012941063859e-09
Arhgef12	5.66320237406009e-14	0.511715909088896	0.546	0.377	1.15455706799963e-09
Slc35f5	5.67754929500732e-14	0.636369908302752	0.376	0.234	1.15748197477314e-09
Rbm18	5.71382104823326e-14	0.818627222137493	0.311	0.179	1.16487669710331e-09
Canx	5.88369084688713e-14	0.16723975437131	0.794	0.561	1.19950805295488e-09
Bace2	5.94948657987217e-14	0.946462618286862	0.266	0.141	1.21292182903854e-09
Txnl1	6.33180437017661e-14	0.395658025407942	0.551	0.392	1.29086495694791e-09
Ggps1	6.52633207743904e-14	0.71671215453543	0.334	0.195	1.3305233206275e-09
Slc2a12	6.52878473611915e-14	1.10916767089329	0.084	0.024	1.33102334415261e-09
Eif4e2	6.58870158275807e-14	0.365861171641313	0.525	0.358	1.34323859167689e-09
Cdk16	6.66279037692625e-14	0.64518458966645	0.428	0.281	1.35834307414395e-09
Tvp23b	6.78596511107127e-14	0.605071805427067	0.436	0.285	1.3834547071941e-09
Apbb2	6.82608650668715e-14	0.536300750767087	0.433	0.278	1.39163425611831e-09
2700081O15Rik	6.94823382733431e-14	0.964217491125817	0.292	0.162	1.41653643037865e-09
Pnpla8	7.32875869786008e-14	0.583322316853611	0.493	0.33	1.49411403573273e-09
Eif1b	7.56672493051771e-14	0.263650754386465	0.551	0.389	1.54262821158465e-09
AI506816	7.69065792743791e-14	0.526707547910279	0.54	0.354	1.56789443166677e-09
Amotl1	7.73870125068326e-14	0.371969296652093	0.577	0.39	1.5776890239768e-09
Dop1a	7.83580021556014e-14	1.25944358330633	0.295	0.168	1.59748458994625e-09
Tmem258	7.88105194633347e-14	0.138882365667256	0.778	0.555	1.606710060299e-09
Rpl6	7.93820416362823e-14	0.216793887262203	0.948	0.872	1.61836168283889e-09
4933424G05Rik	7.99300448463316e-14	3.66374702289173	0.013	0.001	1.62953382428216e-09
Hras	8.07925840426989e-14	0.416294639924967	0.509	0.343	1.6471184108785e-09
Sec23a	8.09142763476809e-14	0.540481036041703	0.525	0.358	1.64959935190017e-09
Sike1	8.43288631480392e-14	0.574890490092168	0.35	0.209	1.71921253299907e-09
Ppm1a	8.45437177959629e-14	0.594943357910615	0.501	0.342	1.7235927747063e-09
Ppp4r1	8.57779723267103e-14	0.879768157807682	0.264	0.141	1.74875552182464e-09
Fam241b	9.01555739346505e-14	2.30387664478136	0.05	0.01	1.83800168580572e-09
Rab21	9.19904825074562e-14	0.549598624002333	0.507	0.348	1.87540996687951e-09
Tnfaip8	9.40724355340887e-14	0.407044883666305	0.384	0.231	1.91785474323347e-09
Tmem30b	9.43713169745925e-14	1.57103568743806	0.146	0.058	1.92394803916102e-09
Glt8d1	9.73472693816199e-14	0.742030402585076	0.446	0.299	1.98461878088308e-09
Matr3	9.76940188652192e-14	0.33166315235623	0.554	0.384	1.99168796260522e-09
Acvrl1	9.84145899349882e-14	-2.87692706194732	0.034	0.183	2.0063782450046e-09
Cln5	1.01844089427651e-13	0.73906231698515	0.308	0.174	2.07629545116151e-09
B4galt2	1.02306967437251e-13	1.10397412279554	0.316	0.187	2.08573214514323e-09
Btbd19	1.0350235090601e-13	1.50494757625004	0.133	0.051	2.11010242792083e-09
Zfp827	1.05805447818794e-13	1.78374654219537	0.154	0.064	2.15705566468175e-09
Zbed3	1.06997412095561e-13	1.0337247925486	0.243	0.125	2.18135624039219e-09
Ndufa10	1.07352887400875e-13	0.345249351129389	0.501	0.334	2.18860331544164e-09
Cnot6l	1.07797551901279e-13	0.582509241055614	0.392	0.246	2.19766869061138e-09
Smc3	1.08670960237249e-13	0.494062918219554	0.507	0.358	2.2154748663568e-09
Gm1673	1.08914692152229e-13	0.464947428667671	0.193	0.085	2.2204438289075e-09
Pdcl3	1.08975174013598e-13	0.150350049931381	0.517	0.347	2.22167687261523e-09
Zfyve21	1.11081719014633e-13	0.599534847834921	0.426	0.282	2.26462300555132e-09
Dctn2	1.12669056040255e-13	0.382546267710709	0.587	0.422	2.29698404549268e-09
Pcbp2	1.13444664130092e-13	0.204879758480516	0.815	0.606	2.31279636762019e-09
2610027K06Rik	1.13491842660879e-13	2.1961851619473	0.055	0.012	2.31375819632733e-09
Wdr82	1.14600266301533e-13	0.624614974974169	0.305	0.171	2.33635562908935e-09
Hoxd9	1.14745113587324e-13	1.3995662236433	0.248	0.133	2.33930863070477e-09
Pam	1.15336492807311e-13	-2.04898281143568	0.851	0.772	2.35136507886266e-09
Pcbp1	1.1620956792231e-13	0.29896130098992	0.728	0.542	2.36916446123214e-09
Pafah1b3	1.16410732047541e-13	0.884555343828844	0.319	0.187	2.37326559425322e-09
Ptprg	1.16479476107798e-13	0.827844515951222	0.326	0.19	2.37466707940967e-09
Gusb	1.19332343021703e-13	0.258725537921753	0.326	0.183	2.43282847718345e-09
Txlna	1.2172844459265e-13	0.669450641375477	0.433	0.286	2.48167779991036e-09
Tmf1	1.22454718830087e-13	0.339833280018609	0.567	0.393	2.49648435278899e-09
Eml4	1.23073799010384e-13	0.78299952598203	0.238	0.118	2.5091055404247e-09
Desi2	1.26027283820545e-13	0.466483984625377	0.473	0.322	2.56931823524946e-09
Atp5o	1.27078092138033e-13	0.168529948884225	0.796	0.575	2.59074106441808e-09
Slc25a36	1.27664097970727e-13	0.602280875566195	0.332	0.193	2.6026879653292e-09
Rbbp7	1.41366432061967e-13	0.269495263477001	0.595	0.42	2.88203745044731e-09
Prkar1b	1.42761274123842e-13	1.80832598392745	0.11	0.037	2.91047409556276e-09
Ccar1	1.43563561629343e-13	0.471330345661035	0.491	0.333	2.92683033093742e-09
Bdp1	1.45984040728886e-13	0.862838699433893	0.326	0.193	2.9761766383398e-09
Tm9sf4	1.49405331094925e-13	0.69787033344925	0.467	0.318	3.04592648503223e-09
Dnajc7	1.50556575321641e-13	0.44622998912869	0.407	0.257	3.0693969010823e-09
Snrpd2	1.51040621916816e-13	0.101619894114434	0.757	0.552	3.07926515901812e-09
Smc6	1.51616303652282e-13	0.36481790172754	0.606	0.428	3.09100158255908e-09
Lhfpl1	1.5361190542625e-13	3.46776789850491	0.029	0.004	3.13168591592496e-09
Ccser2	1.54143218039635e-13	0.414589652513665	0.574	0.393	3.14251778617404e-09
Ift74	1.55698466484298e-13	1.21521610068764	0.245	0.127	3.17422463621538e-09
Smchd1	1.5928607612275e-13	0.496633080141459	0.457	0.303	3.24736523391451e-09
Wbp4	1.5983163572916e-13	0.481046850787888	0.457	0.306	3.25848755761038e-09
Cop1	1.6210892723559e-13	0.624861041705224	0.444	0.298	3.30491469955198e-09
Spef1	1.65190419242134e-13	1.24200287020941	0.128	0.047	3.36773707708938e-09
Scaper	1.67890013025732e-13	1.21934183232089	0.248	0.13	3.4227736955556e-09
Gapvd1	1.71298813758975e-13	0.521052719839826	0.397	0.247	3.49226891610421e-09
Htatsf1	1.72169776406817e-13	0.715593287817239	0.42	0.276	3.51002523160578e-09
Rheb	1.78957439043331e-13	0.172953852936946	0.695	0.509	3.6484053097764e-09
Cops6	1.81108875689111e-13	0.252350609805445	0.538	0.373	3.69226664867391e-09
Dbn1	1.86902466055281e-13	0.549556264089659	0.308	0.17	3.81038057546902e-09
Aph1a	1.89958050433651e-13	0.510655616776059	0.478	0.329	3.87267477419085e-09
Cuta	1.91764659825472e-13	0.139981289520211	0.632	0.452	3.90950611986191e-09
Tspan9	1.93019058355602e-13	0.698643432162623	0.264	0.138	3.93507954269565e-09
Dzip1	1.95480655006841e-13	1.63366471079199	0.17	0.074	3.98526411362446e-09
Fam168a	1.95780909484101e-13	0.598523401986896	0.399	0.257	3.99138540165236e-09
Eef2	1.96576704078248e-13	0.2976107864899	0.93	0.754	4.00760926604325e-09
Shisa2	2.12530986068989e-13	1.32134152920629	0.211	0.103	4.33286921298848e-09
Fcgr3	2.13630950227961e-13	-3.2715326128451	0.037	0.182	4.35529418229744e-09
Qsox1	2.2011332809585e-13	0.534437079650147	0.452	0.302	4.48745041989008e-09
Hmgb1	2.25766727601363e-13	0.129836118425538	0.896	0.708	4.60270627560899e-09
Eny2	2.28887287812079e-13	0.209241283917833	0.687	0.486	4.66632513662486e-09
Irak1bp1	2.3040576961114e-13	0.86787034616077	0.222	0.11	4.6972824250623e-09
Nt5c3b	2.31888875688645e-13	0.736553043740134	0.337	0.205	4.7275185086644e-09
Cdc42ep3	2.33851511950081e-13	-3.42195695766973	0.034	0.177	4.7675307741263e-09
Lrrc58	2.34026686439475e-13	0.324413409499994	0.715	0.484	4.77110205644158e-09
C1ra	2.34105334350355e-13	-4.59069900000004	0.018	0.153	4.77270545140069e-09
Zc2hc1c	2.36016964430452e-13	2.09074069271499	0.063	0.015	4.81167785384363e-09
Rnps1	2.36850190122295e-13	0.464392188261282	0.441	0.29	4.82866482602323e-09
Slc35d1	2.44008277895362e-13	1.56899649397697	0.17	0.074	4.97459676145274e-09
Syap1	2.45554687204834e-13	0.734834457541016	0.35	0.217	5.00612340804494e-09
Fam204a	2.45722481745826e-13	0.542678854274197	0.379	0.239	5.00954423535215e-09
Egflam	2.50349151974622e-13	1.26043491142679	0.107	0.036	5.10386816130661e-09
Ube2w	2.52310688448594e-13	0.472800473078338	0.376	0.233	5.14385800540148e-09
Cacna2d2	2.52501630135537e-13	1.87167802520532	0.193	0.092	5.14775073357318e-09
Ensa	2.58476332189213e-13	0.348927575180125	0.449	0.297	5.26955698434149e-09
Hes6	2.62306625837874e-13	0.876934310000614	0.269	0.148	5.34764518095674e-09
Atf7ip	2.64527749890739e-13	0.65288823899558	0.379	0.235	5.39292723702249e-09
Golga3	2.67191904664912e-13	0.661794642057732	0.439	0.289	5.44724136040357e-09
Ylpm1	2.68953944270423e-13	0.859536825855881	0.313	0.18	5.48316406184111e-09
C3	2.73091626538048e-13	-6.71172810291868	0.003	0.128	5.56751899023119e-09
Gtf2h5	2.7609898715981e-13	0.161988237007724	0.658	0.475	5.62883005122705e-09
Gls	2.76672707284834e-13	0.384894587525989	0.663	0.478	5.6405264834159e-09
Arhgdib	2.78816491064808e-13	-3.77197678432269	0.031	0.172	5.68423180333824e-09
Cuedc2	2.81891154960192e-13	0.148968633852858	0.509	0.356	5.74691497617344e-09
Rhbdf1	2.87295595034479e-13	0.72174779081329	0.258	0.135	5.85709529596792e-09
Pde7a	2.94505504373255e-13	1.29264383600528	0.175	0.077	6.00408371765756e-09
Heatr5a	2.95564332478646e-13	0.843470626377763	0.41	0.269	6.02567004624216e-09
Ccdc157	3.17520617891684e-13	1.78161248009421	0.201	0.097	6.47329283695776e-09
Zfp318	3.17740256407248e-13	1.15017197736454	0.279	0.156	6.47777060737456e-09
Chrac1	3.18317808472806e-13	0.445581306864769	0.436	0.289	6.48954516133509e-09
Ankrd40	3.18966033507123e-13	0.603253572635955	0.389	0.25	6.50276052510971e-09
Pcmtd1	3.41339017581796e-13	0.419618018367263	0.493	0.336	6.95887855144008e-09
Cp	3.49736436193293e-13	-2.43613653492856	0.026	0.166	7.13007672467267e-09
Dlc1	3.53989649025303e-13	0.399999941959897	0.601	0.431	7.21678697467886e-09
Tasor2	3.55756635663208e-13	0.901071126743273	0.298	0.169	7.25281053126582e-09
Nrip1	3.59243604058603e-13	0.599766016120889	0.407	0.258	7.32389935594273e-09
Disc1	3.59330118968619e-13	2.17844461009075	0.044	0.008	7.32566313541323e-09
Hnrnpc	3.60168609561216e-13	0.17588832789355	0.556	0.391	7.34275744312451e-09
Ice1	3.75004827137197e-13	0.939575250369516	0.277	0.152	7.64522341084604e-09
Odr4	3.85102600887583e-13	0.509379563905372	0.436	0.283	7.85108672429515e-09
Pdgfrl	3.89362834509017e-13	0.115160809822684	0.768	0.456	7.93794010713534e-09
Tra2a	3.91631969772397e-13	0.470980207358036	0.556	0.392	7.98420096774986e-09
Sltm	3.92046594426919e-13	0.584349140378626	0.465	0.31	7.9926539205816e-09
Trappc3	3.9877566198177e-13	0.326824842950132	0.452	0.306	8.12983942082234e-09
Cd36	4.02539448977764e-13	-6.34859451218706	0.021	0.153	8.20657174630968e-09
Hs3st6	4.12614432340854e-13	3.24537274100764	0.016	0.001	8.411970432133e-09
Plau	4.16512159677942e-13	-6.43311179319145	0.005	0.13	8.49143339935421e-09
Lztr1	4.16646625346514e-13	0.781230317267881	0.269	0.148	8.49417475093937e-09
Me1	4.30874135282855e-13	1.29754621786744	0.211	0.106	8.78423099601156e-09
Zranb2	4.38032153797472e-13	0.460498272762772	0.46	0.307	8.93016151946906e-09
Ttc14	4.43982373027571e-13	0.750864390085563	0.402	0.258	9.05146863891308e-09
Fubp1	4.54975829618197e-13	0.287348486634635	0.52	0.352	9.27559223842619e-09
Zfp410	4.60375551009045e-13	0.920474988865859	0.222	0.11	9.3856763584214e-09
Ewsr1	4.67889583648717e-13	0.232988020411262	0.564	0.393	9.5388649418464e-09
Tbx3	4.79923953282456e-13	1.12521390160964	0.17	0.074	9.78420963556943e-09
R3hdm4	4.86239277023525e-13	0.210171192918561	0.501	0.342	9.91296014067861e-09
Cope	4.92854548185592e-13	0.263279720355147	0.773	0.539	1.00478256738597e-08
Taok1	4.93460562019241e-13	0.403470422808687	0.525	0.368	1.00601804778863e-08
Zfp651	4.99281961207815e-13	0.791427558490929	0.405	0.267	1.01788613431437e-08
Tmem147	5.03694356199843e-13	0.301170419942225	0.572	0.401	1.02688168398462e-08
Trdn	5.08546183230202e-13	1.95159357013825	0.013	0.001	1.03677310375141e-08
Hspb2	5.10941182283287e-13	-2.73897234236468	0.039	0.184	1.04165578832094e-08
Col4a3bp	5.25000231916146e-13	0.701697420585664	0.332	0.195	1.07031797280745e-08
Ift20	5.35074408496601e-13	0.204198517050104	0.789	0.528	1.09085619660202e-08
Dph3	5.36936929483601e-13	0.284351961126164	0.54	0.375	1.09465331813822e-08
Ap1ar	5.46601019836897e-13	0.934262896114842	0.219	0.109	1.11435549914148e-08
Nars	5.69927510857728e-13	0.29459761479898	0.572	0.406	1.16191121638565e-08
Tm7sf3	5.70516006439576e-13	0.496144307512608	0.507	0.348	1.16311098232836e-08
Tnrc6b	5.72157543192953e-13	0.475570823290782	0.507	0.356	1.16645758330747e-08
Sdf4	5.89659470150997e-13	0.232016486143072	0.697	0.506	1.20213876179684e-08
Syt7	5.97462435595624e-13	1.66123049763217	0.164	0.073	1.2180466674488e-08
Dnajc25	6.02597479987443e-13	0.472989875913278	0.504	0.342	1.2285154824504e-08
Uck2	6.10120265031283e-13	1.25809213493849	0.222	0.114	1.24385218431928e-08
Rbpj	6.36395576886791e-13	0.373448451167917	0.619	0.437	1.2974196625991e-08
Spata6	6.38668398317755e-13	0.744259631311332	0.24	0.121	1.30205326365041e-08
Uhrf2	6.48271397553527e-13	0.53240805165053	0.345	0.203	1.32163089819238e-08
Dnajc21	6.56892156631624e-13	0.752701374830527	0.389	0.253	1.33920603972489e-08
Serbp1	6.58741852554634e-13	0.116311586043166	0.822	0.614	1.34297701480313e-08
Agtr2	6.59422008625631e-13	-2.31023251043424	0.031	0.174	1.34436364898507e-08
Ypel3	6.61218789246849e-13	0.299069804562969	0.634	0.464	1.34802674563755e-08
Dock8	6.61349608947414e-13	-3.27355867219665	0.021	0.155	1.34829344776109e-08
Dclk2	6.683258522396e-13	1.85794593123192	0.076	0.021	1.36251591496087e-08
Ctsf	6.71353591049559e-13	0.520025526948823	0.415	0.269	1.36868856607274e-08
Scpep1	6.82858499492597e-13	0.428381986190123	0.47	0.321	1.39214362291556e-08
Selenok	6.8310541234523e-13	0.101727843670259	0.859	0.666	1.39264700414822e-08
Acbd5	7.46841849526739e-13	0.60048398957009	0.392	0.251	1.52258647863016e-08
Tmem214	7.52015484551623e-13	0.645607968021151	0.444	0.298	1.53313396835539e-08
Arhgef17	7.65673816858267e-13	0.656303574443074	0.243	0.124	1.56097921042895e-08
Kmt2c	7.6926374296419e-13	0.507491274332091	0.465	0.31	1.56829799278109e-08
Myo9b	7.80674054763645e-13	0.863871078379307	0.282	0.158	1.59156019544664e-08
Gstm5	7.80946347936699e-13	0.325511235020515	0.538	0.364	1.59211531953855e-08
Ssr1	7.84739631948994e-13	0.230041476522137	0.739	0.523	1.59984868765441e-08
Dmwd	7.86450262620206e-13	1.18409147092918	0.238	0.123	1.60333615040381e-08
Serp1	8.30036876765258e-13	0.259609136525314	0.697	0.498	1.69219618066133e-08
Psma4	8.30437964321289e-13	0.116590439612362	0.728	0.513	1.69301387786181e-08
Prickle2	8.33599045043357e-13	1.4669560841841	0.167	0.074	1.69945837312989e-08
Esyt1	8.43962053125505e-13	0.506948849425361	0.347	0.21	1.72058543770697e-08
Rplp1	8.60984489603854e-13	0.160826146943187	0.977	0.939	1.75528907895538e-08
Pfdn5	8.70125760646242e-13	0.172208881669808	0.88	0.693	1.77392538822949e-08
Bicd2	8.81520962036055e-13	0.509626985511169	0.319	0.185	1.7971567853029e-08
Kdm2a	8.95102689310376e-13	0.547169669504643	0.426	0.282	1.82484585269706e-08
Ctdsp2	9.06998604197084e-13	0.427602864512807	0.598	0.423	1.8490980543766e-08
Hspa4	9.24165340008962e-13	0.493203875555694	0.48	0.329	1.88409587867627e-08
Dazap1	9.30265574887054e-13	0.324773800954046	0.446	0.295	1.89653242752224e-08
Dhrs7	9.36358836392824e-13	0.330773707621695	0.486	0.328	1.90895475975405e-08
Setd7	9.39213795630591e-13	0.644051790370588	0.418	0.279	1.91477516515209e-08
Polr2e	9.5764939237431e-13	0.359106117183951	0.52	0.365	1.95235981623351e-08
Yif1a	9.82540058761822e-13	0.379621761221838	0.54	0.369	2.00310441779773e-08
Crip2	9.83086247945775e-13	-1.71975023458142	0.535	0.589	2.00421793368705e-08
Gm43948	1.00022693327921e-12	3.24541342989023	0.018	0.002	2.03916264887633e-08
Swt1	1.02353368037831e-12	0.718402590043187	0.282	0.157	2.08667811418726e-08
Dtd2	1.03927643427696e-12	0.806339937560579	0.211	0.105	2.11877286656044e-08
Acd	1.04326645431397e-12	0.84279502662786	0.235	0.122	2.1269073204099e-08
Fap	1.0585082125466e-12	0.673175914187305	0.41	0.26	2.15798069291875e-08
Hsf4	1.08310384340739e-12	2.21766464825171	0.037	0.006	2.20812380555465e-08
Epop	1.10544779034699e-12	2.15380993126211	0.057	0.014	2.25367641018041e-08
Cry2	1.11526465236314e-12	0.560244606493562	0.371	0.23	2.27369004677273e-08
Ammecr1l	1.13459280935153e-12	0.987634295670004	0.217	0.108	2.31309436042497e-08
Iffo2	1.19875020260424e-12	1.30711504369465	0.211	0.105	2.44389203804926e-08
Ptar1	1.24038728624814e-12	0.744662370056468	0.405	0.268	2.52877756047409e-08
Rbbp6	1.24328596957066e-12	0.353462022611439	0.527	0.368	2.5346871061637e-08
Kif13a	1.29772264187725e-12	0.813486828031937	0.261	0.141	2.64566714999515e-08
Rsbn1l	1.29850692593706e-12	0.666098874736679	0.36	0.224	2.64726606990789e-08
Relch	1.30059796092238e-12	0.782554850548977	0.285	0.162	2.65152906293246e-08
Rabep2	1.31009727809859e-12	1.38639109047795	0.185	0.087	2.67089532085959e-08
Atp2a2	1.31428258978209e-12	0.445784056033806	0.574	0.408	2.67942791578874e-08
Svbp	1.31988011382823e-12	0.335850421612238	0.601	0.428	2.69083958806161e-08
Tmem259	1.37714462206675e-12	0.850908856342422	0.405	0.271	2.80758474100749e-08
[truncated: 10,260 more rows]
