# Supplementary material for: Single-nucleus transcriptional and chromatin accessibility analyses of maturing mouse Achilles tendon uncover the molecular landscape of tendon stem/progenitor cells
Source: eLife. 2026 Feb 2;14:RP104768. doi: 10.7554/eLife.104768 (PMC12863719; doi:10.7554/eLife.104768)
Supplement: Supplementary file 13. [file elife-104768-supp13.csv]

	p_val	avg_log2FC	pct.1	pct.2	p_val_adj
Mbp	0	9.16512878780123	0.907	0.064	0
Mpz	0	9.30416905363883	0.919	0.149	0
Plp1	0	8.45925660426231	0.793	0.028	0
Gatm	0	6.40546636474838	0.789	0.047	0
Mal	0	9.4383489789023	0.719	0.01	0
Cnp	0	6.61567912992514	0.73	0.065	0
Kcna1	0	9.11372655652243	0.589	0.003	0
Plekha4	0	6.81054885409418	0.611	0.028	0
Egfl8	0	7.53583734583296	0.596	0.013	0
Gas2l3	0	5.27417782505943	0.548	0.033	0
Prx	0	8.18935325868964	0.533	0.023	0
Aatk	0	6.37652919933581	0.537	0.029	0
Plekhb1	0	7.79470942647756	0.515	0.008	0
Art3	0	4.99848060901051	0.541	0.038	0
Gjc3	0	8.11483079856077	0.507	0.009	0
Sox10	0	9.40021389028393	0.481	0.001	0
Bcas1	0	9.80940641361709	0.467	0.002	0
Cmtm5	0	8.505936050003	0.47	0.005	0
Kcna2	0	6.29598830821377	0.463	0.014	0
Pllp	0	9.12245083461001	0.452	0.005	0
Ncmap	0	7.77591004543886	0.463	0.021	0
Cldn19	0	8.59612233697935	0.43	0.006	0
Ugt8a	0	8.98627136790147	0.419	0.005	0
Mag	0	8.7275347753739	0.407	0.003	0
Gpr37l1	0	8.45817479961444	0.393	0.003	0
Col28a1	0	6.82738390434288	0.396	0.006	0
Foxd3	0	9.25645965832828	0.389	0.001	0
Erbb3	0	7.01655470753043	0.381	0.004	0
Fam178b	0	8.62068662112924	0.378	0.007	0
Sfrp5	0	5.01901872724025	0.378	0.015	0
Gal3st1	0	7.80113973751666	0.367	0.005	0
Cdh19	0	7.79361223379919	0.344	0.003	0
Mlip	0	8.37964016459699	0.344	0.004	0
Dhh	0	6.16835310540619	0.344	0.009	0
Ttyh1	0	5.95520793426555	0.333	0.009	0
Aspa	0	6.11221792301792	0.319	0.01	0
Fa2h	0	10.5784989654751	0.296	0.001	0
Frmd3	0	6.88363029433306	0.296	0.006	0
Dusp15	0	8.51594068813866	0.293	0.004	0
Zfp536	0	6.3627786760925	0.293	0.007	0
Kif1a	0	6.60401940567585	0.278	0.007	0
Cntf	0	7.51704537392514	0.252	0.007	0
Gm12688	0	8.37088627706601	0.237	0.001	0
Slc36a2	0	8.37785947242782	0.233	0.002	0
Sorcs1	0	6.16314437351085	0.222	0.004	0
Kif19a	0	6.55111838477265	0.219	0.002	0
Sox2	0	7.3449280618167	0.2	0.002	0
Pmp2	0	8.64133715635843	0.196	0.004	0
Plxnb3	0	8.44460283424371	0.178	0.001	0
Sept3	0	7.43755988754098	0.174	0.002	0
Smco3	0	10.0223549188359	0.159	0	0
Gjb1	0	11.0233939108367	0.159	0	0
Luzp2	0	8.42877717752733	0.144	0.001	0
Kcnh8	0	10.9310432379979	0.133	0	0
Nkain2	0	7.86940231004713	0.133	0.001	0
Grik2	0	7.28595060138986	0.133	0.001	0
Gfra3	0	8.54666015505724	0.133	0.001	0
Tmprss5	0	9.87205152987755	0.13	0	0
Rasgef1c	0	8.43607902040393	0.13	0.001	0
Igsf11	0	8.54171846700448	0.13	0.001	0
Cdh1	0	8.68788939496438	0.122	0	0
Spire2	7.31790312234538e-307	7.38037510465317	0.119	0.001	1.49190090955255e-302
Adamts20	4.22137118203379e-303	5.94955648505283	0.2	0.004	8.60610942881229e-299
Ppp1r14c	5.75402999522083e-291	6.21737757546981	0.23	0.007	1.17307409512567e-286
Ddn	5.04840404920661e-286	7.43287063827458	0.148	0.002	1.02921813351175e-281
Arhgap19	5.1318383900335e-279	6.3296191730304	0.326	0.016	1.04622789257613e-274
Hmgcs2	2.55745189284721e-277	5.73154050937026	0.233	0.007	5.21387717394761e-273
Gldn	1.76626357399858e-274	5.84160821792445	0.267	0.01	3.6008815483109e-270
9530059O14Rik	1.52015983799378e-271	6.50898769186124	0.13	0.001	3.09914986171792e-267
Kcnj10	2.27079276519801e-270	10.0273270383464	0.085	0	4.62946521040919e-266
Slc9a3	2.42461935856192e-270	9.60502934740583	0.085	0	4.94307148630019e-266
Dlx2	2.89586570747432e-268	10.2547183460549	0.081	0	5.9038014178279e-264
Pou3f1	3.95513848508874e-260	6.97534094656717	0.4	0.028	8.06334082955041e-256
Reln	4.10820799213052e-259	4.26401385113596	0.389	0.025	8.3754036335565e-255
Csmd1	4.63508733994021e-258	6.90794031192769	0.119	0.001	9.4495525599361e-254
Rap1gap	3.14367567377753e-255	6.34659613252832	0.178	0.004	6.40901159613025e-251
Rimklb	6.301853564112e-248	8.85847035224196	0.096	0.001	1.28475888611551e-243
Paqr6	1.67641562608628e-241	5.80917026582085	0.267	0.012	3.4177085369021e-237
S100b	6.27971576769767e-235	5.22924828100752	0.478	0.045	1.28024565356052e-230
Slc35f1	1.80845434308664e-232	6.54948421746591	0.23	0.009	3.68689586925074e-228
Dlgap1	1.35042497872185e-230	6.81743748772266	0.152	0.003	2.75311140412023e-226
Hepacam	5.61879992972589e-229	7.82402941616083	0.081	0	1.14550474167322e-224
Ly6g6f	7.22049255683223e-229	9.73345688820757	0.07	0	1.47204181756139e-224
Cadm4	4.61762390880156e-228	5.93816187921808	0.611	0.084	9.41394986287375e-224
Epb41l4b	4.1507820585637e-220	5.84347860257204	0.241	0.011	8.46219938279383e-216
Sec14l5	2.10545649833911e-218	8.9270021295691	0.085	0.001	4.29239416316394e-214
Pdzph1	1.05799930364434e-215	8.01705960067702	0.067	0	2.15694318033971e-211
Pex5l	1.39773190372662e-209	6.04466470794794	0.174	0.005	2.84955603212746e-205
Wnt6	5.96846920860302e-209	5.70027301718309	0.241	0.011	1.2167918175579e-204
B230206H07Rik	1.75947795784968e-208	8.67565561420448	0.078	0	3.58704771266814e-204
Gm48697	1.39223094730309e-202	7.82828056390997	0.063	0	2.8383412322668e-198
Pou3f2	4.52625686038748e-201	8.51741886940204	0.078	0	9.22767986127195e-197
Gm36356	5.94433749002699e-201	10.7331287234822	0.059	0	1.2118720840918e-196
Atp10b	5.98596818424773e-201	9.75911465455366	0.059	0	1.22035933372258e-196
Gm13403	6.50884537523356e-201	7.07015711409082	0.059	0	1.32695830664887e-196
Prss12	1.08073290740091e-199	5.69608539512993	0.304	0.02	2.20329017831823e-195
Cyp2j9	5.46558888165143e-198	5.05189130023355	0.174	0.006	1.11426960530228e-193
A330069K06Rik	1.5756252846876e-189	8.9638931340246	0.059	0	3.2122272678926e-185
Itgb4	5.64586907290122e-187	3.98014382498438	0.319	0.023	1.15102332789237e-182
Mmp15	1.51141160885248e-185	4.11753868126072	0.326	0.025	3.08131484696756e-181
L1cam	1.77399406186003e-185	5.25612881785241	0.185	0.007	3.61664169391404e-181
Itgb8	2.20943236752224e-184	5.75538121497757	0.422	0.046	4.50436976766758e-180
Drp2	7.46563443220592e-179	6.59465800715473	0.374	0.036	1.52201889169382e-174
Hcn1	2.54075689969375e-176	6.60377247083874	0.111	0.002	5.17984109140566e-172
Stmn1	4.15590991234587e-166	3.07559990612162	0.652	0.119	8.47265353829952e-162
I730030J21Rik	1.88807743368793e-164	7.2878403698484	0.074	0.001	3.84922346405958e-160
Tmem229a	1.83210871234337e-162	6.33133802836407	0.081	0.001	3.73512003185444e-158
Mmd2	2.18366194966451e-161	10.0994512994136	0.048	0	4.45183161678105e-157
Defb20	8.07537172264746e-161	10.7408765051102	0.044	0	1.64632603309614e-156
Cfap100	8.36377908295241e-161	8.53070401360317	0.078	0.001	1.70512364164151e-156
Shc4	1.67471559184287e-158	6.24906647083182	0.23	0.014	3.41424267709006e-154
Hspa12a	1.82998759663432e-158	4.38367617868446	0.378	0.041	3.73079571325839e-154
Mgat3	6.26377671545555e-157	5.23245312501267	0.189	0.009	1.27699615897992e-152
Sbspon	3.22357841903376e-153	4.83552197816413	0.393	0.047	6.57190932288413e-149
Adcy1	1.56209736066356e-151	6.4503404604777	0.178	0.009	3.1846478891848e-147
Fxyd3	7.27492650183402e-149	4.71357399063679	0.256	0.019	1.4831392659289e-144
Ctnna3	3.89260867028933e-148	4.42454888385461	0.185	0.01	7.93586129611886e-144
Ccdc13	5.23526860730883e-148	7.3808225325929	0.111	0.003	1.06731421097205e-143
Sh3gl3	2.12362186172571e-147	5.08709628865745	0.174	0.008	4.3294278895002e-143
1700047M11Rik	2.32642106254845e-147	7.82033429028235	0.059	0	4.74287462021752e-143
Nipal1	1.70513118730679e-143	4.95296602341714	0.107	0.003	3.47625095156236e-139
Secisbp2l	1.7836439102001e-142	5.35222293532347	0.744	0.227	3.63631483972495e-138
Sostdc1	6.22796836503786e-141	6.28874731022847	0.426	0.061	1.26969591058027e-136
Soga3	2.01701268319107e-137	8.67184139297207	0.044	0	4.11208375722163e-133
Spint1	3.59884812536819e-135	6.74003832559453	0.059	0.001	7.33697167318814e-131
Nr2f1	5.66039966061652e-135	4.77793787545829	0.267	0.023	1.15398567880989e-130
Prrg4	6.59405060571912e-135	5.12579891906531	0.122	0.004	1.34432909698796e-130
Prkcq	5.94847789633093e-132	4.4726603921524	0.17	0.009	1.21271618872499e-127
Sh3tc2	1.7920628222107e-131	5.3037724048431	0.111	0.003	3.65347847564095e-127
Fzd3	2.17614138894117e-130	4.74624681783076	0.267	0.024	4.43649944963436e-126
Cyp2j6	8.24045949135687e-130	4.01611311525053	0.37	0.048	1.67998247650292e-125
Elovl7	8.28621413626803e-129	5.69512526453748	0.126	0.005	1.68931047596096e-124
Fmn2	1.46382424704685e-128	5.15273648882214	0.141	0.006	2.98429849245442e-124
Gm29811	4.56731548264671e-128	8.46194947903047	0.044	0	9.31138607447184e-124
Ndrg1	1.02216493087699e-127	3.69843013697216	0.681	0.183	2.08388764457892e-123
D430041D05Rik	1.51046822510734e-127	7.0313166249877	0.096	0.003	3.07939157052634e-123
Cd59a	6.6638969412465e-127	3.78652971478413	0.456	0.074	1.35856866941192e-122
Lgi1	1.90306833488413e-126	4.69112420348537	0.17	0.01	3.87978541432827e-122
Tspan15	2.68247538642516e-126	3.00563081073445	0.319	0.035	5.46876257030498e-122
Rasgef1a	5.32215771029853e-125	4.39246282348808	0.115	0.004	1.08502829239856e-120
Cadm1	1.07153364334337e-123	4.65275052202941	0.348	0.045	2.18453563868413e-119
Hist3h2ba	4.647437535309e-123	4.85911054323242	0.133	0.006	9.47473090323446e-119
1110015O18Rik	4.28422670625699e-121	10.0505721357692	0.033	0	8.73425298604612e-117
Myh14	3.91557867046858e-118	6.0056156075915	0.096	0.003	7.9826902354843e-114
Kcnmb4	6.68230670842023e-118	4.68941490425055	0.193	0.014	1.36232186864563e-113
Pmp22	7.17467151617463e-118	4.87445543242697	0.911	0.636	1.46270028200252e-113
Megf9	3.30275808340629e-117	4.38311400300624	0.493	0.099	6.73333290464041e-113
Fign	2.11864160501882e-115	4.38749435586202	0.293	0.033	4.31927464015187e-111
Emid1	2.57059252596666e-115	5.66586305411837	0.333	0.044	5.24066698268824e-111
Itga6	5.16981014729373e-115	3.85760983722991	0.559	0.13	1.05396919472877e-110
Sorbs1	1.03159796294936e-114	3.38504678929579	0.463	0.084	2.10311876706486e-110
Dhrs2	1.5030194852856e-112	6.59632000094492	0.052	0.001	3.06420582465175e-108
Dlx1	6.33618954395642e-112	6.85255877124718	0.059	0.001	1.29175896232639e-107
Sox3	1.36046787524217e-111	9.55223825965885	0.037	0	2.77358585725622e-107
Gm15541	5.02453928997873e-111	5.98582944992373	0.063	0.001	1.02435282504796e-106
B3galt2	4.82817451122467e-110	5.40217108299994	0.133	0.007	9.84319937603373e-106
Slitrk5	3.15393493486469e-108	8.13003667708553	0.059	0.001	6.42992715170864e-104
Fabp7	3.21934989571324e-107	6.98695455370372	0.081	0.002	6.56328863239059e-103
Afap1l2	7.01811294500045e-106	3.74872462196369	0.341	0.048	1.43078268609724e-101
Bicd1	1.84512005181837e-105	4.39196986222527	0.256	0.028	3.76164624964212e-101
Mfap3l	4.12800326567956e-103	4.08996247726045	0.304	0.04	8.41576025774093e-99
4930469K13Rik	7.8124338383334e-103	8.53041888688234	0.037	0	1.59272088662103e-98
D430036J16Rik	8.60534641272853e-103	6.29571816452686	0.037	0	1.75437197316296e-98
Grik3	1.81511997109733e-100	6.36428654701331	0.044	0	3.70048508507612e-96
Gm2115	3.34356352327393e-99	5.92365798362535	0.13	0.007	6.81652295489855e-95
Ldhb	7.7066266822166e-98	4.2296921434959	0.478	0.109	1.5711499817035e-93
Nfasc	3.35215405462238e-97	4.60798971949466	0.178	0.014	6.83403647115865e-93
Gm26543	1.03619013350635e-95	9.90923148835875	0.03	0	2.11248082517939e-91
Cryab	1.89138785922044e-94	3.29031483100605	0.819	0.496	3.85597242859272e-90
Scn3b	4.46614905543186e-93	4.50069273925802	0.122	0.007	9.10513807930894e-89
Ank3	1.40860423197716e-92	4.04544176289484	0.467	0.107	2.87172144773183e-88
Brsk2	1.45932831653539e-92	6.95667818608623	0.059	0.001	2.97513263892069e-88
St8sia5	1.57228706545187e-92	7.00739209297485	0.059	0.001	3.20542164033672e-88
Gm36001	2.25338947798968e-90	8.70689488878295	0.033	0	4.59398512877756e-86
Scn7a	1.21889451069436e-89	5.17443795925707	0.285	0.04	2.48496023895259e-85
Acsbg1	7.53592705511003e-89	6.26339203127922	0.048	0.001	1.53634944872528e-84
Prdm16os	1.08546428020684e-88	4.60455378841578	0.096	0.004	2.21293602805768e-84
Vwa1	4.5856497143649e-88	3.58759936241685	0.404	0.08	9.34876407267572e-84
Acot1	1.66292539949088e-87	4.61388853120502	0.293	0.043	3.39020601194206e-83
Chl1	5.2969209128279e-87	5.59673352929774	0.259	0.035	1.07988326649822e-82
Dclk3	1.72310158668247e-86	5.9253647244988	0.074	0.002	3.51288720476956e-82
Adam23	3.43836140216183e-86	3.90957627200483	0.281	0.04	7.00978739058733e-82
Gng2	3.00835880695873e-84	3.2447987565113	0.374	0.07	6.13314109974677e-80
Shroom2	2.44629664441955e-83	4.79728368005316	0.159	0.013	4.98726496897813e-79
Serpind1	3.00961742726518e-83	6.38201537330196	0.033	0	6.13570704896553e-79
Sowaha	3.07173968906468e-83	7.07322766412348	0.033	0	6.26235570409616e-79
Npr3	3.73475020927931e-83	4.65292545869228	0.237	0.03	7.61403525165773e-79
Dbi	6.31275160299926e-83	3.12798475533296	0.819	0.575	1.28698066930346e-78
Piwil1	1.19872945264465e-82	9.47171824205051	0.026	0	2.44384973510665e-78
Sema6d	1.23004394973695e-82	3.43115707281774	0.363	0.069	2.50769060032872e-78
Ctnnal1	4.02723730767696e-82	4.23629143253654	0.478	0.127	8.21032869916102e-78
Gm12530	2.33188458386181e-81	9.68764543459214	0.022	0	4.75401310111907e-77
4921528I07Rik	2.33188458386181e-81	9.15382016303171	0.022	0	4.75401310111907e-77
Arnt2	1.55915170498842e-80	4.78223150859613	0.159	0.014	3.17864258095989e-76
Napepld	1.35330836085871e-79	4.38223706304606	0.119	0.007	2.75898975528265e-75
Sncg	2.59538353832182e-79	2.81214223638261	0.326	0.055	5.29120841957669e-75
Lamb1	4.96734224333634e-79	2.83097663648048	0.57	0.179	1.01269206314898e-74
Cyp39a1	3.18890867273526e-78	3.56088808277228	0.263	0.038	6.50122811110538e-74
Snca	7.58637877817265e-78	1.29393296453545	0.333	0.055	1.54663504150606e-73
Rab38	2.98806781274463e-77	4.13447484452034	0.156	0.014	6.09177384984247e-73
Hmgcs1	6.47981305030035e-77	4.42224452116023	0.585	0.212	1.32103948656473e-72
Idi1	1.13763575092645e-76	4.13862180703288	0.4	0.091	2.31929800541375e-72
Slc22a23	2.69355860655538e-76	4.617530020398	0.174	0.017	5.49135793118445e-72
Tmem179	5.69837396447291e-76	4.36050537589274	0.041	0.001	1.16172750013709e-71
Fam181b	3.15997397290886e-74	3.31084963901092	0.144	0.012	6.4422389385693e-70
Gpm6b	1.59967727866769e-73	3.10636250557942	0.707	0.368	3.26126206801983e-69
Shpk	3.0976429934878e-70	4.06214518535854	0.178	0.02	6.31516477082357e-66
Klrb1a	9.29920587708629e-70	5.79975125542275	0.044	0.001	1.89582910216158e-65
Syngr1	1.93102324360168e-69	3.54423576139393	0.219	0.029	3.93677708673074e-65
Metrn	1.60334033668907e-67	3.67979112504243	0.348	0.076	3.268729944408e-63
Lrrtm4	2.59546992625516e-67	5.78837975010061	0.093	0.005	5.29138453865639e-63
Ptprz1	4.01208724936648e-67	5.20665594614504	0.17	0.019	8.17944227528344e-63
Ttc9	3.41128807263755e-66	3.4303823880909	0.185	0.022	6.95459299368618e-62
Itpr3	3.87053132264688e-65	3.22498547672216	0.307	0.06	7.8908522074802e-61
Sema4g	4.10593568447673e-65	5.10829655043779	0.126	0.011	8.37077107994272e-61
Slc6a1	3.05848246778564e-63	8.60745048799275	0.033	0	6.23532820707458e-59
Gm10863	3.53088163060626e-63	4.6713419803929	0.033	0	7.19840838031699e-59
Kif21a	7.82724889907943e-63	3.69985072060912	0.296	0.059	1.59574123305532e-58
Msmo1	1.63746992435809e-62	3.62145802147503	0.43	0.123	3.33830993478884e-58
Depdc7	2.08873436781989e-61	3.63153259287893	0.174	0.021	4.25830275567442e-57
Cd9	2.23924038319435e-61	1.98779205878131	0.881	0.793	4.56513936921831e-57
Tmc7	2.28201033805201e-61	5.2409132954494	0.059	0.002	4.65233447618664e-57
Fam83f	4.87994229620145e-61	4.05354068435742	0.056	0.002	9.94873835926589e-57
Limch1	8.33914554963936e-61	3.48831974464058	0.6	0.274	1.70010160320498e-56
Ndst3	1.23170699477647e-60	4.98103868856299	0.048	0.001	2.5110810502508e-56
Qk	4.19226704145594e-60	3.00596903487965	0.722	0.501	8.54677481741622e-56
Pcdh9	2.80810203864708e-59	3.90776102573125	0.27	0.052	5.72487762618979e-55
Lrrtm1	3.49545490630629e-59	6.17050545732002	0.078	0.004	7.12618391748663e-55
Fam107a	7.0666074184182e-59	4.91033489668529	0.059	0.002	1.44066925439292e-54
Kank4	7.24493086919691e-59	4.36951471636931	0.207	0.031	1.47702405630317e-54
Scd2	9.37576770499666e-59	3.39075768624798	0.704	0.427	1.91143776201767e-54
C1ql3	9.88674745874139e-59	4.37499800144022	0.233	0.04	2.01561120441361e-54
Chdh	1.71810950615349e-58	6.98731369904353	0.052	0.002	3.50270985019512e-54
Jam3	1.83998511685663e-58	2.95302840161597	0.448	0.139	3.75117765773562e-54
Dmd	2.35366728171421e-58	3.04035816135989	0.47	0.156	4.79842148723076e-54
Lgi4	3.8281076664577e-58	3.74948818653631	0.259	0.048	7.8043630996073e-54
Sptb	2.42080939316409e-57	4.67218867957486	0.081	0.005	4.93530410984363e-53
Slc36a1os	1.04374635994322e-56	8.10275935611633	0.019	0	2.12788570401624e-52
Zeb2	2.71055078100066e-56	2.22798554089603	0.611	0.252	5.52599987722604e-52
Svip	2.89304079169664e-56	3.99136931180934	0.196	0.029	5.89804226203195e-52
Gas7	3.24690019047541e-56	2.21287846234551	0.437	0.125	6.61945541832221e-52
Gca	1.61214455447013e-55	3.74869604595876	0.059	0.003	3.28667910319825e-51
Mboat2	2.00355754102117e-55	3.62816465438958	0.344	0.088	4.08465275887986e-51
Ankub1	7.57480760424079e-55	9.57767542984313	0.015	0	1.54427602627657e-50
Rap1gapos	7.57480760424079e-55	8.89940003316263	0.015	0	1.54427602627657e-50
E330034G19Rik	7.57480760424079e-55	8.52653637921503	0.015	0	1.54427602627657e-50
Cldn14	7.57480760424079e-55	7.682047196478	0.015	0	1.54427602627657e-50
Gm16168	7.57480760424079e-55	8.92553460875098	0.015	0	1.54427602627657e-50
Gm27217	7.57480760424079e-55	10.1449179843388	0.015	0	1.54427602627657e-50
Lrtm2	1.01031721741228e-54	6.5874778861203	0.026	0	2.05973371113842e-50
Ccer2	5.26299269660437e-54	8.19283070069374	0.022	0	1.07296632105673e-49
Emp2	5.698802039898e-54	2.98608470795212	0.578	0.27	1.161814771874e-49
Kcna6	1.7052931179316e-53	4.2649440817504	0.219	0.038	3.47658107952714e-49
E130215H24Rik	3.67847471544843e-53	5.98275809001058	0.044	0.001	7.49930640238472e-49
Egr2	8.35496196690739e-53	3.05934864206657	0.285	0.062	1.70332609619341e-48
Ngfr	1.06774409387331e-52	4.46596341586159	0.133	0.015	2.17680988417952e-48
Shtn1	2.56819688331684e-52	2.62905803791683	0.174	0.024	5.23578298601803e-48
Tsc22d4	2.93961546720037e-52	2.96148192334854	0.622	0.337	5.99299405298139e-48
Prex2	4.47342012137492e-52	2.74216572888563	0.281	0.06	9.11996160144705e-48
Tmod2	5.02722630612256e-52	2.81937917306189	0.422	0.13	1.02490062702921e-47
Car14	7.64498732906196e-52	5.06984992556463	0.059	0.003	1.55858356677586e-47
Lpcat2	2.28697163417206e-51	2.93147995632855	0.193	0.03	4.66244907058658e-47
Rhpn1	1.25277207076389e-50	4.96950880015858	0.041	0.001	2.55402642066634e-46
Bhlhe22	3.88172752208674e-50	4.3109833372746	0.048	0.002	7.91367789927824e-46
Nr2f2	7.96865867662058e-50	1.85300065056645	0.426	0.124	1.62457044440264e-45
Ephb6	9.80943005478824e-50	4.58111058480819	0.159	0.022	1.99984850526968e-45
Atp8a1	1.50671606430722e-49	3.49435467293072	0.219	0.04	3.07174204030313e-45
Cndp1	1.47785414993933e-48	7.39651118988457	0.019	0	3.01290125548132e-44
Rxrg	1.49407809969326e-48	4.12755110595901	0.141	0.018	3.04597702184465e-44
9430041J12Rik	1.53471135219524e-48	8.51869670607942	0.022	0	3.12881603372043e-44
Gpr17	1.57594877855511e-48	6.90837759693934	0.022	0	3.21288677484031e-44
Fdps	6.99320606289086e-48	3.54192261457767	0.444	0.164	1.42570492004156e-43
Il1rap	1.19849984250547e-47	3.36783624368358	0.222	0.042	2.4433816289159e-43
St6gal1	1.94741582019583e-47	3.17186156145785	0.219	0.041	3.97019663263323e-43
Adgrb3	2.10381856479392e-47	6.10505253329082	0.044	0.002	4.28905490804537e-43
Cpe	4.17085318279001e-47	2.08316967411165	0.544	0.221	8.50311838375399e-43
Rab3b	6.93984775261289e-47	5.48639866643794	0.059	0.003	1.41482676132519e-42
Gm42788	7.27120365722062e-47	4.08952114621447	0.122	0.014	1.48238028959757e-42
Gfra2	7.35686442520408e-47	3.52209575584164	0.181	0.029	1.49984395036636e-42
Tnik	1.68448241728362e-46	2.83190822725585	0.189	0.031	3.43415430411612e-42
Dhcr24	1.80279528045229e-46	3.6521438444269	0.23	0.047	3.67535873825809e-42
Tubb3	4.26596252627825e-46	4.10222613074374	0.067	0.004	8.69701780232347e-42
Ptprt	2.73194090792204e-45	4.91218574026102	0.093	0.008	5.56960792898065e-41
Trim13	3.01097722623399e-45	3.91795931078892	0.163	0.025	6.13847927112323e-41
Tnfaip8l1	3.07318508062863e-45	3.1318497990443	0.152	0.021	6.26530242387758e-41
Lrrc8b	1.31136804115732e-44	3.46003121070019	0.259	0.06	2.67348602550742e-40
Arpc1a	1.34275109004747e-44	2.78122703894532	0.604	0.352	2.73746664727978e-40
Fn1	4.42351493431968e-44	-2.15090946951999	0.319	0.723	9.01821989659753e-40
Dcn	4.56742096407504e-44	-1.74608975284676	0.922	0.957	9.31160111945978e-40
Tfap2b	4.70693962815279e-44	8.24105294423938	0.022	0	9.5960378199151e-40
Col6a3	6.61198420350874e-44	-2.16423286420171	0.307	0.683	1.34798521956933e-39
Gm13479	6.86100682745633e-44	9.18482828726794	0.015	0	1.39875346191352e-39
Fgf4	6.90183588705767e-44	6.88651150851044	0.015	0	1.40707728229445e-39
Gm45352	6.90183588705767e-44	7.5750981582417	0.015	0	1.40707728229445e-39
Cuedc2	8.6665353477974e-44	3.42453240315721	0.604	0.355	1.76684656135546e-39
Pax3	1.49706404464604e-43	7.34979000405161	0.026	0	3.05206446781989e-39
Ptprf	6.95215125007709e-43	3.12859072259238	0.393	0.135	1.41733507535322e-38
Ctxn1	1.39516229114049e-42	3.44085991492404	0.159	0.025	2.84431736294811e-38
Adamdec1	1.90642998049494e-42	8.06963517634847	0.019	0	3.88663880123504e-38
Tspan17	1.9307716617809e-42	2.40886149252895	0.367	0.116	3.93626418687273e-38
Sox2ot	3.12491454797757e-42	4.37823469911628	0.13	0.017	6.37076328896188e-38
Rnf128	4.61677123766257e-42	4.45589384617473	0.07	0.005	9.41221152222268e-38
Usp6nl	5.81269938047769e-42	3.24111500432145	0.285	0.075	1.18503502269799e-37
Nlgn3	7.2645376474877e-42	4.25026333259892	0.122	0.015	1.48102129019332e-37
Nes	8.12604834533694e-42	3.08472537820358	0.256	0.06	1.65665747616384e-37
Cela1	8.25880835605287e-42	3.38340909480022	0.074	0.006	1.6837232595485e-37
Tdrkh	8.39064117983103e-42	3.06716227847526	0.141	0.02	1.71060001733215e-37
Wfdc13	1.41575444212328e-41	7.98218486430269	0.011	0	2.88629858115674e-37
Gm43189	1.41575444212328e-41	9.39836841493134	0.011	0	2.88629858115674e-37
Nme9	1.41575444212328e-41	10.2187386930018	0.011	0	2.88629858115674e-37
4930563J15Rik	1.41575444212328e-41	7.65706150844714	0.011	0	2.88629858115674e-37
Gm41792	1.41575444212328e-41	8.46687414605498	0.011	0	2.88629858115674e-37
Vat1l	2.5618397947043e-41	4.39008552354118	0.219	0.047	5.22282278946365e-37
Bche	2.73919553627272e-41	5.78946847010237	0.067	0.005	5.58439793979919e-37
Prima1	5.92968841111969e-41	5.07116632209465	0.048	0.002	1.20888557637497e-36
Hoxb3os	1.83117286848417e-40	2.60913854762433	0.081	0.007	3.73321212697867e-36
Nek1	2.08319442493401e-40	3.06300540657619	0.348	0.114	4.24700847411296e-36
Aldh1a7	2.66463505442935e-40	6.95376154417038	0.022	0	5.43239148546511e-36
Galnt6	3.67502935344831e-40	2.74992724627863	0.07	0.005	7.49228234287508e-36
Pcolce	3.91728828399246e-40	-1.78757202463047	0.467	0.739	7.98617562457542e-36
Deptor	4.56023974916144e-40	2.53559959030283	0.341	0.103	9.29696077661543e-36
Tfap2a	1.02832252561957e-39	5.21432088451027	0.041	0.002	2.09644113298061e-35
Prrx1	1.98358091284797e-39	-3.14176665310129	0.093	0.517	4.04392640702317e-35
Mid1ip1	2.38273305679068e-39	2.60117937317715	0.356	0.115	4.85767788287916e-35
Elovl6	4.76614042307551e-39	3.52446677660109	0.33	0.107	9.71673048052403e-35
Serpinf1	5.93175088180721e-39	-1.75647486101579	0.53	0.783	1.20930605227403e-34
Sqle	7.52399570872625e-39	2.91846118071651	0.263	0.067	1.53391700513802e-34
Aif1l	2.11438216356839e-38	3.55972868717203	0.181	0.035	4.31059091686688e-34
Pcbp4	3.05536876906356e-38	2.62214510849033	0.47	0.212	6.22898030948988e-34
Gm33727	3.24327625976737e-38	6.30089753771381	0.03	0.001	6.61206731078775e-34
Peli2	6.65811262848393e-38	2.97514206868939	0.319	0.098	1.35738942156902e-33
Abca8b	7.84474362790598e-38	3.25584441807863	0.248	0.062	1.59930788342119e-33
Mfsd2a	8.52775460830743e-38	4.82910920889807	0.048	0.003	1.73855333199563e-33
Dynll1	9.65506302220509e-38	1.2539863210824	0.822	0.757	1.96837769833695e-33
Tekt5	1.08948165423173e-37	7.67939956500008	0.019	0	2.22112624848222e-33
Arhgap39	3.55220667806045e-37	3.04412130974695	0.163	0.029	7.24188375456184e-33
Lrrc7	3.82882972429139e-37	6.28305423485208	0.022	0	7.80583515891285e-33
Col6a2	4.11674156933354e-37	-1.8161264459462	0.352	0.677	8.3928010374003e-33
Diaph3	4.82160576174334e-37	3.09782440883038	0.193	0.039	9.82980766646616e-33
Ptprn	5.14052842454105e-37	4.05130381532307	0.044	0.002	1.04799952991118e-32
Cldn11	8.28667483612347e-37	2.92459953336025	0.078	0.007	1.68940439884049e-32
Prr15	1.15773792610958e-36	3.92377302548085	0.056	0.004	2.36028030995961e-32
A930009A15Rik	1.41186518630443e-36	7.3053211536355	0.015	0	2.87836955531884e-32
Cyp7b1	2.13139055078265e-36	3.53829852545545	0.13	0.019	4.34526591588059e-32
Sirt2	3.6441819908199e-36	2.86214587405391	0.559	0.332	7.42939382468453e-32
Lrrn3	3.85712481466216e-36	5.21573014090761	0.059	0.004	7.86352035965174e-32
Tuba1a	3.98433846306757e-36	1.44475929509386	0.778	0.692	8.12287082465585e-32
Col6a1	5.27847194765108e-36	-1.62276389800026	0.448	0.718	1.07612207596763e-31
Htra1	5.28683073426295e-36	-1.58129614278795	0.222	0.635	1.07782618179419e-31
Fbxo7	4.00207939356064e-35	3.52661665334036	0.256	0.07	8.15903925965207e-31
Synpr	5.98600473907183e-35	7.81680218514584	0.03	0.001	1.22036678615457e-30
Tdrd6	6.73555185814323e-35	5.36078535781698	0.03	0.001	1.37317695731966e-30
Cyp51	1.26754810357514e-34	3.14568597916634	0.348	0.124	2.58415031875865e-30
Utrn	1.55195953621439e-34	2.44390772072504	0.607	0.399	3.16397990648028e-30
Gnai1	1.5980861141769e-34	3.2447585630508	0.374	0.145	3.25801816097244e-30
Clcn3	1.76050356133298e-34	2.42249892086678	0.333	0.112	3.58913861048955e-30
Sema3g	2.14816233126087e-34	2.56889069442965	0.074	0.007	4.37945854474154e-30
Fads6	2.76886458145992e-34	3.11158725799724	0.052	0.003	5.64488422222234e-30
Bdh1	3.20299585694071e-34	3.80790550503603	0.059	0.005	6.52994765354502e-30
6030407O03Rik	4.1889518583231e-34	5.17340632982496	0.026	0.001	8.5400161535633e-30
Bgn	4.24587818352402e-34	-1.62606507376105	0.596	0.775	8.65607185275042e-30
Pea15a	5.2730194978934e-34	2.82076242971189	0.574	0.348	1.07501048503553e-29
Kmt5a	8.09297985804108e-34	3.09784309498112	0.426	0.191	1.64991580365884e-29
Nupr1	1.80970991834425e-33	-1.84575314085507	0.233	0.635	3.68945561052842e-29
Gas1	2.32329506643949e-33	-2.12550965934472	0.215	0.586	4.73650165195019e-29
Celsr2	3.77135932683134e-33	3.65202104519618	0.196	0.045	7.68867025961105e-29
Ptpre	4.98127606343225e-33	2.42794084960928	0.33	0.113	1.01553275105193e-28
Asxl3	5.06175089376446e-33	3.59415883025835	0.13	0.021	1.03193915471176e-28
Lurap1	7.26624333355614e-33	4.231330429764	0.093	0.011	1.48136902841209e-28
Lrrc4b	1.12456038098809e-32	4.87375105003611	0.048	0.003	2.29264124872042e-28
Igsf9b	1.57706819911262e-32	2.67971523081762	0.115	0.017	3.21516893753091e-28
Rasal2	2.04741503420447e-32	3.72165453327595	0.359	0.144	4.17406503023266e-28
Gpr37	2.21294881301837e-32	7.22616257915498	0.026	0.001	4.51153874510054e-28
Atp1a2	2.63597944747032e-32	2.72268971019601	0.448	0.21	5.37397129955775e-28
Atp6v0e2	3.21278176853662e-32	3.20005504401455	0.226	0.059	6.5498981915156e-28
Hsd17b14	4.35089243016406e-32	6.21160184261148	0.022	0.001	8.87016439737547e-28
Fdft1	5.55890227077248e-32	3.1778238887679	0.252	0.073	1.13329340594238e-27
Igf1	7.2816761066954e-32	-1.83032625095612	0.156	0.558	1.48451530787199e-27
Nkain4	1.18125661863915e-31	3.86940588096681	0.104	0.015	2.40822786841963e-27
Cux1	1.53246871414642e-31	2.52275418136088	0.4	0.168	3.12424396753031e-27
Carns1	1.75249389730264e-31	3.9331214030387	0.193	0.046	3.5728093084309e-27
Slc9a3r1	1.8562388719852e-31	2.09591748842508	0.196	0.045	3.78431418831622e-27
Nid2	2.05041330435374e-31	2.44337569761891	0.37	0.142	4.18017760358597e-27
Btbd16	2.74795900519491e-31	7.96222292264431	0.011	0	5.60226402389086e-27
Cmtm2b	2.74795900519491e-31	7.91116286605433	0.011	0	5.60226402389086e-27
Slitrk3	2.7632980433641e-31	7.58131068699725	0.011	0	5.6335357210064e-27
Gm20754	2.7632980433641e-31	7.14200268588184	0.011	0	5.6335357210064e-27
Epha6	2.7632980433641e-31	7.54921907122254	0.011	0	5.6335357210064e-27
Arhgef16	2.88011616918094e-31	4.22665026074448	0.067	0.006	5.87169283410919e-27
Plaat3	4.68757011341181e-31	2.89019523771724	0.467	0.238	9.55654919021266e-27
Abca8a	7.40601549857269e-31	2.65910682645342	0.293	0.093	1.50986437969402e-26
Efhd1	8.71094137912692e-31	2.27642675937165	0.293	0.094	1.77589961896261e-26
Scamp5	1.03400845057142e-30	3.04668895906567	0.159	0.033	2.10803302817996e-26
Fgf1	1.29430517054649e-30	3.45558355886978	0.193	0.046	2.63869995119313e-26
Ybx1	1.78125024275048e-30	1.20708145642151	0.807	0.747	3.63143486989541e-26
Rab20	2.38063789182919e-30	1.60646213626141	0.111	0.017	4.85340647007218e-26
Kcnmb4os2	2.54492768234079e-30	4.94761733403112	0.041	0.002	5.18834406598817e-26
Hmgcr	2.69255573964177e-30	3.50154582725881	0.333	0.128	5.48931338640769e-26
Myadm	4.03611487867933e-30	-2.25633464532946	0.096	0.465	8.22842740316355e-26
Cntn1	5.22755999097187e-30	4.89650592736163	0.056	0.005	1.06574265535944e-25
Nsdhl	5.71806611065584e-30	3.44273729878305	0.193	0.047	1.16574213797941e-25
Ccdc80	5.74267466850467e-30	-1.78683675000075	0.156	0.53	1.17075908466805e-25
Cers4	8.91712631216601e-30	2.44891855225928	0.281	0.091	1.81793454126128e-25
Satb1	9.60369816532895e-30	2.84976884989117	0.159	0.033	1.95790594496561e-25
Dok6	9.64581607504081e-30	4.80664152868564	0.044	0.003	1.96649252321857e-25
Pam	9.82387326649146e-30	-1.36503823886232	0.433	0.78	2.00279304283961e-25
Ggct	1.02290130173671e-29	3.2867641256361	0.189	0.046	2.08538888385064e-25
Col5a3	1.17901830643232e-29	1.65539336292334	0.478	0.216	2.40366462132358e-25
Thbs4	1.23740360377742e-29	-2.12909738114059	0.326	0.62	2.52269472702103e-25
Tcf4	1.52490187357331e-29	-1.4555227478291	0.207	0.594	3.10881744965392e-25
Oxtr	1.80748115483306e-29	5.15975375363695	0.037	0.002	3.68491183035817e-25
Ssc5d	4.18482730410982e-29	-2.51920532629663	0.096	0.444	8.53160742488868e-25
Chp2	5.63643295292591e-29	2.096200804295	0.133	0.024	1.14909958611301e-24
Aebp1	5.71485256636155e-29	-1.84104399182174	0.2	0.543	1.16508699270413e-24
Trps1	7.7108056295077e-29	-2.03804303135466	0.107	0.46	1.57200194368774e-24
Ntrk3	7.96547908783029e-29	2.99672149135098	0.137	0.026	1.62392222163596e-24
Dab2	1.14346613482353e-28	-2.55185977745873	0.081	0.437	2.33118440906472e-24
Schip1	1.2689291535654e-28	2.00392128688764	0.307	0.107	2.58696586537378e-24
Igfbp7	2.05651737450561e-28	-1.17566936398624	0.541	0.841	4.1926219714046e-24
Chadl	2.09583182285178e-28	2.26613541403257	0.281	0.093	4.27277233724793e-24
Comp	2.79902611797433e-28	-2.02287657004522	0.289	0.602	5.70637454671426e-24
Mt3	3.85294172248715e-28	1.12976996669021	0.293	0.092	7.85499228963454e-24
Zfp608	4.04863916645126e-28	2.39019214191566	0.281	0.094	8.25396066864419e-24
Mvb12b	4.1838301688738e-28	2.80095550641568	0.274	0.092	8.52957456528302e-24
Eif1	4.76655373476336e-28	0.854493425247818	0.878	0.885	9.71757309906206e-24
Npb	5.29185622491577e-28	5.90965543837116	0.026	0.001	1.07885072857358e-23
Dpysl4	5.84425712933267e-28	3.28965517986616	0.093	0.013	1.19146870095705e-23
Mcam	5.94247375306495e-28	1.45247865269284	0.263	0.077	1.21149212403735e-23
Mrc2	1.2245911489718e-27	-2.94557223814895	0.056	0.386	2.49657397540881e-23
Fam222a	1.30164498958266e-27	3.26507555597446	0.044	0.003	2.65366364026216e-23
Klk8	1.34867430616263e-27	3.94072247894258	0.078	0.01	2.74954230797375e-23
Dag1	1.70002016032028e-27	2.12591378861541	0.559	0.38	3.46583110084495e-23
Pcolce2	1.8917833941491e-27	-2.02753299984429	0.111	0.46	3.85677880565177e-23
Tubb2b	2.33000422150047e-27	2.44864612301508	0.322	0.12	4.75017960637302e-23
Cpeb2	3.41193046653067e-27	2.87144748711008	0.267	0.089	6.95590264211608e-23
Cilp2	3.94394591620577e-27	-1.99007697670751	0.185	0.515	8.04052253936871e-23
A830082K12Rik	4.2044845621076e-27	3.7990029883147	0.074	0.009	8.57168267676877e-23
Rhobtb3	5.73950715160892e-27	2.75523949035286	0.437	0.229	1.17011332299851e-22
Tgfbi	7.00530344152017e-27	-1.355358974806	0.256	0.619	1.42817121262272e-22
Inka2	8.96523338747073e-27	2.6694266253952	0.111	0.019	1.82774213070366e-22
Igfbp6	1.19987122092476e-26	-1.07838787275051	0.333	0.695	2.4461774580993e-22
Csrp1	1.24667599431363e-26	1.63022521389868	0.552	0.334	2.5415983496072e-22
Gm16229	1.39660887141441e-26	4.32514672806632	0.022	0.001	2.84726650615255e-22
Ddr2	1.42149290266097e-26	-1.88250744615877	0.081	0.42	2.89799758065491e-22
Ndrg2	1.42235808613504e-26	1.69758620939467	0.3	0.103	2.89976143020351e-22
Nsg2	1.43759935352418e-26	4.15123791557415	0.022	0.001	2.93083380202976e-22
Mapk8ip1	1.80345835574151e-26	3.63306865343772	0.33	0.139	3.67671054985022e-22
Rnase4	2.19228801057637e-26	-1.41287259000025	0.193	0.548	4.46941756716204e-22
Rrbp1	2.81102850865484e-26	-1.22650030767871	0.478	0.68	5.73084382059463e-22
Lama2	2.83242415162693e-26	1.9549979702143	0.43	0.203	5.77446311792182e-22
Adam10	3.04035585800417e-26	2.31616865456336	0.459	0.244	6.19837348771311e-22
Sdk1	3.33712673420288e-26	2.75420046353541	0.144	0.031	6.80340027301942e-22
Hid1	3.96108416709683e-26	3.62300491496934	0.104	0.017	8.0754622914603e-22
Lrp1	4.15139854015164e-26	-1.32593060087115	0.274	0.593	8.46345620380716e-22
Fabp5	7.38354163296803e-26	0.885942873294434	0.396	0.167	1.50528263271319e-21
B3gnt5	8.02963953916491e-26	3.76843653993813	0.059	0.006	1.63700261284955e-21
Slc24a2	8.31487720094984e-26	5.98808565537381	0.03	0.001	1.69515401495764e-21
Ccnd2	8.36852540877795e-26	-1.68995792417687	0.156	0.507	1.70609127508756e-21
mt-Cytb	8.47356498849032e-26	0.853832573466819	0.948	0.911	1.72750569420352e-21
Ptgfrn	1.20278473905712e-25	-2.06847552198932	0.093	0.418	2.45211724751574e-21
Arhgef28	1.51236950600001e-25	2.67253598502809	0.156	0.036	3.08326771188221e-21
AY036118	1.5638974162945e-25	1.62660309248721	0.778	0.625	3.1883176625996e-21
Nol4l	1.91653257327662e-25	3.21006942424046	0.137	0.029	3.90723495713905e-21
Hsp90ab1	2.47361660518432e-25	0.77962274929699	0.852	0.782	5.04296217298927e-21
Fhl1	2.56646851133458e-25	-1.91680317649988	0.074	0.399	5.23225935405781e-21
Nfix	2.64102449112132e-25	-1.3913702271609	0.307	0.589	5.38425663004903e-21
Ctsc	2.74849370738931e-25	0.589070745622742	0.3	0.1	5.60335412125459e-21
Rora	3.25039516059398e-25	-1.96239412267494	0.107	0.435	6.62658061390295e-21
Inava	4.18843187590881e-25	7.3917922461086	0.011	0	8.53895606541529e-21
Ankfn1	4.22576849068986e-25	6.75955841130414	0.011	0	8.61507422196943e-21
Itgbl1	4.67520938333908e-25	-1.5705195354931	0.133	0.467	9.53134936981337e-21
Fxyd7	4.7976933840362e-25	4.24791067216299	0.07	0.009	9.78105750203459e-21
Mfge8	5.65884293865809e-25	-1.70412780635965	0.259	0.598	1.15366830990423e-20
Tent5a	5.79897985089106e-25	-2.16281246268678	0.156	0.471	1.18223802220116e-20
Ptpdc1	8.81140521389763e-25	3.23806338018649	0.219	0.068	1.79638118095731e-20
Grb14	9.08633295165034e-25	3.01881303620782	0.274	0.1	1.85243069885296e-20
Tubb4a	1.02209617995466e-24	2.84044143173551	0.111	0.02	2.08374748207356e-20
Amph	1.06870738592953e-24	4.03341513008075	0.052	0.005	2.17877374769454e-20
Col20a1	1.07088420251671e-24	4.45604817428656	0.052	0.005	2.18321162367081e-20
Zfyve28	1.10778072963576e-24	3.07244284809106	0.048	0.004	2.25843257350843e-20
Tafa5	1.29322323556738e-24	2.95475424074568	0.226	0.071	2.63649421035121e-20
Col23a1	1.41447054128702e-24	3.47427446255422	0.115	0.022	2.88368109252184e-20
P3h3	1.45802614144922e-24	-1.61337287740845	0.137	0.456	2.97247789457253e-20
Emilin1	1.48307998911404e-24	-2.59271256406175	0.052	0.357	3.02355517380679e-20
Htra3	1.70402544436117e-24	-1.68485440477842	0.107	0.432	3.47399667341911e-20
Magix	1.78179471156864e-24	2.27538882217326	0.059	0.006	3.63254487847498e-20
Gas6	1.85779216763508e-24	-1.17116227947169	0.178	0.527	3.78748089215763e-20
Ptgis	2.41420966668648e-24	-1.48975943885097	0.196	0.525	4.92184924747373e-20
Srgap1	2.86081153419544e-24	2.45093894406236	0.207	0.061	5.83233647476425e-20
Zcwpw1	3.13958173600871e-24	2.95643921820614	0.089	0.014	6.40066528520096e-20
Gja1	3.35247384134072e-24	-1.7716055469528	0.144	0.464	6.83468842034133e-20
Hoxa10	3.42500224809717e-24	-3.27950793601378	0.041	0.339	6.98255208319571e-20
Lpl	3.70339232013656e-24	-2.04497800667877	0.107	0.431	7.5501059230624e-20
Kazald1	3.70655831602112e-24	-1.90236484243333	0.07	0.384	7.55656043887225e-20
Thy1	4.01048737337292e-24	-2.23268616936965	0.081	0.397	8.17618060809536e-20
Thbs3	4.2588812275042e-24	-1.79921339669955	0.107	0.423	8.68258115851281e-20
Psat1	4.60323056115205e-24	2.75592469724481	0.252	0.086	9.38460614502068e-20
Vgll3	5.19801072425096e-24	3.03102520204815	0.311	0.128	1.05971844635304e-19
Igfbp4	5.8431821690119e-24	-1.34631031274573	0.3	0.602	1.19124954879646e-19
Ly6a	6.98902429468609e-24	-3.10156877513716	0.07	0.369	1.42485238295765e-19
Col1a1	7.08121090605457e-24	-1.87413563334764	0.978	0.972	1.44364646741735e-19
Cst3	9.70854305970288e-24	-1.17024050275094	0.781	0.917	1.97928067358163e-19
Mme	9.94075191391464e-24	3.04572308045678	0.248	0.087	2.02662109268978e-19
Ajap1	1.16734791566448e-23	5.27377476719039	0.026	0.001	2.37987219566517e-19
Colec12	1.54515818858686e-23	-1.73284605734861	0.067	0.381	3.15011399907203e-19
Plxnb1	1.79651681961302e-23	3.09991954498965	0.111	0.021	3.66255884014506e-19
Ebf1	2.07388657703995e-23	-2.34114728883555	0.104	0.411	4.22803256461135e-19
Bcl7a	2.22588252614569e-23	2.69426536897085	0.189	0.053	4.53790670605321e-19
Stard13	2.68976477870903e-23	2.92605566171536	0.248	0.088	5.4836234543541e-19
Cpq	2.95437970553371e-23	-1.71597490944894	0.115	0.428	6.02309390567157e-19
Fryl	3.01122660036918e-23	2.4822621796408	0.293	0.114	6.13898767017265e-19
C1qtnf6	3.0311776221201e-23	-1.8711168283555	0.167	0.46	6.17966181821625e-19
Twist1	3.14163604983838e-23	-2.12080854100501	0.059	0.363	6.40485341480551e-19
Smim5	4.09885356477415e-23	3.47169752113019	0.093	0.015	8.35633276250506e-19
Pls3	4.23671115932568e-23	-1.90388495868749	0.156	0.465	8.63738304051727e-19
Zbtb20	4.33439242071157e-23	-1.06842249350649	0.404	0.677	8.83652582810468e-19
Mdga2	4.40935258654191e-23	4.01375446845845	0.056	0.006	8.98934711818299e-19
Gpx1	5.25987735697489e-23	-1.49995072881643	0.352	0.659	1.07233119676647e-18
Igsf10	6.45436387707177e-23	-1.59670400131501	0.089	0.395	1.31585116361862e-18
Prss23	6.64693707401588e-23	1.13222180820667	0.426	0.189	1.35511106127962e-18
Ecm2	8.30966646574901e-23	-1.30036902507819	0.141	0.461	1.69409170237225e-18
Ntn5	9.06853357841604e-23	5.3897989906381	0.026	0.001	1.84880194063168e-18
Gm42418	1.19813067673309e-22	1.21116155168619	0.904	0.838	2.44262901065576e-18
Lctl	1.20075358319659e-22	3.15688950983933	0.022	0.001	2.44797633006289e-18
Srd5a1	1.21432067691509e-22	3.28907608150708	0.189	0.056	2.47563556402678e-18
Mthfd2l	1.25217820728222e-22	2.50247518456442	0.352	0.165	2.55281571118626e-18
Creb3l1	1.2558710994874e-22	-1.14234509687062	0.122	0.431	2.56034441052496e-18
Ubb	1.27488473442865e-22	0.512439303944814	0.937	0.918	2.5991075080797e-18
Thsd7a	1.29318564783348e-22	1.76628081083969	0.185	0.051	2.63641758023812e-18
Olfml3	1.46743816792246e-22	-1.88959291599645	0.152	0.461	2.99166619294351e-18
Mvd	1.55560027844492e-22	3.06764999051911	0.167	0.045	3.17140228766565e-18
Macf1	1.75817933842751e-22	-1.45498422144639	0.17	0.493	3.58440021725217e-18
Crppa	1.81692592937018e-22	3.37570853015811	0.133	0.03	3.70416689220698e-18
Slc25a10	1.90360650210921e-22	2.65067886833382	0.181	0.051	3.88088257585005e-18
Pcyt2	2.03817389166066e-22	2.86389228187599	0.248	0.091	4.15522511292858e-18
Thbs1	2.45126655900241e-22	-2.15703434896673	0.093	0.391	4.99739713383821e-18
Ankrd13b	3.11366412400449e-22	3.69826211562367	0.159	0.042	6.34782704960795e-18
Plekha7	4.40114633141845e-22	3.21722731542257	0.163	0.044	8.9726170258628e-18
Tmem40	4.51918579907207e-22	6.06667648933492	0.03	0.002	9.21326408856824e-18
Il17b	4.69823171750611e-22	4.84486124563083	0.037	0.003	9.57828500247972e-18
Micall2	4.76334104045056e-22	3.12956846746243	0.081	0.013	9.71102337916656e-18
Mapt	4.85967514756885e-22	3.38443579463434	0.096	0.017	9.90741972334862e-18
Lss	5.1672854217799e-22	3.49281095635865	0.119	0.025	1.05345447893827e-17
Ctnna1	5.40916016509949e-22	1.61341692493177	0.559	0.379	1.10276548285883e-17
Mfap2	5.55488856116476e-22	-1.83846535987116	0.17	0.46	1.13247513096466e-17
Timp1	6.10924069332035e-22	-2.21542565605318	0.104	0.398	1.24549090014722e-17
S100a2	6.24479489461561e-22	4.25269294013987	0.026	0.001	1.27312633516528e-17
Pclo	6.33200588745091e-22	6.10468717907976	0.015	0	1.29090604027462e-17
Mras	6.42789405352406e-22	2.93261801561106	0.256	0.097	1.31045476069195e-17
Adamts2	7.26076115876481e-22	-1.32375141469013	0.152	0.465	1.48025137743738e-17
Ednrb	8.1172218175425e-22	1.81014981309059	0.178	0.048	1.65485801194239e-17
Hsd17b7	9.97982897538785e-22	2.94764021804879	0.181	0.053	2.03458773321232e-17
Ctsk	1.03002110170853e-21	-1.08573498430102	0.204	0.528	2.09990402005318e-17
Nav3	1.10184293151362e-21	2.19232600459844	0.148	0.037	2.24632718447683e-17
Nucb2	1.14913712422871e-21	-1.4263508389623	0.148	0.449	2.34274585516506e-17
Rgcc	1.69202520959641e-21	0.975731699723645	0.437	0.208	3.4495317948042e-17
Fkbp10	1.87074141361091e-21	-1.46185161048192	0.23	0.51	3.81388051992856e-17
Clu	1.88823191401001e-21	-1.99513907635657	0.144	0.449	3.84953840309221e-17
Cdon	1.93757216543929e-21	-2.002373864174	0.07	0.355	3.95012837368107e-17
Il11ra1	2.62934018073822e-21	-1.05003951388116	0.252	0.568	5.360435826471e-17
Tesk2	2.8712177175318e-21	3.51801360870974	0.126	0.029	5.85355156073209e-17
Abi3bp	3.1959377481414e-21	-1.45142895426473	0.348	0.607	6.51555828713587e-17
Insc	3.24288451028792e-21	2.79353791238677	0.241	0.088	6.61126865112397e-17
Mir22hg	3.29622931126032e-21	-1.68705826593126	0.093	0.381	6.72002269686642e-17
Sorbs2	3.85658913385773e-21	1.15445749073061	0.237	0.079	7.86242826719576e-17
Clmp	3.93201835692642e-21	-3.06891995512102	0.033	0.303	8.01620582426589e-17
Ptprd	4.07028882567943e-21	-3.53818402455783	0.033	0.303	8.29809782891266e-17
Ifitm2	4.68318389848463e-21	-0.735601212421062	0.622	0.801	9.54760701384062e-17
Slc29a1	4.70495485400443e-21	-1.49437626804247	0.096	0.394	9.59199146085882e-17
Cadm3	5.28798767012238e-21	1.82108269751787	0.211	0.066	1.07806204630785e-16
Clec11a	5.55263052472472e-21	-1.636360658656	0.156	0.438	1.13201478507563e-16
Gm16121	5.67474868489126e-21	6.88417542546165	0.011	0	1.15691101438878e-16
Gm48283	5.78025232233912e-21	4.91543469120927	0.011	0	1.17842004095528e-16
Mgll	6.24317737490837e-21	1.61486553801942	0.396	0.199	1.27279657142257e-16
Celf2	7.24914379621577e-21	1.70638499809507	0.47	0.273	1.47788294573451e-16
Palld	7.33830409320795e-21	-2.13272150952381	0.104	0.393	1.4960600554823e-16
Tgfb3	8.01038792639502e-21	-2.04106605046672	0.07	0.351	1.63307778655415e-16
Fbn1	8.31036497411072e-21	-1.89001996953836	0.281	0.547	1.69423410727195e-16
Art4	8.37629116104152e-21	4.34855139532991	0.037	0.003	1.70767447900154e-16
Bicc1	9.11214938712057e-21	-1.50313476623808	0.104	0.396	1.85769389555227e-16
Nudt3	9.89868181005441e-21	2.37101819787085	0.389	0.205	2.01804426061579e-16
Tmem62	1.15111606679641e-20	2.87341521816859	0.107	0.022	2.34678032537783e-16
Map4	1.24828345528379e-20	2.05943066949126	0.552	0.393	2.54487548028705e-16
Loxl2	1.34964816915097e-20	-1.66714852164408	0.252	0.523	2.75152772244809e-16
Tmed3	1.43057052577591e-20	-1.20697484302104	0.37	0.607	2.91650413089935e-16
Tmem263	1.71896650216739e-20	-1.71898142989429	0.152	0.434	3.50445700796866e-16
Meox2	1.91624169134242e-20	-1.27707579881688	0.074	0.365	3.90664193613979e-16
Prg4	2.38954650174081e-20	-2.19879507215602	0.178	0.469	4.87156845309899e-16
Gmfb	2.54022771839578e-20	2.24970169539692	0.444	0.272	5.17876224949348e-16
Ccdc88a	2.55819272578981e-20	-1.61250911202998	0.159	0.447	5.21538751006768e-16
Acss2	2.58475163891455e-20	3.0125345817377	0.137	0.034	5.26953316625509e-16
mt-Atp6	3.06712670500804e-20	0.765551882355163	0.981	0.964	6.2529512134999e-16
Syt11	3.23573366579786e-20	2.05995576125769	0.233	0.084	6.5966902244621e-16
Ppp1r9a	3.30581119872804e-20	2.48581859761461	0.237	0.085	6.73955729084685e-16
Lox	3.52926404229774e-20	-1.50523566191678	0.263	0.537	7.1951106030324e-16
Itpk1	3.6400793713195e-20	2.51659626787354	0.156	0.042	7.42102981430906e-16
Flrt3	3.70059606817206e-20	2.50096580022443	0.141	0.036	7.54440520418237e-16
Gprc5b	3.74542142179152e-20	1.85855679186355	0.222	0.076	7.63579065260637e-16
Lsp1	3.83757735528588e-20	-1.94255598661091	0.07	0.348	7.82366895422132e-16
Moxd1	4.25567535894962e-20	2.96518954923125	0.078	0.013	8.67604535429059e-16
Tmem45a	5.16041869804774e-20	-1.61026897862258	0.093	0.373	1.05205455997099e-15
Sptbn5	6.41327887343735e-20	3.84559766817471	0.041	0.004	1.30747516392767e-15
Igf2r	8.09729911927531e-20	-2.16650884633667	0.059	0.324	1.65079637144666e-15
Tmem88b	8.85326673934233e-20	4.77055396797849	0.033	0.003	1.80491549014972e-15
Ecm1	9.17937828236531e-20	-2.5101765672062	0.104	0.375	1.87139985042582e-15
Myof	9.27739439181985e-20	-2.98659917633814	0.059	0.325	1.89138239466031e-15
Fkbp7	9.41815071342443e-20	-1.1099707550342	0.267	0.544	1.92007838594584e-15
Igsf21	9.7401351894505e-20	6.24970081655666	0.019	0.001	1.98572136107327e-15
Tgfb2	9.9793319352996e-20	-2.10338483446486	0.1	0.374	2.03448640164953e-15
Cercam	1.00290982986493e-19	-1.8672870224641	0.067	0.336	2.04463227014562e-15
Myrfl	1.00761805890401e-19	4.46300645489412	0.019	0.001	2.0542309366876e-15
Gria2	1.01619667468962e-19	3.11711901606055	0.019	0.001	2.07172016068974e-15
Col1a2	1.04330995684762e-19	-1.90238862162992	0.956	0.945	2.12699600902523e-15
Lamb2	1.0972464828244e-19	-0.838248060439366	0.159	0.458	2.2369564045341e-15
Dpysl3	1.18102819090972e-19	-1.61669960349335	0.122	0.398	2.40776217280764e-15
Gm47423	1.24090590784645e-19	4.07929986044351	0.037	0.003	2.52983487432657e-15
Fam89a	1.28388160200986e-19	3.31942977477628	0.063	0.009	2.6174494220175e-15
1810037I17Rik	1.28420215787106e-19	1.44688976159462	0.604	0.467	2.61810293925173e-15
Ramp3	1.32700357936893e-19	2.49693544503089	0.059	0.008	2.70536219725944e-15
Lypd2	1.4844060102112e-19	4.15350162306106	0.044	0.005	3.02625853301758e-15
Adap1	1.65974409378078e-19	3.07483793304189	0.059	0.008	3.38372028399087e-15
Fam81a	1.66974453196416e-19	3.3319548799269	0.085	0.015	3.40410817731534e-15
Rflnb	1.68587909648986e-19	-1.85261484739871	0.078	0.346	3.43700171401388e-15
Wls	1.82854585151199e-19	-0.867446081306585	0.185	0.472	3.72785642747749e-15
Pdzd2	2.15929835352897e-19	2.18526749720775	0.252	0.096	4.40216155333952e-15
mt-Nd4	2.43948530419411e-19	0.81267641704381	0.941	0.878	4.97337868966054e-15
Sema4f	2.46469744192849e-19	4.17712741632749	0.041	0.004	5.02477867485961e-15
Egr3	2.79575531434231e-19	1.97300823954725	0.152	0.041	5.69970635934968e-15
Slc44a1	3.038245818039e-19	1.85945246947675	0.5	0.327	6.19407174923611e-15
Rtkn	3.25927736615063e-19	2.50261967035066	0.296	0.133	6.64468876637129e-15
Gulp1	3.3646650619787e-19	2.19227592839451	0.389	0.218	6.85954266185598e-15
Trim47	4.15670784796429e-19	-2.63527471912644	0.048	0.305	8.47428028964481e-15
Clec3b	4.54693992089475e-19	-2.15776745830532	0.107	0.375	9.26984641672812e-15
Epb41l2	4.56083767670348e-19	2.10410508341896	0.53	0.394	9.29817977149538e-15
Boc	4.75675292587663e-19	-2.26563306974281	0.048	0.305	9.69759218998469e-15
Syp	4.96336407813085e-19	3.83079464708686	0.041	0.004	1.01188103460854e-14
Medag	6.07410307802494e-19	-2.15911230819204	0.048	0.305	1.23832739451694e-14
Fth1	6.13496618331639e-19	0.752192123029922	0.956	0.932	1.25073555579271e-14
Ar	6.35738700461069e-19	-2.91009669976173	0.044	0.297	1.29608048862998e-14
Sfrp1	6.89331206471789e-19	2.15457773225391	0.215	0.074	1.40533953063404e-14
Mapre3	7.01050301399238e-19	2.48858155635128	0.311	0.146	1.42923124946263e-14
Bmp1	7.64438299813821e-19	-1.17953838650914	0.2	0.476	1.55846036183044e-14
Sulf1	7.65442169884449e-19	-1.11798668370351	0.07	0.333	1.56050695174343e-14
Tmem189	8.72539445161711e-19	2.57038640225526	0.344	0.176	1.77884616685118e-14
Slc27a1	8.74201990357051e-19	2.41394510948541	0.226	0.083	1.78223559774092e-14
Agrn	9.34483921070951e-19	2.28960190154683	0.189	0.061	1.90513236988735e-14
Gm9885	9.53941962002066e-19	4.26179686397604	0.052	0.006	1.94480147793361e-14
Fyn	1.00850536925438e-18	2.10130600307194	0.363	0.186	2.0560398962989e-14
Lrrtm2	1.03667908338709e-18	4.75366278724787	0.037	0.003	2.11347764730127e-14
Lgals1	1.06799584860624e-18	-0.639536484522121	0.889	0.938	2.17732313655354e-14
Eln	1.08758743682663e-18	-2.58355033988772	0.115	0.387	2.21726450745845e-14
Tm7sf2	1.09968437466519e-18	3.14310516308544	0.085	0.016	2.24192653462992e-14
Fmod	1.20402581312187e-18	-1.61023585285522	0.678	0.765	2.45464742521155e-14
Dip2b	1.32489139246784e-18	2.12754569243736	0.259	0.105	2.70105608182418e-14
Tead1	1.3348939057599e-18	2.14088163131	0.467	0.308	2.72144820567272e-14
Cped1	1.50386343075551e-18	-2.85175291602144	0.041	0.291	3.06592637628126e-14
Dnm1	1.53188251269786e-18	-2.12386701755314	0.052	0.307	3.12304887863712e-14
Golim4	1.56806924341391e-18	-1.16869618463563	0.204	0.471	3.19682276654794e-14
Filip1	1.81233004997524e-18	2.47619487225738	0.207	0.072	3.69479727288453e-14
Smco4	1.84639828594916e-18	-1.96027870320549	0.093	0.354	3.76425218556456e-14
Sdc1	2.11523933500108e-18	-1.35461039373976	0.111	0.383	4.31233843226671e-14
Srpk3	2.32971044788982e-18	3.90386453031074	0.052	0.007	4.74958069011297e-14
Loxl1	2.49985067074131e-18	-1.60566898818379	0.07	0.334	5.0964455624403e-14
Dse	2.52396099264876e-18	-1.02637612653063	0.074	0.342	5.14559927571303e-14
Angptl1	2.56751816801365e-18	-1.94138800410443	0.137	0.401	5.23439928912942e-14
Sh3bp5	2.73910180729431e-18	1.90901209018022	0.248	0.096	5.58420685453091e-14
P2rx7	2.8308134771695e-18	1.62573961852888	0.122	0.03	5.77117943590545e-14
Mylk	2.88392655271798e-18	-1.76049089811173	0.089	0.352	5.87946106302615e-14
Adgrl3	3.05588992013738e-18	3.1450737355862	0.137	0.037	6.23004278018408e-14
Axl	3.32547704471242e-18	-2.0258318236895	0.126	0.394	6.7796500510552e-14
S100a10	3.44400608210711e-18	-1.26464658405622	0.644	0.812	7.02129519959176e-14
Sntb2	3.53843819761386e-18	-1.71883830299861	0.144	0.417	7.21381395347537e-14
Zfhx2os	3.77874226774999e-18	4.73372777290311	0.022	0.001	7.7037218612619e-14
Tcea3	4.04933589786816e-18	-1.17504201252105	0.093	0.358	8.25538109498383e-14
Tmem50a	4.31385904751439e-18	1.2873022705302	0.644	0.561	8.79466444016759e-14
A530076I17Rik	5.06381265491115e-18	6.98689864546177	0.011	0	1.03235948595674e-13
Mageb16	5.12795945879068e-18	6.38639141351276	0.011	0	1.04543709486366e-13
Pid1	5.57037580135931e-18	-2.62946383183814	0.044	0.285	1.13563251462312e-13
Acat2	6.17278116568139e-18	2.77410986964117	0.17	0.054	1.25844489624746e-13
Lum	6.19095387607274e-18	-2.02845718155794	0.137	0.397	1.26214976671495e-13
Nrbp2	6.36663695189711e-18	2.44196454820761	0.278	0.124	1.29796627538326e-13
Timp2	6.46008028537076e-18	-0.840050033724057	0.659	0.773	1.31701656777854e-13
Mkx	6.76061936857835e-18	-2.35845849907459	0.052	0.296	1.37828747067207e-13
Snn	8.16952040566643e-18	2.85082807091762	0.119	0.029	1.66552012510321e-13
Fxyd5	8.2185481038067e-18	-2.06579148920162	0.119	0.377	1.67551540192307e-13
Ccdc3	8.85765109942416e-18	-2.05640818924095	0.078	0.335	1.8058093296396e-13
Emp1	9.2558950411287e-18	-1.03581299674298	0.348	0.636	1.88699932203491e-13
Scarf2	9.53191219057797e-18	-1.91758891930529	0.104	0.363	1.94327093829313e-13
Fap	9.78324179580865e-18	-2.22639638773205	0.033	0.268	1.99450950491151e-13
Adgrg2	9.8869309099844e-18	-3.22555519702361	0.033	0.269	2.01564860461852e-13
Igfbp5	1.02963788816611e-17	-1.69945658435332	0.248	0.524	2.09912276260424e-13
Nbl1	1.05048532992612e-17	-0.977031023297966	0.211	0.501	2.14162444212038e-13
Egfr	1.31390450647247e-17	-1.74764875563202	0.044	0.286	2.67865711734543e-13
Shroom3	1.31571341289389e-17	2.65806652237686	0.052	0.007	2.68234493486676e-13
Cpxm2	1.39150926048579e-17	-1.44393123684012	0.148	0.406	2.83686992935238e-13
Egfl6	1.5986159521671e-17	-2.75500113609273	0.044	0.281	3.25909834168307e-13
Pitx1	1.62310721747764e-17	-1.81904188920854	0.044	0.288	3.30902868427166e-13
Anks1	1.67271364940771e-17	1.94952406155797	0.204	0.072	3.4101613170475e-13
Zswim6	1.73317398678863e-17	1.88318483302368	0.23	0.087	3.53342180686598e-13
Dnaic2	1.77792563433513e-17	3.39009086660625	0.059	0.009	3.62465699071902e-13
Ddhd1	1.79090549597775e-17	2.51374050514041	0.259	0.111	3.65111903464985e-13
Foxn3	1.81252144268029e-17	-1.6122878057693	0.2	0.463	3.69518746519231e-13
Egflam	1.8198822799711e-17	2.31119010868564	0.133	0.036	3.71019400417708e-13
Htr1b	1.86078426872515e-17	3.68733615043384	0.03	0.002	3.79358088864997e-13
Cdh10	1.88519170842622e-17	5.10706755080447	0.022	0.001	3.84334033596854e-13
Kcnc3	1.93943162441148e-17	4.86722689619055	0.022	0.001	3.95391925268769e-13
Fstl1	2.00199399846688e-17	-1.45093879111245	0.537	0.69	4.08146516467443e-13
Piezo1	2.23346821018018e-17	-2.6366332306868	0.041	0.277	4.55337164009434e-13
Ly6e	2.27022442014549e-17	-2.6746715710811	0.052	0.29	4.62830652535062e-13
Serping1	2.39395347550871e-17	-1.40762728510719	0.222	0.493	4.8805529505196e-13
Cdkn1b	2.48120911990354e-17	1.99720386268378	0.504	0.358	5.05844103274735e-13
Ndufa4l2	2.84101075420767e-17	-1.36688090782765	0.281	0.53	5.79196862460318e-13
Sema3b	2.87061416418748e-17	1.29576861359569	0.537	0.348	5.85232109652902e-13
Ly6c1	2.88220966181824e-17	-2.74315344498916	0.078	0.319	5.87596083754885e-13
Tmem134	2.95630916112679e-17	2.15230356906037	0.519	0.403	6.02702748678919e-13
Dap	3.03474745341263e-17	-0.891892971263145	0.33	0.578	6.18693963327233e-13
mt-Co2	3.51152870310809e-17	0.73916296026261	0.956	0.918	7.15895356702647e-13
Frmd4b	3.97057632518266e-17	-2.16899757475008	0.019	0.242	8.09481395414989e-13
Nr4a2	4.16452362725469e-17	2.02712247641721	0.463	0.292	8.49021431888414e-13
Kras	4.21552821191568e-17	2.21338432750734	0.47	0.333	8.59419736563251e-13
Lims2	4.49221223341218e-17	1.40951986527826	0.233	0.088	9.15827308025740e-13
Scara3	5.61711367614419e-17	-1.6573065845554	0.052	0.292	1.14516096515552e-12
Hoxc10	5.84106119130858e-17	-2.24387024790688	0.037	0.268	1.19081714507208e-12
Sptbn1	5.92700638136299e-17	1.03619796615222	0.693	0.602	1.20833879096847e-12
Car11	6.19579448873863e-17	1.95289167342312	0.085	0.017	1.26313662241914e-12
Fndc1	6.21354144836439e-17	-1.18065192539869	0.33	0.545	1.26675469507805e-12
Entpd2	6.29463280561971e-17	2.11129327866992	0.296	0.135	1.28328679008169e-12
Inhba	6.51660770255153e-17	-2.56914142285648	0.041	0.269	1.32854081231918e-12
Fbln1	6.77938864905189e-17	-2.87268765842075	0.048	0.278	1.38211396388221e-12
Ldlr	7.31076418075459e-17	1.61208125235045	0.315	0.148	1.49044549353044e-12
Ltbp1	7.42689823582939e-17	-1.50186729574683	0.13	0.388	1.51412174333854e-12
Ckap4	7.45899290918538e-17	-1.28927035745321	0.281	0.514	1.52066488439562e-12
P3h4	7.46060075095597e-17	-0.950472680792509	0.159	0.415	1.52099267509739e-12
Adgb	7.55635595329745e-17	6.00994026665822	0.015	0.001	1.54051428819875e-12
Emp3	7.60599070581283e-17	-0.744750453580772	0.504	0.733	1.55063332519406e-12
Rbpj	7.81868018512161e-17	-1.5021880467378	0.181	0.446	1.59399432934074e-12
Ndfip2	8.04492531622904e-17	2.12544198646809	0.441	0.289	1.64011892421961e-12
Mef2c	8.04723940553115e-17	-1.4249811171806	0.119	0.379	1.64059069760564e-12
Rps28	8.58731269683959e-17	-0.652223814660342	0.867	0.919	1.75069543950469e-12
Pkd1	8.98497097237179e-17	-1.46000536076471	0.148	0.411	1.83176603213744e-12
Meg3	9.06663455789061e-17	-1.50944855641249	0.381	0.598	1.84841478731716e-12
Crip1	9.33813384330778e-17	-1.3120248068842	0.8	0.921	1.90376534663516e-12
Grn	1.11539108569023e-16	-1.23289315023833	0.315	0.569	2.27394780639667e-12
Nr4a1	1.31436044894671e-16	1.33430883067303	0.519	0.334	2.67958664726765e-12
Plscr2	1.36362994883745e-16	2.55043952600152	0.067	0.011	2.7800323766949e-12
Prrc1	1.41958283252866e-16	-1.26801048203191	0.17	0.431	2.89410352067617e-12
Cgref1	1.48039564257778e-16	-1.81421429473589	0.089	0.33	3.01808259652333e-12
Tmem71	1.59579784264745e-16	2.85617286342309	0.056	0.008	3.25335306180535e-12
Bzw2	1.6087145422612e-16	2.29270899221523	0.326	0.17	3.27968633730791e-12
Mafb	1.65475227689887e-16	-1.90982007537337	0.063	0.3	3.37354346691372e-12
Pdpn	1.65674559207603e-16	-1.35599792926137	0.056	0.298	3.3776072385654e-12
Sema3a	1.92584955300284e-16	-2.78869724096392	0.041	0.266	3.92622948370689e-12
Prelp	1.97248571941147e-16	-2.17507579349095	0.115	0.361	4.02130663616416e-12
S1pr3	2.15705289751386e-16	2.28448703907861	0.152	0.047	4.39758374216151e-12
Tcim	2.39012962557304e-16	1.21818372988786	0.181	0.06	4.87275726765576e-12
C1qtnf2	2.39301804128295e-16	-1.31380696628878	0.085	0.33	4.87864588076356e-12
Dkk2	2.54687729828375e-16	-2.08137987490684	0.059	0.293	5.19231874801108e-12
Kctd12	2.5733283730481e-16	-2.01822908429143	0.111	0.356	5.24624455413317e-12
Gng11	2.58381494188837e-16	-0.800561369132195	0.319	0.571	5.26762352202782e-12
Ecscr	2.95303072545124e-16	1.59321189611022	0.23	0.09	6.02034373997745e-12
Cd44	2.99044517223182e-16	-1.75449030468283	0.089	0.33	6.09662057262901e-12
Fibin	3.11159596027885e-16	-1.51895401537654	0.178	0.427	6.3436106842205e-12
Prxl2c	3.11171501165536e-16	-1.48191990346316	0.07	0.308	6.34385339426179e-12
Timp3	3.3358689443261e-16	0.984631186059249	0.674	0.566	6.80083601679763e-12
Col8a1	3.63927025763285e-16	-2.72446882618636	0.048	0.27	7.41938027423609e-12
Loxl3	4.44948633345847e-16	-1.61740425580482	0.078	0.308	9.07116778802179e-12
Atp8b2	4.85099383560713e-16	-1.76266651554448	0.048	0.278	9.88972113265226e-12
Trp53cor1	5.41492840310634e-16	3.34525059992726	0.056	0.008	1.10394145354129e-11
Pdgfra	5.68783801849432e-16	-1.75326168188801	0.052	0.279	1.15957953683044e-11
Clcn6	5.78866673656905e-16	2.24270907382942	0.13	0.037	1.18013548758433e-11
Mapk3	6.22880809721128e-16	1.96477111699023	0.452	0.304	1.26986710677846e-11
Raph1	6.54673454745896e-16	-1.75343563238209	0.1	0.343	1.33468277219046e-11
Negr1	6.55282808239275e-16	2.7183037315344	0.126	0.035	1.33592506115741e-11
Hspb2	6.78551579504568e-16	1.93622053778541	0.337	0.178	1.38336310513596e-11
Vasn	6.89809661696095e-16	-2.45479498630725	0.052	0.276	1.40631495729983e-11
Gm45518	7.03969599537588e-16	4.25964237197365	0.019	0.001	1.43518282257728e-11
Zfp521	7.39915363580764e-16	-2.23749671994719	0.033	0.248	1.5084654517321e-11
Chad	7.71822692842361e-16	-2.54961685011782	0.148	0.385	1.57351492389772e-11
Slc38a1	7.74435427570761e-16	-5.4046322809465	0.007	0.208	1.57884150618851e-11
Ahr	8.09713712239896e-16	2.77744480663585	0.167	0.056	1.65076334514348e-11
Fgfr1	8.46260069504508e-16	-1.13314771109769	0.233	0.493	1.72527040369884e-11
Insyn2b	8.51831238539892e-16	4.82243486909977	0.011	0	1.73662834601128e-11
Zswim5	8.54171346417698e-16	5.52645926464329	0.011	0	1.74139912394176e-11
Ctsh	8.61342795351009e-16	-1.31482506829629	0.078	0.317	1.7560195568821e-11
Tmem119	9.87188799636813e-16	-1.39896370626353	0.067	0.303	2.01258180581957e-11
Gramd1b	1.06544107962779e-15	3.05890863865993	0.1	0.024	2.17211472903717e-11
Xkr4	1.09449697716062e-15	3.03749628709478	0.085	0.018	2.23135098733736e-11
Sod3	1.10138678781054e-15	-2.44694812104074	0.13	0.366	2.24539724430935e-11
Tiam1	1.24787532940305e-15	1.91324717032028	0.152	0.048	2.54404343405401e-11
Mxra8	1.24855427918164e-15	-1.03100394267406	0.267	0.506	2.54542760896762e-11
Kera	1.29509165818614e-15	-1.7122243323926	0.252	0.474	2.64030336354409e-11
Prdm16	1.40621048775446e-15	1.8787596326401	0.096	0.022	2.86684132138502e-11
Herpud1	1.52125333989792e-15	-1.05132266373776	0.196	0.444	3.1013791840499e-11
Cdh13	1.53442097204689e-15	-1.60942956849089	0.052	0.276	3.12822403571199e-11
Gm19938	1.58025623845613e-15	3.5412950814069	0.085	0.018	3.22166839334051e-11
Kcnma1	1.7168047483577e-15	-1.96323495149458	0.041	0.256	3.50004984047683e-11
2310014F06Rik	1.72358260490869e-15	3.69960698609803	0.044	0.006	3.51386785662734e-11
Cacna2d1	1.73841722258813e-15	-1.11536870085026	0.111	0.356	3.54411119169042e-11
Tmem176a	1.80424364672282e-15	1.20833083117859	0.378	0.203	3.67831152257381e-11
Nkd1	1.83058783427821e-15	2.28361907271216	0.237	0.102	3.73201941774299e-11
P2ry2	1.9132073201517e-15	2.15991509005388	0.07	0.013	3.90045576359327e-11
Dkk3	2.04625000873295e-15	-1.33047687145156	0.137	0.382	4.17168989280387e-11
Dst	2.17787169046779e-15	1.58622848284635	0.57	0.459	4.44002701535669e-11
Hist1h2bc	2.18432221689441e-15	1.72199380477691	0.426	0.266	4.45317770358264e-11
Sntb1	2.39522882702512e-15	2.3624752615455	0.104	0.026	4.88315300965612e-11
Ss18l2	2.47687849450987e-15	2.4301748639691	0.378	0.234	5.04961218675727e-11
Plscr4	2.47803595431614e-15	1.91089918873857	0.185	0.066	5.05197190006431e-11
Capzb	2.49417934683523e-15	-1.05903204515811	0.311	0.566	5.08488343439298e-11
Tjp2	2.6145236360785e-15	2.15617699612158	0.17	0.059	5.33022933687323e-11
Itm2c	2.72896449016382e-15	-0.965586495936306	0.333	0.563	5.56353990609697e-11
Mmp2	2.80607440958699e-15	-1.28578519898849	0.252	0.503	5.720743898825e-11
Col8a2	3.07986231420509e-15	-2.31462534908885	0.044	0.254	6.27891529996992e-11
mt-Nd2	3.0911443799394e-15	0.652669097816161	0.87	0.834	6.30191604738245e-11
Srpx2	3.24717989164291e-15	-2.76346029435651	0.041	0.248	6.62002564509241e-11
Clasp2	3.2510066046822e-15	1.79292438425976	0.341	0.18	6.62782716496559e-11
Antxr1	3.29541827090419e-15	-1.05115499916085	0.244	0.475	6.71836922889238e-11
Ncam2	3.51927501529968e-15	3.18849382530573	0.081	0.017	7.17474597369145e-11
Pth1r	3.54970132780463e-15	-1.61375400440818	0.033	0.239	7.23677609699529e-11
Dnm3os	3.98369221705298e-15	-3.48933831681492	0.015	0.214	8.12155332290591e-11
Cgnl1	4.03544681696907e-15	-2.11317297396305	0.048	0.263	8.22706542575485e-11
Zfhx3	4.31426427163391e-15	-1.1959117130233	0.222	0.476	8.79549057058004e-11
Frmd8	4.35927500821614e-15	1.51266836575708	0.167	0.057	8.88725395925024e-11
Taldo1	4.61110175522238e-15	1.4317577733828	0.537	0.431	9.40065314837188e-11
C1qtnf3	4.75280337485887e-15	-1.88575724980283	0.115	0.344	9.68954024032477e-11
Dock4	4.96287176808869e-15	-2.39330099774454	0.052	0.265	1.01178066736024e-10
Sulf2	5.31059468761919e-15	-1.30485314885693	0.078	0.304	1.08267093896492e-10
Faah	5.71252308784929e-15	2.8121315993617	0.056	0.009	1.16461208191984e-10
Skil	5.87632026908411e-15	-1.16142786802534	0.111	0.351	1.19800541325818e-10
Rap2a	5.94874104472801e-15	2.25850144325848	0.396	0.253	1.2127698367887e-10
Plpp1	6.03335351970482e-15	-1.40255073351446	0.27	0.489	1.23001978206222e-10
Pck2	6.06837354554926e-15	-2.29007231439057	0.044	0.256	1.23715931473113e-10
Ctsb	6.29601732809004e-15	-1.04513810873145	0.441	0.69	1.28356905267772e-10
Adcy7	6.32649871761254e-15	-3.99027302873949	0.015	0.21	1.28978329355967e-10
Hopx	6.55706338338414e-15	-1.55632612740797	0.063	0.281	1.33678851197052e-10
Actn1	6.92496196644539e-15	-1.76792322684749	0.067	0.286	1.41179199609922e-10
Tnfrsf1a	7.70869624158273e-15	-1.53037910478833	0.126	0.369	1.57157190277147e-10
Ier3ip1	7.72328690139392e-15	-0.971094567832003	0.3	0.538	1.57454650058718e-10
Celsr1	7.76813305908947e-15	2.29082243914742	0.048	0.007	1.58368928675657e-10
Fkbp11	8.01986728286758e-15	-0.720350533942194	0.104	0.336	1.63501034295821e-10
Gfra1	8.08081744254056e-15	2.76880657492719	0.159	0.054	1.64743625201074e-10
Sec24d	9.27988759226078e-15	-0.782463546671888	0.137	0.377	1.89189068343421e-10
Sat1	9.46668390131478e-15	1.39083431700717	0.611	0.505	1.92997284696104e-10
Plagl1	9.78337020398808e-15	-2.41349967021527	0.033	0.237	1.99453568348705e-10
Thbs2	1.02575172441291e-14	-1.04757511273624	0.307	0.531	2.09120004056061e-10
Rian	1.0407052189729e-14	-1.32514661833424	0.159	0.403	2.12168572992005e-10
Ergic1	1.09147642103634e-14	-1.00417846400618	0.1	0.331	2.22519297956678e-10
Cybrd1	1.13112478456281e-14	-2.69019835486549	0.037	0.242	2.30602409828819e-10
Crispld2	1.13155561495017e-14	-1.65933096189675	0.081	0.305	2.30690243219891e-10
Tm4sf1	1.15748907834307e-14	-1.17247790496195	0.185	0.443	2.35977298401801e-10
Sema3d	1.19841917629227e-14	-2.07785433951358	0.044	0.254	2.44321717470704e-10
Stk32a	1.22633197479745e-14	2.56020741905308	0.074	0.015	2.50012299701955e-10
Arpc1b	1.25967488155025e-14	1.28103413584083	0.704	0.67	2.56809918101649e-10
Sort1	1.30681989403205e-14	1.95074951500608	0.185	0.069	2.66421371796313e-10
1700008O03Rik	1.3934751517974e-14	5.03033663307045	0.015	0.001	2.84087779196937e-10
Epdr1	1.40138030893397e-14	1.49428798474511	0.233	0.099	2.85699403582369e-10
Ltbp3	1.44853452208876e-14	-0.873896410042388	0.167	0.409	2.95312733018236e-10
Chst12	1.47066683181547e-14	-1.6481880796985	0.093	0.32	2.99824847002219e-10
Chpf	1.48763651046653e-14	-1.31998214110883	0.111	0.342	3.03284455388811e-10
Mthfd2	1.55802073780369e-14	-2.83850413664692	0.063	0.27	3.17633687816039e-10
Srgap2	1.65286967824773e-14	1.81794726931588	0.296	0.145	3.36970541304366e-10
Polr2m	1.6776768175534e-14	-0.845957916307667	0.163	0.413	3.42027972794611e-10
Cilp	2.15368447565744e-14	-2.7536102322098	0.063	0.271	4.39071654052282e-10
Col4a1	2.16452046543126e-14	0.550173695488077	0.6	0.437	4.41280787287471e-10
Samd5	2.19409271400859e-14	2.18184238549676	0.119	0.034	4.4730968160493e-10
Scx	2.30702768821841e-14	-1.20202617559243	0.133	0.371	4.70333734797087e-10
Cd151	2.36131474848144e-14	1.22044648965703	0.4	0.231	4.81401237772912e-10
Pycr1	2.38579506852544e-14	-1.62522871908897	0.059	0.264	4.86392040620282e-10
Uaca	2.58303737541949e-14	2.17683262408087	0.274	0.132	5.26603829726772e-10
Adgrl2	2.71750748003122e-14	-1.52546476810773	0.1	0.326	5.54018249953965e-10
Phgdh	2.74073245117155e-14	1.90549659522073	0.419	0.277	5.58753124820345e-10
Vim	2.83956923033515e-14	0.443961192811728	0.907	0.906	5.78902978988426e-10
Itgb5	2.92942386041807e-14	-1.60170947118713	0.137	0.367	5.97221642423433e-10
Tmem184b	2.96427501821187e-14	-2.01892804950564	0.07	0.289	6.04326747962854e-10
Tsc22d1	3.00928601787242e-14	-1.28646248163494	0.293	0.527	6.1350314046365e-10
Ghr	3.04065825256456e-14	-2.68693077100544	0.044	0.248	6.19898997950337e-10
Syne1	3.21526280603343e-14	-1.60571075578274	0.104	0.334	6.55495628266035e-10
Cpz	3.28697904364464e-14	-1.33904049213263	0.115	0.337	6.70116417627832e-10
Tmem238	3.30625899737439e-14	-0.689579729374679	0.059	0.276	6.74047021794716e-10
Myoc	3.32630761395409e-14	-2.54351467434289	0.07	0.281	6.7813433325682e-10
Mbnl1	3.81323004076937e-14	-0.860920952068909	0.359	0.59	7.77403208411651e-10
Scd1	3.82187375803557e-14	2.85943573248048	0.385	0.248	7.79165403050713e-10
Ypel2	3.86801552054095e-14	2.28476303302573	0.222	0.096	7.88572324172683e-10
Rpn2	4.20724999727034e-14	-0.717072827625014	0.315	0.553	8.57732056943504e-10
Eva1c	4.22099136545415e-14	2.21377081671793	0.056	0.009	8.60533509675139e-10
Gamt	4.32084478031885e-14	2.07928930991886	0.33	0.187	8.80890625363604e-10
Msrb3	4.32112520250763e-14	-1.77065007126355	0.052	0.254	8.8094779503523e-10
Cthrc1	4.43835902688782e-14	-1.33515114993981	0.181	0.41	9.04848254811619e-10
Plekhs1	4.53701383569445e-14	6.24494067949698	0.011	0	9.24961010683027e-10
Pkm	4.9767984165801e-14	-0.836928776771006	0.407	0.619	1.01461989318818e-09
Surf4	5.02893714468146e-14	-0.890239993106213	0.278	0.5	1.02524941568621e-09
Cpm	5.08803329435726e-14	-1.6007209893366	0.048	0.254	1.03729734772061e-09
Smarca2	5.37096405869343e-14	-1.24661494483326	0.13	0.365	1.09497844264583e-09
Rbfox2	5.68744935398724e-14	-0.624512815011521	0.115	0.349	1.15950029979738e-09
Gm29358	6.07496828264613e-14	2.88182883691699	0.052	0.008	1.23850378378307e-09
Rhoq	6.43647896330379e-14	-1.222110958722	0.13	0.359	1.31220496624874e-09
Dpt	7.01461051203315e-14	-1.85304181606647	0.07	0.281	1.4300686450882e-09
Kdelr2	7.33087875428969e-14	-0.804627303789551	0.504	0.678	1.49454625163704e-09
H3f3b	7.625046831902e-14	0.729121535838008	0.77	0.814	1.55451829761986e-09
Sdc2	7.94559300738818e-14	-1.32703352812704	0.193	0.434	1.61986804641623e-09
Ppp1r16b	8.0979216939236e-14	1.25576085433899	0.096	0.024	1.6509232957402e-09
Acan	8.12475367649992e-14	-2.06950561917287	0.081	0.292	1.65639353202804e-09
Nucb1	8.48454923343837e-14	-1.16287336049232	0.263	0.5	1.72974505222108e-09
Elovl1	8.50641151354282e-14	2.14772058318148	0.407	0.277	1.73420211526597e-09
Pamr1	8.54618881221377e-14	-0.717672999323741	0.115	0.345	1.74231151314602e-09
Ppip5k2	8.65430667360022e-14	2.17193149682304	0.211	0.091	1.76435350154688e-09
Pdgfrl	9.09875340967394e-14	-1.14982213276242	0.248	0.467	1.85496285763023e-09
Zhx3	9.10837193651594e-14	-2.62698884070291	0.048	0.247	1.85692378669751e-09
Rtn1	9.29161023628012e-14	2.04235424202009	0.059	0.011	1.89428057887043e-09
Itga4	9.73205722578791e-14	1.39002869941749	0.156	0.053	1.98407450662138e-09
Nrp2	9.79361275893485e-14	1.51312510554198	0.326	0.169	1.99662383316405e-09
Ccser2	9.940535577314e-14	1.84808843456456	0.496	0.396	2.026576988147e-09
Col5a2	1.01467130094237e-13	-1.24520349333469	0.478	0.633	2.06861038123122e-09
Wipf1	1.02726278099903e-13	-0.70557131197217	0.163	0.407	2.09428063162273e-09
Mettl1	1.03384634398374e-13	-1.0204317577553	0.093	0.309	2.10770254147966e-09
Lbp	1.10769368274129e-13	-1.19604191546778	0.107	0.328	2.25825511100467e-09
Clvs1	1.12927605258512e-13	5.61852337566567	0.022	0.002	2.30225508840528e-09
Marcksl1	1.19037483518165e-13	0.849041312371286	0.326	0.165	2.42681717648482e-09
Txndc5	1.26943142812231e-13	-0.697375410945682	0.296	0.508	2.58798985251295e-09
Snx10	1.31584879303533e-13	1.66045148125133	0.189	0.073	2.68262093436112e-09
Gask1b	1.44623866370771e-13	1.82827416173395	0.389	0.251	2.94844676370091e-09
Snx9	1.51575622920582e-13	-0.75119728849368	0.137	0.369	3.0901722244819e-09
Sema5a	1.54937779539808e-13	3.10910026849337	0.252	0.126	3.15871651147806e-09
Crtac1	1.65994553502569e-13	3.47386469162761	0.03	0.003	3.38413096225687e-09
Svil	1.82845237840641e-13	-0.659252490298041	0.126	0.353	3.72766586385714e-09
Cyba	1.9664395106151e-13	-1.20700553471248	0.296	0.552	4.00898023029100e-09
Shisa5	2.10833872536697e-13	-1.33571522579681	0.152	0.384	4.29827015940564e-09
Sec61g	2.32839508710706e-13	-0.51143830018084	0.615	0.786	4.74689906408516e-09
Angptl7	2.36487645170984e-13	-2.05884238506898	0.304	0.506	4.82127362210084e-09
N4bp2	2.37211750966313e-13	-1.33043683378198	0.041	0.232	4.83603596695023e-09
Mob3b	2.50630073087154e-13	2.7746192215029	0.181	0.072	5.10959530002782e-09
2900089D17Rik	2.51619702890275e-13	2.62117249094822	0.085	0.021	5.12977088282404e-09
Tpm2	2.56500905725458e-13	-1.81784844220714	0.196	0.427	5.22928396502491e-09
Spata13	2.57224357309624e-13	2.01470309393899	0.1	0.027	5.2440329724713e-09
Gars	2.6382531142804e-13	-0.991834566850189	0.13	0.355	5.37860662408345e-09
Pim1	2.74495779737946e-13	-1.96143180398635	0.126	0.344	5.59614546151751e-09
4930523C07Rik	2.76469314945819e-13	-1.64309363924731	0.059	0.257	5.63637992380041e-09
Col11a2	2.77432351104499e-13	-2.03407863105853	0.174	0.374	5.65601334196742e-09
B3gnt9	2.88130016540714e-13	-1.41264488425995	0.063	0.267	5.87410664721554e-09
2900097C17Rik	2.89645924189521e-13	-0.593771143985724	0.237	0.485	5.90501145645175e-09
Fbn2	2.90159664489415e-13	-1.44561389464303	0.074	0.278	5.91548507994571e-09
Vcan	2.98302958805508e-13	-1.21606328665734	0.133	0.364	6.0815024211679e-09
Bex4	3.02669563418201e-13	5.23706343415176	0.019	0.001	6.17052438940685e-09
Pxmp2	3.10584689054943e-13	3.926106475638	0.067	0.014	6.33189005576312e-09
Nrk	3.65681128016667e-13	-4.0093955349954	0.026	0.206	7.45514115687579e-09
Fat4	3.90201911623132e-13	-1.95111156258924	0.037	0.225	7.95504637226079e-09
Pkd2	3.94340012105169e-13	-0.943523325241376	0.204	0.441	8.03940982678809e-09
Jam2	3.97585987745803e-13	-1.43381538558739	0.048	0.244	8.10558553217368e-09
Cd82	4.02271584580649e-13	1.63765103659569	0.267	0.13	8.20111079484569e-09
Tgfa	4.0363082514521e-13	3.26944483068202	0.056	0.01	8.22882163223539e-09
Mmp23	4.55744213898103e-13	-0.80190879693709	0.144	0.371	9.29125728874063e-09
Tbx15	4.62135506904218e-13	-2.27397069278956	0.022	0.201	9.42155657925629e-09
Sgms2	4.76885307898498e-13	-2.85805115821996	0.041	0.227	9.72226077212668e-09
Sccpdh	4.90089645477212e-13	2.51988670397169	0.274	0.146	9.99145760234393e-09
Cfl2	4.9475438985303e-13	1.48673885555021	0.456	0.316	1.00865577459337e-08
Dusp6	4.97662608773267e-13	1.79441749513709	0.278	0.139	1.01458476050606e-08
Arl8a	5.0065575898013e-13	1.90852069050904	0.404	0.27	1.02068689583279e-08
Adam15	5.1061809560308e-13	-1.72848531145549	0.074	0.273	1.040997111506e-08
Fut8	5.1363767295834e-13	2.63981595922478	0.315	0.187	1.04715312386017e-08
Slc39a13	5.17741029426045e-13	-1.01637825032366	0.167	0.386	1.05551863669088e-08
Man2a1	5.29062485278095e-13	-0.386901721371186	0.115	0.335	1.07859968873645e-08
Cd302	5.66158506982997e-13	-0.735139844694924	0.178	0.417	1.15422734818624e-08
Svep1	5.73460676729157e-13	-3.51053647069551	0.037	0.215	1.16911428164773e-08
Arhgap21	5.95964918895506e-13	-1.11881780249316	0.093	0.3	1.21499368015227e-08
Prr13	6.13306877675599e-13	-2.0217814354462	0.107	0.312	1.25034873151724e-08
Fkbp14	7.25233774548196e-13	-0.687995278695011	0.133	0.35	1.47853409617141e-08
Tshz2	7.47285321795387e-13	-1.53681474196223	0.074	0.274	1.52349058554425e-08
0610005C13Rik	7.72630631000322e-13	4.52663475455682	0.015	0.001	1.57516206742036e-08
Aldh1a1	7.93473727907697e-13	-1.64282075383065	0.037	0.22	1.61765488908542e-08
Spats2l	8.08790910962064e-13	-1.47212939548107	0.1	0.309	1.64888203017836e-08
Cab39l	8.44770262479341e-13	1.87648404978832	0.281	0.147	1.72223313411663e-08
Snta1	8.54603623950863e-13	2.26724602847347	0.274	0.141	1.74228040814863e-08
Nrcam	8.63718063456157e-13	3.1163182856545	0.1	0.028	1.76086201596807e-08
Ppic	8.7527361128227e-13	-0.651219198246759	0.444	0.64	1.78442031132116e-08
Gpx3	8.89281934621426e-13	-3.01382081852341	0.063	0.251	1.8129790801127e-08
Arfgap3	9.35029028338385e-13	-1.70024728547986	0.081	0.28	1.90624368007347e-08
Asrgl1	9.39751640464661e-13	2.3455921508063	0.226	0.105	1.9158716694153e-08
Lman1	9.8112877088869e-13	-0.660227340497402	0.274	0.498	2.00022722521077e-08
Sc5d	1.00010899984527e-12	2.09076526273843	0.293	0.161	2.03892221798455e-08
Rb1	1.01680288177993e-12	1.88309513327198	0.207	0.089	2.07295603508474e-08
Vkorc1	1.01716272987711e-12	-0.701251601700344	0.378	0.566	2.07368965740045e-08
Gm29083	1.01823391650413e-12	4.56418416170106	0.019	0.001	2.07587348557696e-08
Itga5	1.05521505450122e-12	-2.15161937830495	0.03	0.21	2.15126693161164e-08
Rnf144a	1.0619634591525e-12	-2.06585867889459	0.015	0.186	2.1650249041742e-08
Crim1	1.06716230978419e-12	-0.968975245152812	0.078	0.283	2.17562380095703e-08
Nek11	1.08685713295913e-12	5.92997430062431	0.011	0	2.21577563696378e-08
Rims3	1.09160531580114e-12	6.23279935442188	0.011	0	2.22545575732378e-08
Caskin2	1.11939395699908e-12	1.84576154015691	0.207	0.091	2.28210846013402e-08
Ehd2	1.13000171625516e-12	-1.00580117308435	0.185	0.408	2.3037344989294e-08
Tmed9	1.13704635319296e-12	-0.536494924634429	0.407	0.617	2.31809640025449e-08
Shox2	1.13769330221172e-12	-1.59831627026348	0.044	0.23	2.31941533521903e-08
Igdcc4	1.19970035236335e-12	-3.53346483070069	0.026	0.198	2.44582910836317e-08
Angptl2	1.25770132575884e-12	-0.886610767938254	0.285	0.496	2.56407569282455e-08
Sobp	1.27262532774245e-12	-2.6484151888534	0.041	0.222	2.59450125566853e-08
Prnp	1.28546396844565e-12	1.93060669744264	0.57	0.494	2.62067539247014e-08
Rcn3	1.32931743974712e-12	-0.843639873377071	0.485	0.624	2.71007946441245e-08
Samd8	1.487291347016e-12	1.78664031280674	0.278	0.143	3.03214086916153e-08
Nradd	1.49047211970537e-12	1.54095526847092	0.148	0.052	3.03862551044335e-08
Col12a1	1.54026758049636e-12	-1.42173172647899	0.381	0.538	3.14014351635793e-08
Smtn	1.54562607018651e-12	2.18028646529725	0.359	0.233	3.15106786928924e-08
Iqgap2	1.56463406059528e-12	2.34849626817523	0.167	0.064	3.1898194593356e-08
Rab23	1.6281536794997e-12	-2.2380103783817	0.067	0.258	3.31931690639604e-08
Fibp	1.65761789122794e-12	1.90495366796613	0.378	0.245	3.3793855948464e-08
Retreg1	1.68503999356455e-12	1.70901648087055	0.381	0.248	3.43529103488004e-08
Col11a1	1.69674969622104e-12	-1.84649204205646	0.396	0.536	3.45916360568584e-08
Ifi30	1.70077733594486e-12	-1.21673594417446	0.144	0.362	3.46737475479079e-08
Hspb8	1.75539746654847e-12	-2.53558225063695	0.007	0.171	3.57872881505237e-08
Steap3	1.91671785145894e-12	-0.942510571212618	0.048	0.237	3.90761268376935e-08
H2-D1	1.91861307296758e-12	-0.806136981412313	0.415	0.66	3.91147647185901e-08
Eif4ebp1	1.93115063897906e-12	-0.681481376568004	0.211	0.444	3.93703680768661e-08
Gpc6	1.97071177920356e-12	-1.87540911422544	0.052	0.235	4.0176901042623e-08
Peg3	2.08062071639443e-12	-1.73763445425607	0.204	0.415	4.24176145451332e-08
Cd109	2.11971391544805e-12	-1.21673683056981	0.056	0.245	4.32146075942394e-08
Amotl1	2.2135799850443e-12	-0.9560396699297	0.167	0.399	4.51282551550982e-08
Tnxb	2.251658665413e-12	-2.38347693696637	0.17	0.358	4.59045652117748e-08
Mcu	2.26364825439313e-12	-1.0246252684799	0.085	0.285	4.61489969623128e-08
Peak1	2.3420812648022e-12	-2.08069449692013	0.059	0.248	4.77480107455224e-08
Srm	2.38318013612937e-12	-0.809092112872668	0.174	0.389	4.85858934352695e-08
Mef2a	2.42143775900543e-12	-1.17763513632494	0.226	0.452	4.93658515928437e-08
Rhoj	2.57423686566123e-12	-1.23077080233209	0.152	0.37	5.24809669802354e-08
Mast4	2.61743547736043e-12	-1.96270109735147	0.044	0.224	5.33616570769471e-08
Agpat4	2.70489554554485e-12	-1.53774659416813	0.089	0.288	5.51447054870229e-08
Gpr137b	2.74321342406538e-12	1.68203981250473	0.204	0.087	5.59258920764208e-08
Aldh18a1	2.83536868642817e-12	-1.28694552815215	0.059	0.252	5.7804661410211e-08
Efnb1	2.88350774046312e-12	1.80510269858716	0.196	0.083	5.87860723048216e-08
Twsg1	2.9119415503238e-12	-0.822754091897511	0.148	0.366	5.93657523864513e-08
Tkt	3.01693924601256e-12	1.74214626385939	0.43	0.317	6.15063404084581e-08
Dok1	3.03957699560742e-12	-0.876375606114716	0.104	0.31	6.19678562094485e-08
Tapbp	3.11712965079788e-12	-1.62633932673467	0.107	0.307	6.35489221908164e-08
Pmvk	3.13140579558932e-12	2.11384049271096	0.259	0.134	6.38399699546795e-08
2810468N07Rik	3.16371728935614e-12	2.9814195943979	0.1	0.029	6.44987043781037e-08
Tram1	3.1640426271176e-12	-0.713345492360846	0.319	0.526	6.45053370390464e-08
Ccn2	3.23025718708537e-12	-1.50716716102675	0.167	0.377	6.58552532731094e-08
Arfgap1	3.30626599222543e-12	-1.74193073122184	0.067	0.261	6.74048447834998e-08
Mvk	3.63472873454255e-12	2.28513137042496	0.207	0.094	7.41012147111189e-08
mt-Co1	3.73149451152032e-12	0.763320685928562	0.959	0.948	7.60739786063647e-08
Purb	4.21233604231087e-12	1.43122580169671	0.515	0.414	8.58768948945918e-08
Fam102b	4.42299338493293e-12	-0.401548139092964	0.137	0.359	9.01715661386276e-08
Nnmt	4.42337022737609e-12	-1.24280453030019	0.07	0.261	9.01792488255163e-08
Rabgap1l	4.49828246398579e-12	-1.5811048426555	0.07	0.26	9.17064845932782e-08
Ism1	4.55623747950471e-12	-2.22513352125328	0.03	0.201	9.28880134946626e-08
Prrx2	4.62392672782403e-12	-4.12778399272121	0.015	0.176	9.42679942001486e-08
Rnh1	4.85563464517883e-12	-1.03690420139194	0.259	0.491	9.89918235112609e-08
Aprt	4.92688838087014e-12	-0.88880140210232	0.152	0.38	1.004444734208e-07
Ywhae	4.97549671858361e-12	0.832605523207515	0.644	0.616	1.01435451601764e-07
Sox9	5.21860817826562e-12	-2.9313236311198	0.03	0.199	1.06391764930301e-07
Nme2	5.25914669702422e-12	-0.38238040653377	0.778	0.841	1.07218223712233e-07
Kcnk5	5.78042572381492e-12	2.86252932455422	0.063	0.013	1.17845539231415e-07
Psph	5.94334942578012e-12	2.03850599059378	0.219	0.102	1.21167064743379e-07
Zeb1	6.1470478084928e-12	-1.18276472795527	0.126	0.338	1.25319863671743e-07
Olfml2a	6.25601347850702e-12	1.69606618089026	0.185	0.075	1.27541346786323e-07
Tsc22d3	6.44026550772889e-12	-0.756783848492794	0.23	0.462	1.31297692906069e-07
Neo1	6.52999746028246e-12	-0.958325194386832	0.085	0.275	1.33127058222779e-07
Clip2	6.64036543369284e-12	2.66362934267462	0.178	0.075	1.35377130096696e-07
Syne2	6.64760293252256e-12	1.3115915552389	0.248	0.116	1.35524680985337e-07
Txn1	6.98246655476703e-12	-0.887514802338644	0.496	0.704	1.42351545652035e-07
Las1l	7.16356157714152e-12	1.99043276882747	0.248	0.123	1.46043529873184e-07
Rin2	7.21611812849175e-12	-0.797651589956956	0.13	0.342	1.47115000285561e-07
Serpinh1	7.30569536871403e-12	-0.637608047339254	0.7	0.762	1.48941211481973e-07
Fmnl2	7.45783678112709e-12	1.98280838319307	0.278	0.149	1.52042918456838e-07
Smad7	7.47150851569833e-12	-3.33779677046231	0.033	0.202	1.52321644109542e-07
Il16	7.48950789238375e-12	2.20795189065179	0.196	0.086	1.52688597402027e-07
Hs2st1	7.51475982333963e-12	1.91623342457859	0.367	0.241	1.53203408518425e-07
Cpxm1	7.74563708438045e-12	-1.88797106813403	0.059	0.238	1.57910303239264e-07
Pxdn	7.76504283038721e-12	-0.52857397246133	0.089	0.287	1.58305928183104e-07
Aspn	7.79830031330831e-12	-1.97327340151746	0.144	0.339	1.58983948487416e-07
Gm17455	7.86711841181812e-12	-1.06875365180566	0.052	0.233	1.60386943061736e-07
Rnf5	7.97477750364803e-12	1.98872955889007	0.274	0.147	1.62581788966872e-07
Abca2	8.3829456704478e-12	2.1009993524588	0.196	0.087	1.70903113383419e-07
Apbb2	8.45679144118314e-12	-1.65695995274844	0.089	0.284	1.72408607111401e-07
Mmp14	8.4769086080909e-12	-1.19091048860324	0.23	0.449	1.72818735793149e-07
Sema3c	8.70276181095238e-12	-1.03473290921255	0.215	0.435	1.77423205039886e-07
Ormdl3	8.72471048044964e-12	-1.11013017812111	0.111	0.314	1.77870672564927e-07
Adgrg6	8.90230139479597e-12	2.09394109107486	0.222	0.106	1.81491218535705e-07
Oaz2	8.98588471934768e-12	-0.742008757706367	0.144	0.362	1.83195231773341e-07
Flrt1	9.20015977312173e-12	3.44320680364802	0.037	0.005	1.87563657294633e-07
Cd34	9.29352920113854e-12	-2.13096283073585	0.089	0.271	1.89467179823611e-07
Sfrp2	9.45491737910169e-12	-2.03463772539834	0.059	0.24	1.92757400607746e-07
Dusp4	9.51152746878112e-12	2.79206253149246	0.048	0.008	1.93911510506041e-07
Vit	9.62047934883649e-12	-0.939001904006018	0.107	0.305	1.96132712484729e-07
Ldha	9.90278137361229e-12	-0.875331873649256	0.437	0.626	2.01888003863834e-07
Kcnq1ot1	9.92421788820915e-12	-1.58354843076843	0.167	0.368	2.0232503008692e-07
Dtna	1.04593350202672e-11	2.94915110613356	0.085	0.023	2.13234463058188e-07
Fst	1.05448630820569e-11	0.744637954783374	0.285	0.137	2.14978123653893e-07
Colgalt1	1.13301853913114e-11	-0.576351660443474	0.222	0.44	2.30988489572665e-07
Gnas	1.38539431913894e-11	-0.527444580570559	0.793	0.828	2.82440339842855e-07
Slc27a3	1.39590299193179e-11	-1.79138532113641	0.019	0.177	2.84582742965134e-07
Gpr180	1.41613933134355e-11	-1.46492497110652	0.141	0.346	2.88708325481009e-07
Ccdc40	1.48747454623628e-11	6.61702707049565	0.011	0	3.0325143574119e-07
Tram2	1.49409664198819e-11	-1.07946032175871	0.093	0.285	3.04601482402133e-07
Marveld3	1.5051975774443e-11	4.66092205386256	0.011	0	3.06864630113569e-07
Grb10	1.53465517873643e-11	-1.13370016148879	0.17	0.388	3.12870151288995e-07
Zfyve19	1.55865774245469e-11	2.50712434675924	0.156	0.061	3.17763553954237e-07
Ptp4a3	1.56436104677234e-11	-2.18870794344692	0.033	0.2	3.18926286605477e-07
Pofut2	1.5787024771293e-11	-0.829767181420476	0.256	0.464	3.21850074012351e-07
Cacna1g	1.65030601629164e-11	-1.01374534847874	0.019	0.176	3.36447887541377e-07
Zyx	1.65347502703206e-11	-2.73503400964019	0.059	0.233	3.37093953761026e-07
Acta2	1.68628992423856e-11	-2.07768707892276	0.219	0.45	3.43783926854514e-07
Nfatc4	1.69004371307196e-11	-3.10433653747637	0.022	0.183	3.4454921178398e-07
Hif1a	1.69993424646845e-11	-0.841835407922814	0.215	0.44	3.46565594827524e-07
Mboat1	1.77669910814343e-11	2.14309075212025	0.141	0.052	3.62215647177201e-07
Cdkn1a	1.7778763966978e-11	1.14398262108719	0.485	0.342	3.6245566099478e-07
Cd248	1.86492077126454e-11	-2.80711666120571	0.03	0.191	3.80201397637701e-07
Srpr	1.88574855859139e-11	-0.636458377990417	0.241	0.445	3.84447558640027e-07
Col27a1	1.97981781880772e-11	1.31034801737267	0.244	0.119	4.03625458720331e-07
Rab1a	1.99484415417685e-11	-0.660180875567095	0.3	0.522	4.06688877712034e-07
Ski	2.02429027688333e-11	-0.828957735532638	0.322	0.519	4.12692058748204e-07
Atp1b2	2.07174216940528e-11	1.63408448021227	0.122	0.04	4.22366076076655e-07
Cxcl12	2.16732094282454e-11	-2.11031248889898	0.104	0.29	4.41851720613639e-07
Itpr2	2.2169609271217e-11	-2.48708257532897	0.03	0.194	4.51971824212301e-07
Tspan4	2.34023651150603e-11	-1.05121580186318	0.126	0.33	4.77104017600734e-07
Plpp5	2.41682573885484e-11	-0.944214563673256	0.093	0.286	4.92718263380336e-07
Rcn2	2.51957025013864e-11	-0.763826993376572	0.248	0.475	5.13664786895764e-07
Snx16	2.64299918395944e-11	2.55784002894759	0.167	0.068	5.3882824363381e-07
Sfxn1	2.71384325603181e-11	-1.38030443693594	0.044	0.215	5.53271224607204e-07
Frmd6	2.78382366568904e-11	-1.01687792437719	0.163	0.379	5.67538130724025e-07
Itpr1	2.79022924250792e-11	-1.97878048298027	0.067	0.241	5.6884403567009e-07
Hsd17b11	2.81513367845216e-11	1.79417240794922	0.296	0.17	5.73921303026042e-07
Sept6	2.81555622002135e-11	-0.715503711136926	0.048	0.224	5.74007446575752e-07
Ssr4	2.83047731385079e-11	-0.626164776185543	0.544	0.668	5.77049409974761e-07
Armh4	2.86325722596222e-11	-1.1184560778388	0.052	0.231	5.83732250656917e-07
Eid1	2.88848357940173e-11	1.43103235171353	0.526	0.477	5.88875147332631e-07
Clcn2	2.90575533920711e-11	2.93173694666313	0.074	0.018	5.92396341004153e-07
Scube2	2.92653038206449e-11	-3.19408304376283	0.026	0.184	5.96631748991488e-07
Arhgef9	2.95345490168314e-11	2.2824156602272	0.122	0.042	6.02120850806142e-07
Map4k4	2.99979207117637e-11	1.56400225250472	0.5	0.409	6.11567609550726e-07
Nt5e	3.09832974176779e-11	-1.6816753373376	0.052	0.223	6.31656484454199e-07
Lama4	3.13124922032104e-11	1.28378915244253	0.426	0.283	6.3836777854685e-07
Flrt2	3.42474548822825e-11	-2.6512618568189	0.03	0.188	6.98202862685093e-07
Islr	3.44346574993856e-11	-1.40124745056746	0.126	0.318	7.02019362439974e-07
Ppp1cc	3.48635948984152e-11	-0.723370133966832	0.2	0.423	7.10764109193991e-07
Fndc3b	3.53291446203645e-11	-0.806616711722232	0.278	0.485	7.20255271375371e-07
Scpep1	3.58025271040472e-11	-1.33450777682718	0.13	0.328	7.29906120070211e-07
Mical3	3.65859481904967e-11	2.0984948352933	0.211	0.1	7.45877725759657e-07
Plxdc2	3.70560579266099e-11	-0.600006252822044	0.219	0.437	7.55461852949796e-07
Tmem63b	3.72439048756838e-11	1.81262253758327	0.263	0.143	7.59291488700566e-07
Papss1	3.89863548604077e-11	1.75023740421972	0.396	0.283	7.94814816539132e-07
Nfkbia	3.92904490694667e-11	-0.832356291372197	0.419	0.636	8.01014385179218e-07
Hoxa9	3.98636052430007e-11	-2.52110234853765	0.026	0.182	8.12699320089056e-07
Zfp185	4.00583704270877e-11	-0.866305699562304	0.059	0.238	8.16669997897038e-07
Lmcd1	4.49333027157221e-11	-4.61945600259194	0.011	0.158	9.16055242465427e-07
Sptlc2	4.64100034165605e-11	1.98985284078472	0.3	0.175	9.46160739653418e-07
Ephx2	4.72619223956212e-11	2.55612698190245	0.056	0.011	9.6352881187953e-07
Tcn2	4.7858342162181e-11	0.93099668047402	0.244	0.118	9.75688021660384e-07
H2-DMa	4.89688214091023e-11	1.05019282766509	0.122	0.041	9.9832736206737e-07
Meox1	5.07182834089871e-11	-1.79605112835544	0.033	0.193	1.03399364385902e-06
Copg1	5.17534331886118e-11	-0.655092453591569	0.163	0.366	1.05509724241623e-06
Atp2b1	5.34103131100445e-11	-0.918314521729691	0.322	0.534	1.08887605337448e-06
Parp14	5.43560383607139e-11	2.09919702115013	0.13	0.046	1.10815655405987e-06
Higd2a	5.50823741264989e-11	1.53665497630057	0.5	0.423	1.12296436131693e-06
Lpgat1	5.55008415498208e-11	-0.288382437407589	0.081	0.267	1.1314956566762e-06
Ikbip	5.67149613521247e-11	-0.654402498172916	0.263	0.461	1.15624791708577e-06
A930028N01Rik	5.86736627575533e-11	4.62913062980607	0.026	0.003	1.19617996263824e-06
Rps2	5.88468135184914e-11	-0.412891983153001	0.833	0.883	1.19970998720148e-06
Galnt18	5.92138031831174e-11	-2.97885701813798	0.033	0.191	1.20719180549421e-06
Btg3	6.07839895335838e-11	-0.359867065004836	0.148	0.353	1.23920319462117e-06
Laptm4a	6.41096023109291e-11	-0.451401686022348	0.626	0.758	1.30700246231291e-06
Iqgap1	6.41461684214565e-11	-0.602503023054817	0.367	0.594	1.30774793560823e-06
B4galt1	6.53262972373061e-11	-0.967595718806817	0.078	0.26	1.33180722177696e-06
Dipk1a	6.53907936159022e-11	-3.43289095295003	0.019	0.168	1.3331221094474e-06
Lrp6	6.80583652504134e-11	-0.787342661271366	0.178	0.378	1.38750589236018e-06
Nwd1	6.86779937240241e-11	4.52574789980199	0.015	0.001	1.40013825805168e-06
Lpin1	7.60382476210367e-11	2.16296383820593	0.137	0.051	1.55019175425008e-06
Dapk1	7.83991528343292e-11	-1.43139958102944	0.033	0.191	1.59832352883347e-06
Mgst1	7.97827902672441e-11	-1.71692434903075	0.104	0.286	1.62653174517831e-06
Clint1	8.09830464346641e-11	-0.606271601220389	0.185	0.392	1.6510013676635e-06
Srpx	8.25845054364127e-11	-1.60996322314647	0.052	0.221	1.68365031233215e-06
Gaa	8.27535008317997e-11	-1.87517464655241	0.07	0.248	1.6870956214579e-06
Aldh1l2	8.60979066781161e-11	-2.42379917978062	0.052	0.214	1.75527802344675e-06
Pde3b	8.74382419509139e-11	-2.35762891576549	0.037	0.197	1.78260343865328e-06
Epha3	8.95512643040877e-11	-3.99159291092184	0.011	0.154	1.82568162536744e-06
Runx1	9.12641212899432e-11	-1.99454662894403	0.067	0.238	1.86060164073807e-06
Sox13	9.15826473881896e-11	1.65834088960619	0.081	0.022	1.86709543230302e-06
Spire1	9.3614716243496e-11	2.16098795370307	0.23	0.115	1.90852322005615e-06
Elk3	9.42840551288501e-11	-1.78274488997319	0.067	0.236	1.92216903191187e-06
Pla2g5	9.4847425364213e-11	-2.61724550958048	0.03	0.186	1.93365446090021e-06
Eva1b	1.02852726432588e-10	-0.525000278403208	0.304	0.499	2.09685853378118e-06
Zfp354c	1.04475278980146e-10	-0.913230344155852	0.07	0.25	2.12993751256824e-06
Eps8	1.05680663186538e-10	-3.0011491774361	0.015	0.161	2.15451168038396e-06
Hoxa11	1.06495251103935e-10	0.182422781558612	0.033	0.191	2.17111868425592e-06
Wfdc1	1.07740613700239e-10	-0.652396073011251	0.081	0.262	2.19650789150678e-06
Stk26	1.12895814825457e-10	-3.42311942881563	0.019	0.164	2.30160697684659e-06
Car9	1.16243143284322e-10	-2.20626767201417	0.037	0.195	2.36984896213746e-06
Smad3	1.21666253648728e-10	-1.48749031086008	0.026	0.177	2.48040991313662e-06
Dut	1.23797429396078e-10	-1.22412416789351	0.137	0.326	2.52385819309784e-06
Fam114a1	1.27714841822133e-10	-0.59884433732485	0.211	0.413	2.60372248022782e-06
S100a13	1.30390340491843e-10	-0.808772258397037	0.389	0.596	2.6582678716072e-06
Gm43699	1.31082271324562e-10	6.08775369545717	0.011	0.001	2.67237426549384e-06
Plppr1	1.32508212244032e-10	5.54303805105144	0.011	0.001	2.70144492301908e-06
Fam171b	1.35729512377433e-10	-1.61945141759294	0.037	0.192	2.76711756883872e-06
Slc39a14	1.41782458083752e-10	-2.79527912687001	0.044	0.2	2.89051897295345e-06
Sec22b	1.41925024220728e-10	-0.879303272936804	0.211	0.419	2.89342546878799e-06
Fam162a	1.42775071744846e-10	-1.11000663367229	0.215	0.416	2.91075538766218e-06
Akap13	1.45518307052425e-10	-0.78855676691441	0.233	0.448	2.96668172587779e-06
Sec31a	1.47311377418636e-10	-0.61851944449045	0.296	0.495	3.00323705143374e-06
Ehd1	1.4828258448365e-10	-0.864446316536054	0.152	0.356	3.02303704986818e-06
Arf4	1.48689924650538e-10	-0.612301447026397	0.515	0.661	3.03134149385052e-06
Camk1d	1.52410145783854e-10	-2.9551081152684	0.022	0.17	3.10718564209543e-06
Tgfbr1	1.52679313074079e-10	-1.53232216949536	0.1	0.28	3.11267315564125e-06
Coprs	1.56905826015961e-10	1.86888037625773	0.122	0.043	3.19883907498739e-06
Bmp4	1.59497548109909e-10	-3.64225684367272	0.019	0.163	3.25167651331671e-06
Diaph1	1.61531793826574e-10	-1.06407134371177	0.052	0.218	3.29314868074236e-06
Fbxo17	1.64559195141115e-10	-2.92723825024728	0.03	0.179	3.35486831134191e-06
Pcsk1n	1.6510180994848e-10	3.6917732798464	0.033	0.005	3.36593059941966e-06
Atf5	1.66825232014462e-10	-0.598360841504066	0.193	0.414	3.40106600507883e-06
Sec23a	1.67209068500485e-10	-0.848267651771161	0.163	0.365	3.40889127951939e-06
Smim3	1.69854714292942e-10	-3.03809067321762	0.033	0.186	3.4628280602902e-06
Frem2	1.7083299371881e-10	2.11910228208839	0.041	0.007	3.48277224294539e-06
Gm17251	1.72332595998154e-10	2.24555795032806	0.119	0.041	3.51334463461438e-06
Wif1	1.76433442688833e-10	-1.37403786754909	0.156	0.338	3.59694859609723e-06
Lrrc59	1.77083773444956e-10	-0.537584362324677	0.196	0.4	3.61020688922231e-06
Shc1	1.7852189158974e-10	-1.35447254704742	0.078	0.254	3.63952580384004e-06
Gm2000	1.8061245413051e-10	-1.18402144972214	0.189	0.385	3.6821461023587e-06
Bmpr1b	1.81903306852223e-10	-3.37121242692448	0.022	0.167	3.70846271679628e-06
Hpgd	1.82500863630011e-10	-3.42317991166635	0.026	0.173	3.72064510682503e-06
Inka1	1.8682182327338e-10	1.60610644906145	0.152	0.061	3.80873651107439e-06
Plxnb2	1.90879121483087e-10	-1.63668947070885	0.081	0.252	3.89145264967569e-06
Cald1	1.93613634593693e-10	-0.703951574900997	0.348	0.573	3.94720116846161e-06
Ttc28	1.99380223191513e-10	-0.981962216985561	0.141	0.336	4.06476461020537e-06
H13	2.01527814923313e-10	-0.608423823946919	0.252	0.465	4.10854756284159e-06
Nfib	2.03994553682216e-10	-0.959119469966099	0.456	0.61	4.15883696591935e-06
Mia3	2.06571250053903e-10	-1.00825316429141	0.256	0.446	4.21136807484892e-06
Crlf2	2.08368322753212e-10	-1.14561354422524	0.056	0.219	4.24800499596973e-06
Stx6	2.15869480164785e-10	2.0615347887867	0.241	0.124	4.40093109211948e-06
Dennd4a	2.16756495589637e-10	-2.10108551634759	0.096	0.271	4.41901467558593e-06
Man1c1	2.18162144343535e-10	-2.61384366638551	0.041	0.195	4.44767163673165e-06
Spag9	2.18819580016276e-10	1.18264546949844	0.552	0.505	4.46107477779181e-06
Ldlrap1	2.2424622382953e-10	-1.98901825816769	0.041	0.196	4.57170776521263e-06
Fgl2	2.31827526429273e-10	2.83518058506954	0.241	0.126	4.72626778131359e-06
Rexo2	2.33786006009367e-10	-0.468787396068671	0.285	0.504	4.76619530451296e-06
Gm20597	2.34223002774009e-10	4.4620887371087	0.015	0.001	4.77510435755372e-06
Aqp1	2.41934710159368e-10	-0.950799467764096	0.096	0.273	4.93232293601903e-06
Armcx4	2.47465050462016e-10	-3.07627799371471	0.019	0.161	5.04506998376913e-06
Hexb	2.52210005239971e-10	-0.945589383335505	0.141	0.33	5.14180537682728e-06
Efemp2	2.53660842435094e-10	-0.963737312380122	0.167	0.369	5.17138359472425e-06
Igfbp3	2.64759263855593e-10	-2.5126312534097	0.081	0.248	5.39764711222398e-06
Ccpg1	2.65754475828707e-10	-0.586826976546868	0.207	0.414	5.41793649871985e-06
Csf1	2.83488132485214e-10	-1.96788091097909	0.07	0.238	5.77947255697605e-06
Dipk2a	2.8832536749815e-10	-1.47406032209145	0.081	0.254	5.87808926718479e-06
Dusp18	2.89287729164075e-10	2.27446160078277	0.152	0.062	5.897708934468e-06
Rnf7	3.02483962513949e-10	1.60306333201187	0.537	0.488	6.16674054377188e-06
Gria4	3.10930861249709e-10	3.21311943377056	0.033	0.005	6.33894746829782e-06
Notch1	3.13063111961392e-10	0.735826784635488	0.204	0.091	6.3824176635569e-06
Coro1c	3.31534271115363e-10	-1.30291003182368	0.137	0.324	6.7589891852289e-06
Arhgef10	3.37220177872486e-10	2.22202930776779	0.285	0.169	6.87490776628637e-06
3110040N11Rik	3.55618972722203e-10	-2.45438992027535	0.033	0.184	7.25000399688754e-06
Slc39a1	3.57979838236993e-10	-0.781222183018542	0.315	0.532	7.29813496213758e-06
Sema6a	3.60631946371835e-10	-1.25896334365749	0.089	0.259	7.35220349068261e-06
Plp2	3.77874948829369e-10	-1.15659598904469	0.178	0.377	7.70373658178435e-06
Rpl41	3.78530179201207e-10	-0.421694242052218	0.959	0.969	7.71709476337501e-06
Uso1	3.82140213991602e-10	-0.706558643177211	0.17	0.371	7.7906925426468e-06
Ndrg4	3.87517295731991e-10	-1.10316667873416	0.059	0.221	7.9003151080881e-06
Mgat1	3.93140649856435e-10	-0.927505450628208	0.126	0.316	8.01495842862313e-06
Crtap	4.03258353086429e-10	-0.591855694481917	0.304	0.491	8.22122804437302e-06
Csgalnact2	4.12103166869902e-10	-0.893098964264489	0.133	0.329	8.4015472629767e-06
Pip4k2a	4.23223543780345e-10	1.91551761662372	0.189	0.086	8.6282583870499e-06
Sar1a	4.31013354160897e-10	-0.467337956805727	0.359	0.548	8.78706925127821e-06
Tecr	4.34563969900952e-10	1.30411812113105	0.496	0.44	8.8594556543707e-06
Cdc16	4.53479992778699e-10	-0.308545873756944	0.137	0.332	9.24509661277934e-06
Ostc	4.69237589785168e-10	-0.451830997917585	0.356	0.558	9.56634674295021e-06
Mblac2	4.69278943182306e-10	2.81521683465091	0.07	0.018	9.56718981465767e-06
Enc1	4.78317567648676e-10	-1.89961914456508	0.022	0.164	9.75146025165356e-06
Gas2	4.78912587804668e-10	-1.25226214324528	0.089	0.26	9.76359092757376e-06
Arsb	5.30358967119286e-10	-2.00567727807789	0.07	0.233	1.08124282626609e-05
Pdk1	5.34425437089876e-10	-1.80192726989418	0.033	0.181	1.08953313859513e-05
Fbln5	5.5045745439358e-10	-0.748844349478681	0.144	0.336	1.12221761227219e-05
P4hb	5.525689218718e-10	-0.622714455620716	0.489	0.611	1.12652226102004e-05
Fbxl2	5.66679252980853e-10	3.14100544726699	0.063	0.015	1.15528899305207e-05
Fam124a	5.78365386065194e-10	-4.76213628466884	0.007	0.138	1.17911351257111e-05
Dusp1	6.09588901454844e-10	-0.886191891322925	0.374	0.579	1.24276889339599e-05
Gpm6a	6.30199195546709e-10	1.80956921871051	0.056	0.012	1.28478709996107e-05
Bin1	6.32581753042527e-10	-0.602179513273289	0.078	0.244	1.2896444199278e-05
mt-Co3	6.35344397657137e-10	0.595741916683274	0.97	0.953	1.29527662350361e-05
Pxn	6.58060093171075e-10	1.21013328630791	0.237	0.122	1.34158711194787e-05
Cspg4	6.64631193393126e-10	-0.961147868338611	0.089	0.261	1.35498361397057e-05
Mtmr11	6.74131124134465e-10	-1.80852257709285	0.03	0.172	1.37435112277293e-05
Eny2	6.8464103517485e-10	-0.520779171095576	0.293	0.494	1.39577767841097e-05
Nfe2l1	6.85311907150289e-10	-0.711718317267612	0.174	0.371	1.39714538510729e-05
Bmp3	7.06486694311324e-10	-2.11401802991682	0.022	0.161	1.4403144236925e-05
Cdh6	7.06935207149837e-10	2.20361609946123	0.081	0.024	1.44122880681637e-05
Adgra3	7.0756291406574e-10	-0.779694837541226	0.096	0.274	1.44250851290583e-05
1700020L24Rik	7.11270521976818e-10	4.5611621937592	0.015	0.001	1.45006721315414e-05
Nell2	7.13094158118702e-10	4.26881347355132	0.015	0.001	1.4537850601566e-05
Pcsk6	7.14874526624051e-10	-1.58746386749154	0.089	0.256	1.45741469742845e-05
Glt8d2	7.23804759570881e-10	-0.999813436502688	0.026	0.168	1.47562076333716e-05
Arvcf	7.74631795401727e-10	2.2482654808784	0.13	0.05	1.5792418412855e-05
Ooep	7.76037599072448e-10	-1.62622997336421	0.056	0.21	1.582107853229e-05
Rab3il1	8.06491122605643e-10	-0.799112246989032	0.056	0.215	1.64419345165612e-05
Adamtsl3	8.10133606027095e-10	-1.53651119488634	0.044	0.196	1.65161938260744e-05
Cks1b	8.17345960121584e-10	-0.881054387019356	0.104	0.28	1.66632320889987e-05
Gga2	8.2532577607344e-10	-0.927567236026688	0.074	0.24	1.68259165968092e-05
Zkscan16	8.49501790260792e-10	4.25044030865433	0.011	0.001	1.73187929980468e-05
Slit3	8.66583282480451e-10	-1.1741728846888	0.041	0.188	1.7667033379929e-05
Tnc	8.74736123658537e-10	-0.965756060105795	0.152	0.338	1.78332453530266e-05
Rps6ka3	8.89977409106987e-10	-0.853109648762148	0.133	0.316	1.81439694394641e-05
Dhrs1	9.37000084912658e-10	2.16293486266103	0.319	0.206	1.91026207311144e-05
Foxp1	9.78431231288243e-10	-0.705873048648714	0.256	0.459	1.99472775122734e-05
Lix1l	9.81257915183256e-10	-1.39777320644469	0.13	0.315	2.0004905116841e-05
Mn1	1.03232333452713e-09	-1.64781562816981	0.033	0.176	2.10459758210045e-05
Zfp276	1.04571108574039e-09	2.23752394684225	0.096	0.031	2.13189119049892e-05
Capn6	1.05162208672503e-09	-0.30460674256661	0.081	0.251	2.14394194820632e-05
Cuedc1	1.06464151369014e-09	-1.01816198739824	0.204	0.384	2.17048465396009e-05
Lhfp	1.07541694235434e-09	-0.567515581910588	0.359	0.536	2.19245252037779e-05
Add1	1.07949842335709e-09	1.34828639629077	0.407	0.302	2.20077343569809e-05
Sec61a1	1.09726827409893e-09	-0.634313391239993	0.248	0.437	2.2370008304055e-05
Col16a1	1.13131355427536e-09	-0.859771146320436	0.256	0.438	2.30640894310118e-05
Ift20	1.19475999550196e-09	-0.535214922517152	0.356	0.537	2.43575720282985e-05
Arhgef26	1.19532673496748e-09	2.31420214467931	0.244	0.135	2.4369126145782e-05
Akt1	1.210328252333e-09	-0.570411980880261	0.244	0.442	2.46749620803128e-05
Ackr3	1.21462102085548e-09	-1.90143404838594	0.056	0.206	2.47624787521806e-05
Gmds	1.21735595810286e-09	-1.12302830470428	0.089	0.258	2.4818235917843e-05
Tceal9	1.21752828911497e-09	-0.600232636000757	0.407	0.589	2.48217492301868e-05
Psd3	1.22443929860775e-09	-2.85103941705455	0.041	0.185	2.49626439807162e-05
Man2b1	1.23425690231917e-09	-1.24703519124538	0.078	0.245	2.5162795467581e-05
Gpr153	1.26164627828176e-09	-1.42330156707254	0.063	0.221	2.57211826753302e-05
Tpt1	1.27898955099699e-09	0.388555437634619	0.97	0.938	2.60747599761757e-05
Ptprg	1.27925038824759e-09	-2.35197767018299	0.048	0.196	2.60800776652037e-05
Enpp2	1.29777543068316e-09	-0.778526761202067	0.074	0.235	2.64577477053375e-05
Crispld1	1.29792190390993e-09	-1.2567942214502	0.033	0.177	2.64607338550118e-05
Cox7c	1.30272907421593e-09	0.640513400918332	0.763	0.755	2.65587376360401e-05
Derl1	1.31698846696538e-09	-0.643456504256385	0.23	0.426	2.68494438760233e-05
Ddost	1.3170837225407e-09	-0.475153624460706	0.359	0.541	2.68513858514373e-05
Fam3c	1.3328194164053e-09	-0.390673125898239	0.222	0.425	2.7172189442255e-05
Gsn	1.34365261598188e-09	-1.58407474063785	0.633	0.793	2.73930458820225e-05
Fgd1	1.34646783532215e-09	-2.75741517996975	0.033	0.172	2.74504397587127e-05
Esr1	1.35061375114968e-09	-1.76506185724538	0.015	0.147	2.75349625446886e-05
Litaf	1.38468734471941e-09	1.06928845771825	0.344	0.209	2.82296208967946e-05
Wfdc18	1.41071101945271e-09	2.93359031280515	0.019	0.002	2.87601655535824e-05
Qsox1	1.41536626993028e-09	-0.894259664588052	0.13	0.309	2.88550721450685e-05
Gem	1.42115177183919e-09	-1.68355921820489	0.096	0.26	2.89730211724856e-05
Gab1	1.42393382388698e-09	2.12337698837608	0.27	0.16	2.90297388675839e-05
Il1r1	1.42651790851348e-09	-4.42590783291951	0.011	0.139	2.90824206008643e-05
Rab11fip5	1.43217542464721e-09	-1.51633895637249	0.026	0.165	2.91977603822827e-05
Tnni1	1.45866988666227e-09	2.97147613063695	0.041	0.008	2.97379029793836e-05
Arxes1	1.48528071616995e-09	2.93765612593342	0.119	0.044	3.02804179605569e-05
Evi5	1.4864217535019e-09	1.76383171086751	0.389	0.282	3.03036802886433e-05
Gng10	1.50528171223779e-09	-0.653454728127613	0.278	0.475	3.06881782673918e-05
Ext1	1.51873780953806e-09	-0.670558582361148	0.104	0.279	3.09625077230525e-05
Chd7	1.5387901191753e-09	1.41133844233369	0.104	0.035	3.13713141596268e-05
Myo1e	1.65359213054527e-09	-1.16258452373899	0.137	0.312	3.37117827654264e-05
Mfap4	1.6592045295633e-09	-1.58068992554245	0.344	0.475	3.38262027442069e-05
Il34	1.71263579540707e-09	1.33229651304779	0.167	0.071	3.49155059609639e-05
Tpd52	1.73130226446301e-09	1.52131593221591	0.248	0.134	3.52960592656075e-05
Atp2b4	1.74591264825125e-09	-0.780050125075861	0.104	0.282	3.55939211598982e-05
Lrrk1	1.77758894218944e-09	-1.83964461649642	0.052	0.202	3.62397057644162e-05
Glod4	1.84769874874825e-09	1.99708377767652	0.326	0.218	3.76690343907305e-05
Hivep2	1.85335279890922e-09	-0.801984848037962	0.204	0.403	3.77843035113623e-05
P3h2	1.88880358455913e-09	-1.49877705850338	0.044	0.192	3.8507038678407e-05
Slc25a27	1.90632270880266e-09	2.11363493882392	0.163	0.072	3.88642010643598e-05
Egfem1	1.90779142953772e-09	4.30117287585434	0.015	0.001	3.88941438739854e-05
Pcdh18	1.91239192582488e-09	-1.71822996740501	0.03	0.167	3.89879341917919e-05
Ankrd29	1.91837638981373e-09	-4.0679141877419	0.015	0.142	3.91099394591325e-05
Gdpd1	1.92217509569463e-09	2.50001324104689	0.096	0.032	3.91873836759263e-05
1810055G02Rik	1.92833185532377e-09	-0.504387317725988	0.085	0.258	3.93129015344858e-05
Gm10603	1.95974291373408e-09	4.8008541870746	0.015	0.001	3.99532787822966e-05
Ppa1	1.96220110570458e-09	-0.811119150944722	0.115	0.293	4.00033939419992e-05
Myh10	2.03538721509485e-09	-1.74489763434239	0.056	0.209	4.14954391541387e-05
Lgals3	2.1004138826108e-09	-1.75248852717688	0.2	0.367	4.28211378247863e-05
Uts2r	2.12421903239864e-09	-2.72444356322446	0.019	0.151	4.3306453413511e-05
Krtcap2	2.14564634432828e-09	-0.443366549157314	0.485	0.633	4.37432920218207e-05
Gm5914	2.21730829265901e-09	2.22965210641671	0.115	0.043	4.52042641624392e-05
Klf15	2.22219630561235e-09	3.07474567894516	0.056	0.013	4.53039160825189e-05
Ptx4	2.23466409296572e-09	-2.27881058927484	0.019	0.148	4.5558096863292e-05
Lima1	2.24711195518918e-09	-0.605185164691519	0.267	0.449	4.58118714304419e-05
Ldlrad4	2.27227626845127e-09	-2.39663966400083	0.041	0.183	4.63248962849161e-05
Slc22a17	2.34485665116581e-09	2.35124678837052	0.281	0.173	4.78045925473174e-05
Ccdc12	2.37895469587364e-09	-0.621576796956171	0.181	0.377	4.8499749384776e-05
Smarca1	2.39037711111953e-09	-3.10757920674116	0.019	0.148	4.87326181643939e-05
Zfhx4	2.39591536032189e-09	-0.620512445960566	0.2	0.393	4.88455264508823e-05
Sppl2a	2.44812609099242e-09	-0.589803533560896	0.185	0.379	4.99099466170624e-05
Dock8	2.49667728107803e-09	-2.54457306695764	0.022	0.154	5.08997597293378e-05
Gng7	2.57764288340015e-09	2.50790470335497	0.048	0.01	5.25504054638788e-05
Gm29683	2.60551717944561e-09	4.37207644176855	0.019	0.002	5.31186787373577e-05
Nexn	2.67578598112893e-09	-1.85129951657858	0.067	0.217	5.45512487972756e-05
Galnt5	2.69397182484108e-09	-1.74363405521763	0.03	0.168	5.49220035930351e-05
Impdh1	2.72193794032316e-09	-1.52766259691058	0.044	0.193	5.54921487893682e-05
Fkbp1a	2.78346053815505e-09	0.817634958294755	0.633	0.62	5.6746409991367e-05
Gm4221	2.78364074258739e-09	3.31653836514283	0.041	0.008	5.67500838191291e-05
Spryd3	2.78535346338288e-09	-1.15353016232062	0.078	0.238	5.67850010579868e-05
Anxa8	2.83555673767544e-09	-1.78812533277394	0.022	0.155	5.78084952109892e-05
Kctd1	2.87589078489451e-09	-1.17299150259776	0.056	0.206	5.86307854316444e-05
Pabpc4	2.89195710317999e-09	-1.53046007980413	0.056	0.206	5.89583294625304e-05
Gnptab	2.9613973963192e-09	1.56872032834303	0.193	0.095	6.03740087187596e-05
Cnn3	3.00714904398582e-09	1.19385142168741	0.548	0.487	6.1306747559739e-05
Tmed2	3.02677014720687e-09	-0.42292283786257	0.489	0.642	6.17067629911064e-05
Sertad4	3.03707681115624e-09	-2.4211372935259	0.03	0.166	6.19168849490422e-05
Filip1l	3.08858721735169e-09	-2.34536782050264	0.059	0.206	6.2967027600149e-05
Mgat2	3.10004813110435e-09	-0.873929518382909	0.181	0.373	6.32006812488244e-05
Lrrfip1	3.10099115757544e-09	-1.53768133360551	0.107	0.271	6.32199067294905e-05
Acbd3	3.12978890974549e-09	-1.13046734033562	0.193	0.38	6.38070065029814e-05
Tmem39a	3.13084137903764e-09	-0.639898617015788	0.067	0.225	6.38284631944403e-05
Oat	3.2054240063003e-09	-0.595314797848914	0.356	0.534	6.53489792164442e-05
Dctn2	3.42003138371834e-09	1.29505581240454	0.493	0.424	6.97241798198657e-05
Cdk14	3.4219341690583e-09	-0.81624990696569	0.137	0.321	6.97629719045915e-05
Tnfaip8	3.47764136701013e-09	-1.34905082972163	0.078	0.237	7.08986745492355e-05
Snai1	3.72694801770231e-09	-3.14343253786195	0.007	0.129	7.5981289236897e-05
C1qtnf1	3.77146105781851e-09	0.509825404523095	0.056	0.21	7.68887765857459e-05
Prkacb	3.77315148553444e-09	-1.14245714086659	0.141	0.32	7.69232393355905e-05
Smox	3.79344015618924e-09	2.02674755245063	0.193	0.096	7.733686446423e-05
Fli1	3.81398961181102e-09	-3.83763670444322	0.011	0.134	7.77558062159912e-05
Pik3ip1	3.84680946868539e-09	1.79277805601191	0.215	0.112	7.84249046380891e-05
Setd7	3.85901559093155e-09	-0.28480410618022	0.111	0.285	7.86737508523215e-05
Tagln2	3.8794965879306e-09	-0.641710592685216	0.337	0.549	7.90912969381412e-05
Rsrp1	3.90334331589677e-09	0.965210672116297	0.611	0.583	7.95774601811874e-05
Gorasp2	3.90792115194889e-09	-0.620582628173482	0.2	0.391	7.9670788524782e-05
Agtr2	3.91047130768816e-09	-0.152231519054583	0.033	0.173	7.97227785498385e-05
Trpc4ap	3.98378431289572e-09	-0.53074569121362	0.17	0.357	8.1217410787005e-05
Dock10	4.10131316478821e-09	1.64800797832135	0.248	0.136	8.36134714905372e-05
Epb41	4.12475870716297e-09	-1.51737914543552	0.052	0.198	8.40914557629315e-05
Pgbd5	4.13409293753566e-09	4.96199863826599	0.011	0.001	8.42817527175394e-05
Sucnr1	4.17871804339365e-09	4.11977516351598	0.011	0.001	8.51915247506663e-05
Gm16104	4.19742265343355e-09	2.3228506280195	0.033	0.006	8.55728556355498e-05
Ppp1r26	4.27141433755885e-09	3.38752681429029	0.041	0.008	8.70813240998124e-05
Slc16a2	4.30272119415251e-09	-3.05653533394047	0.03	0.161	8.77195769851872e-05
Gstk1	4.33258896541501e-09	1.48457702933079	0.078	0.023	8.83284912379158e-05
Lamp1	4.34212192169561e-09	0.817980893863588	0.678	0.675	8.85228396176084e-05
Mxra7	4.47326927338643e-09	-0.283889527606303	0.27	0.462	9.11965406765291e-05
Tmem167	4.78687673096085e-09	-0.4948773156569	0.381	0.555	9.75900559140989e-05
Wwp1	4.82598004110686e-09	2.25849002623182	0.352	0.24	9.83872550980456e-05
Ibtk	4.83467576680752e-09	-1.49875966059538	0.085	0.244	9.85645348579048e-05
Mpp1	4.88337187589366e-09	-2.38388671458029	0.052	0.196	9.95573024338441e-05
Snrpf	5.03185627121422e-09	-0.603372384667159	0.337	0.54	0.000102584453801244
Slc38a10	5.14240344744581e-09	-0.645696068911145	0.204	0.39	0.000104838179083078
Il17d	5.18604655850229e-09	-3.02539364911667	0.019	0.145	0.000105727931188186
Ltbp4	5.2158737176069e-09	-0.734597204256765	0.244	0.448	0.000106336017480852
Dpp4	5.25560206856829e-09	-1.84304527335245	0.044	0.184	0.000107145959371902
Cdkn1c	5.25583121970255e-09	-0.762406424617785	0.233	0.425	0.000107150631076076
Prex1	5.3701926466808e-09	-1.03802963256309	0.093	0.254	0.000109482117487881
Gsc	5.38242284954493e-09	-2.90231246135207	0.004	0.12	0.000109731454633673
Trpm3	5.4948116161208e-09	2.48702972838517	0.167	0.078	0.000112022724417855
Fndc4	5.50959891812109e-09	-0.620227289506541	0.074	0.228	0.000112324193143735
Micos10	5.51685470241186e-09	-0.454604971879924	0.426	0.622	0.000112472116818071
Trabd2b	5.60201998760929e-09	-1.51286309146116	0.037	0.173	0.000114208381487391
Chrd	5.69811886274063e-09	-1.84335355981655	0.026	0.154	0.000116167549254693
L3hypdh	5.74722553787279e-09	-2.38711185423518	0.03	0.162	0.000117168687040613
Cnpy2	5.77598129821968e-09	-0.55356238277589	0.326	0.507	0.000117754930726805
Bmerb1	5.84406667818598e-09	3.29116989980565	0.022	0.003	0.000119142987368178
Synpo	5.90913600647925e-09	-0.834910702566553	0.074	0.231	0.000120469555764092
Rassf10	5.91461247715728e-09	3.34193960396191	0.03	0.005	0.000120581204571805
Cadm2	5.91897487473875e-09	3.59777553045949	0.178	0.089	0.000120670140771299
Gm44751	5.97407146491619e-09	3.44242602719024	0.03	0.005	0.000121793394955246
Lepr	5.98542670909533e-09	-2.38279027297089	0.041	0.177	0.000122024894318327
Fzd4	6.07135317091833e-09	-1.50763001937063	0.022	0.152	0.000123776677095512
Glis2	6.12569937359846e-09	-0.938839814654008	0.093	0.255	0.000124884633129552
Efcc1	6.13946644734384e-09	2.48421246687979	0.085	0.027	0.000125165302461999
Pstpip1	6.16891393094331e-09	-0.820918297033277	0.019	0.143	0.000125765648310141
Mir99ahg	6.22510042004685e-09	-1.00452224833459	0.215	0.399	0.000126911122263495
Sspn	6.25539896873656e-09	-0.284808807697577	0.174	0.357	0.000127528818775632
Camkk2	6.2878871767003e-09	-1.5400156188713	0.07	0.22	0.000128191155871389
Tpst1	6.33111575315914e-09	-0.356276242637919	0.215	0.402	0.000129072456859655
Rgl1	6.3406815228077e-09	-1.00216135840229	0.122	0.293	0.000129267474205481
Tm7sf3	6.5775850083564e-09	1.59920264565859	0.437	0.35	0.000134097225565362
Tgfbr2	6.74364885499128e-09	-0.920499428044922	0.185	0.368	0.000137482769206707
Erp44	6.81237869355515e-09	-0.546447258826262	0.204	0.396	0.000138883964425509
Crabp1	6.92744139748601e-09	-0.929735656960987	0.078	0.232	0.000141229747770547
Ifitm3	7.00758099418027e-09	-0.432210612910395	0.459	0.676	0.000142863553728353
2510002D24Rik	7.21148560391978e-09	-2.3126291294545	0.022	0.15	0.000147020557007113
S100a11	7.41600951449027e-09	-0.65430915061766	0.593	0.768	0.000151190185971913
Sdk2	7.53398848588202e-09	-0.616080952074457	0.052	0.195	0.000153595423261677
Plekhh2	7.76449264765213e-09	-2.77906598956926	0.037	0.168	0.000158294711607684
Afdn	7.83392564657283e-09	-1.40780286702328	0.044	0.18	0.00015971024215668
Dhcr7	7.87021676542435e-09	2.01810535335657	0.144	0.062	0.000160450109196706
Hprt	7.9465683259182e-09	-1.65306847082032	0.104	0.265	0.000162006688460494
Mdk	8.04449877445922e-09	-0.721949930167819	0.107	0.277	0.0001640031965149
Smpdl3b	8.18177910597029e-09	-2.26303004864311	0.03	0.16	0.000166801930633416
Neto2	8.21350882680664e-09	1.79992896911143	0.063	0.017	0.000167448804452107
Sec16a	8.32809204452434e-09	-1.40736100603579	0.074	0.224	0.000169784812511718
Strbp	8.39416311017429e-09	-0.207669468365914	0.096	0.263	0.000171131803327123
Heg1	8.5654058323948e-09	-2.98136341378492	0.048	0.183	0.000174622928705033
Klf4	9.12864178275189e-09	-0.839100480031643	0.404	0.585	0.000186105620024963
Gxylt2	9.32940462778896e-09	-1.37055905630578	0.041	0.173	0.000190198572146733
Mustn1	9.45344936811613e-09	-2.24793010850825	0.07	0.215	0.000192727472267783
Clic1	9.51077330953149e-09	-0.533149619247404	0.433	0.623	0.000193896135461418
Zfp9	9.55125097779313e-09	-0.917854333668044	0.085	0.243	0.000194721353684268
Fam98a	9.61226049200753e-09	-0.730325239767587	0.085	0.243	0.000195965154650558
Hoxa11os	9.63084295651636e-09	-0.676903740599147	0.041	0.177	0.000196343995354499
Sbds	9.88702393165114e-09	1.17697064166576	0.363	0.244	0.000201566756894572
Sec61b	9.89736454865816e-09	-0.41262572075386	0.548	0.683	0.000201777571053494
Ak5	1.02006413805839e-08	2.55274600680989	0.07	0.02	0.000207960475825963
Crybg3	1.02012209893956e-08	-1.4774012857453	0.085	0.24	0.000207972292310809
Pik3c2b	1.03358123076417e-08	-3.16939932296321	0.022	0.145	0.000210716205515891
Furin	1.04067168414712e-08	-0.59734372522678	0.141	0.321	0.000212161736247073
Aff3	1.04926780359464e-08	-1.47579824922737	0.059	0.202	0.000213914227118839
Sec16b	1.05136087722704e-08	-2.36136424304113	0.026	0.154	0.000214340942040276
Chst3	1.0649123026127e-08	2.00532098037975	0.104	0.038	0.00021710367113365
Ebf3	1.08107014560412e-08	-4.41827887901956	0.015	0.132	0.000220397770584313
Fam168b	1.09009947137515e-08	-0.928286725130275	0.093	0.25	0.000222238579229252
Lpp	1.1025867636995e-08	-0.917952274895844	0.222	0.413	0.000224784363515417
Ecrg4	1.12684509660782e-08	-1.02605369021506	0.644	0.691	0.000229729909845435
Paqr8	1.12916341126317e-08	3.64826046754733	0.052	0.012	0.000230202544654222
Plcg1	1.14318231504924e-08	-1.09941108312747	0.026	0.154	0.000233060578569088
Bcat1	1.1576907963038e-08	-1.4756758500159	0.048	0.185	0.000236018422642455
Cd96	1.16551378425501e-08	3.78414124342315	0.015	0.001	0.00023761329519607
Airn	1.20835712637672e-08	-2.24012815401962	0.033	0.162	0.000246347767354422
Map2k3	1.21951686219777e-08	-1.264420959664	0.104	0.265	0.00024862290269626
Omd	1.21954135570254e-08	-1.20791974951887	0.048	0.187	0.000248627896187077
Fkbp9	1.2553779769463e-08	-0.750322549433285	0.53	0.625	0.000255933908160043
Nav1	1.25626019560879e-08	1.12705651505492	0.333	0.217	0.000256113766078765
Anxa1	1.36309036911471e-08	-0.885745018590043	0.389	0.575	0.000277893233551416
Uqcc3	1.43104427403173e-08	-0.418894458230687	0.148	0.332	0.000291746996146848
Uggt1	1.4320437018305e-08	-1.66804801638726	0.093	0.246	0.000291950749492185
Bach2	1.44038987088739e-08	1.87744822283217	0.111	0.042	0.000293652282977812
Lsm6	1.49155085513408e-08	-0.363219215938365	0.196	0.381	0.000304082472836184
Rapgef1	1.53268436633943e-08	-1.48451684328625	0.059	0.199	0.000312468361765619
Npr1	1.55668429900282e-08	-4.51946844258537	0.015	0.13	0.000317361228037704
Fos	1.57046937205353e-08	0.953677413593831	0.73	0.735	0.000320171590880553
Tec	1.60599109889328e-08	1.42968208871525	0.078	0.024	0.000327413405331372
Plod2	1.60863756854015e-08	-1.17850218974975	0.196	0.366	0.000327952941098281
Gm15893	1.60903652503549e-08	5.40953626548653	0.011	0.001	0.000328034276358986
Rpl31	1.61253758423283e-08	-0.488505273590649	0.659	0.797	0.000328748037297547
Slc39a11	1.62697681455778e-08	-3.60587178634335	0.015	0.131	0.000331691763183895
Tax1bp3	1.63277489307588e-08	1.51320526694732	0.393	0.298	0.000332873817451379
Nek4	1.63608591220168e-08	2.79974096498644	0.089	0.03	0.000333548834920556
Catsperz	1.64150136524534e-08	4.41688609214435	0.011	0.001	0.000334652883332568
Rprml	1.64384446979419e-08	2.92843077862735	0.011	0.001	0.000335130572056941
Lurap1l	1.65444975926811e-08	-1.78923723700415	0.044	0.18	0.00033729267242199
Ptpn13	1.66183278531773e-08	1.89531718884421	0.207	0.111	0.000338797849942725
Tlr2	1.70385852029172e-08	-2.27387937188766	0.015	0.132	0.000347365636531872
Setbp1	1.73402690735898e-08	-1.18215095768696	0.063	0.207	0.000353516065603275
Apbb1ip	1.78269542512845e-08	-4.93204544835017	0.007	0.118	0.000363438116320936
Ptgfr	1.80226800112299e-08	-2.88921873552917	0.019	0.137	0.000367428377388944
Cnksr2	1.80819237738486e-08	2.33330634462712	0.093	0.032	0.000368636179977452
Cog6	1.81473183955077e-08	-0.688215099231617	0.052	0.188	0.000369969380129216
Camk2n1	1.82112541748364e-08	1.61316148905743	0.263	0.151	0.00037127283886239
Il13ra1	1.88179375631092e-08	-4.57074084931971	0.004	0.112	0.000383641293099108
Cd164	1.94575943592616e-08	-0.606803552974285	0.27	0.46	0.000396681976202266
Cyb5r3	1.96690783863624e-08	1.08173290543636	0.578	0.517	0.000400993501062771
Itgb3	2.07610449294403e-08	1.66660794493359	0.115	0.045	0.000423255422976499
Atp6v0a4	2.08117353473174e-08	-1.91970584974107	0.026	0.147	0.00042428884852576
Nr3c1	2.09360871714676e-08	-0.710809554689862	0.289	0.48	0.00042682400916471
Smarcd1	2.11820860169287e-08	1.91197315956586	0.219	0.119	0.000431839187627126
Mest	2.12436165940753e-08	-1.4609213694002	0.081	0.229	0.000433093611503414
Sorl1	2.18805100784115e-08	-3.81311565134311	0.011	0.123	0.000446077958968575
Sf3b5	2.20732491406692e-08	-0.500776766904275	0.296	0.485	0.000450007330230823
Arhgdib	2.2603393978635e-08	-1.81629510635637	0.041	0.171	0.000460815393042432
Ntn1	2.28034265070841e-08	-2.08706066451567	0.063	0.201	0.000464893456199923
Ncoa7	2.34362282564736e-08	-1.3766927792868	0.037	0.166	0.000477794385464727
Tmem158	2.38357022026503e-08	-2.42992955073529	0.019	0.135	0.000485938460805431
Hdlbp	2.45807948301996e-08	-0.531161726519306	0.411	0.553	0.000501128664203278
Cmtm7	2.5074310259308e-08	-0.212836141120582	0.152	0.334	0.000511189963256512
Ntn4	2.5471695024056e-08	-1.28227248362424	0.052	0.189	0.00051929144645543
Ctdspl	2.56172784359061e-08	-1.28301426373831	0.085	0.232	0.000522259455472818
P4ha2	2.58040922444169e-08	-2.65338756210134	0.026	0.147	0.000526068028586928
Nme1	2.62389680865428e-08	-0.648344384038326	0.293	0.496	0.000534933842380347
Fasn	2.75174532780178e-08	1.89749261634005	0.304	0.205	0.00056099831997895
Man2b2	2.77772469825509e-08	-4.32419610930496	0.011	0.121	0.000566294734233265
Bach1	2.7920173482955e-08	1.38973508092373	0.281	0.175	0.000569208576797004
Cltc	2.87706333828987e-08	-1.01256484716637	0.319	0.501	0.000586546902777156
Alad	3.07331921021774e-08	2.00124452754456	0.196	0.105	0.000626557587387091
Ropn1l	3.07602312990103e-08	2.19870546778368	0.041	0.009	0.000627108835492922
Gcnt2	3.09505629640975e-08	1.07181718107952	0.122	0.049	0.000630989127149056
Ehbp1l1	3.09739003674762e-08	-1.40059042293448	0.041	0.168	0.000631464906791737
Txndc16	3.14153513265704e-08	1.6960949478336	0.215	0.116	0.00064046476749479
Tspan6	3.14788936530057e-08	-0.927410621242705	0.104	0.259	0.000641760204903828
Galc	3.16804006536047e-08	1.7423360223857	0.122	0.05	0.00064586832812504
Arfgef3	3.24788193658732e-08	-2.4063239292311	0.022	0.14	0.000662145690412058
Ttyh3	3.25696948550616e-08	-1.62697596749284	0.067	0.208	0.00066399836901014
Aga	3.34679259014918e-08	-0.184790907334395	0.159	0.333	0.000682310605353714
Xpot	3.36791513376007e-08	-1.1414267471901	0.093	0.239	0.000686616858319665
Pdxp	3.39351480444961e-08	2.78419148488326	0.07	0.021	0.000691835863183142
AI837181	3.51635139413661e-08	-1.24163641731923	0.096	0.249	0.00071687855872263
Klf2	3.55601739182755e-08	-0.931523126408613	0.378	0.553	0.000724965265671883
Car10	3.66619934152965e-08	3.6426380796763	0.03	0.005	0.00074742805975765
Apod	3.6950634792242e-08	-0.595955512013386	0.278	0.478	0.000753312591509437
Slc35f5	3.70074508590337e-08	-0.835371007672917	0.089	0.24	0.00075447090066312
Ctsl	3.73834915624133e-08	-0.378807665281291	0.526	0.674	0.000762137242482919
Arhgap6	3.75525053574914e-08	-1.5331134339316	0.033	0.156	0.000765582926723177
Cacnb2	3.81688797565239e-08	-4.79081945837104	0	0.101	0.000778148951596252
Tbc1d2b	3.90834340254466e-08	-1.9599770584453	0.019	0.133	0.000796793969476779
Myo5a	3.93890489451018e-08	-1.05590302919405	0.078	0.223	0.00080302454084379
Slc1a4	3.98248442786421e-08	-1.01129590288972	0.03	0.152	0.000811909100308677
Nfkbib	4.12589617951926e-08	1.07400590796973	0.207	0.11	0.000841146454118591
Yme1l1	4.19422093385524e-08	-0.212421300966144	0.193	0.377	0.000855075821785068
Zfp24	4.20412161219688e-08	1.78974908614289	0.233	0.134	0.000857094273078579
Blvrb	4.22464100255579e-08	-0.939686542074815	0.204	0.384	0.00086127756119105
Gns	4.44692901524044e-08	-0.604600393137838	0.122	0.281	0.000906595418337069
Zc3h7a	4.62302055508388e-08	-1.04552611299327	0.126	0.284	0.00094249520056495
Map3k4	4.62610099382763e-08	2.08311832538741	0.2	0.108	0.000943123209611638
Arpc4	4.685593341987e-08	-0.956721912723328	0.163	0.332	0.000955251914630889
Wnt5a	4.68716969458567e-08	-1.74159546324919	0.019	0.132	0.00095557328563518
Gstm7	4.69058487524288e-08	2.997722136919	0.026	0.004	0.000956269538515766
2310022B05Rik	4.70637257211617e-08	-1.13210090249236	0.119	0.273	0.000959488176277325
Tiparp	4.80736046664391e-08	1.49471451868608	0.341	0.236	0.000980076578334694
Snx22	4.81324575119683e-08	3.17596121937237	0.03	0.005	0.000981276411296497
Clcn5	4.89362196365009e-08	-1.01301547079613	0.059	0.195	0.000997662709729345
Gstm1	4.9538377283587e-08	-1.09506743171349	0.107	0.257	0.00100993889768049
Ebf2	4.95619737791844e-08	-3.46647651120395	0.015	0.125	0.00101041995943623
Aars	4.95621531582974e-08	-1.02784228032627	0.078	0.223	0.00101042361643821
Pitpnc1	4.97354219063525e-08	-1.70185444161934	0.03	0.148	0.00101395604640481
Fam43a	5.02221408550367e-08	-4.52762989050755	0.011	0.118	0.00102387878561163
4921524J17Rik	5.02483770998192e-08	1.26058188151637	0.296	0.188	0.00102441366393401
Ttc39b	5.03117589357286e-08	-2.70004470148519	0.022	0.138	0.0010257058294227
Kazn	5.04323322702286e-08	2.59040729831482	0.119	0.049	0.00102816395799315
Adam11	5.04582766072328e-08	2.81660649747996	0.03	0.005	0.00102869288519165
Igdcc3	5.15826679951567e-08	4.10261863916377	0.015	0.001	0.00105161585241726
Dnaja1	5.20226092339221e-08	0.803642214233189	0.589	0.541	0.00106058493445197
Tmem63a	5.29720819820586e-08	-2.15783425444751	0.056	0.186	0.00107994183536823
Tspyl1	5.33049804633962e-08	-0.91606420567968	0.122	0.278	0.00108672863670726
Slc8a1	5.36581139642248e-08	-2.40854285629421	0.011	0.118	0.00109392796938865
Gm44867	5.39989628879978e-08	4.8785259123585	0.011	0.001	0.00110087685639761
Acat1	5.41201995507186e-08	-0.864632279005613	0.252	0.437	0.0011033485082405
Tbx4	5.41351932765243e-08	-3.9315104498896	0.011	0.117	0.0011036541853285
Selenow	5.42699306058507e-08	-0.318362672481967	0.537	0.734	0.00110640107526148
Ahcy	5.43763245513801e-08	2.32752963330787	0.052	0.013	0.00110857012862899
Rbms2	5.53694000549395e-08	-0.744776044266037	0.078	0.219	0.00112881595892005
Unc119	5.60413158721761e-08	-0.233611252937976	0.07	0.211	0.00114251430668605
Sec24a	5.62381060103761e-08	-1.06761195598521	0.089	0.232	0.00114652626723354
Abhd14b	5.6904878860528e-08	-0.671000781336319	0.059	0.195	0.00116011976532958
Tnmd	5.78175919139312e-08	-1.45658040415984	0.544	0.609	0.00117872724634932
Atp6v1a	5.79142669382772e-08	-0.834415078046288	0.159	0.331	0.00118069816007066
Adamtsl5	5.79998527454546e-08	1.4782450280032	0.126	0.052	0.00118244299792158
Stub1	5.80887314983533e-08	-0.267232448434639	0.278	0.47	0.00118425496905693
Nt5dc2	5.82880361215923e-08	-1.61867367194376	0.063	0.198	0.0011883181924109
Rnf26	5.94044084173854e-08	-1.42713185692347	0.056	0.187	0.00121107767440524
Fas	5.95523228320902e-08	-2.02593274390971	0.033	0.153	0.00121409320557782
Vdac2	6.03195013941829e-08	1.15018754773878	0.522	0.474	0.00122973367492321
Cubn	6.09809134123644e-08	3.70687486048042	0.022	0.003	0.00124321788173787
Six1	6.22823678894289e-08	-3.62572701785891	0.011	0.117	0.00126975063416179
Chpf2	6.23507205986921e-08	-0.336847570352591	0.104	0.256	0.00127114414084554
Fam53b	6.24064894101097e-08	2.07532217763081	0.193	0.101	0.00127228109960391
Nek6	6.28524067147501e-08	1.77167347348012	0.159	0.077	0.00128137201569361
Klf10	6.38266184994594e-08	-0.601267239392616	0.152	0.324	0.00130123327134848
Mapre2	6.48972817787541e-08	-1.06816687574737	0.148	0.318	0.00132306088362346
Smim4	6.55762020008178e-08	-0.667774562767071	0.13	0.289	0.00133690203019067
Luzp1	6.61774751929682e-08	-0.524632492450828	0.189	0.36	0.00134916018675904
Fam180a	6.67346188605426e-08	-1.76596123075949	0.052	0.183	0.00136051867470988
Map2	6.85759145613422e-08	-1.1028813240415	0.041	0.167	0.00139805717016208
Zfp664	6.88895735618885e-08	1.81055685232948	0.256	0.155	0.00140445173620622
Rabggta	7.14247043919786e-08	1.95391961729323	0.122	0.052	0.00145613544843927
Arhgef2	7.25456055689064e-08	-0.899603595324718	0.096	0.24	0.0014789872607333
Polr3d	7.3872103384604e-08	-1.58951699686365	0.074	0.214	0.00150603057170192
Sh3kbp1	7.43107592403877e-08	-0.701754385489596	0.122	0.277	0.00151497344863378
Serf2	7.49645251796179e-08	-0.291661041361023	0.815	0.852	0.00152830177483687
Col13a1	7.56150527042039e-08	-3.5895363885969	0.015	0.122	0.0015415640794806
Fndc5	7.7738743622028e-08	-0.146225294739361	0.067	0.205	0.00158485976622229
Slc39a7	7.82351977517931e-08	-0.42072870826801	0.259	0.439	0.00159498097656581
Vegfa	7.90304254745635e-08	-0.577197062477483	0.067	0.204	0.00161119328414993
Ubfd1	7.91921912477001e-08	-1.61501378186556	0.078	0.215	0.00161449120296686
Slc2a10	7.95957586757894e-08	-2.60098876727558	0.019	0.129	0.00162271873212332
Ppp1r12c	8.00419274957647e-08	-1.49710529365023	0.089	0.232	0.00163181477585616
Plbd2	8.02670530918002e-08	-0.55378318733803	0.133	0.296	0.00163640441138253
Triqk	8.02722939760825e-08	-1.28759967875652	0.03	0.148	0.00163651125729039
Ccdc42	8.06313971113917e-08	3.14991706972915	0.03	0.005	0.00164383229290994
Ccl7	8.06898033526138e-08	-2.64647300309562	0.063	0.192	0.00164502302094974
Rps17	8.15356196785456e-08	-0.439974991802092	0.741	0.83	0.00166226667838651
Hexa	8.2183781723536e-08	-0.543950646698522	0.207	0.381	0.00167548075799773
Emilin2	8.34238414795801e-08	-2.6899415766169	0.015	0.122	0.0017007618562442
Dchs1	8.43145748000053e-08	-3.46161483864902	0.015	0.122	0.00171892123644771
Ipo4	8.44547786823258e-08	-1.42138697118418	0.074	0.212	0.00172177957299658
Tgfb1	8.48798346642126e-08	-1.43450604259139	0.093	0.233	0.0017304451892993
Ogfod3	8.5893506556199e-08	-2.27383378570799	0.03	0.147	0.00175111091816123
Ctsz	8.8335059733061e-08	-0.545248590143704	0.389	0.565	0.00180088686277791
Arhgap20	8.95460044961167e-08	-2.15593174877317	0.056	0.181	0.00182557439366233
Ahdc1	9.145704808679e-08	-0.782076199088021	0.048	0.176	0.00186453483934539
Ramp1	9.16327320027164e-08	-2.29186582595931	0.011	0.116	0.00186811650733938
Stard3	9.20111622947456e-08	1.56572777241858	0.159	0.077	0.00187583156570298
Olfm2	9.27371920610785e-08	1.54901244201082	0.037	0.008	0.00189063313454921
Cdc42	9.31011017764551e-08	0.690657318992515	0.659	0.653	0.00189805216191659
Selenof	9.52511107580784e-08	0.507057922166787	0.715	0.701	0.00194188439502494
Tceal3	9.58795044296662e-08	-1.63371178972207	0.037	0.157	0.0019546954568076
Osbpl3	9.73113992186504e-08	-3.17464291149454	0.022	0.132	0.00198388749587063
Zfp260	9.82057026270252e-08	-0.132566638292031	0.152	0.322	0.00200211965945716
Gm11808	9.88052941726687e-08	-0.650179466917433	0.207	0.383	0.0020143435322982
Slfn5	9.91096226446762e-08	-1.57091310377854	0.033	0.151	0.00202054787685701
Timm10b	9.94936823083128e-08	-0.515090592031001	0.315	0.492	0.00202837770121957
Nop10	1.0253193146839e-07	-0.309919810649266	0.274	0.468	0.00209031848684607
Tns2	1.04202249685259e-07	-0.692355329971922	0.07	0.205	0.00212437126433337
Cope	1.04896688823902e-07	-0.150936903159483	0.385	0.547	0.00213852879505289
2310039H08Rik	1.05354176856333e-07	-0.191933613870624	0.193	0.369	0.00214785560357005
Gadd45g	1.06528190182324e-07	-0.183453381482258	0.244	0.428	0.00217179021324703
Dock9	1.08382243508059e-07	1.42527425390007	0.219	0.122	0.00220958879839881
Tex2	1.09122765339398e-07	2.10017940780389	0.13	0.057	0.00222468581697431
Cavin1	1.12046384083321e-07	-0.574428578725923	0.493	0.666	0.00228428963230666
Arf6	1.12862847783986e-07	-0.934036803876153	0.17	0.333	0.00230093487777212
Ube2g2	1.13080082728648e-07	-0.983891037229569	0.141	0.3	0.00230536364658895
Syn3	1.13254556515137e-07	1.41663644649182	0.133	0.058	0.0023089206436741
Frem1	1.17762747005206e-07	2.90741567088485	0.063	0.019	0.00240082912319514
Chic2	1.18286066766207e-07	-0.491469460886771	0.193	0.368	0.00241149804316266
Yipf5	1.20937084205463e-07	-0.479457245500905	0.244	0.416	0.00246554433569678
Lrrn2	1.2270489871361e-07	3.10457130963501	0.115	0.048	0.00250158477007438
Pank3	1.24924876171691e-07	1.83447813388542	0.3	0.206	0.00254684345051226
Aig1	1.25546327047371e-07	-1.01499546835102	0.167	0.33	0.00255951296951475
Ddah1	1.25615763909745e-07	2.11147379982731	0.237	0.144	0.00256092857882797
Hand2	1.26876138395423e-07	-2.97423421689841	0.019	0.125	0.00258662383346749
Smim27	1.2901901989762e-07	-0.491714118270705	0.104	0.255	0.00263031075865279
Sult1a1	1.29965419400453e-07	1.45091476228137	0.156	0.073	0.00264960500531704
C1d	1.30060968363669e-07	-0.581206522694922	0.215	0.398	0.00265155296203011
Pdia5	1.31632347141448e-07	-1.17782985626109	0.052	0.176	0.0026835886611727
Arl6ip5	1.31705563536784e-07	-0.67243730854573	0.3	0.489	0.00268508132382442
Chsy3	1.31771752372235e-07	-0.825490378066403	0.07	0.202	0.00268643071561276
C3	1.35147484178884e-07	-1.46952224453149	0.019	0.127	0.00275525175995491
Czib	1.38069386625957e-07	-0.105190919621619	0.152	0.323	0.00281482058514338
Parp8	1.4065887180192e-07	-3.08583377884697	0.026	0.135	0.00286761241942574
Kdelr1	1.43108192298783e-07	-0.527304226551857	0.37	0.529	0.00291754671639528
Tbc1d7	1.44146496162461e-07	1.98155329604959	0.167	0.085	0.00293871461726409
Eml2	1.44267258479588e-07	1.97612244855867	0.089	0.032	0.00294117659862335
Fnta	1.4470232239465e-07	1.44411068856842	0.378	0.295	0.00295004624665974
Cacfd1	1.46212426007384e-07	-0.359907369486024	0.067	0.197	0.00298083272901253
Abracl	1.46555049454297e-07	-0.867762666596854	0.185	0.353	0.00298781779322476
Uap1	1.50069506144513e-07	-0.592787267180681	0.181	0.349	0.00305946702176819
Epb41l3	1.50828801085991e-07	1.9168243615934	0.248	0.155	0.0030749467677401
Git1	1.51906094901236e-07	1.3404761855187	0.263	0.165	0.0030969095567515
Adgre5	1.51950766816178e-07	-1.24127628931113	0.048	0.172	0.00309782028308141
Nxt2	1.53466947877338e-07	1.79068541095701	0.148	0.07	0.00312873066637528
Txlna	1.536151575523e-07	-0.796745878733921	0.137	0.292	0.00313175221701875
Osbpl1a	1.55678200136831e-07	1.72565999465211	0.344	0.254	0.00317381146618957
Piwil4	1.58155198889209e-07	3.89107694807009	0.011	0.001	0.00322431003975431
Atp2c1	1.58390236029479e-07	0.998361092544465	0.27	0.164	0.00322910174193298
Penk	1.58656678687159e-07	-2.03132616903438	0.041	0.16	0.00323453370839512
Cnih3	1.60143590253034e-07	4.30874408036983	0.011	0.001	0.0032648473744886
Selenok	1.60768672662908e-07	0.746574912091507	0.67	0.671	0.0032775909295787
Cbfa2t3	1.6087797213662e-07	-2.19078727104725	0.004	0.1	0.00327981921794927
Isl1	1.61549006054643e-07	-3.26903723212259	0.004	0.1	0.00329349958643601
Eif2s2	1.62812647346391e-07	-0.232955566559605	0.448	0.63	0.00331926144145087
Tpcn1	1.66213591122383e-07	0.134669643686081	0.074	0.207	0.00338859648221202
Tnfaip1	1.68069990150486e-07	-0.656902731120903	0.1	0.244	0.00342644288919796
Tpm1	1.79005969972862e-07	-0.841086149369193	0.396	0.532	0.00364939470983675
Gemin7	1.79076080744245e-07	-0.732006210418186	0.152	0.316	0.00365082405813292
Myrf	1.80063916467612e-07	4.00994894405557	0.019	0.002	0.00367096306502521
Man1a	1.80299904024219e-07	-1.73344462084747	0.104	0.237	0.00367577414334175
1110038B12Rik	1.82333168448961e-07	1.70557930528292	0.307	0.207	0.00371722630516896
Wnt5b	1.8236762090637e-07	-2.32965684778738	0.03	0.14	0.00371792868741817
Slc7a5	1.85836596898199e-07	-2.14777030441311	0.052	0.173	0.00378865070096358
Cfl1	1.8822282135082e-07	0.44619508764255	0.711	0.723	0.00383729865887916
Lrrc8e	1.89457154283785e-07	2.78595557220783	0.019	0.002	0.00386246300438352
Mydgf	1.89950253134997e-07	-0.575114492162613	0.267	0.442	0.00387251581066318
Nans	1.91594234124236e-07	-0.733713897380902	0.148	0.309	0.0039060316510908
Nrn1	1.92032903673751e-07	2.42580157255254	0.226	0.136	0.00391497480719677
A230065N10Rik	1.9272848905604e-07	3.88051395909642	0.015	0.002	0.00392915570638549
Tle5	1.96887728827926e-07	-0.302441117157619	0.381	0.548	0.00401395012761493
Wdr47	1.9740202169915e-07	1.58598555204114	0.119	0.05	0.00402443501638058
Cpne2	2.01279433957848e-07	-0.993151318744093	0.085	0.225	0.00410348382009866
Zscan18	2.03354339664637e-07	3.02371663595475	0.037	0.008	0.00414578492274296
Lysmd3	2.0407253394467e-07	-0.42610643837181	0.111	0.258	0.00416042674952999
Gpc3	2.04955175173916e-07	-0.983212190029668	0.126	0.276	0.00417842115627063
Ace	2.05072576665647e-07	-1.82086435617886	0.015	0.118	0.00418081462048254
Aard	2.08327564628992e-07	-0.448169826378536	0.056	0.177	0.00424717406009126
Rgs19	2.12398617584129e-07	-2.22348195683806	0.041	0.158	0.00433017061668764
Obsl1	2.13719327718088e-07	-1.32119003499271	0.044	0.163	0.00435709593418866
Copb2	2.14716183549873e-07	-0.465381770702748	0.315	0.47	0.00437741883403126
Galnt2	2.15120907676962e-07	-0.761563442966461	0.133	0.289	0.00438566994481022
Plekha2	2.15578529892311e-07	-3.44656570687863	0.011	0.11	0.00439499948891454
Isoc2b	2.19271616292049e-07	-1.6658196853194	0.026	0.136	0.004470290441346
Sfxn3	2.24957600383142e-07	-1.41768535785041	0.074	0.205	0.00458621059901111
Marveld1	2.27604354587219e-07	-0.865827767185945	0.181	0.348	0.00464016997696964
Atp10a	2.28107947803128e-07	-3.51080693169799	0.007	0.104	0.00465043673186237
Ier5	2.34036338741612e-07	-0.568045624264619	0.222	0.396	0.00477129883792525
Dubr	2.37510901772424e-07	1.90682862691649	0.189	0.102	0.0048421347544344
Myo1d	2.39216836045657e-07	-1.39603717986962	0.048	0.169	0.00487691363646281
Spry1	2.39690173115598e-07	-0.904436781264518	0.085	0.218	0.0048865635593077
Fundc2	2.39858048656273e-07	-0.641299290861794	0.281	0.461	0.00488998603795543
Xbp1	2.41181981974827e-07	-0.414372374075554	0.27	0.449	0.00491697706652079
Tmem43	2.41462133636661e-07	-0.757792023545203	0.148	0.305	0.00492268851845061
Bcr	2.41558420627016e-07	-0.847975359926572	0.044	0.165	0.00492465152132298
P4ha1	2.41974545214269e-07	-0.926215629287044	0.4	0.518	0.00493313505328329
Il17rd	2.42006031114338e-07	-0.570013407508163	0.044	0.165	0.00493377695632802
Adgrl1	2.44461366340213e-07	-0.84951165110627	0.104	0.244	0.00498383387557793
Foxc1	2.47936149597875e-07	-1.15450788019588	0.026	0.133	0.00505467428185187
Glipr2	2.48139056761936e-07	-2.53615340256627	0.015	0.117	0.00505881095020558
Esyt2	2.51019696609607e-07	-0.877019538922788	0.193	0.358	0.00511753855478006
Cygb	2.51219353597055e-07	-1.63499727808959	0.059	0.182	0.00512160896178317
Eno1	2.53268792241895e-07	-0.866885748379144	0.23	0.397	0.0051633908674355
Mocs2	2.5376783729536e-07	1.39708736264722	0.433	0.373	0.00517356489894051
Kcnk6	2.54574154889783e-07	-4.00512631670336	0.007	0.103	0.005190003295738
Rpl36	2.54682198245978e-07	-0.416126872521809	0.804	0.867	0.00519220597564075
Gm43560	2.55630624660873e-07	2.56623570883864	0.048	0.012	0.00521154154496121
Keap1	2.57607017690545e-07	-0.666860685869703	0.137	0.29	0.00525183426965714
Trip11	2.58560056204259e-07	-0.615386340101873	0.226	0.398	0.00527126386583623
Fam184a	2.64808118907442e-07	3.24712783373697	0.089	0.033	0.00539864312016602
Tubb6	2.72679452421274e-07	-1.38747712919509	0.085	0.218	0.00555911599651251
Mapk12	2.72698378683676e-07	-0.953489378074242	0.026	0.134	0.0055595018462241
Abhd12	2.75500609461188e-07	1.50442874640208	0.304	0.207	0.00561663092508525
Foxp2	2.81734012427551e-07	-3.35977582395755	0.015	0.114	0.00574371131136048
Ppm1l	2.83295822533505e-07	2.20318174899241	0.293	0.204	0.00577555193399057
Ephx1	2.86205179119882e-07	-0.725508207185486	0.078	0.208	0.00583486498671703
Pgm1	2.92473265556861e-07	-1.13464244482353	0.056	0.179	0.00596265246490773
Ugp2	2.95095465457675e-07	-0.402690858439557	0.156	0.311	0.00601611125428562
Gas2l1	2.97658609072924e-07	-0.553966556180575	0.141	0.294	0.00606836606316969
Chchd1	3.00224494287671e-07	-0.493499519285174	0.27	0.444	0.00612067676504275
Itprid2	3.00961444781036e-07	1.42408731833631	0.248	0.151	0.00613570097475099
Galnt7	3.03721604997508e-07	-1.87449451812647	0.041	0.156	0.00619197236108419
F2r	3.10516608492811e-07	-2.54791266869738	0.033	0.143	0.00633050209734293
Dym	3.14394850839813e-07	-1.18309849434988	0.063	0.19	0.00640956782407126
Dock5	3.16236186143991e-07	1.92830854416683	0.052	0.014	0.00644710712691754
Golga3	3.1722112590996e-07	-0.458930973795429	0.137	0.295	0.00646718709392636
Dexi	3.23237268296097e-07	-1.66736489797609	0.048	0.165	0.00658983818875253
Clec3a	3.23586593212212e-07	-1.81957297085334	0.011	0.108	0.00659695987581737
Mdga1	3.26720637054887e-07	-4.10166723726528	0.004	0.095	0.00666085362763798
Uggt2	3.2791254212705e-07	-0.723155212946241	0.037	0.152	0.00668515299634417
Pcdh11x	3.31242477934916e-07	3.23950745809239	0.048	0.013	0.00675304039765913
Mettl24	3.39504340275606e-07	-0.89204135907022	0.052	0.173	0.00692147498519878
Slc37a3	3.47075538492297e-07	-0.458599669652996	0.085	0.224	0.00707582900324246
Bfsp2	3.47308663511809e-07	4.54431769924656	0.015	0.002	0.00708058172301526
Pla2g4a	3.48464004623022e-07	-2.39311765370517	0.026	0.132	0.00710413566224955
Robo1	3.48468363674897e-07	-3.25586496238494	0.011	0.108	0.00710422453024013
Cysltr1	3.52051140573935e-07	-2.75044508690502	0.03	0.136	0.00717726660288082
Notch2	3.53308445397232e-07	-0.303771215135641	0.178	0.34	0.00720289927631338
Gpr155	3.56844237161484e-07	2.4291787741355	0.119	0.052	0.00727498346301116
Gmppb	3.57867774140295e-07	-0.452360207265955	0.111	0.249	0.00729585031139819
Bmp2	3.67872066492146e-07	-1.72731449734199	0.026	0.131	0.00749980781957537
Ccn5	3.71737143906625e-07	-2.19642751467364	0.026	0.131	0.00757860515282436
Fcgr3	3.7174549914796e-07	-1.3191926879441	0.059	0.181	0.00757877549112946
Abcc1	3.75578385330438e-07	-0.901141215368915	0.056	0.177	0.00765691654173164
Hebp1	3.76588567131265e-07	-2.0925763202508	0.041	0.153	0.0076775111181051
Osbpl2	3.77153062029375e-07	-1.20283264863166	0.056	0.178	0.00768901947559288
Gsdme	3.8089901606689e-07	1.66740985003983	0.185	0.099	0.00776538824055568
Hspa4l	3.83315071235003e-07	1.48312663139903	0.167	0.084	0.00781464435726801
Tbxa2r	3.8594349122007e-07	1.99007470162373	0.096	0.038	0.00786822995550356
Pacrg	3.91606779855039e-07	4.5646331356028	0.037	0.008	0.00798368742090468
Frat2	3.92723408485452e-07	2.48451863858688	0.085	0.031	0.0080064521287929
Tmem214	3.94176073155126e-07	-0.126143213086019	0.144	0.304	0.00803606760341355
Lgals3bp	3.99015975214594e-07	-0.615973246724877	0.037	0.149	0.00813473868669993
Adam12	4.0239086045857e-07	-0.474326363679535	0.048	0.166	0.00820354247216887
Ramp2	4.02566512899056e-07	-1.71868862880668	0.081	0.207	0.00820712349847306
3110083C13Rik	4.03386161796264e-07	4.68737966957915	0.011	0.001	0.00822383368054043
Onecut2	4.06721219273768e-07	5.76242713306765	0.011	0.001	0.00829182549733431
4632428C04Rik	4.08158659732939e-07	4.16024304108655	0.011	0.001	0.00832113059597542
Rpl32	4.09464745679322e-07	-0.353491885582772	0.841	0.913	0.00834775777016433
Pnma2	4.1008287382004e-07	4.76113256163018	0.011	0.001	0.00836035954856915
Eea1	4.10654554770531e-07	-0.416343214918849	0.185	0.354	0.00837201440810681
Jak1	4.12042781595849e-07	-0.542717497083859	0.259	0.433	0.00840031618839458
Pde4b	4.13212830407178e-07	-0.886917440058407	0.119	0.264	0.00842416997351114
Ado	4.14404858286254e-07	1.73602385951008	0.226	0.137	0.00844847184588186
Ptms	4.20165506197862e-07	0.717719910197153	0.726	0.682	0.0085659141748558
Ucma	4.24616497876071e-07	-2.02800747895124	0.052	0.168	0.00865665654219946
Mcub	4.27766919290888e-07	-3.90147713802903	0.011	0.106	0.00872088418358334
Txnip	4.31264887525248e-07	-0.585803841030676	0.311	0.481	0.00879219726197723
Aven	4.33237688349407e-07	-2.21316413077515	0.026	0.13	0.00883241675237936
Lgals9	4.33933509258395e-07	-2.89787079990926	0.026	0.129	0.0088466024532509
Rrad	4.36303165574641e-07	-3.25407473083175	0.033	0.14	0.0088949126365702
Pon3	4.37197909273434e-07	-3.20237694978372	0.007	0.101	0.00891315377635749
Rgs3	4.4123118326892e-07	-0.433963508381051	0.111	0.254	0.00899538013330347
S100a16	4.44616144777427e-07	-0.703268531820501	0.304	0.485	0.00906438934357741
Map3k11	4.45312453481025e-07	1.44271859108793	0.137	0.063	0.00907858498911767
Klhl9	4.49476131201694e-07	-0.546970100739831	0.178	0.339	0.00916346988680894
Hoxd9	4.52041208047132e-07	-0.876283095228695	0.03	0.137	0.00921576410845688
Lyz2	4.61602242462924e-07	-3.41522688419837	0.089	0.208	0.00941068491709162
Mvb12a	4.74203828429183e-07	-0.467942528255745	0.167	0.327	0.00966759345018574
Lrp5	4.8976242430992e-07	-0.797626170033181	0.056	0.173	0.00998478654440633
Zfp423	4.977915421025e-07	-3.09801763596738	0.019	0.117	0.0101484761688437
Dyrk2	5.04330002247344e-07	-1.22104352289677	0.074	0.203	0.0102817757558166
Lrrc42	5.05068291654738e-07	-0.806537360206244	0.063	0.181	0.0102968272619651
P4ha3	5.07467726564925e-07	-4.03137569990302	0.004	0.093	0.0103457445414791
Rpl39	5.0942016535553e-07	-0.318444409630433	0.893	0.909	0.0103855489111032
Sptan1	5.09457175756915e-07	1.08852972771514	0.47	0.408	0.0103863034421562
Plau	5.10117349469126e-07	-2.55593417345471	0.026	0.129	0.0103997624036271
AW551984	5.13578011662585e-07	-3.93005676645786	0.007	0.099	0.0104703149237651
Fam8a1	5.15727842869929e-07	-0.270037504235147	0.119	0.264	0.0105141435325892
Itga9	5.17733240373803e-07	-1.35410864017827	0.022	0.123	0.0105550275715007
Nrep	5.2058673845876e-07	-0.533396009412928	0.43	0.564	0.0106132018369587
Copz2	5.24361675408475e-07	-0.32667085025132	0.393	0.532	0.0106901614765526
Rnft1	5.26340595804894e-07	-0.157522370344339	0.093	0.233	0.0107305057266744
Slc2a13	5.296230215665e-07	-3.07326469584533	0.011	0.105	0.0107974245406762
Tmtc1	5.30996950480696e-07	-1.11492858200375	0.011	0.105	0.01082543482945
Zfp607b	5.35996973822826e-07	2.32274606276211	0.074	0.026	0.0109273703053259
Serpinb6a	5.48793928021475e-07	-0.706022600377314	0.393	0.56	0.0111882618105738
Smim14	5.49467801539534e-07	-0.408082889273307	0.4	0.562	0.0112020000699865
Cmas	5.50619781109703e-07	-0.272148187812804	0.093	0.232	0.0112254854774835
Fgfr2	5.58229756102248e-07	-0.748323503094648	0.011	0.105	0.0113806300376565
Cipc	5.76623918203478e-07	1.90599270702525	0.133	0.063	0.0117556318204143
Fchsd2	5.77187932532906e-07	-1.00003956088272	0.063	0.185	0.0117671303805484
Vldlr	5.78128070578587e-07	1.28972100268586	0.141	0.066	0.0117862969748857
Vti1b	5.84570638404765e-07	-0.333717157551551	0.148	0.304	0.0119176416051579
Fastk	5.88933569193026e-07	-0.247264944173703	0.115	0.263	0.0120065886751382
Msi2	5.94456103456499e-07	-0.406575830261155	0.152	0.308	0.0121191765811677
Gpr137c	5.96279221367112e-07	2.89872305132103	0.048	0.013	0.0121563444860113
Snx21	6.00537768753179e-07	-0.599126277581804	0.063	0.186	0.0122431634915711
Pofut1	6.00673754417901e-07	-1.20048048232411	0.056	0.174	0.0122459358313178
H2-DMb1	6.02859913377273e-07	1.00846585613419	0.093	0.035	0.0122905050540225
Iars	6.05741823324101e-07	-1.1317206748778	0.067	0.185	0.0123492585521084
Ahnak	6.10089184439524e-07	0.50378721751929	0.774	0.774	0.0124378882031686
Nckap5	6.17514249196344e-07	-2.970094659015	0.015	0.109	0.0125892629983659
Fuca1	6.20009673836354e-07	-0.215214344890227	0.307	0.489	0.0126401372205018
Twnk	6.25046859719984e-07	2.13422824786858	0.081	0.03	0.0127428303291113
Anxa4	6.27685303668871e-07	-1.19943106882018	0.159	0.306	0.0127966202858973
Lcorl	6.29679182548853e-07	1.51883188874345	0.263	0.169	0.0128372694946235
Kdelr3	6.31908774353072e-07	-0.517511799815931	0.307	0.452	0.0128827241827361
Arc	6.32358806940287e-07	1.62987848584577	0.048	0.013	0.0128918989970916
Cdr2l	6.42901000862259e-07	-1.19950581315463	0.078	0.204	0.0131068227045789
Map2k2	6.42923883174919e-07	-0.722009257676277	0.259	0.436	0.0131072892062871
Mcc	6.43372469930651e-07	-1.02168655659517	0.03	0.135	0.0131164345444762
Tbc1d8b	6.56191233955849e-07	-0.562308401544981	0.093	0.228	0.0133777706866579
Epas1	6.57714892017315e-07	-2.16095436815494	0.037	0.144	0.013408833503557
Poglut3	6.58022552963196e-07	-0.988532394031643	0.107	0.242	0.0134151057872607
Rab39b	6.58087687130136e-07	2.90729153756816	0.037	0.008	0.0134164336775221
Yipf3	6.72228571971561e-07	-0.320194595658304	0.248	0.426	0.0137047238967842
Zdhhc2	6.82220828257538e-07	2.04797775512392	0.078	0.028	0.0139084360256864
Plpp2	6.94407395247155e-07	1.83130227028169	0.107	0.045	0.0141568835669038
Slc30a5	7.03255486594578e-07	-0.24272660877955	0.104	0.246	0.0143372696052037
Prrg3	7.20020312978044e-07	1.90799225524619	0.207	0.122	0.0146790541206834
Tmem109	7.21300940350419e-07	-0.523113875001546	0.259	0.426	0.014705162270924
Rap1a	7.29229526782126e-07	0.855969268963803	0.53	0.473	0.0148668023625072
Ppp1r14a	7.30295452461746e-07	-0.885096275175896	0.03	0.134	0.0148885333893376
Copa	7.43126662210579e-07	-0.339446842820258	0.33	0.506	0.0151501232624871
Fzd2	7.54834798570028e-07	-1.31835643380367	0.078	0.202	0.0153888170384472
Tmem245	7.56044888501241e-07	1.69069779972196	0.315	0.229	0.0154134871418748
Slc6a6	7.60523984836724e-07	-0.774178545354873	0.163	0.312	0.0155048024788663
Hpcal1	7.69025474807929e-07	-1.33754812880652	0.033	0.139	0.0156781223549093
Slc44a2	7.81177147461662e-07	1.41690591612922	0.256	0.156	0.0159258585053009
Pbx1	7.94692745566106e-07	-0.623070136863308	0.174	0.334	0.0162014010038562
Xxylt1	8.0338323163857e-07	-0.814918944342172	0.041	0.15	0.0163785739434155
Xylt1	8.15378311052947e-07	-1.90792059089405	0.03	0.134	0.0166231176274364
Cyp20a1	8.25356437197191e-07	-0.605582739002181	0.141	0.291	0.0168265416851391
Ctss	8.28252499478397e-07	-5.48806082519796	0.004	0.089	0.0168855837068661
Tnpo1	8.29839991694484e-07	-1.1142077119151	0.137	0.284	0.0169179479106755
Stk24	8.34745548010184e-07	-0.86920444502066	0.119	0.257	0.0170179574872836
Fbxw8	8.34880399501402e-07	-0.674393678199859	0.089	0.218	0.0170207067046351
Nacc2	8.42433502807971e-07	2.19402857670518	0.219	0.133	0.0171746918217461
Vegfc	8.44659542608406e-07	-1.50737758370289	0.022	0.121	0.0172200740951576
Pdgfrb	8.48534694878055e-07	-1.45342817416407	0.126	0.26	0.0172990768244789
Tmem52	8.59806101514353e-07	-2.58986645053774	0.015	0.108	0.0175288669915731
Memo1	8.65681979521476e-07	-0.77534231189766	0.067	0.187	0.0176486585165043
Alcam	8.82152038305349e-07	2.16417408244468	0.167	0.09	0.0179844336049312
Purg	8.86563326073404e-07	2.35954758375746	0.126	0.059	0.0180743665286585
Itga11	8.91669101569371e-07	-0.413251276732796	0.03	0.132	0.0181784579736948
Ppfibp1	8.94420682813057e-07	-0.681450350183176	0.185	0.349	0.0182345544605098
Hsd3b7	9.13635209847851e-07	-2.39753023552573	0.044	0.152	0.0186262810231681
Tmbim6	9.28486096931415e-07	0.996410458025113	0.537	0.512	0.0189290460581408
Hilpda	9.33130804586299e-07	-0.608866395808449	0.059	0.18	0.0190237377131009
Gfap	9.44788484654339e-07	4.01491493040475	0.011	0.001	0.019261402836648
Eif4ebp2	9.50888777473744e-07	-0.908437884526132	0.119	0.262	0.0193857695063572
Cyfip1	9.59071377650517e-07	0.949832671725154	0.385	0.302	0.0195525881761611
Tgif2	9.66587524759603e-07	2.01950106669902	0.081	0.03	0.019705819867274
Rgl3	9.79200991003243e-07	3.02269143065987	0.026	0.005	0.0199629706035831
Sipa1l2	9.83250303562085e-07	2.14356941111281	0.107	0.046	0.0200455239387202
Lamp2	9.86486263658803e-07	-0.535068148351738	0.411	0.575	0.020111495457212
Lztfl1	9.97903480052968e-07	-0.836979383365101	0.137	0.278	0.0203442582478398
Gm49602	9.99053587099127e-07	2.84004418148739	0.067	0.022	0.0203677054801899
Prrt1	1.00474762552413e-06	2.77112505220914	0.041	0.01	0.0204837898415605
Jcad	1.01419096905552e-06	-0.854579668852234	0.089	0.216	0.0206763112861348
Eps8l1	1.01876473394878e-06	2.07629823193125	0.041	0.01	0.0207695566310138
Gdi2	1.01884516345141e-06	-0.426438773709303	0.459	0.607	0.0207711963472839
Aacs	1.02207722310525e-06	1.79306086333379	0.137	0.067	0.0208370883474468
Acvrl1	1.0233244777e-06	-0.751264101698599	0.063	0.182	0.0208625161268699
Eif4g1	1.0301466553154e-06	-0.515561015051437	0.315	0.478	0.021001599861915
Ubxn1	1.03758762397769e-06	1.21057358719482	0.504	0.456	0.0211532988900331
Stard9	1.03953647230264e-06	1.48676958179881	0.189	0.102	0.021193030060834
Acss1	1.04512437012137e-06	1.11348209084277	0.056	0.017	0.0213069505336643
Maged1	1.05489537694743e-06	-0.275360237477667	0.344	0.5	0.0215061520498272
Slc8b1	1.06344809411588e-06	-0.978499699932892	0.026	0.127	0.0216805162947405
Endog	1.06675561750497e-06	-0.23500954714109	0.056	0.172	0.0217479467740738
Ccn4	1.08345413073498e-06	-0.602084232112984	0.137	0.272	0.0220883793632941
Dlg4	1.10471536215899e-06	-0.947767268714542	0.093	0.228	0.0225218320883353
Atl3	1.10618602506135e-06	-0.780039755375998	0.193	0.351	0.0225518144929257
Tns3	1.10639923563961e-06	1.60444314586653	0.341	0.255	0.0225561612169848
Stt3b	1.11463929935916e-06	-0.54811498455668	0.204	0.363	0.0227241513960351
Ggcx	1.13779980613324e-06	-0.736862808032725	0.037	0.143	0.0231963246476384
Erlec1	1.14222004903756e-06	-0.456803829913332	0.27	0.423	0.0232864401397287
Ppp1r1b	1.14843068469615e-06	2.45200603577377	0.052	0.015	0.0234130563689004
Bag2	1.1611194851307e-06	-2.20608292902416	0.033	0.134	0.0236717429433596
Cttnbp2nl	1.1723504923601e-06	1.07999720801662	0.181	0.099	0.0239007094877454
Ccdc74a	1.18191500002664e-06	1.41440780511524	0.096	0.039	0.0240957011055431
Idh2	1.18828349842855e-06	-0.19016617951665	0.226	0.401	0.0242255356824629
Emb	1.19842116933369e-06	-1.78197140712647	0.019	0.112	0.024432212379206
Slc16a3	1.20091212327479e-06	-1.38275928524224	0.007	0.095	0.0244829954572031
Gstt3	1.20120497653371e-06	-1.21955928972163	0.022	0.119	0.0244889658565927
Clip1	1.20895559069519e-06	-0.361372766149806	0.178	0.336	0.0246469776275028
Dtx3	1.21175163306281e-06	-0.842341761585363	0.126	0.267	0.0247039805432515
Pja2	1.21497269390166e-06	1.43497155657586	0.411	0.346	0.0247696483105732
1110046J04Rik	1.21591797536006e-06	2.18193530925133	0.093	0.037	0.0247889197636655
Klhl13	1.2161055009828e-06	-0.574083664469073	0.056	0.168	0.0247927428485364
Ets2	1.25129746842569e-06	-0.764844664404712	0.081	0.204	0.0255102014887945
Reck	1.25150160976313e-06	-0.364476944281206	0.159	0.317	0.0255143633182409
Gbf1	1.27869531015492e-06	-0.654575574384134	0.159	0.313	0.0260687612881284
P2ry10b	1.31043104757408e-06	-3.27420405238158	0.022	0.116	0.0267157577668927
Gm20559	1.33590856550932e-06	1.38847669126275	0.119	0.053	0.0272351679250386
Glce	1.36017141280766e-06	-1.21753894493448	0.056	0.167	0.0277298145929097
Dnajc1	1.36106254835412e-06	-0.404065214505456	0.222	0.393	0.0277479821732955
Commd9	1.38332019115878e-06	0.218466575270412	0.107	0.246	0.028201748737154
Spint2	1.42000005950782e-06	-2.98255392119079	0.004	0.087	0.0289495412131859
Sox8	1.42293102520168e-06	2.24630617072551	0.078	0.029	0.0290092948107866
Naaladl2	1.43103875592117e-06	-2.60282379816245	0.011	0.1	0.0291745871169648
Avp	1.4401363369436e-06	-1.1452441795793	0.011	0.099	0.0293600595012691
Dynlrb1	1.46850496541396e-06	0.855285720471386	0.611	0.609	0.0299384107298945
Mfhas1	1.4759907165192e-06	-0.654387816505337	0.026	0.124	0.0300910227376768
Gm45767	1.47950212491228e-06	3.22363997909914	0.044	0.012	0.0301626098205866
Nrtn	1.49918617203474e-06	-2.24080125768925	0.011	0.1	0.0305639084892722
Prdx4	1.50201693955546e-06	-0.511930492975652	0.378	0.526	0.0306216193467172
Ncoa1	1.5196088966652e-06	-0.972299686348903	0.1	0.225	0.0309802665763134
Tcf12	1.54198249528072e-06	-0.392543916400641	0.233	0.4	0.031436397131288
Tma7	1.55432347886553e-06	-0.377790339319284	0.381	0.563	0.0316879927636316
Serinc3	1.55448864922385e-06	-0.874579041474343	0.385	0.555	0.0316913600917266
Anpep	1.55493558160908e-06	-1.03128785053077	0.022	0.118	0.0317004717022644
Nrxn1	1.569241551453e-06	3.42588175408177	0.037	0.009	0.0319921275094723
Adgrg1	1.58166672960723e-06	0.593507150030753	0.067	0.022	0.0322454396165025
Lmo7	1.58245191995796e-06	-2.13496105356202	0.026	0.123	0.032261447292183
Lrrn4cl	1.59235949456999e-06	-1.79241902519511	0.026	0.122	0.0324634330157984
Morc4	1.59464632151791e-06	-0.386619628166446	0.085	0.209	0.0325100545567856
Spsb1	1.6046777237329e-06	-2.06109776649271	0.037	0.139	0.0327145647537426
Rp9	1.61154886512073e-06	-0.280670569831072	0.233	0.403	0.0328546467132164
Cmpk1	1.63580256068836e-06	-0.394119963680666	0.296	0.471	0.0333491068047537
Zfp622	1.63783361686319e-06	-0.415415069853268	0.078	0.2	0.0333905139469899
Gpi1	1.63934838137928e-06	-0.591945760249667	0.237	0.397	0.0334213954511793
Rhot1	1.65001534603743e-06	1.33551215517258	0.241	0.149	0.033638862859665
Gm29488	1.65357946170274e-06	2.64130701978217	0.052	0.015	0.0337115244857339
Pebp1	1.65599428724998e-06	0.791048235559948	0.593	0.585	0.0337607555341653
Tpm4	1.65828279838304e-06	-0.556023596732099	0.426	0.591	0.0338074114106349
Slc6a15	1.66739666853074e-06	2.89118820731379	0.041	0.01	0.0339932158813363
Mecom	1.6725061123719e-06	-1.40906558510073	0.033	0.132	0.034097382112926
Ap3m2	1.67682267161943e-06	1.95326760532889	0.074	0.027	0.0341853838063053
[truncated: 10,420 more rows]
