# Supplementary material for: Single-nucleus transcriptional and chromatin accessibility analyses of maturing mouse Achilles tendon uncover the molecular landscape of tendon stem/progenitor cells
Source: eLife. 2026 Feb 2;14:RP104768. doi: 10.7554/eLife.104768 (PMC12863719; doi:10.7554/eLife.104768)
Supplement: Supplementary file 14. [file elife-104768-supp14.csv]

	p_val	avg_log2FC	pct.1	pct.2	p_val_adj
Cldn5	0	5.53549891177869	0.877	0.047	0
Ccl21a	0	8.88499690637327	0.863	0.036	0
Mmrn1	0	9.21443448224568	0.78	0.005	0
Egfl7	0	3.90056086916746	0.727	0.067	0
Stab1	0	3.96375669060318	0.652	0.05	0
Prox1	0	7.09421515199673	0.617	0.023	0
Kdr	0	3.96282286337096	0.617	0.038	0
Flt4	0	7.78159785747152	0.586	0.008	0
Gpm6a	0	7.37497121076415	0.577	0.005	0
Reln	0	6.29438310014926	0.586	0.024	0
F11r	0	4.45946164962803	0.59	0.038	0
Klhl4	0	6.98686736656447	0.555	0.013	0
Sox18	0	4.03335089086785	0.564	0.033	0
Lyve1	0	5.34264613594919	0.555	0.038	0
Tie1	0	4.45246993881509	0.537	0.025	0
Stmn2	0	4.89456240292092	0.493	0.023	0
Pgm5	0	5.23642659700577	0.485	0.028	0
Slc45a3	0	6.56623527828654	0.458	0.005	0
Dtx1	0	7.87639616839583	0.454	0.004	0
Spns2	0	4.95502660429036	0.441	0.018	0
Rassf9	0	5.87586406522239	0.423	0.014	0
Lcn2	0	5.99915482604521	0.414	0.011	0
Tbx1	0	7.74305077920409	0.366	0.003	0
Wipf3	0	6.99309321310225	0.361	0.007	0
Clca3a1	0	8.32608486530794	0.344	0.002	0
Sh3gl3	0	5.94690620401454	0.344	0.006	0
Nts	0	7.02353511185343	0.339	0.003	0
Gm14964	0	5.84080256724307	0.344	0.009	0
Adgrg3	0	7.62299892237199	0.335	0.002	0
Tc2n	0	8.34143902104801	0.335	0.002	0
Il7	0	6.26326326529599	0.33	0.005	0
Scn3a	0	7.62943424873881	0.322	0.005	0
Pkhd1l1	0	7.86564472196709	0.3	0.002	0
Celsr1	0	5.97747860343585	0.264	0.004	0
Apba2	0	9.19996264597585	0.198	0.001	0
Duox2	0	7.62784321360654	0.167	0.002	0
1110032F04Rik	0	7.03933478851238	0.167	0.002	0
Slc39a4	0	7.12422008547387	0.154	0.001	0
Duoxa2	0	9.0379470747492	0.123	0	0
D330037F02Rik	0	10.9147196140044	0.115	0	0
Lrg1	6.32352971229205e-301	3.64306942441427	0.441	0.023	1.28917800244498e-296
She	5.8555779480183e-298	4.55637564636406	0.392	0.019	1.19377667626249e-293
Gm13814	1.42210943639004e-294	10.2959715933213	0.097	0	2.89925450796837e-290
Afap1l1	1.52418544827697e-293	4.41146569284821	0.471	0.028	3.10735687340225e-289
Rasip1	8.26992013380945e-293	3.69085860335217	0.507	0.033	1.68598861767973e-288
Chp2	2.3532027216113e-292	4.73787129276662	0.405	0.021	4.79747438854897e-288
Scn5a	1.62264972194781e-288	5.90243652723756	0.154	0.002	3.30809598813501e-284
Klrb1f	3.44991014809542e-279	9.86185988796799	0.093	0	7.03333181892213e-275
Susd4	5.90586891487482e-274	6.7472106538682	0.247	0.007	1.20402949567553e-269
Pecam1	4.91665226497516e-272	2.89750336418199	0.665	0.061	1.00235789726049e-267
Pglyrp1	1.98309016106717e-260	5.76970287270509	0.26	0.009	4.04292591136763e-256
Ecscr	1.22599955295441e-258	4.37754538221821	0.709	0.083	2.49944528860816e-254
Mall	1.33215051176327e-258	4.66419366554932	0.392	0.022	2.71585524833179e-254
Gimap6	8.22802850091252e-245	3.57915000515759	0.515	0.041	1.67744817048103e-240
Stap2	4.55365303717914e-244	4.89662224733202	0.3	0.013	9.28353244689712e-240
Ccm2l	2.82174704049499e-242	4.39138117638724	0.278	0.011	5.75269569145713e-238
Cdh5	8.67091687637165e-239	2.87505550034086	0.595	0.056	1.76773982358589e-234
Apold1	5.59838936280684e-235	4.05511517572497	0.529	0.047	1.14134363939543e-230
Arap3	3.61684439926676e-233	4.17768334817339	0.401	0.026	7.37366067678513e-229
Cldn11	2.52691567341708e-232	6.82255850495606	0.203	0.006	5.15162298339541e-228
Pard6g	3.46271128824908e-230	5.86964144051964	0.665	0.086	7.05942950335341e-226
Gimap5	3.23369270209705e-229	3.91266753681552	0.344	0.019	6.59252931176526e-225
Gata2	7.63647208635079e-226	4.04015293023197	0.291	0.013	1.55684756424434e-221
Pgc	8.83412556067014e-226	9.40145834968142	0.07	0	1.80101317805382e-221
Gm21541	1.06613547830272e-225	6.48954225279189	0.07	0	2.17353039961577e-221
S1pr1	1.41267608067925e-221	3.69796350622139	0.502	0.044	2.88002272568078e-217
Kank3	1.55519337668968e-219	4.13718547408975	0.537	0.052	3.17057273705726e-215
Fgl2	1.57549239637683e-219	4.92848716932792	0.753	0.119	3.21195634849344e-215
N4bp3	1.57710833990381e-219	4.13988927307211	0.379	0.025	3.2152507725619e-215
Nsg1	6.67455072274266e-217	4.99328024844384	0.581	0.065	1.36074065584555e-212
Rassf10	2.41421428311719e-214	6.01561584401102	0.15	0.003	4.92185865899101e-210
Cxcl17	3.51964618608173e-210	9.25464480973355	0.066	0	7.17550267956483e-206
Gngt2	7.09321697750185e-208	3.38289197937238	0.595	0.066	1.4460941452033e-203
Btnl9	3.27648511730305e-202	4.22802780054341	0.247	0.011	6.67977020864572e-198
Prrt4	1.15906461705208e-200	5.65137193209008	0.207	0.007	2.36298503478407e-196
Wscd1	2.14205167304685e-197	4.99686222319288	0.207	0.007	4.36700074584061e-193
Podxl	4.94887193352265e-197	3.0711138246029	0.383	0.027	1.00892652108726e-192
Cavin2	1.75790679658192e-195	3.91540071457061	0.797	0.149	3.58384458619155e-191
Gm13304	4.09833600740287e-192	8.69382043748161	0.057	0	8.35527761829223e-188
Nrxn2	4.34472456400139e-192	4.95111966066486	0.238	0.01	8.85758996862962e-188
Fam189a2	3.37949467662601e-186	4.77817792417212	0.392	0.032	6.88977579723744e-182
Nos3	3.78722760382128e-185	4.21930043171646	0.264	0.014	7.72102091591044e-181
Gpr182	5.18029696340562e-180	4.01217696537459	0.163	0.005	1.0561071419295e-175
Irf6	9.50324649774613e-179	5.88282502314415	0.106	0.002	1.9374268634955e-174
Dnaic1	2.11642835491308e-175	6.42991541770469	0.097	0.001	4.3147624871613e-171
Adgrf5	1.98341868519143e-174	2.98243137845133	0.476	0.048	4.04359567349977e-170
Bik	5.00049018074773e-174	4.24659473577436	0.269	0.015	1.01944993314904e-169
Ahsg	1.48938514817271e-172	7.24061877483851	0.062	0	3.0364095015797e-168
Bmx	1.92564966777721e-171	4.38737658577542	0.154	0.004	3.9258219776974e-167
Sgsm1	1.03017206147799e-169	5.43881851370991	0.123	0.003	2.10021178173518e-165
Otos	1.66240652303955e-169	6.37085199057847	0.11	0.002	3.38914817852074e-165
Lmo2	1.81311016854206e-166	3.65542834651391	0.546	0.071	3.69638770060669e-162
Icam2	2.40598731654334e-163	2.96514459375982	0.361	0.029	4.90508634223691e-159
Fzd6	4.84886716357779e-160	4.60360329935975	0.445	0.05	9.88538548638603e-156
Myct1	8.30918054529096e-160	3.05327264843948	0.357	0.029	1.69399263776847e-155
Smagp	4.20029511918184e-159	3.46228727733535	0.427	0.043	8.56314165947601e-155
Fndc8	6.48750854845249e-155	6.85193561518545	0.062	0	1.32260836777301e-150
A830019P07Rik	2.21273110621764e-154	6.57384747459738	0.101	0.002	4.51109490624591e-150
Gjc2	2.81070465999892e-153	5.35008014913009	0.181	0.007	5.7301835903398e-149
Nectin2	1.53506315287237e-151	3.81991121876222	0.441	0.05	3.12953324976089e-147
4833403J16Rik	2.38769910794067e-150	4.54607238390022	0.159	0.006	4.86780217135864e-146
Cracr2b	3.08081640054443e-146	3.5169660268781	0.502	0.067	6.28086039578994e-142
Megf6	2.04377671853611e-145	4.27712270604668	0.278	0.02	4.16664759607958e-141
Ushbp1	2.65081457693399e-145	3.34359745103809	0.3	0.023	5.40421567799533e-141
Prkcq	1.50129102893247e-144	4.93114507877336	0.194	0.009	3.06068202068462e-140
Slc29a4	1.43714932961136e-143	5.99606135270295	0.07	0.001	2.92991633827867e-139
Tnfaip8l1	4.33209737021913e-143	4.17066926301414	0.278	0.02	8.83184690866573e-139
Ttc9	4.54486977811104e-139	3.45577941355472	0.282	0.021	9.26562601663497e-135
2600014E21Rik	2.31482099809118e-136	5.80567406188494	0.079	0.001	4.71922556880849e-132
Clic5	8.9304018046053e-136	3.25170455578751	0.269	0.02	1.82064101590488e-131
Rapgef5	2.49506606058248e-135	3.5229642515473	0.339	0.032	5.08669117770951e-131
Nr2f2	3.62740213706791e-135	3.0611597008851	0.648	0.122	7.39518473684036e-131
Gm16685	3.44382120456198e-134	6.59485205436138	0.062	0.001	7.02091828974052e-130
Ctla2a	9.21245727563999e-130	2.34324991946052	0.467	0.06	1.87814366478472e-125
Hhex	1.10302586319897e-128	3.45392982455528	0.282	0.023	2.24873882730373e-124
Slfn3	4.24552360132375e-128	5.21218885301279	0.097	0.002	8.65534896601874e-124
Prkcz	1.48106578284651e-126	4.67696813935796	0.348	0.037	3.01944881148917e-122
Fgd5	7.5682736843396e-126	3.51458204507688	0.357	0.038	1.54294395602631e-121
Tspan18	8.0540551179304e-125	4.1677018275946	0.401	0.05	1.64198021689247e-120
Emcn	2.5488264045468e-124	2.85722473457299	0.339	0.034	5.19629239094957e-120
Gimap1	1.78469001705055e-123	3.11674633893197	0.278	0.023	3.63844753776096e-119
Hmcn1	5.09716566384067e-122	3.34276192673357	0.414	0.053	1.0391591638872e-117
Calcrl	4.8249618351708e-120	3.38212794715379	0.467	0.069	9.83664969336271e-116
Unc13b	8.00062409572483e-118	4.30340932479482	0.238	0.018	1.63108723439542e-113
Lrrc32	2.87694536163351e-115	3.10751223095614	0.401	0.052	5.86522850876224e-111
Itgb4	8.37403544804781e-113	3.50905049864805	0.273	0.025	1.70721460679351e-108
Mfsd4a	6.4614181135503e-112	3.83965172582965	0.419	0.061	1.3172893108095e-107
Gja4	6.93304528581287e-112	2.96195685214743	0.361	0.043	1.41343994241867e-107
Tub	3.94530672641345e-110	4.4868642130603	0.167	0.009	8.04329682313909e-106
Gpihbp1	7.11168336729753e-110	2.07271694136746	0.379	0.046	1.44985888809095e-105
Tal1	9.59074404910565e-110	3.8942771794874	0.176	0.01	1.95526498929117e-105
Dmtn	2.44454314233919e-108	4.61876988597202	0.317	0.036	4.9836901042869e-104
Sigirr	6.69986636629411e-108	4.18742264072229	0.172	0.01	1.36590175609638e-103
Ptprb	3.25554720543629e-107	1.71856499133665	0.366	0.044	6.63708408772296e-103
Foxc2	1.32242280427712e-106	4.58256585820932	0.225	0.018	2.69602337107976e-102
Ephb1	3.03463884552611e-106	6.02189804394378	0.106	0.004	6.18671821437408e-102
Pld5	4.70884178490382e-103	7.02228218405934	0.053	0.001	9.59991574688341e-99
Ece1	2.02745098418823e-102	3.20943628550361	0.656	0.174	4.13336432146454e-98
Efnb2	3.70614265496773e-102	3.96376126240012	0.467	0.084	7.5557130306827e-98
Mical2	2.80725361831108e-99	3.4268708505976	0.401	0.062	5.7231479516508e-95
Map4k2	1.2471531457135e-98	4.09381014017124	0.322	0.04	2.54257111816611e-94
Dock9	8.92519839957677e-98	3.53912421246454	0.537	0.118	1.81958019772172e-93
Map3k1	5.9206000849865e-97	3.36219931023299	0.498	0.099	1.2070327393262e-92
Ppp1r16b	7.45576461926553e-97	3.21810260485401	0.242	0.022	1.52000673292966e-92
Gimap4	2.19450447030048e-96	3.30236126531936	0.233	0.021	4.4739362636016e-92
Ptpn18	4.06794609019513e-96	2.27655419183211	0.476	0.081	8.29332169408081e-92
Notch1	5.64551902262038e-96	2.97085348652637	0.476	0.087	1.15095196314162e-91
Cda	7.33867061620835e-96	3.70327972020475	0.339	0.046	1.4961347785264e-91
Fgd6	7.82814440169318e-96	3.85517938276563	0.198	0.015	1.59592379917319e-91
Hid1	8.0697872564964e-96	4.23518641425142	0.203	0.016	1.64518752798192e-91
Mmrn2	8.53088750077816e-96	2.70909866678646	0.317	0.038	1.73919203478364e-91
Dll4	2.57843207327639e-95	3.1963924452906	0.163	0.01	5.25664946778857e-91
Gm6569	2.83590742306718e-94	5.53249425391378	0.066	0.001	5.78156446340706e-90
Nova2	3.35606450217122e-94	3.70043818609305	0.198	0.016	6.84200870057647e-90
Lyn	5.33004701994828e-94	2.59863063519856	0.392	0.059	1.08663668595686e-89
Arhgap27	5.56173803119877e-94	3.80855771054841	0.233	0.022	1.13387153242049e-89
Dusp2	4.60277456681388e-93	3.15912190881606	0.264	0.028	9.38367650936346e-89
Bcl6b	6.64785718312513e-91	3.35858689539483	0.198	0.016	1.35529864392372e-86
Gimap8	8.49958409048935e-89	3.31886347346181	0.176	0.013	1.73281020852806e-84
Myzap	2.79120417982863e-86	3.68819746939294	0.441	0.087	5.69042796141662e-82
Cst6	8.88395077459043e-86	4.65361599841033	0.154	0.01	1.81117104441575e-81
Ramp2	1.43224110363249e-85	2.71580292510511	0.661	0.199	2.91990993797555e-81
Sh3tc1	1.49166704527057e-85	3.1964230092545	0.172	0.013	3.0410616051931e-81
Zfpm2	2.2282190063396e-85	3.86276168193629	0.264	0.031	4.54267008822453e-81
C130074G19Rik	2.35525467060416e-84	2.49864425175837	0.242	0.025	4.8016576969607e-80
Phldb3	1.0590771159592e-83	4.06637334529063	0.088	0.003	2.15914051630602e-79
Angpt2	1.2192049210313e-83	3.55613995461821	0.256	0.029	2.48559307250651e-79
Atp8a2	2.01033569863999e-83	4.19148389812251	0.194	0.017	4.09847138881734e-79
Hoxa7	2.54509887591589e-83	3.30986929557779	0.308	0.042	5.18869307832973e-79
Sh2d3c	6.35922685014654e-83	4.16825446369382	0.251	0.028	1.29645557793937e-78
Pear1	8.17695241590927e-82	3.11410177037105	0.352	0.055	1.66703528903142e-77
Gchfr	1.7553799009261e-80	4.00151062230181	0.093	0.004	3.57869300401803e-76
Parvb	3.04572734212128e-80	2.68172279120536	0.264	0.032	6.20932433238265e-76
Cfap57	3.30426776283782e-80	7.07217085509102	0.04	0	6.73641068809746e-76
Gm14207	3.9846568005777e-80	4.50723078555452	0.084	0.003	8.12351981933777e-76
Sgk3	4.72957518240325e-80	3.30087932002649	0.441	0.092	9.6421849243655e-76
Slc16a12	4.95780695424819e-80	3.96878886958228	0.101	0.005	1.01074810376258e-75
Ablim2	1.26252418244743e-79	4.24373622223558	0.167	0.013	2.57390805075557e-75
Fam217a	1.50080890404743e-79	5.20867227005317	0.057	0.001	3.05969911268149e-75
Col18a1	8.17980851559299e-79	2.87040050496858	0.604	0.177	1.66761756207394e-74
Clca2	1.30883990552358e-78	5.46451849981847	0.066	0.002	2.66833191539091e-74
Thsd1	2.61050687181314e-78	3.10563845200846	0.207	0.02	5.32204035956546e-74
Jup	3.82712600710511e-78	3.12510163847566	0.555	0.153	7.8023617906852e-74
Tgm2	8.40365475291376e-78	3.19317397398628	0.498	0.119	1.71325309447653e-73
Rbpms	3.70999650784695e-76	2.10423643014176	0.515	0.117	7.56356988054758e-72
Tnfrsf11a	5.51736861531059e-76	2.72869116245561	0.207	0.021	1.12482593960337e-71
Rasgrp3	5.65100924741422e-76	2.92496389441557	0.3	0.043	1.15207125527034e-71
Prss23	5.74780928665976e-76	2.62676433645332	0.643	0.186	1.17180587927133e-71
Cp	8.31542872647218e-76	3.83488537492434	0.551	0.157	1.69526645446588e-71
Grap	1.52288075965556e-75	3.38554955248978	0.26	0.033	3.10469700470978e-71
Eng	2.20967651668653e-75	2.63831491963048	0.555	0.15	4.50486751456883e-71
Gm1673	3.4488485605625e-75	3.64024206114985	0.41	0.083	7.03116756041876e-71
Ston2	4.88619662072225e-75	3.25566347877394	0.37	0.067	9.96148905066645e-71
Ralgps2	7.52117215541891e-74	3.32283594576631	0.335	0.055	1.53334136732525e-69
Prkch	3.49510479923092e-73	2.70693354786524	0.26	0.033	7.12547015419207e-69
Tnfaip8l3	4.210128493075e-73	3.95783653643461	0.207	0.022	8.583188958832e-69
Meis2	4.06124364671155e-72	3.06813121672836	0.3	0.045	8.27965742255084e-68
Rcsd1	4.74912749440775e-72	2.8616608179274	0.295	0.043	9.68204622284909e-68
Plk2	1.11714182516924e-71	2.73735951642226	0.463	0.105	2.27751703897252e-67
Gm16104	1.20812449105906e-71	4.63485369244195	0.097	0.005	2.46300339992211e-67
Aplp2	1.32417782088531e-71	2.70468118900948	0.811	0.536	2.69960132343888e-67
Prex2	6.98756947077076e-71	2.67964113327603	0.348	0.059	1.42455578800603e-66
Prom1	1.5062981449537e-70	3.93467176954636	0.101	0.005	3.07089002811711e-66
Ttyh1	3.90657790350335e-70	3.90526442102951	0.15	0.012	7.96434037187229e-66
Sparc	9.40796842399006e-70	-2.758805675673	0.837	0.963	1.91800252259885e-65
Ttpa	2.60847107566318e-69	4.37980205623182	0.088	0.004	5.31788998195452e-65
Nexmif	6.05274203321682e-69	4.95457112075907	0.119	0.008	1.23397251831191e-64
Hoxb7	8.38708124820155e-69	2.45194496241116	0.137	0.01	1.70987425407085e-64
Tmod2	8.23642262656246e-68	3.01215253784353	0.493	0.13	1.67915948087729e-63
Cd5	1.80786090935143e-67	5.0580327034302	0.084	0.004	3.68568603589477e-63
Lyl1	1.90036067390746e-66	2.71181687751378	0.247	0.033	3.87426530589514e-62
Lgals1	5.752991209822e-66	-1.86741110619602	0.806	0.939	1.17286231794641e-61
Agrn	6.8403245499838e-66	3.00500912626353	0.33	0.059	1.3945369660052e-61
Hoxd4	1.51708322326913e-65	3.26564586844948	0.181	0.019	3.09287756727877e-61
Wnt7a	4.67557826628038e-65	8.14584814002908	0.018	0	9.53210141146581e-61
Adgrf1	4.67557826628038e-65	7.63137086191994	0.018	0	9.53210141146581e-61
Thsd7a	6.77410376778181e-65	3.07522394265317	0.304	0.05	1.38103653513768e-60
D030007L05Rik	3.30548999867657e-64	5.83972609212787	0.026	0	6.73890246030193e-60
Hs3st1	5.19389373929118e-64	2.98516083804938	0.282	0.045	1.05887911662929e-59
Ephb4	5.77654513885921e-64	3.30218696315679	0.432	0.107	1.17766425745923e-59
Ctla2b	6.30372330126704e-64	2.82539164722241	0.203	0.023	1.28514006942931e-59
Plvap	9.13349036804917e-64	1.79645286574152	0.41	0.088	1.86204468133418e-59
Pdlim3	1.14381118656854e-63	3.14904165791107	0.229	0.03	2.33188786605728e-59
C77080	2.12048514324548e-63	3.3927417323482	0.194	0.022	4.32303306153456e-59
Dcn	4.45697097078371e-61	-2.4492388355974	0.863	0.958	9.08642671813676e-57
Col23a1	4.56073494795406e-61	4.12020408971231	0.185	0.021	9.29797033839394e-57
Ets1	9.45683010487973e-61	2.50176159348956	0.515	0.152	1.92796395348183e-56
Gng11	9.48785571454456e-61	2.26757387984714	0.828	0.563	1.9342891445242e-56
Serpinb6b	1.18295227270046e-60	3.10621020256033	0.128	0.01	2.41168479835443e-56
Rhpn1	1.39550623602951e-60	6.1583129974882	0.048	0.001	2.84501856339336e-56
Nrxn3	1.60183168833175e-60	4.6298199099895	0.048	0.001	3.26565426300195e-56
Nqo1	1.9212686228238e-60	3.64922281532122	0.207	0.026	3.91689034135089e-56
Smad1	4.82562769806407e-60	3.3813327322437	0.551	0.194	9.83800718804321e-56
Tmem40	6.16302791821882e-60	3.89432137024552	0.053	0.002	1.25645650168727e-55
Elk3	1.45358849401176e-59	3.37952320684415	0.586	0.229	2.96343086274177e-55
Lck	1.53498431149365e-59	3.01632968656723	0.066	0.003	3.12937251584211e-55
Ipo11	4.28340778653509e-59	3.62479115265865	0.357	0.079	8.73258345440909e-55
Trib3	6.94830639104331e-59	4.3888609088287	0.167	0.018	1.416551223942e-54
Prox1os	1.36094957526076e-58	6.07323410403759	0.066	0.003	2.77456789908411e-54
Sema4d	3.04918967241689e-58	2.95781103554604	0.154	0.015	6.21638298515632e-54
Tifa	3.50062687457242e-58	2.05878828714184	0.207	0.026	7.13672800919079e-54
2900026A02Rik	7.27290513935037e-58	2.69073039959304	0.419	0.105	1.48272717075936e-53
Grrp1	9.11983869754772e-58	2.0958186504345	0.194	0.023	1.85926151526905e-53
Scn3b	9.89441619547231e-58	4.00323785044981	0.106	0.007	2.01717462977094e-53
Scarf1	1.29344867392357e-57	3.13615860099393	0.185	0.022	2.63695381152798e-53
5033406O09Rik	1.81230375610782e-57	4.0117382478868	0.088	0.005	3.69474366757701e-53
Bcr	6.35512098764294e-57	2.8451913723714	0.498	0.158	1.29561851575077e-52
Stx3	1.18408973739086e-56	2.33324703877444	0.225	0.032	2.41400374761874e-52
Gpr146	1.31542499614567e-56	2.44036751541773	0.225	0.032	2.68175693964219e-52
Tes	1.95378195980467e-56	2.74885266042324	0.211	0.029	3.98317528145378e-52
Hoxd10	2.88665713734609e-56	3.77696726420203	0.229	0.034	5.88502790590746e-52
Gm9917	1.23604678941925e-55	4.09195707676032	0.123	0.01	2.51992858958902e-51
Ccnjl	1.48665928276401e-55	4.73491499433139	0.119	0.01	3.03085227977098e-51
Enpp4	2.1000382879057e-55	3.01496769087593	0.225	0.033	4.28134805755335e-51
Slc10a6	4.07840861543426e-55	2.8879026513519	0.123	0.01	8.31465164428583e-51
Palm	8.31362975732914e-55	2.98809840555409	0.542	0.198	1.69489969862669e-50
Rab11a	1.3081190727546e-54	2.65556221604692	0.7	0.378	2.6668623536248e-50
Abi3	6.60612065224849e-54	2.56285752433136	0.163	0.018	1.3467898173739e-49
Hoxb3	6.75371780225357e-54	4.54634301378832	0.088	0.005	1.37688044834544e-49
Shank3	1.21430303845495e-53	3.49188002628737	0.264	0.046	2.4755996044981e-49
Emid1	2.22695553085138e-53	2.55900140649179	0.264	0.046	4.54009424074672e-49
Ubash3a	2.71296268670777e-53	4.56565737307073	0.048	0.001	5.53091702939112e-49
Ppp1r13b	5.00682919453292e-53	3.16574453894729	0.3	0.059	1.02074226788943e-48
Klhl3	9.30297535578771e-53	4.36857820413018	0.163	0.019	1.89659758578444e-48
Rasgrf2	9.30337483830417e-53	3.48643478425011	0.15	0.016	1.89667902828507e-48
Nrp2	1.17341312096834e-52	2.86577863365784	0.502	0.167	2.39223732971816e-48
Emp3	1.19716844655084e-52	-2.39204837872966	0.207	0.736	2.44066731198319e-48
Cyyr1	1.2112111510036e-52	1.57286494325322	0.207	0.028	2.46929617355104e-48
Pcolce	2.1372190381591e-52	-2.66690164238725	0.317	0.741	4.35714845309495e-48
Hspa12b	2.17811028880648e-52	2.53982419395679	0.251	0.042	4.44051344578977e-48
Col1a2	3.36448938877942e-52	-3.02147984120649	0.85	0.946	6.8591845169046e-48
Pald1	3.6309185954297e-52	3.0296418740592	0.339	0.077	7.40235374050252e-48
Gm46560	4.60423591260032e-52	7.53175220019698	0.018	0	9.38665575501826e-48
Ablim3	6.80995990925258e-52	2.58321534837244	0.15	0.016	1.38834652669932e-47
Rnf39	8.60101254726038e-52	6.21129785211287	0.044	0.001	1.75348842800997e-47
Ralgapa2	1.71498065219392e-51	2.93356415621516	0.251	0.043	3.49633105562775e-47
Sh3bp5	2.27615031739291e-51	2.34381308515346	0.388	0.095	4.64038765206893e-47
Fam124b	2.54455486935874e-51	4.37336050831038	0.057	0.002	5.18758401216167e-47
St3gal6	2.58456918897295e-51	2.64308890079038	0.335	0.074	5.26916120555915e-47
Rnf141	3.48242716412987e-51	3.19189071099535	0.326	0.072	7.09962425951156e-47
Ndrg1	4.57273192206336e-51	2.21194497317241	0.542	0.187	9.32242856951057e-47
Arhgap29	7.97142106998043e-51	2.83236516450541	0.559	0.224	1.62513361353691e-46
Pkn3	8.53866140309093e-51	2.61263053348448	0.207	0.03	1.74077690024815e-46
D830026I12Rik	1.43031503034095e-50	3.65551829058318	0.07	0.004	2.9159832523561e-46
Scn1b	1.53731402985728e-50	2.80844605699262	0.48	0.155	3.13412211267004e-46
Ptpre	4.26600705465011e-50	2.68132381852298	0.41	0.113	8.69710858231517e-46
Serpinf1	4.40548082219086e-50	-2.57723658174014	0.432	0.784	8.9814537522005e-46
Cyfip2	4.7614463973576e-50	2.79315464721221	0.115	0.01	9.70716077029294e-46
Gmfg	5.83546583493652e-50	2.06526225234729	0.326	0.068	1.18967641976851e-45
Rnf125	1.38574185901696e-49	2.48432304484191	0.181	0.024	2.82511192797787e-45
Ncf2	1.43374477093703e-49	1.77105487691621	0.242	0.04	2.92297546450932e-45
Col1a1	1.96409797134408e-49	-2.63473399242111	0.89	0.973	4.00420653417918e-45
Ugcg	2.35330754225517e-49	2.97511293689931	0.493	0.173	4.79768808639562e-45
Hspa4l	2.75062820688855e-49	2.70090636584132	0.344	0.082	5.6077057253837e-45
Aqp8	3.05472833534886e-49	8.85183886552684	0.013	0	6.22767465727572e-45
Trap1a	3.05472833534886e-49	7.18862205156249	0.013	0	6.22767465727572e-45
Fkbp1a	3.289408592605e-49	1.75422054032107	0.815	0.617	6.70611729774381e-45
Nxpe3	3.37146161410324e-49	3.62618330760481	0.093	0.006	6.87339879267228e-45
Slco2b1	3.94115976833125e-49	2.95755435325075	0.26	0.047	8.03484241969691e-45
F2rl1	5.50701774800201e-49	3.51540802297715	0.132	0.013	1.12271570828517e-44
Gm26704	8.9177930729724e-49	5.8002251331916	0.053	0.002	1.81807047378688e-44
St6galnac3	9.76323711451209e-49	2.84224086625958	0.106	0.009	1.99043115053558e-44
Arl4a	1.02450540560902e-48	2.85637196870693	0.652	0.35	2.0886591704151e-44
Syn2	1.04202618316159e-48	4.34705685122691	0.079	0.005	2.12437877961154e-44
Nrcam	1.38122228086583e-48	4.12086643418326	0.189	0.027	2.81589786400117e-44
Gm27200	1.43651224959377e-48	4.83379219516627	0.031	0.001	2.92861752324682e-44
Hyal2	1.44650783051371e-48	2.82957113064548	0.348	0.084	2.9489955140683e-44
Gucy1b1	5.75874126090794e-48	2.55173566866764	0.282	0.055	1.1740345808613e-43
Gm13652	6.54533948491785e-48	5.74441944566444	0.035	0.001	1.3343983607902e-43
Sox7	1.09875837347969e-47	1.96101982271284	0.154	0.018	2.24003869601304e-43
Snn	1.43693200209936e-47	3.2601130184136	0.194	0.028	2.92947327267996e-43
Clec2d	1.50746325972404e-47	2.06170296520073	0.383	0.096	3.0732653475994e-43
Tbc1d4	2.33930955248189e-47	3.43661520445524	0.352	0.091	4.76915038464482e-43
Card10	4.56781143959572e-47	2.94125675560129	0.211	0.033	9.3123971819038e-43
Cd1d1	7.73415010357954e-47	3.11224978044166	0.154	0.019	1.57676118161676e-42
Nat8l	1.63038234282362e-46	4.34452596782796	0.062	0.003	3.32386048231451e-42
Col6a1	1.8899425248053e-46	-2.51494986941261	0.335	0.718	3.85302582532056e-42
Tspan14	3.23197014989491e-46	2.61520636407887	0.348	0.087	6.58901754459076e-42
Tfpi	3.93470194095935e-46	2.91233903767751	0.278	0.056	8.02167684703382e-42
Trmt9b	9.52151731015816e-46	4.53429196823678	0.093	0.007	1.94115173402194e-41
Muc3a	1.28270211407481e-45	4.05562598482637	0.031	0.001	2.61504479996431e-41
Chd7	1.56231430937564e-45	2.15044492880297	0.211	0.034	3.18509018252413e-41
Trp53i11	1.62901889773052e-45	2.82859065211852	0.238	0.043	3.3210808268032e-41
Ldb2	1.93613039108154e-45	2.56747386579174	0.41	0.119	3.94718902829794e-41
Sptbn1	2.11394709663572e-45	1.76011408742988	0.771	0.601	4.30970394591125e-41
Gm49786	2.22702392838493e-45	5.24184155957506	0.044	0.001	4.54023368279836e-41
Ppia	2.34269722362314e-45	0.973809531067	0.934	0.883	4.77605682980049e-41
Lrp1	2.85965450382176e-45	-2.86816864586758	0.079	0.595	5.82997763694142e-41
Cd300lg	2.9434844411141e-45	2.27053975508369	0.22	0.036	6.00088173009931e-41
Itga9	3.68747729483395e-45	2.89407360875255	0.396	0.118	7.51765996097798e-41
Robo4	4.89783984553954e-45	2.38285858211406	0.15	0.018	9.98522609310145e-41
Col6a2	4.98459378763599e-45	-2.67784641875705	0.247	0.677	1.01620913548535e-40
Ppfibp1	7.87022171941568e-45	2.70320257339292	0.626	0.342	1.60450210193728e-40
Gm13391	8.90673477291036e-45	6.37222445219736	0.022	0	1.81581601815323e-40
Adam10	1.01030089631903e-44	2.47070412436732	0.564	0.243	2.0597004373256e-40
Arhgef15	1.04731121857093e-44	1.90317852758236	0.172	0.023	2.13515338130056e-40
Ppp2r5a	1.42748486880133e-44	2.65777499004125	0.551	0.242	2.91021340202528e-40
Dock6	1.79109538813689e-44	2.49711263740484	0.326	0.079	3.65150616779468e-40
Itga6	2.82142296111504e-44	1.82032586134429	0.436	0.132	5.75203499082523e-40
Cbfa2t3	4.82798236655723e-44	2.31998567950148	0.361	0.095	9.84280765070022e-40
Tead2	9.41587768055658e-44	3.18866211463974	0.238	0.045	1.91961498273507e-39
Col4a6	1.92901212462724e-43	3.54241895785422	0.062	0.003	3.93267701847756e-39
Vpreb2	2.14815872374237e-43	4.5067670981148	0.018	0	4.37945119009356e-39
2610035F20Rik	2.16079482221169e-43	7.60109196635195	0.018	0	4.40521240404297e-39
Gimap9	3.26934736440553e-43	2.83707966948953	0.119	0.012	6.66521847181355e-39
Ankrd6	6.14227508360755e-43	3.57897273610457	0.084	0.006	1.25222562129507e-38
Fam43a	6.20022364183528e-43	2.49206099385022	0.388	0.113	1.26403959386096e-38
Oxtr	6.51160489530029e-43	4.53425555392996	0.048	0.002	1.32752089000487e-38
Magi1	7.72263687446687e-43	3.22425884293252	0.273	0.059	1.57441397959756e-38
Ccdc141	8.12693976104224e-43	3.5525910369305	0.203	0.034	1.65683920908368e-38
Col6a3	8.60969478347648e-43	-2.47670611445507	0.26	0.683	1.75525847550735e-38
H2-T23	1.18476042067455e-42	2.36647326524847	0.419	0.128	2.4153710696292e-38
Olfm1	1.39043808722398e-42	3.13059072811879	0.423	0.14	2.83468612842353e-38
Cers4	2.39317475337064e-42	2.65886128634897	0.344	0.09	4.87896536969672e-38
Col3a1	3.82583911119184e-42	-2.43887256683329	0.604	0.875	7.7997381959868e-38
Tek	8.04698414735367e-42	1.88999573245411	0.273	0.057	1.64053865812099e-37
Rnf207	1.02057772018612e-41	4.6809350717126	0.035	0.001	2.08065179814345e-37
Ntn1	1.49389593378632e-41	2.32329289097113	0.511	0.194	3.04560564021017e-37
Cep85l	1.54628320421604e-41	2.63618532052305	0.357	0.1	3.15240756843523e-37
Unc45b	1.67089210047411e-41	2.41191285540043	0.15	0.019	3.40644772523657e-37
Zfp57	1.72442272246961e-41	3.45390150428385	0.137	0.017	3.5155806042988e-37
Chst1	2.44601611254165e-41	2.64028023810394	0.194	0.032	4.98669304863866e-37
Eva1a	2.77152060560897e-41	2.17188692462509	0.119	0.013	5.65029905865501e-37
St8sia6	3.59425418385619e-41	2.89582417824407	0.066	0.004	7.32760600462762e-37
Pxn	4.34438156709361e-41	2.48280169306844	0.392	0.12	8.85689070083373e-37
Sh3bgrl2	5.44163102536202e-41	2.65517049464655	0.115	0.012	1.10938531714055e-36
Ctnnal1	5.65119021449584e-41	2.69444728910534	0.401	0.129	1.15210814902927e-36
Arhgap31	5.90457229188461e-41	1.96233345815457	0.454	0.152	1.20376515314651e-36
Enho	7.28851235377339e-41	3.40943250581052	0.278	0.063	1.48590901356378e-36
Enpp3	1.23554835470461e-40	3.23963010505353	0.198	0.034	2.5189124307363e-36
Ppm1f	2.12175915322317e-40	2.62929975246095	0.229	0.045	4.32563038567607e-36
Ubash3b	2.58947374058115e-40	2.71558590687947	0.229	0.044	5.27916011492278e-36
Mroh7	2.94386741420597e-40	6.27396493378502	0.022	0	6.00166249734171e-36
Reep1	3.38199860748938e-40	3.24729654980283	0.207	0.038	6.8948805610886e-36
Htra1	4.29328700370658e-40	-2.41882546083742	0.185	0.635	8.7527242144566e-36
Meg3	6.5091957136076e-40	-2.8323795864666	0.128	0.601	1.32702973013318e-35
Lrrc1	6.92254756368352e-40	3.39124735666467	0.238	0.048	1.41129977180816e-35
Selenop	8.49456392293406e-40	1.65244986909318	0.784	0.546	1.73178674696857e-35
Abhd17b	9.67445635663762e-40	2.92881246917383	0.463	0.176	1.97233141742771e-35
Tgfbr2	1.43825789973398e-39	2.41682975642602	0.63	0.362	2.93217638018767e-35
S100a16	1.65475576221342e-39	1.9197905060289	0.705	0.479	3.37355057242449e-35
Gbp9	2.08305226373403e-39	2.9544371863571	0.123	0.014	4.24671865007456e-35
Tmsb10	2.82259023583184e-39	0.944610785785967	0.947	0.868	5.75441471379037e-35
Igfbp6	3.00190213465556e-39	-2.53002341802473	0.269	0.694	6.1199778819223e-35
Nxpe2	4.84416442532153e-39	2.54496314405295	0.093	0.008	9.87579801390299e-35
Smpd5	5.55912204315623e-39	3.72623108258751	0.062	0.004	1.13333821093826e-34
Kcnn3	5.77645182037523e-39	3.00536399639362	0.123	0.014	1.1776452326199e-34
Fxyd6	6.72634116936268e-39	1.78405602840931	0.78	0.503	1.37129917419797e-34
Rph3al	8.84328621222009e-39	3.22873117083442	0.075	0.005	1.80288076008531e-34
Serpinh1	1.21791687048741e-38	-1.86354766316083	0.573	0.764	2.48296712386267e-34
Ptx3	1.30635289202415e-38	1.33658613780444	0.273	0.06	2.66326164096963e-34
Sult1a1	1.30732697443976e-38	2.67729796227476	0.295	0.071	2.66524750279035e-34
Gng2	1.39394457539393e-38	1.92514209069946	0.3	0.072	2.8418348058556e-34
Ltbp4	1.49858684689847e-38	2.12076280536426	0.678	0.441	3.05516900477191e-34
Bgn	3.05175508625615e-38	-2.02714555694265	0.542	0.775	6.22161309435042e-34
Tanc1	4.71453643892456e-38	2.39661111506205	0.344	0.098	9.61152543803549e-34
Arhgap27os1	6.94877459650831e-38	4.79135588890275	0.04	0.001	1.41664667699015e-33
Nudt4	1.60225395620315e-37	2.5987793671141	0.639	0.395	3.26651514051135e-33
Hsd3b7	2.02554067705005e-37	2.64214133067277	0.423	0.147	4.12946977830193e-33
Tspan13	2.08515523133799e-37	1.08269284423315	0.304	0.072	4.25100597012876e-33
Dipk2b	2.54107215477567e-37	3.49819679383999	0.062	0.004	5.18048380194117e-33
Nr3c2	2.64981021922083e-37	3.03174975485875	0.181	0.031	5.40216809392551e-33
Zic2	3.35643560053018e-37	5.67107952567155	0.053	0.003	6.84276525880089e-33
Gm30411	4.80582729000717e-37	7.23562955397917	0.013	0	9.79764009613762e-33
Ptpn14	5.71462704234845e-37	2.53092188860876	0.467	0.192	1.16504101512358e-32
Fli1	6.54994186332562e-37	2.09456833303671	0.396	0.128	1.33533664767619e-32
Timp3	1.04619032409611e-36	1.68279762759468	0.78	0.565	2.13286821373474e-32
Serinc3	1.92281884587492e-36	1.72863044396195	0.762	0.549	3.92005078108521e-32
Maf	2.5554761592182e-36	1.96272577578002	0.626	0.322	5.20984924579814e-32
Mical3	2.67254551329177e-36	2.85693252062922	0.335	0.098	5.44851853794792e-32
Kif26b	2.67936539907566e-36	3.842469981394	0.093	0.009	5.46242223909554e-32
Tmsb4x	4.24584044970565e-36	0.581850167209379	0.982	0.953	8.6559949248149e-32
Tm4sf1	4.92971397136745e-36	2.15247723671625	0.683	0.436	1.00502078734268e-31
Col4a5	5.14806013314481e-36	1.95936962877442	0.251	0.056	1.04953501934423e-31
Igfbp7	5.34527394804567e-36	-1.70437503352118	0.581	0.84	1.08974099978807e-31
Dll1	6.3620759645186e-36	2.37465881583559	0.15	0.022	1.29703642688641e-31
Ogn	1.29947005828557e-35	-3.34678952744636	0.167	0.57	2.6492296078268e-31
Hoxd9	1.52068749872873e-35	3.23730652608966	0.379	0.132	3.10022560365825e-31
Rhoj	1.5233987205633e-35	2.1381790518621	0.63	0.363	3.1057529716124e-31
Tmem64	3.8007691307276e-35	2.64620523742449	0.432	0.165	7.74862802681436e-31
Marcksl1	6.3401756263171e-35	1.14242660015693	0.454	0.164	1.29257160493727e-30
Cryab	6.5662118795637e-35	-2.93133888635901	0.066	0.507	1.33865361588665e-30
Gm11837	6.73985766509765e-35	3.56278469257865	0.176	0.031	1.37405478218346e-30
Pcp4l1	7.20555069239493e-35	1.4554961855277	0.251	0.055	1.46899561965855e-30
Cdk6	9.40770582022424e-35	1.79297592034561	0.304	0.08	1.91794898556912e-30
Prrx1	1.09220128901776e-34	-2.28748850127415	0.066	0.517	2.2266707679205e-30
Adcy4	1.26278175864546e-34	2.6296174973532	0.15	0.023	2.57443317135051e-30
4933415A04Rik	1.29600078462612e-34	4.77701736450734	0.053	0.003	2.64215679961727e-30
Sema6b	2.26238307493523e-34	2.3365088542556	0.128	0.017	4.61232037487044e-30
Pcdh12	3.54221739598705e-34	3.06890512825748	0.101	0.011	7.22151860519879e-30
Plxna4	5.56164957990034e-34	3.08814459908068	0.291	0.081	1.13385349985428e-29
Sinhcaf	5.56662844714529e-34	2.28808181541049	0.189	0.036	1.13486854151951e-29
Meox1	5.80042456803914e-34	2.29918763227307	0.467	0.187	1.18253255668614e-29
Efcc1	6.91001496702826e-34	3.57514659759087	0.159	0.026	1.40874475132805e-29
Gas1	6.9348239218664e-34	-2.68119395963011	0.189	0.586	1.4138025529509e-29
Sez6l	1.25450378264338e-33	4.58771999770797	0.048	0.003	2.55755686167505e-29
Galnt18	1.25745600008814e-33	2.85102580611348	0.449	0.185	2.56357554737968e-29
Lypd6	1.34860902763161e-33	3.71699203477938	0.128	0.018	2.74940922463256e-29
Grb7	1.36367619682601e-33	4.87978677893406	0.026	0.001	2.78012666246919e-29
Cd40	1.95038084795807e-33	2.15366695959592	0.115	0.014	3.97624143473211e-29
Gpx8	3.28769149584816e-33	-3.0845623020759	0.084	0.496	6.70261665258564e-29
Mpp7	4.45168696647163e-33	2.63709746531968	0.507	0.245	9.07565421854572e-29
Gprc5b	5.68848593559253e-33	2.28191745805278	0.286	0.075	1.15971162768925e-28
Clcn3	6.26940061775942e-33	2.25325012926055	0.352	0.113	1.27814270394261e-28
Heph	6.96748427507851e-33	3.11946700817559	0.154	0.025	1.42046101916026e-28
Prickle4	6.98320955368895e-33	3.40120385749217	0.044	0.002	1.42366693171057e-28
Lama4	9.09178417408511e-33	2.14851167315197	0.555	0.282	1.85354203957073e-28
Btbd3	1.32307052234741e-32	2.2967149813499	0.445	0.182	2.69734387390967e-28
Tmod4	1.55329524475354e-32	2.51205045690057	0.018	0	3.16670301547903e-28
Hoxd8	2.47287396248197e-32	2.55972369009578	0.396	0.147	5.041448147312e-28
Tcn2	2.51305427025388e-32	2.13206422134501	0.361	0.117	5.12336374076658e-28
Tjp2	3.3046596948563e-32	2.34918276597679	0.242	0.058	6.73720971990353e-28
Erg	3.45696047883643e-32	2.56526018195733	0.295	0.085	7.04770532820383e-28
Mtmr12	4.12277207103429e-32	2.52602525967788	0.238	0.056	8.40509542121761e-28
Cd9	7.83438072830149e-32	0.858949150129105	0.916	0.793	1.59719519907883e-27
Adgrl4	9.31619762263473e-32	0.894472181318464	0.172	0.03	1.89929320932654e-27
Tppp	1.04333606954085e-31	2.28297457092059	0.119	0.016	2.12704924497293e-27
Ccnj	1.72503084933938e-31	3.19059669561995	0.123	0.018	3.5168203925482e-27
Lims1	1.79219027157904e-31	2.45060904325129	0.564	0.333	3.65373830666819e-27
Foxp2	2.67388370665234e-31	3.47349584397801	0.33	0.11	5.45124671275212e-27
Mgat4b	2.98040482939169e-31	2.38142360151419	0.383	0.143	6.07615132568084e-27
Homer3	3.13119892696957e-31	2.44845345156574	0.317	0.097	6.38357525241287e-27
Hmgb3	4.13584880928028e-31	2.41897504572354	0.374	0.136	8.43175496747971e-27
Col5a2	7.29899920222005e-31	-2.28067729115714	0.308	0.635	1.4880469673566e-26
2700046A07Rik	7.45992666265273e-31	4.92810644145339	0.022	0	1.52085524871501e-26
Slc9a3r2	1.16266749804046e-30	2.20248335414265	0.476	0.21	2.37033022825509e-26
Fth1	1.19909010090133e-30	0.759983451001457	0.987	0.932	2.44458498870754e-26
Mid2	1.24123432911127e-30	2.74890885761672	0.313	0.098	2.53050442675915e-26
Tspan9	1.27568381736768e-30	2.37919365849248	0.379	0.138	2.6007365984675e-26
Cd151	1.35694460490818e-30	1.86434309725383	0.511	0.23	2.76640296602631e-26
Tspan5	1.65418270416357e-30	2.14604323172537	0.326	0.101	3.37238227897827e-26
Abca1	2.16626523345718e-30	1.9720601531929	0.48	0.212	4.41636493144916e-26
Cav2	2.32682787677016e-30	1.93160198058833	0.529	0.259	4.74370399237133e-26
Susd2	2.57504734284663e-30	2.4708981667509	0.176	0.034	5.24974901786143e-26
Utrn	3.5717391286566e-30	2.27759966241064	0.608	0.4	7.28170456159222e-26
Micall1	4.06088079569056e-30	2.49920693465458	0.225	0.054	8.27891767817435e-26
Rassf3	4.66809931074846e-30	1.5037194148336	0.282	0.078	9.51685406482289e-26
B130024G19Rik	9.51884225416007e-30	2.95080399761233	0.132	0.021	1.94060637035561e-25
Gm28172	1.03460037587075e-29	6.14817543587343	0.013	0	2.10923978628769e-25
Gm47725	1.03460037587075e-29	6.74341730289245	0.013	0	2.10923978628769e-25
Mansc1	1.11213899573992e-29	2.6280363508563	0.123	0.018	2.26731777061498e-25
Plekho1	1.1845118344256e-29	1.75768297542203	0.304	0.089	2.41486427684346e-25
Ednrb	1.35962465197333e-29	1.53907118011883	0.216	0.048	2.77186677797802e-25
Bst2	1.36069533750999e-29	1.95360820889421	0.542	0.253	2.77404958458162e-25
Bmp2k	1.5632449460537e-29	2.01544108308547	0.463	0.202	3.18698747151967e-25
Ppp1r2	1.6004381859702e-29	1.91379778793082	0.67	0.478	3.26281332973745e-25
Apobec3	1.80614823023282e-29	2.03108074047046	0.225	0.053	3.68219439697565e-25
Tpm4	3.20774981524457e-29	1.55092047227088	0.722	0.586	6.5396395483391e-25
Upp1	4.32287634589062e-29	2.34189270098331	0.106	0.014	8.81304800636721e-25
Lgals9	4.45436162705818e-29	1.86750670636166	0.366	0.124	9.0811070490835e-25
Pabpc1l	4.46494433258479e-29	3.09767783203132	0.07	0.006	9.10268201084062e-25
Ifitm3	6.62793809282461e-29	1.24243674669315	0.863	0.67	1.35123773898415e-24
Gap43	6.9280856997702e-29	2.31911337301095	0.26	0.071	1.41242883161215e-24
Nfat5	7.76382374014638e-29	2.65783811094103	0.599	0.413	1.58281074590364e-24
Afdn	1.2342424142206e-28	2.10277008302579	0.423	0.175	2.51625000987153e-24
Fbln5	1.47147752911734e-28	1.83669861565207	0.581	0.329	2.99990123861152e-24
Apobec2	1.48766444520748e-28	2.58424456060871	0.07	0.007	3.03290150444448e-24
Sema6a	1.8175971698939e-28	2.26771691148898	0.498	0.253	3.70553535026269e-24
Prnp	1.90353046848309e-28	-2.60761917893022	0.128	0.5	3.88072756609648e-24
Gm38832	1.91399024300718e-28	3.55648796362873	0.026	0.001	3.90205190841873e-24
Trpc3	3.04458104563797e-28	2.85991235444057	0.11	0.016	6.20698737774214e-24
Lsr	3.61260875698814e-28	1.98055623417358	0.07	0.007	7.36502547287173e-24
Brinp1	4.26807131989177e-28	4.46946397192918	0.035	0.002	8.70131699986334e-24
Htra3	4.63232030565518e-28	-3.45335386960927	0.057	0.432	9.44391140713921e-24
4931406P16Rik	4.90149529202425e-28	2.00694790906456	0.449	0.2	9.99267845184985e-24
Tbc1d30	5.62009963307244e-28	4.25539222204399	0.048	0.003	1.14576971219448e-23
Sh3tc2	5.89566790851745e-28	3.25626382020085	0.057	0.004	1.20194981650945e-23
Pdpn	6.16343485496834e-28	2.20472656931747	0.551	0.29	1.2565394638824e-23
Nipal3	6.37994320389451e-28	3.15441401073507	0.088	0.01	1.30067902097797e-23
Ackr2	6.47782163746433e-28	2.51251098038017	0.132	0.022	1.32063349722985e-23
Adamts2	6.92417035385865e-28	-2.69265360374726	0.097	0.465	1.41163061004116e-23
Fmod	7.73848572996327e-28	-2.22001786379036	0.599	0.766	1.57764508576761e-23
Ddr2	1.00554879899219e-27	-2.57536650387639	0.048	0.42	2.05001233650538e-23
Txnip	1.1891596779029e-27	1.88570465596311	0.656	0.476	2.42433983534064e-23
Fam174b	1.57577390059725e-27	3.10598527492577	0.313	0.107	3.21253025114762e-23
Sema3c	1.74205353760856e-27	-3.11270392584048	0.062	0.436	3.55152454712258e-23
Kif26a	1.78030829037664e-27	3.0848830091366	0.229	0.06	3.62951451159086e-23
Lamb1	1.93608356325268e-27	1.47245987791367	0.454	0.182	3.94709356040325e-23
Dlg1	1.94114469452033e-27	2.73559602169869	0.427	0.194	3.95741168871859e-23
Ptgis	2.19213242005605e-27	-2.35821776989184	0.181	0.524	4.46910036476827e-23
Chrm3	2.20109242946789e-27	3.61288629468876	0.101	0.014	4.48736713595619e-23
4921524J17Rik	3.0563554100224e-27	1.96004423488634	0.432	0.187	6.23099177441267e-23
Ptma	4.43584295151191e-27	0.632961599910378	0.947	0.9	9.04335302524732e-23
Smtnl2	4.66736508857409e-27	3.19381722077353	0.132	0.023	9.51535720607599e-23
Rasgrp2	4.74882094468941e-27	1.36140869275	0.233	0.058	9.68142125993831e-23
Stmn1	1.01177315207665e-26	1.13456775288728	0.361	0.124	2.06270192513866e-22
Lpar1	1.08350918319684e-26	-3.43846658688697	0.048	0.412	2.20895017178339e-22
Nxpe4	1.13880000159413e-26	1.82746354620236	0.159	0.031	2.32167156324996e-22
Olfml3	1.14769639329921e-26	-2.28783450012383	0.088	0.461	2.33980863701911e-22
Lhfp	1.41019804099184e-26	-2.4926948347299	0.211	0.538	2.87497074617006e-22
Hap1	1.42630104448526e-26	4.17292993286789	0.048	0.003	2.90779993939209e-22
Thbs4	1.47992548004929e-26	-2.47263873673319	0.344	0.619	3.01712407617649e-22
Tent5a	1.76103342079616e-26	-2.48678120226751	0.106	0.47	3.59021883497713e-22
Itgbl1	2.12813320050171e-26	-2.55824924918781	0.101	0.467	4.33862515586284e-22
Mdfic	2.26271292254884e-26	2.14384329157946	0.401	0.168	4.61299283520031e-22
Ypel2	2.3360130667608e-26	2.15606665912622	0.295	0.096	4.76242983920524e-22
Arhgdib	2.67295045028675e-26	1.49502380254769	0.423	0.165	5.4493440829996e-22
Stox2	2.91685401796905e-26	2.47285189249537	0.374	0.151	5.94659028643351e-22
Apod	3.00839733855372e-26	-2.58791681821867	0.106	0.48	6.13321965410947e-22
Arrb1	3.89684821492067e-26	2.30652321769553	0.264	0.079	7.94450445575877e-22
2410018L13Rik	4.05527181821123e-26	3.38046444766957	0.093	0.012	8.26748265578724e-22
Nfatc1	4.24792577595139e-26	2.31459603671933	0.436	0.207	8.6602462794321e-22
Cav1	4.63238459861827e-26	1.37876824549617	0.692	0.49	9.44404248120306e-22
Cpne2	4.90015823025913e-26	2.10234219515072	0.458	0.22	9.98995258402928e-22
Gm14396	4.98970720784208e-26	6.12056799535142	0.018	0	1.01725160846277e-21
Col12a1	5.43758706975319e-26	-2.60022037078775	0.211	0.54	1.10856087591058e-21
Skap2	5.64125320289403e-26	1.2430551957889	0.242	0.064	1.15008229047401e-21
Snhg18	7.24827441944772e-26	-1.83252103041619	0.145	0.505	1.47770570589281e-21
Ndufa4l2	7.70569794365384e-26	-2.39902775420596	0.194	0.53	1.57096063977271e-21
Col15a1	7.96312715186974e-26	-2.49728159632688	0.11	0.468	1.62344273245168e-21
Hivep3	9.40110845919565e-26	1.68549641416251	0.207	0.051	1.91660398157622e-21
Nxn	9.43684012453463e-26	2.57944273795876	0.441	0.216	1.92388859618887e-21
Pcolce2	1.13941609628036e-25	-2.64669261571472	0.101	0.459	2.32292759548677e-21
Thbs2	1.268022531335e-25	-2.2892582756229	0.203	0.532	2.58511753463267e-21
Epas1	1.45986783846549e-25	1.27481365190074	0.379	0.139	2.97623256227959e-21
Cilp2	1.48481226412181e-25	-2.4287693200002	0.176	0.514	3.02708676286514e-21
Cdk17	1.50680055812728e-25	2.16516006533928	0.273	0.085	3.07191429785409e-21
Rgs16	1.51619910152565e-25	1.29472856140344	0.207	0.05	3.09107510828033e-21
S100a4	1.51624883641642e-25	-2.03327260043827	0.454	0.738	3.09117650280215e-21
Prkd2	1.76184476290377e-25	2.52412787895578	0.203	0.05	3.59187291813191e-21
Trim62	1.83520921296753e-25	3.09553259717869	0.11	0.017	3.7414410224769e-21
Mycn	2.041818621017e-25	3.20676411192974	0.079	0.009	4.16265562266737e-21
Angptl2	2.10627687472181e-25	-2.49348597606218	0.159	0.497	4.29406666449534e-21
Cd2	2.50894012850061e-25	3.9132744155629	0.057	0.005	5.11497623997419e-21
Pde8a	2.66847225405522e-25	1.89136877248205	0.282	0.088	5.44021438434238e-21
Tnmd	2.96788835242806e-25	-2.9833442426537	0.352	0.611	6.05063398409509e-21
Nbl1	3.21432988464691e-25	-1.86071124872978	0.141	0.501	6.55305433582965e-21
Ctsk	3.38876482442585e-25	-1.85007088043096	0.172	0.528	6.90867484755697e-21
Creb3l1	4.17886964998878e-25	-2.40704760518005	0.084	0.431	8.51946155543213e-21
Sncaip	4.50617130814661e-25	2.62731278860593	0.233	0.066	9.18673144591848e-21
Tbkbp1	7.19766673619611e-25	2.43221871223728	0.137	0.025	1.4673883175083e-20
Plxdc2	8.00821048799985e-25	-2.45057239838595	0.084	0.438	1.63263387218853e-20
Crip2	8.37046457094608e-25	1.17786816440211	0.762	0.586	1.70648661207878e-20
Plcg1	8.48279054718516e-25	2.63963568176584	0.361	0.149	1.72938650885464e-20
Ctnna1	8.63620791306167e-25	1.76001923471538	0.577	0.379	1.76066370723588e-20
Casp6	8.64101226682253e-25	2.63750230950382	0.233	0.065	1.76164317083711e-20
Kdelr3	1.05263978660157e-24	-2.79636347921602	0.123	0.454	2.14601673294463e-20
Twist1	1.06738215379689e-24	-4.88312413159179	0.031	0.363	2.17607199694572e-20
Pdlim4	1.08334338079772e-24	2.00111346384292	0.555	0.337	2.2086121504323e-20
Sema3d	1.20715425401105e-24	2.29987527080517	0.471	0.248	2.46102537765232e-20
Hsf3	1.29293201886204e-24	5.33295635143164	0.026	0.001	2.63590050685405e-20
BC028528	1.3190905386656e-24	0.894022789448582	0.233	0.062	2.68922988117756e-20
Rarres2	1.58686611907222e-24	-1.92926729936077	0.106	0.473	3.23514395695253e-20
Armc10	1.71274023910542e-24	2.16712372278431	0.256	0.077	3.49176352546423e-20
Ssc5d	1.99039474694852e-24	-2.88393465953355	0.11	0.443	4.05781777060394e-20
Lbp	2.00828515861995e-24	1.69623574041765	0.551	0.321	4.0942909528785e-20
Tspan12	2.03886870719326e-24	1.38583189206707	0.269	0.082	4.15664163335491e-20
Egln3	2.09389033254819e-24	3.35017878677744	0.119	0.02	4.268814220966e-20
Mxra8	2.54200463279776e-24	-2.12406569515005	0.172	0.506	5.18238484488479e-20
Il2rg	2.63111141848845e-24	1.19045530378304	0.123	0.021	5.36404684887241e-20
S100a11	4.66025675746369e-24	0.902507154583263	0.833	0.764	9.50086545144123e-20
Sdc4	4.79760891225833e-24	-1.91611853803226	0.198	0.556	9.78088528942106e-20
Stc1	4.79853135056894e-24	2.69470164038183	0.106	0.017	9.78276586440489e-20
Hoxb5	6.08306972217932e-24	2.31486243667266	0.053	0.004	1.2401554242607e-19
Lox	6.30941730366499e-24	-2.05868489512322	0.216	0.537	1.28630090569818e-19
Stard10	6.82848140316405e-24	2.8106541005361	0.128	0.023	1.39212250366306e-19
Arhgef3	7.06809493379172e-24	1.91853656676026	0.247	0.073	1.44097251415212e-19
Bicc1	7.58079265791478e-24	-3.71997253048982	0.062	0.396	1.54549619916909e-19
Nmb	8.65107213135741e-24	1.42732774590082	0.194	0.048	1.76369407541984e-19
Psen2	8.98985724519081e-24	2.48380963182859	0.348	0.139	1.83276219657705e-19
Mmp23	9.94164818198753e-24	-3.50598618215848	0.044	0.372	2.0268038148618e-19
Tshz2	1.09926770308981e-23	1.64968153306559	0.52	0.268	2.2410770662892e-19
Gm30648	1.48527757380734e-23	4.3644537383422	0.026	0.001	3.02803538972103e-19
Itgb5	1.56606553862774e-23	-3.22202487465114	0.044	0.367	3.19273781360038e-19
Rgs7bp	1.82189173767079e-23	1.75748519379247	0.251	0.076	3.71429068558944e-19
Dennd4a	1.84380395136329e-23	2.12744479530313	0.485	0.266	3.75896311564434e-19
Lfng	2.01830940551389e-23	1.14686576380708	0.167	0.037	4.11472738502117e-19
Ets2	2.21318807734813e-23	1.97430474602705	0.423	0.199	4.51202653328963e-19
Hoxb6	2.27539747927929e-23	3.09055383013078	0.053	0.005	4.63885284100668e-19
Plxna2	2.60799751767835e-23	2.60074593601679	0.264	0.084	5.31692453929085e-19
Sox4	3.10804755113729e-23	2.20187748471313	0.533	0.326	6.33637654250359e-19
Lrrc18	3.68947470943634e-23	4.4670231358415	0.035	0.002	7.52173209012786e-19
Prkag2	3.68955335595383e-23	2.35168225852351	0.278	0.093	7.52189242678308e-19
Arrdc3	4.87474907521478e-23	2.27104388599155	0.405	0.186	9.93815093964038e-19
Rcn1	5.9146838935842e-23	-2.28252861169674	0.128	0.459	1.20582660538501e-18
Rps11	6.4044238340585e-23	0.619772388354965	0.912	0.879	1.30566988704951e-18
Rian	6.61706358191685e-23	-3.10460656981974	0.07	0.403	1.34902075244539e-18
Tll1	6.8752990241437e-23	2.94400196353965	0.132	0.026	1.40166721205218e-18
Pdgfrl	7.20173358731161e-23	-2.68271313454472	0.159	0.468	1.46821742644522e-18
Tecpr1	7.38982660251509e-23	2.14995927951303	0.304	0.11	1.50656394945475e-18
Ucp2	7.51269479182788e-23	1.48551715355876	0.37	0.143	1.53161308720995e-18
Serinc2	1.01312886351875e-22	3.4160630994479	0.079	0.01	2.06546581405567e-18
Pacsin2	1.03510547373191e-22	2.03773678755585	0.445	0.23	2.11026952929724e-18
Mrc2	1.07759653480141e-22	-2.09580790574421	0.053	0.385	2.19689605549964e-18
Plekhg1	1.08362162732059e-22	1.98233797370984	0.238	0.071	2.20917941161848e-18
Gm10790	1.33418506091766e-22	4.9775222076023	0.026	0.001	2.72000308369283e-18
Slco3a1	1.34691022052581e-22	2.13040459873325	0.467	0.244	2.74594586658597e-18
Col16a1	2.01756637293589e-22	-2.78183051298204	0.128	0.439	4.11321256450441e-18
Arl15	3.24107377194143e-22	2.37179048527567	0.242	0.076	6.60757709885699e-18
Chrnb1	3.3966959004199e-22	3.76514498093813	0.132	0.027	6.92484393218605e-18
Ica1	3.56546966008369e-22	2.27134686629628	0.181	0.046	7.26892299601261e-18
Rgl2	3.59574253077333e-22	2.29879650945175	0.308	0.116	7.33064029748758e-18
Plscr3	3.7424009291792e-22	1.79754491957516	0.427	0.206	7.62963277431764e-18
Il20rb	3.97194193404789e-22	2.95316276816093	0.106	0.018	8.09759802094343e-18
Abcg2	4.02312827944976e-22	1.64422815532046	0.286	0.097	8.20195162331423e-18
Chpf	4.25343184309148e-22	-3.82770152942042	0.031	0.343	8.6714714985106e-18
Morn4	6.79505852314234e-22	3.79243488841081	0.04	0.003	1.38530858111303e-17
P4ha1	6.95182593433048e-22	-2.65987995377344	0.242	0.52	1.41726875323195e-17
Rnf152	8.1038411816994e-22	2.33724288066042	0.256	0.084	1.65213010171306e-17
Arhgap25	8.20051762965578e-22	1.85827445785477	0.093	0.014	1.67183952915792e-17
Col11a1	9.38184717872476e-22	-2.67214153234778	0.264	0.538	1.91267718432662e-17
Gm17167	9.73866542488992e-22	2.31004873147281	0.278	0.096	1.98542172017231e-17
Maff	1.00980313654706e-21	1.69775825939389	0.326	0.123	2.0586856544785e-17
Gm16045	1.15753476655817e-21	2.48480911165358	0.026	0.001	2.35986612858214e-17
Ly6e	1.26787039241017e-21	1.31800584151482	0.546	0.282	2.58480736900662e-17
Gpm6b	1.31068967053684e-21	-3.02628937871771	0.062	0.378	2.67210303132346e-17
Layn	1.47323502293975e-21	1.73830297354035	0.163	0.038	3.00348424126728e-17
Vav3	1.52467957508708e-21	1.92631636810982	0.247	0.078	3.10836424973003e-17
Nupr1	1.58733883270776e-21	-1.80137235484257	0.339	0.633	3.23610767824132e-17
Tgfb1	1.73185402880376e-21	1.59335604762629	0.458	0.227	3.53073080852222e-17
Vkorc1	1.81143838843533e-21	-1.48873668355135	0.291	0.567	3.6929794425031e-17
Tbc1d8	2.36521107369544e-21	2.59652510597093	0.115	0.021	4.82195581594288e-17
Lect2	2.53213818282699e-21	6.137225003929	0.013	0	5.16227011332939e-17
Fkbp9	2.64006172166119e-21	-1.88497878330473	0.419	0.627	5.38229383195068e-17
Mxra7	2.83512589004284e-21	-1.76704892723804	0.15	0.463	5.77997115203033e-17
Ttll1	3.89777717013205e-21	2.38666502344762	0.176	0.045	7.94639831674822e-17
Cyb5r3	4.21191941908033e-21	1.50810261675807	0.67	0.516	8.58684011967906e-17
Olfml2b	4.55722277177442e-21	-2.54800236960648	0.106	0.422	9.2908100648165e-17
Clec11a	4.56113203994349e-21	-2.30152753507752	0.128	0.438	9.2987798898328e-17
Spef2	5.659687111282e-21	4.72466703524489	0.022	0.001	1.15384041137706e-16
B3gnt7	5.85446576685727e-21	4.17163814812635	0.022	0.001	1.19354993588919e-16
Chst15	5.86534421109485e-21	2.31058976947692	0.229	0.071	1.19576772431591e-16
Matn2	6.86015253012954e-21	-1.65159558231671	0.132	0.448	1.39857929631751e-16
Zyx	7.11617466419405e-21	1.7152596440986	0.445	0.227	1.45077452878924e-16
Rab34	7.22642000938394e-21	-2.2810734749338	0.066	0.372	1.4732502473131e-16
Angptl1	7.29574158735935e-21	-2.49551046176267	0.084	0.401	1.48738283741495e-16
Gm35551	7.84668845047457e-21	2.11038238179513	0.026	0.001	1.59970437439825e-16
Map3k11	8.19873973435995e-21	1.65640672402305	0.211	0.062	1.67147706964396e-16
Yes1	9.68600069248317e-21	1.92947435206562	0.379	0.173	1.97468496117654e-16
Axl	1.10556807504446e-20	-2.28077743315615	0.079	0.394	2.25392163459314e-16
Bmpr1a	1.16196566637691e-20	-3.5610923368177	0.031	0.331	2.36889940404261e-16
Wnk1	1.16717020008897e-20	1.70115059547619	0.643	0.535	2.37950988692138e-16
4930486L24Rik	1.17557705540887e-20	3.5582375776581	0.04	0.003	2.39664894286206e-16
Cd44	1.26982182462266e-20	-3.90351621549318	0.035	0.33	2.58878575385822e-16
Exoc6	1.63970089254289e-20	1.80020894516371	0.167	0.042	3.34285820962719e-16
Tmem45a	1.77605528660383e-20	-1.94524207315984	0.066	0.372	3.62084391279922e-16
Cadps2	1.78501534082548e-20	4.05506344418079	0.088	0.014	3.63911077534091e-16
Efna1	1.82265787198611e-20	2.37117889247884	0.282	0.102	3.71585260361808e-16
Pitpnc1	1.86374764315786e-20	2.28879765555023	0.344	0.144	3.79962232010594e-16
Jag2	1.91330170143299e-20	1.62160682743842	0.088	0.014	3.90064817871143e-16
Fblim1	2.09383454730889e-20	2.19248213967797	0.141	0.031	4.26870049159863e-16
Pde4b	2.19146353731676e-20	1.99294176910362	0.467	0.259	4.46773671352768e-16
Atp11c	2.41812531214959e-20	1.92399781070575	0.286	0.104	4.92983207387937e-16
Odf3b	2.62517690604858e-20	3.99514036256378	0.031	0.002	5.35194815836125e-16
Ccdc80	2.86819557746803e-20	-1.50031678561741	0.22	0.528	5.84739032378408e-16
Tmem204	3.10887638970559e-20	1.66923915435608	0.251	0.081	6.33806629569278e-16
Dap	3.33861376084528e-20	-1.22698347320576	0.304	0.578	6.80643187423526e-16
Mknk2	4.86347507069429e-20	1.44997202153448	0.361	0.158	9.91516662662444e-16
Bok	5.26548061864684e-20	1.89416102625428	0.229	0.071	1.07347353372353e-15
Hoxb4	6.00729285573723e-20	1.339363899284	0.079	0.011	1.22470679449915e-15
Gm9530	7.56665536307827e-20	2.74288810828711	0.044	0.004	1.54261402887077e-15
Ifi30	7.68276044345258e-20	-2.7192153492059	0.062	0.362	1.56628437160668e-15
Ctnnb1	7.84601685037429e-20	1.55046188296805	0.612	0.506	1.59956745528581e-15
Ckb	8.19071410747811e-20	-1.82585907466605	0.3	0.555	1.66984088509156e-15
Gm15902	8.4908377119112e-20	2.47484941414703	0.115	0.023	1.73102708432734e-15
Cxadr	8.64982062476172e-20	2.50650755953339	0.062	0.007	1.76343893077017e-15
Abcg1	8.66817653620804e-20	0.975314921984775	0.15	0.035	1.76718115043673e-15
Kera	8.84074557831861e-20	-2.35645701895253	0.189	0.474	1.80236280105182e-15
Gramd1b	9.05690342740062e-20	2.48110464073161	0.119	0.024	1.84643090174416e-15
Ptbp3	1.06495181723546e-19	1.59797991783061	0.524	0.327	2.17111726979794e-15
Myof	1.09974475281842e-19	-3.77583676724106	0.035	0.324	2.24204962757091e-15
Lsp1	1.20952697699526e-19	-2.59668936315065	0.053	0.348	2.46586264800023e-15
Pmp22	1.21807364060222e-19	-1.67343900712547	0.396	0.644	2.48328673109574e-15
Ccdc146	1.34303680134345e-19	4.74912415983552	0.035	0.002	2.73804912689888e-15
Cacna1e	1.36934037670311e-19	4.70626901108643	0.048	0.005	2.79167422598462e-15
Gramd1a	1.39223180106399e-19	2.2694894602754	0.295	0.115	2.83834297282915e-15
Pros1	1.4537813228426e-19	1.68130662143921	0.471	0.26	2.96382398287921e-15
Tmem119	1.53433835442091e-19	-4.33628153977148	0.022	0.303	3.12805560315792e-15
Flnc	1.71562903086695e-19	2.07721843503938	0.273	0.098	3.49765290522845e-15
Fzd10	1.76457872119268e-19	2.14962637514321	0.044	0.004	3.59744663889552e-15
Wars	1.82965008112087e-19	1.99115614230907	0.26	0.093	3.73010762038111e-15
Sept4	1.86164493458636e-19	1.62862245669952	0.229	0.071	3.79533552814121e-15
Cpxm2	1.97606117090078e-19	-2.45526238996237	0.123	0.405	4.02859590911541e-15
Dse	2.1822576688185e-19	-2.59580161181559	0.048	0.342	4.44896870942027e-15
Cd47	2.83294058027234e-19	1.21325890121496	0.709	0.621	5.77551596100123e-15
Napepld	2.86762063402046e-19	3.42509612027965	0.066	0.009	5.84621818657751e-15
Kcnk5	3.14211964564172e-19	3.03104991319272	0.084	0.013	6.40583932156978e-15
Gm536	3.20026890692377e-19	4.77740815581086	0.031	0.002	6.5243882205455e-15
Procr	3.66327885033523e-19	1.04903836450824	0.308	0.114	7.46832659217843e-15
Epha1	4.03674574257534e-19	2.40293788596005	0.035	0.003	8.22971354538835e-15
Fhdc1	4.45670964008347e-19	3.3457646311343	0.07	0.01	9.08589394323817e-15
Txndc5	4.47158451125473e-19	-1.37323512658918	0.225	0.509	9.11621934309502e-15
Caskin2	5.23083950979649e-19	2.01299731806231	0.256	0.091	1.06641125086221e-14
Thbs3	5.39289005980915e-19	-1.90490782463811	0.132	0.422	1.09944849649329e-14
Cd93	5.51678552960197e-19	0.459654334204711	0.225	0.067	1.12470706591995e-14
Vcan	5.91212017500568e-19	-2.42535108864724	0.075	0.364	1.20530394007841e-14
Slc18a1	6.36797781710307e-19	4.61643335926336	0.022	0.001	1.2982396375728e-14
Fxyd1	6.71427426660228e-19	-1.77535869998311	0.154	0.454	1.36883909473221e-14
Casz1	6.73796781572243e-19	2.01205429234338	0.11	0.022	1.37366949859133e-14
Tcea3	6.83747156423901e-19	-1.25947462626808	0.062	0.358	1.39395532780141e-14
Etnk1	7.71644960962927e-19	2.13511485835222	0.41	0.211	1.57315258191512e-14
Fat1	7.81880408418496e-19	-4.01594969378463	0.026	0.301	1.59401958864279e-14
1810008I18Rik	7.89574742864924e-19	3.18735742950376	0.066	0.009	1.60970602827872e-14
Chn1	8.2880561046837e-19	1.36889206872866	0.115	0.023	1.68968599806187e-14
Ptprd	9.05750641629778e-19	-3.74338465143968	0.026	0.302	1.84655383309063e-14
Ckap4	9.35506805405883e-19	-1.65120681745013	0.273	0.513	1.90721772418097e-14
Gdpd1	9.68336616109473e-19	2.35657961583377	0.137	0.032	1.97414785926238e-14
Ecrg4	1.00789428450593e-18	-1.83428547318112	0.542	0.692	2.05479407782225e-14
D930048N14Rik	1.13983918317018e-18	3.7619808405524	0.031	0.002	2.32379014272904e-14
Vldlr	1.15300929297339e-18	2.00400602589959	0.211	0.065	2.35064004558485e-14
Cd24a	1.16479734194721e-18	2.15217446530087	0.405	0.215	2.37467234102778e-14
Islr	1.2013162655407e-18	-4.33085644904078	0.044	0.319	2.44912347055783e-14
B3gnt8	1.29173539318637e-18	2.9531686575373	0.11	0.022	2.63346094608906e-14
Hoxa10	1.43710745114793e-18	-2.74809473744131	0.057	0.338	2.92983096065528e-14
Tpcn1	1.45154289545739e-18	2.19664990607582	0.396	0.202	2.95926050096898e-14
Medag	1.52073621520622e-18	-3.45846930950415	0.031	0.305	3.10032492194091e-14
Tcf4	1.87921385168604e-18	1.13692258321456	0.678	0.586	3.83115327943233e-14
Ddit4	2.01904489372254e-18	1.74081032851352	0.295	0.115	4.11622682483214e-14
Ppic	2.3908075220735e-18	-1.29832943720817	0.485	0.639	4.87413929525125e-14
Slc38a4	2.59426776132789e-18	3.06141431445924	0.132	0.031	5.28893368501917e-14
Antxr1	2.71328888519274e-18	-2.14260818662452	0.22	0.475	5.53158205024243e-14
Cdk14	2.78437730157762e-18	-3.68798644836416	0.048	0.321	5.67651000472629e-14
Nucb2	2.94678437972278e-18	-1.28138929866153	0.15	0.449	6.00760931494083e-14
Angptl7	3.12055372338142e-18	-2.88731349767874	0.238	0.506	6.36187287585771e-14
1810010H24Rik	3.16473685001535e-18	2.94026776642787	0.084	0.014	6.45194901612630e-14
Sipa1	3.31937030457626e-18	1.11448937585046	0.256	0.089	6.76720023993963e-14
Diaph2	3.53184278400568e-18	1.88464629549295	0.326	0.142	7.20036788375238e-14
Sulf1	3.63996584995562e-18	-3.22423285227944	0.057	0.332	7.42079837830453e-14
4930452B06Rik	3.73154687508747e-18	3.38300908771095	0.044	0.004	7.60750461424082e-14
Gpx7	4.29489807006244e-18	-1.08767958955166	0.154	0.442	8.75600869543629e-14
Cmtm8	4.56953798935245e-18	2.33357329118488	0.216	0.071	9.31591709889283e-14
Zdhhc2	4.66844959114647e-18	2.00336666746629	0.123	0.027	9.5175681814703e-14
Dok1	4.92312409571316e-18	-3.97187703862433	0.044	0.31	1.00367730939304e-13
Gm33370	4.94281707898942e-18	4.2962235461247	0.022	0.001	1.00769211789357e-13
AI467606	4.94847566184854e-18	2.38973200180475	0.088	0.015	1.00884573318106e-13
Tbc1d16	6.30474207426759e-18	2.60783579779183	0.225	0.077	1.28534776668093e-13
Pitx1	6.56557089811413e-18	-3.45852067224737	0.022	0.287	1.33852293899853e-13
Pde2a	6.58458160554642e-18	2.11689897430385	0.141	0.034	1.34239865192275e-13
Scara3	7.07836490314761e-18	-3.15208371638942	0.026	0.292	1.4430662528047e-13
3300005D01Rik	8.13049975959299e-18	2.28540242915421	0.123	0.028	1.65756498598822e-13
Arrdc1	8.7100645460996e-18	1.61850253054067	0.203	0.063	1.77572085901333e-13
Oat	9.22716832183658e-18	-1.38708199067653	0.291	0.535	1.88114280577282e-13
Ccdc88c	9.24670144752152e-18	1.89017328335887	0.137	0.033	1.88512502410621e-13
Cpz	1.11940442779631e-17	-3.0714550487344	0.075	0.337	2.28212980694834e-13
Rrbp1	1.16111036879851e-17	-1.05507795916313	0.524	0.679	2.36715570886951e-13
Cercam	1.32243965813707e-17	-1.95707506366409	0.062	0.335	2.69605773104404e-13
Mgp	1.33642003824362e-17	-2.38435070592204	0.361	0.609	2.72455953196728e-13
Agfg2	1.3461940242869e-17	1.62627586149597	0.211	0.069	2.7444857573137e-13
Ecm1	1.34827984626023e-17	-2.33942567922588	0.097	0.374	2.74873812257073e-13
Sptssa	1.45403807737877e-17	1.51472711924795	0.564	0.4	2.9643474283521e-13
Egfr	1.68142470255572e-17	-3.09677905289933	0.022	0.286	3.42792054110034e-13
Maml2	1.75878818556466e-17	1.78073330793592	0.216	0.071	3.58564147391067e-13
Dnm1	1.83585067101227e-17	-3.57475077173862	0.044	0.307	3.74274876299272e-13
Dysf	2.23686501867296e-17	2.71955356567913	0.154	0.042	4.56029671356857e-13
Sypl	2.3415045128083e-17	1.65116535134784	0.511	0.327	4.77362525026227e-13
Cutal	2.57244500512437e-17	4.10208860582621	0.018	0.001	5.24444363194706e-13
Rin3	2.91429849876438e-17	1.71930465811984	0.176	0.051	5.94138034943095e-13
Zfp664	2.93385076356086e-17	1.69563429221805	0.335	0.154	5.98124155167152e-13
Pcdhb4	3.06108810372091e-17	3.60581845777759	0.048	0.005	6.24064031705581e-13
Gm15326	3.08423699675605e-17	4.57195784497391	0.022	0.001	6.28783396528656e-13
Slc39a13	3.08520697145728e-17	-2.58984077255193	0.128	0.386	6.28981145270995e-13
Gnb1	3.25781544292907e-17	1.15245103456709	0.718	0.616	6.64170834349949e-13
Pou2af1	3.26597136569097e-17	2.62199375429558	0.022	0.001	6.65833582323418e-13
Vsig10	3.36087720336097e-17	2.18027745381361	0.189	0.058	6.851820354492e-13
Sspn	3.385589663457e-17	-1.4796574319512	0.079	0.358	6.90220164688979e-13
Hspa12a	4.01085734716013e-17	2.09218378271214	0.163	0.045	8.17693487365535e-13
Creb3l4	4.1259367209088e-17	4.76705446732995	0.04	0.004	8.41154719291677e-13
Gnai2	4.45962898677112e-17	0.92190735351306	0.705	0.641	9.09184561533029e-13
Rhou	4.47390955609433e-17	2.30379943285689	0.304	0.135	9.12095941200952e-13
Cdon	4.85120295100822e-17	-2.02535741921156	0.084	0.354	9.89014745622047e-13
Gm47644	5.00434012618814e-17	2.64735492539976	0.088	0.016	1.02023482152598e-12
Crispld2	5.06219260946207e-17	-2.97911534586927	0.044	0.305	1.03202920729103e-12
Tpm2	5.21133701194441e-17	-2.16391811411299	0.145	0.427	1.06243527662511e-12
Jph1	5.28854849540847e-17	2.7407904532786	0.101	0.02	1.07817638175893e-12
Fnbp1l	5.46007209229374e-17	1.65452346294426	0.322	0.144	1.11314489745593e-12
Gm26902	5.85703195791319e-17	3.98189184788192	0.035	0.003	1.19407310525976e-12
Bmi1	6.09922177146558e-17	1.96041999863495	0.273	0.111	1.24344834254869e-12
Gm47405	6.12197508794423e-17	3.22451986988093	0.048	0.005	1.24808706117919e-12
Kctd17	6.58066483838989e-17	2.05459883792496	0.405	0.225	1.34160014060255e-12
Map7	6.96372643280151e-17	2.69631184500619	0.11	0.024	1.41969490785524e-12
Sdc2	7.02699748884631e-17	-1.30579925695381	0.145	0.434	1.4325939780511e-12
Svip	7.77341025052014e-17	2.26081051619257	0.128	0.031	1.58476514777354e-12
Gm20186	8.02938149027552e-17	2.00072863657861	0.097	0.019	1.63695000442247e-12
Scarf2	8.32396749775675e-17	-1.16336244606659	0.088	0.363	1.69700725376767e-12
Ethe1	8.50061797719407e-17	1.71424539676737	0.282	0.113	1.73302098701056e-12
Apc	9.13098158592537e-17	2.07499019615291	0.449	0.274	1.86153321592261e-12
Git1	9.57192176346252e-17	1.8485709702503	0.344	0.164	1.9514276899171e-12
Wfdc1	1.02350530287488e-16	-4.65869454865023	0.018	0.262	2.08662026097102e-12
Gm10605	1.06772187202087e-16	3.33223173523969	0.053	0.006	2.17676458048895e-12
Sema3b	1.26517847304461e-16	-2.0039527113901	0.088	0.355	2.57931935299604e-12
Tmem86a	1.32944382404582e-16	1.78021779589618	0.185	0.057	2.71033712408221e-12
Triobp	1.36011541542403e-16	1.8935220365203	0.366	0.177	2.77286729742497e-12
Copz2	1.41226049781539e-16	-1.25126347076556	0.295	0.532	2.87917547689623e-12
Unc5b	1.42674023262743e-16	2.43359915418107	0.26	0.104	2.90869531225755e-12
Ubald2	1.51393344459388e-16	1.32834762627076	0.432	0.231	3.08645611349354e-12
Rora	1.55712285321744e-16	-1.26272123244307	0.15	0.434	3.1745063608544e-12
Ppp3ca	1.63148551715817e-16	1.50201170196179	0.608	0.499	3.32610952383036e-12
Glud1	1.7005804810035e-16	1.41984378317371	0.599	0.461	3.46697342662184e-12
Gimap1os	1.79635014858184e-16	3.02201590724689	0.022	0.001	3.6622190479138e-12
Gnas	1.83211416864122e-16	0.864428402041646	0.855	0.827	3.73513115560886e-12
Mettl27	1.86535577164007e-16	1.98563715700216	0.106	0.022	3.80290081164261e-12
Msrb3	1.8773652704336e-16	2.07405960064107	0.423	0.248	3.82738457683297e-12
Tulp4	1.96287384830927e-16	1.76161752252135	0.533	0.399	4.0017109145481e-12
Rhoq	1.98202517732138e-16	-1.81118195494474	0.093	0.358	4.04075472900511e-12
Il27ra	2.00950970332925e-16	2.48943137545829	0.031	0.002	4.09678743217734e-12
Jmy	2.07936862003529e-16	2.0464404295771	0.392	0.222	4.23920880566595e-12
Arhgef25	2.08866036023978e-16	-4.00629703611816	0.026	0.272	4.25815187642084e-12
Rps19	2.12051052499702e-16	0.46582129975082	0.947	0.896	4.32308480731142e-12
Loxl1	2.18494713166933e-16	-2.15396324664319	0.07	0.334	4.45445171733426e-12
Fap	2.22887081477508e-16	-3.20604720738829	0.022	0.267	4.54399893008195e-12
Nbeal2	2.29412196031195e-16	2.86125745348679	0.066	0.01	4.67702644048798e-12
Prg4	2.2968691162139e-16	-2.01000558000831	0.189	0.468	4.68262706722527e-12
Mmp2	2.32069785440439e-16	-1.87088445619466	0.242	0.503	4.73120671577424e-12
Ccn4	2.4193996377172e-16	-4.30479400548909	0.031	0.273	4.93243004141406e-12
Itpk1	2.54574830025343e-16	2.08604243476963	0.154	0.042	5.19001705972666e-12
Tgfa	2.59390667011109e-16	3.15103196772056	0.066	0.01	5.28819752835547e-12
Tfeb	2.65159159708494e-16	2.2903447874375	0.286	0.123	5.40579978897706e-12
Boc	2.75156059360442e-16	-2.91564453210933	0.048	0.304	5.60960658218133e-12
Mapk15	3.13156864372182e-16	4.52519686044227	0.018	0.001	6.38432899395568e-12
Peli2	3.5306648788311e-16	1.80513807444603	0.256	0.1	7.19796648847296e-12
Hoxc10	3.74513682376672e-16	-3.59226455200016	0.026	0.268	7.63521044261321e-12
Dlc1	3.79790797471672e-16	-1.47311359147402	0.163	0.439	7.74279498805499e-12
Slc43a3	3.98896476865143e-16	1.13269468376686	0.26	0.098	8.13230247384967e-12
Ssu2	4.09523647095178e-16	2.4623633273902	0.07	0.011	8.34895859332939e-12
Tmed3	4.65206968813157e-16	-1.20924242618415	0.445	0.605	9.48417447319384e-12
Pamr1	4.97066865749073e-16	-2.20509042774001	0.088	0.344	1.01337021920263e-11
Sh3kbp1	5.15232567440528e-16	-2.37031665401014	0.031	0.278	1.050404635241e-11
Zcchc14	5.87906150940401e-16	1.45672429249631	0.392	0.206	1.1985642699222e-11
Tpst2	6.05319450561272e-16	1.97247600136787	0.374	0.192	1.23406476385927e-11
Hopx	6.07193962160375e-16	-3.35780127281682	0.035	0.281	1.23788633065636e-11
Mkx	7.16473019838081e-16	-3.46373288411627	0.053	0.296	1.4606735455439e-11
Fam114a1	7.26775157572075e-16	-1.53047421403406	0.15	0.413	1.48167651374219e-11
Ptprs	8.71504443929648e-16	-1.98767907545179	0.167	0.424	1.77673610983937e-11
C1qtnf2	9.42459439232153e-16	-2.78692247780675	0.079	0.329	1.92139205876259e-11
Kcnma1	9.96310713647791e-16	-4.46299945479429	0.022	0.256	2.03117865191375e-11
Cyb5b	1.11446747777956e-15	1.85563624568912	0.335	0.166	2.27206484694918e-11
Dkk2	1.14625890844067e-15	-2.45429667868208	0.044	0.292	2.33687803663798e-11
A430093F15Rik	1.14669608205668e-15	3.03744382985537	0.057	0.008	2.33776930248896e-11
1810055G02Rik	1.17464587535315e-15	-3.74802624837074	0.022	0.258	2.39475054608246e-11
Elk4	1.19833867285243e-15	1.61891076922491	0.436	0.256	2.44305305234425e-11
Fbn2	1.19886889315868e-15	-3.88477556092258	0.04	0.278	2.4441340124826e-11
Pdgfrb	1.21452968410282e-15	-2.45519617821208	0.022	0.262	2.47606166698042e-11
Itm2a	1.2714838531049e-15	-2.38265067516051	0.295	0.519	2.59217413132496e-11
Frem2	1.34350929083398e-15	3.21338706211369	0.053	0.007	2.73901239122324e-11
Clmp	1.42263996859763e-15	-0.9879030889699	0.048	0.302	2.90033610397999e-11
Itprip	1.45379265873684e-15	2.61383667023221	0.106	0.023	2.96384709336679e-11
Mfap4	1.5590348414114e-15	-2.97381238185769	0.278	0.475	3.17840433118541e-11
Sned1	1.6323941574429e-15	1.90723577072255	0.339	0.161	3.32796196877883e-11
Oxct1	1.73716152566354e-15	-1.71164763976301	0.106	0.357	3.54155120237027e-11
Col5a1	1.73927789008175e-15	-2.500803087222	0.15	0.396	3.54586583450966e-11
Vit	1.76346128918448e-15	-1.71032284798172	0.053	0.305	3.59516853026039e-11
B3gnt9	1.99611890296393e-15	-3.60821412948119	0.031	0.267	4.06948760747257e-11
Loxl3	2.11665569475202e-15	-2.75102301073524	0.062	0.308	4.31522596489093e-11
Arhgap8	2.13573956633071e-15	4.52729396351431	0.031	0.002	4.35413225387842e-11
Npl	2.16792572466853e-15	1.45087338022139	0.101	0.022	4.41975017488173e-11
Thy1	2.20073199546227e-15	1.39592041866738	0.564	0.389	4.48663231914894e-11
Adgrg2	2.57301855887272e-15	-2.01282058750353	0.031	0.268	5.24561293597382e-11
Maged2	2.66476931512261e-15	-1.709576761682	0.176	0.431	5.43266520274046e-11
Zeb2	2.77940075319517e-15	-3.04978289593935	0.026	0.261	5.666364315539e-11
Crybb1	3.46898811536584e-15	5.20154437087044	0.022	0.001	7.07222607079634e-11
Scx	3.4926111225542e-15	-2.63548694044385	0.132	0.371	7.12038629555126e-11
Gm38910	3.61669610854023e-15	4.13911888090076	0.035	0.003	7.37335835648098e-11
Spns3	3.61851416277176e-15	2.66000245579224	0.022	0.001	7.37706482364278e-11
AC113595.1	3.63027555977579e-15	4.32404741163729	0.022	0.001	7.40104278371491e-11
Fkbp11	3.63838521698992e-15	-2.42934758155487	0.093	0.335	7.41757594187734e-11
Gm16046	3.88471396031866e-15	3.97240267872626	0.035	0.003	7.91976635090165e-11
Pcdhb9	4.01910175564812e-15	3.50854000311669	0.062	0.009	8.19374274923982e-11
Fbln1	4.06713457163933e-15	-4.02801025482435	0.044	0.277	8.2916672512011e-11
Gpc3	4.41999990954915e-15	-2.9351469509195	0.04	0.277	9.01105381559784e-11
P3h4	4.69689876161233e-15	-1.43485412082496	0.167	0.414	9.57556750529906e-11
Ehd2	4.98832764108008e-15	1.44998293802377	0.542	0.403	1.016970356187e-10
Shox2	5.05578763075706e-15	-4.75986641032295	0.009	0.23	1.03072342428244e-10
S1pr4	5.08716815479376e-15	1.35349422503504	0.048	0.006	1.0371209717178e-10
Dnah10	5.1050988641132e-15	6.71788537772428	0.013	0	1.04077650542676e-10
Hey1	5.13019245752422e-15	2.57076649878175	0.119	0.029	1.04589233631546e-10
Agr2	5.23960400310202e-15	5.00529150911578	0.013	0	1.06819806811241e-10
Nrp1	5.4200775668382e-15	-3.83371337933933	0.026	0.256	1.1049912135513e-10
Tns3	5.57782298150799e-15	-4.60919304327851	0.035	0.26	1.13715077124003e-10
Tjp1	5.92847948264139e-15	1.69370101065262	0.405	0.239	1.2086391121261e-10
Tmem173	6.01375938264531e-15	2.06838024839991	0.198	0.068	1.2260251253399e-10
Slc1a5	6.82646879750289e-15	-2.52112041592792	0.07	0.313	1.39171219374691e-10
Comp	6.94458313591758e-15	-1.82221666748333	0.423	0.6	1.41579216391952e-10
Fry	6.97518696658724e-15	1.40068570417111	0.282	0.119	1.42203136687814e-10
Vasn	7.42663090594732e-15	-2.90889846112528	0.04	0.275	1.51406724279548e-10
Ly6a	7.46089896595111e-15	-2.67968924159212	0.128	0.368	1.52105347218845e-10
Fam53b	8.1337379296668e-15	1.82045653824678	0.251	0.1	1.65822515172117e-10
Cyb5a	8.68733639296148e-15	1.18528991258053	0.639	0.528	1.77108727043306e-10
Fgf12	8.92636716769896e-15	4.1247387728312	0.044	0.005	1.81981847447879e-10
Eml4	9.59916744507353e-15	1.80431027309075	0.278	0.119	1.95698226702714e-10
Mapk11	9.73807995983879e-15	3.21547750184963	0.066	0.011	1.98530236141234e-10
Fbxl7	1.00961532097274e-14	1.88122412462121	0.247	0.1	2.05830275486712e-10
Auts2	1.05562081620962e-14	-1.1302432729473	0.154	0.416	2.15209415800655e-10
Pth1r	1.0745853423743e-14	-4.32641909789937	0.018	0.239	2.19075713749848e-10
Egfl6	1.08497052409234e-14	-2.66396684257831	0.044	0.281	2.21192940746706e-10
Inhba	1.10718571157331e-14	-2.25318191632879	0.035	0.268	2.25721951018451e-10
Rsu1	1.11707099927051e-14	1.46937003266426	0.537	0.376	2.2773726462128e-10
Zfhx4	1.16419496451993e-14	-1.62437725989733	0.137	0.393	2.37344427416679e-10
Zfp36	1.21618987937683e-14	-1.7347280697901	0.247	0.505	2.47944630708553e-10
Fkbp14	1.23867033579386e-14	-1.60147958238447	0.106	0.35	2.52527721358293e-10
Tgif2	1.25599211175401e-14	2.41211810793357	0.119	0.03	2.5605911182329e-10
Gm44763	1.31968901898818e-14	4.80643418225958	0.022	0.001	2.69045000301121e-10
Gucy1a1	1.37478320674023e-14	0.838401392891271	0.216	0.075	2.8027705235813e-10
Stt3b	1.39118318051e-14	1.77474844545436	0.507	0.358	2.83620515010574e-10
Elovl7	1.44070314476984e-14	2.97615387444778	0.048	0.006	2.93716150124228e-10
Rnf38	1.49292090574713e-14	2.24714720471654	0.233	0.091	3.04361785054667e-10
Btg3	1.54833992269222e-14	-1.55862649893356	0.106	0.353	3.15660060039263e-10
Rras2	1.58150678812471e-14	1.44491976983535	0.163	0.05	3.22421788894985e-10
Usp25	1.59341270052689e-14	1.66245971948416	0.379	0.207	3.24849047256417e-10
Phc2	1.68769270694809e-14	1.79753843132957	0.366	0.2	3.44069912165508e-10
Tanc2	1.69913138107401e-14	2.10971495604129	0.344	0.179	3.46401914659558e-10
Shc1	1.71146655450194e-14	1.81162449195868	0.414	0.249	3.48916686466311e-10
Aspn	1.81110552649484e-14	-3.15953362658775	0.106	0.339	3.69230083686504e-10
F2r	1.8198568722108e-14	1.40910490121053	0.304	0.139	3.71014220537615e-10
Selenos	1.83103714998917e-14	-1.15708937986718	0.335	0.558	3.73293543768292e-10
Aph1b	1.86336380787259e-14	2.93109288286438	0.216	0.08	3.79883979510984e-10
Ccdc125	1.98417473103646e-14	2.49536280139709	0.093	0.02	4.04513702416404e-10
Nnmt	1.98725486360744e-14	-1.97630494406825	0.031	0.261	4.05141649043649e-10
Olfml2a	1.99154854302823e-14	0.717749810359383	0.216	0.075	4.06017001467166e-10
Nme2	1.99822516519286e-14	-0.639956070049192	0.767	0.841	4.07378164427869e-10
Pycr1	2.02571103346739e-14	-2.59265931864553	0.035	0.263	4.12981708392997e-10
Asap2	2.06365518132546e-14	1.29034963985691	0.291	0.127	4.20717381816822e-10
Tmem44	2.23857864740889e-14	2.13599124788367	0.185	0.063	4.56379028847251e-10
Crtap	2.28751638082062e-14	-1.70234770271753	0.291	0.491	4.66355964557901e-10
Kctd12	2.37191980258559e-14	1.19142091590458	0.529	0.35	4.83563290153123e-10
Mdk	2.40752065013617e-14	-3.05521995707274	0.048	0.277	4.9082123494326e-10
Ikbip	2.41436822220133e-14	-1.2600091337887	0.233	0.461	4.92217249460186e-10
Mlec	2.59753855181131e-14	-1.70935685005405	0.141	0.391	5.29560184557771e-10
Fibin	2.64825751276351e-14	-1.39889992400683	0.159	0.426	5.39900259127096e-10
P3h3	2.71227790830677e-14	-1.07107574165159	0.207	0.454	5.52952097166501e-10
Itga2	2.75815268824994e-14	-1.90302368382822	0.07	0.308	5.62304588553515e-10
Foxp1	2.8543094045839e-14	1.49402260413215	0.568	0.454	5.8190805831252e-10
Arhgef28	2.88077124351692e-14	2.36497719912196	0.132	0.036	5.87302833415795e-10
Trim24	3.25345978070086e-14	1.91110075244617	0.317	0.159	6.63282845491485e-10
Gm5784	3.31577767533687e-14	2.95615117469432	0.053	0.007	6.75987594670928e-10
Srgap2	3.41511052346322e-14	1.52377784669025	0.313	0.145	6.96238582418446e-10
Npr1	3.42514116128383e-14	2.11035227219482	0.282	0.126	6.98283528550934e-10
Rps3	3.43617297689555e-14	0.587986242529741	0.868	0.841	7.00532584799697e-10
Pkp4	3.45134801250632e-14	2.28713831926671	0.242	0.098	7.03626319309663e-10
Nmi	3.55931523466669e-14	1.50224653172082	0.229	0.088	7.25637596891498e-10
Il17ra	3.63765198676261e-14	1.54266176696217	0.132	0.036	7.41608110541293e-10
Lzts2	3.63871931358557e-14	-0.837255062019786	0.053	0.284	7.41825706460691e-10
Als2cl	3.65313673844073e-14	1.78211599954455	0.088	0.018	7.44764986865911e-10
Cxcl14	3.69414101463053e-14	-3.59526058513698	0.022	0.241	7.53124528652725e-10
Capn6	3.69832117721524e-14	-3.20936424513159	0.031	0.251	7.53976738398872e-10
Lum	3.70361863653776e-14	-1.70771437206869	0.145	0.396	7.55056731430953e-10
Crmp1	3.70506749140613e-14	3.56199910081107	0.026	0.002	7.55352109472969e-10
Ccdc86	3.72009638725331e-14	1.78256694993171	0.207	0.075	7.58416050469332e-10
Plod2	3.80030689893551e-14	-2.54946302069297	0.132	0.366	7.74768567485983e-10
Fzd1	3.82082627085279e-14	-2.87951677118115	0.057	0.288	7.78951851838758e-10
Pdgfb	3.82176117114632e-14	1.40606523694615	0.137	0.038	7.79142449961601e-10
Ptprk	3.8788313689219e-14	2.08557244573941	0.264	0.117	7.90777351182108e-10
Gpc6	3.90882549372365e-14	-4.35170450445698	0.022	0.235	7.96892253405441e-10
Calm1	4.1391824327103e-14	0.632509002484271	0.793	0.765	8.43855122556649e-10
Plscr4	4.53733531011862e-14	1.44780606155586	0.194	0.067	9.25026549673883e-10
Agtrap	4.80847758920452e-14	2.04599614527782	0.264	0.112	9.80304326111126e-10
Ier3	5.00728772709298e-14	-1.40718903898504	0.295	0.533	1.02083574892245e-09
Adgra2	5.25796297521917e-14	1.78319061421702	0.247	0.101	1.07194091175793e-09
Aldh1l2	5.46838797233772e-14	-5.40767693945218	0.009	0.214	1.11484025592049e-09
Chrdl1	5.55391619588404e-14	-2.78067307257817	0.022	0.236	1.13227689485488e-09
Svep1	6.22616922555895e-14	-5.3286120247911	0.009	0.215	1.2693291200147e-09
Rcn3	6.50104183539283e-14	-1.04632838243496	0.476	0.624	1.32536739898154e-09
Matn4	6.66925812218568e-14	-4.17740965626576	0.04	0.255	1.35966165336999e-09
Cpxm1	6.76966471619987e-14	-3.37327665482041	0.022	0.238	1.38013154569167e-09
Tec	7.08597699237244e-14	2.44049932808425	0.101	0.024	1.44461812943497e-09
Crip1	7.49683127809769e-14	-1.3502398966849	0.819	0.92	1.52837899266578e-09
Nlrc3	7.88220117250417e-14	2.45689841424154	0.057	0.009	1.60694435303843e-09
Dennd2a	8.30829443439124e-14	1.61239079193966	0.225	0.086	1.69381198633934e-09
Fmnl2	8.58297443291932e-14	1.86017051592511	0.308	0.149	1.74981099763926e-09
Clu	8.59241997768881e-14	-1.62377113157442	0.198	0.447	1.75173666085142e-09
Cdc14a	8.65970858297105e-14	1.36889056879818	0.154	0.048	1.76545478881031e-09
Wwtr1	8.92513949062735e-14	1.40026551016933	0.551	0.437	1.8195681879542e-09
Pdgfra	9.56682666911432e-14	-2.05172301755758	0.053	0.278	1.95038895303234e-09
Myl12a	1.00246485695332e-13	0.867281966444311	0.758	0.681	2.04372510387074e-09
Pid1	1.04152709464965e-13	-1.830700725544	0.057	0.285	2.12336128786223e-09
Ptpn3	1.0945528715044e-13	2.15004099458958	0.137	0.04	2.23146493913602e-09
Tm6sf1	1.15118189592977e-13	1.02560000889999	0.176	0.057	2.34691453123202e-09
Fos	1.16191965367114e-13	-1.14313220985297	0.52	0.738	2.36880559793936e-09
Foxl1	1.22113453457566e-13	4.62258783586053	0.018	0.001	2.4895269756394e-09
Clec3b	1.22586008544837e-13	-2.57120546600295	0.15	0.374	2.49916095620358e-09
Cgref1	1.23023323845982e-13	-2.3234785363848	0.11	0.329	2.50807650324804e-09
Trim37	1.32277134213795e-13	1.31348270062003	0.185	0.064	2.69673393521664e-09
Hdac7	1.40228119564229e-13	1.7317003100628	0.352	0.186	2.85883067355594e-09
Tnc	1.40603389953142e-13	-1.93134202783523	0.106	0.338	2.86648131097472e-09
Cdk19	1.43052895383933e-13	1.59294382242519	0.216	0.082	2.91641937819225e-09
Stxbp1	1.46901682189809e-13	2.34020237441913	0.256	0.11	2.99488459480363e-09
Fam241a	1.56924263559758e-13	0.951114445924831	0.15	0.045	3.19921496119278e-09
P3h1	1.64506690279544e-13	-1.83632159345269	0.123	0.353	3.35379789472907e-09
Sfrp2	1.69162066463336e-13	-3.98192333501627	0.031	0.24	3.44870704898804e-09
Dgke	1.73476485415021e-13	2.61940789091936	0.115	0.03	3.53666510815603e-09
Zscan2	1.7632435013261e-13	2.23537796472848	0.066	0.012	3.59472452615353e-09
Rtkn	1.78338612953876e-13	2.22755388386628	0.282	0.134	3.63578930229068e-09
Prkar1a	1.78422013375305e-13	1.18573612280347	0.564	0.454	3.63748958668234e-09
Eif4e3	1.80106066208317e-13	1.68414157819608	0.251	0.104	3.67182237178896e-09
Atp1a2	1.82855872332853e-13	-4.29751363331972	0.013	0.217	3.72788266924988e-09
Plaur	1.84235391210266e-13	1.20491955198774	0.238	0.096	3.75600692060369e-09
Gpr153	1.87218437627119e-13	-4.21929034955018	0.018	0.221	3.81682228790408e-09
Col4a1	1.93048083570254e-13	0.521520450870651	0.608	0.438	3.93567127974677e-09
Palld	1.99120089773796e-13	-2.0724071482704	0.159	0.392	4.05946127021837e-09
Usp31	2.06143020604705e-13	2.09746217328044	0.172	0.059	4.20263776106813e-09
Sptlc2	2.0794198732125e-13	1.88857835281549	0.335	0.175	4.23931329551832e-09
Sema3f	2.09041437927351e-13	1.96575360418843	0.269	0.123	4.26172779502491e-09
AW011738	2.14430849138722e-13	2.75188281274745	0.079	0.016	4.37160172139112e-09
Maoa	2.21425411783245e-13	1.37611323563136	0.154	0.048	4.51419987002501e-09
Tbx15	2.30206689961113e-13	-5.52505222578483	0.004	0.201	4.69322378823722e-09
Cdh11	2.34082759150496e-13	-2.88221192338833	0.088	0.306	4.77224521080117e-09
Grk5	2.38423621072857e-13	1.54957526196189	0.251	0.106	4.86074236281233e-09
Nck1	2.49222774089488e-13	1.58186555213257	0.388	0.217	5.0809046953624e-09
Pkm	2.60487676945233e-13	-1.10163637017955	0.414	0.618	5.31056226988247e-09
Tril	2.72018903417049e-13	1.8165729263389	0.295	0.138	5.54564938396339e-09
Acta2	2.82517606344962e-13	-2.56499821657295	0.207	0.449	5.75968644055473e-09
Trps1	2.84081619031373e-13	-1.41489631763882	0.225	0.458	5.7915719671926e-09
Rps27	2.95070550436895e-13	0.476698733371197	0.952	0.884	6.01560331175698e-09
Amot	3.02998663321549e-13	1.75522312221217	0.123	0.034	6.17723374913642e-09
Armh4	3.03916524069703e-13	-1.12059002234463	0.022	0.231	6.19594617620902e-09
Stx6	3.07364942370698e-13	1.54677905309833	0.273	0.124	6.26624908011142e-09
Tor4a	3.15956659689554e-13	2.53068042108507	0.048	0.007	6.44140842109093e-09
Anp32a	3.30879842470762e-13	1.34173220893778	0.52	0.368	6.74564734845142e-09
Hsp90ab1	3.33528000865625e-13	0.698014440930133	0.762	0.783	6.79963535364749e-09
Slc5a3	3.47553204392233e-13	1.65921364294444	0.247	0.102	7.08556717794446e-09
Emp2	3.49206404088178e-13	-1.11227372334923	0.053	0.278	7.11927096014568e-09
Zfp820	3.49382145413112e-13	2.77905824973908	0.101	0.025	7.12285379853711e-09
Fau	3.54277497346965e-13	0.449216712370219	0.921	0.892	7.22265533841257e-09
Kbtbd11	3.69662376108827e-13	2.59217933748039	0.15	0.048	7.53630686173065e-09
Vegfb	3.86580346844362e-13	1.56723064934147	0.225	0.09	7.88121353111602e-09
Frs3	3.90338320774611e-13	2.49221689342339	0.07	0.013	7.957827345632e-09
Sec24d	3.96624288390158e-13	-1.86304375377496	0.145	0.377	8.08597936741016e-09
Lima1	3.96766329951098e-13	-1.46091922109181	0.238	0.449	8.08887516871303e-09
Limch1	4.00637970172565e-13	1.54133994530172	0.436	0.277	8.16780629790809e-09
Casc4	4.0428229075995e-13	-1.78757375752457	0.119	0.347	8.2421030617231e-09
Fkbp7	4.05826439933186e-13	-1.11827305044818	0.348	0.542	8.27358363091786e-09
Cspg4	4.07224078806105e-13	-2.07760393149093	0.048	0.261	8.30207729462007e-09
Efemp2	4.19158114007952e-13	-1.12020137152067	0.128	0.369	8.54537647028012e-09
Ryr3	4.22653388824818e-13	3.15698829524624	0.044	0.006	8.61663463797156e-09
Steap3	4.22927826964504e-13	-2.65806894501507	0.031	0.237	8.62222960832534e-09
Jam2	4.5739196552833e-13	-3.45603160999072	0.035	0.243	9.32485000122607e-09
Cttnbp2nl	4.61409063910926e-13	1.37443987649225	0.238	0.099	9.40674658595204e-09
Daam2	4.63975964738065e-13	-5.28579992584663	0.009	0.203	9.45907799311493e-09
Acly	4.736329094375e-13	1.45266001455923	0.379	0.205	9.65595412470231e-09
Nr4a2	4.76353078991219e-13	-2.85306308316706	0.079	0.298	9.71141022139398e-09
S100a1	4.92889773933229e-13	-1.58155757394423	0.097	0.329	1.00485438211767e-08
Stxbp6	4.98854385987486e-13	1.48945992633712	0.405	0.246	1.01701443671269e-08
Acan	5.07096456824078e-13	-2.94176501081193	0.075	0.292	1.03381754652725e-08
Pla2g6	5.15613687836008e-13	2.5323320830501	0.101	0.025	1.05118162539127e-08
Lamc2	5.20422647328199e-13	1.4434521398929	0.07	0.013	1.060985651108e-08
Serpine2	5.60189961804279e-13	0.629958437879065	0.48	0.259	1.14205927513038e-08
Efs	5.64592562216071e-13	-1.9534578924967	0.013	0.21	1.1510348565899e-08
Hip1r	5.81131065392967e-13	1.61364279169704	0.11	0.028	1.18475190301664e-08
Cilp	5.84975297940533e-13	-2.72470972263737	0.053	0.27	1.19258913991136e-08
Tmem74	5.8806869783054e-13	4.37212546618524	0.018	0.001	1.19889565426712e-08
Phgdh	5.88913650312327e-13	-1.72323776309586	0.062	0.282	1.20061825889174e-08
Xaf1	6.14455954997493e-13	1.74122199257071	0.159	0.051	1.25269135545339e-08
Col14a1	6.31237345832418e-13	-2.50419264434866	0.093	0.313	1.28690357694855e-08
Tnfaip6	6.37693504902691e-13	-1.88082135272529	0.031	0.241	1.30006574844512e-08
Col11a2	6.77724569424317e-13	-3.0747417302873	0.181	0.374	1.38167707968536e-08
Serp1	6.90993741042404e-13	-1.29501363268214	0.3	0.505	1.40872893986315e-08
Map1a	7.0346033751469e-13	-4.41905054102386	0.009	0.202	1.4341445900912e-08
Ssr4	7.06019458182346e-13	-0.889759044309873	0.551	0.668	1.43936186939635e-08
Col8a1	7.14325367695218e-13	-1.22632964543194	0.053	0.27	1.45629512712024e-08
Gm7694	8.14201550450942e-13	3.3111529087484	0.07	0.014	1.65991270090434e-08
Wif1	8.34253438701674e-13	-2.94689950174488	0.132	0.337	1.7007924854811e-08
Piezo1	8.4761420320857e-13	1.33476130041105	0.427	0.271	1.72803107608131e-08
Cpne8	9.01654012542028e-13	1.4304209495276	0.256	0.107	1.83820203536943e-08
Tusc3	9.62553475443257e-13	-1.8035783692838	0.084	0.307	1.96235777038617e-08
Dusp3	9.85627227160655e-13	1.48878488194032	0.529	0.385	2.00939822801243e-08
4930428N03Rik	1.01263805890886e-12	2.84191248291476	0.026	0.002	2.0644652106975e-08
Xiap	1.02054062493604e-12	1.64719179145445	0.463	0.326	2.08057617205711e-08
Hpn	1.05384045490396e-12	2.69095681442168	0.031	0.003	2.1484645354127e-08
Slc48a1	1.11939390521047e-12	-2.39130948492381	0.115	0.329	2.28210835455259e-08
Scd1	1.16370812477664e-12	-2.55170820750543	0.044	0.253	2.37245175398214e-08
Lpl	1.19936894610155e-12	-2.0673331930335	0.203	0.429	2.44515347041723e-08
Raly	1.25521151906106e-12	1.21834616348452	0.511	0.384	2.55899972390979e-08
L1cam	1.26383590387761e-12	1.57632723788836	0.057	0.009	2.57658225723528e-08
Capg	1.30736489075162e-12	-1.5021091717434	0.132	0.359	2.66532480277532e-08
Dgkz	1.31408958939863e-12	1.29042516429326	0.22	0.089	2.67903444590699e-08
Dph5	1.3545443126237e-12	1.681193854976	0.163	0.055	2.76150949014593e-08
Ip6k3	1.37214943901631e-12	2.11061091746018	0.04	0.005	2.79740106132256e-08
4930522L14Rik	1.43344836298535e-12	2.02705100441419	0.106	0.028	2.92237117761823e-08
Igsf10	1.47597807151266e-12	-1.55039937118291	0.181	0.393	3.00907649439287e-08
Slc10a4	1.53493190831568e-12	4.3694924306965	0.013	0.001	3.12926568148317e-08
Mettl1	1.53941111893545e-12	-1.91385645636755	0.093	0.308	3.13839744817369e-08
Gm44997	1.55488966026109e-12	4.71687114424682	0.013	0.001	3.16995355037429e-08
Card6	1.59468443072305e-12	2.98762659509539	0.053	0.008	3.25108314891509e-08
Plxnd1	1.60854557981607e-12	1.36655013827505	0.286	0.134	3.27934187357103e-08
Cpm	1.70491363178313e-12	-1.96244639254667	0.048	0.253	3.47580742111628e-08
Fah	1.72048974043744e-12	2.80385939992532	0.097	0.024	3.5075624338298e-08
Gm20559	1.79771230102507e-12	1.78945886197534	0.159	0.052	3.66499606809981e-08
Col8a2	1.80514537912345e-12	-1.76013285678887	0.044	0.253	3.68014988441897e-08
Arl6ip1	1.8304643768994e-12	1.37308747498756	0.502	0.357	3.7317677251848e-08
Cybrd1	1.8528313136494e-12	-1.80684366978594	0.035	0.241	3.77736719913703e-08
Tinagl1	1.88127910915172e-12	0.15475390754379	0.256	0.101	3.83536371982761e-08
Bet1l	1.91242232069919e-12	-1.91153536883381	0.137	0.357	3.89885538520943e-08
Tmem47	1.9302238277775e-12	-2.89433262950851	0.062	0.268	3.93514731768999e-08
Kcnk1	2.22677251746971e-12	-3.32496862084581	0.013	0.203	4.53972113136549e-08
S100a10	2.2518664903056e-12	0.439665633727881	0.855	0.808	4.59088021378602e-08
Lrrn4cl	2.3387580846048e-12	0.968952218725666	0.273	0.119	4.7680261070838e-08
Atf5	2.4101905522667e-12	-1.14853949848067	0.189	0.414	4.91365547890612e-08
Shkbp1	2.42822299690256e-12	2.00772111868706	0.159	0.054	4.95041822378524e-08
Asah2	2.46636144150082e-12	1.53766989729091	0.159	0.053	5.02817107078772e-08
Itih5	2.55279285662297e-12	-2.51537645784006	0.159	0.367	5.20437879679725e-08
Tbc1d9	2.67213956245349e-12	1.90128296716327	0.07	0.014	5.44769092597393e-08
Aldh1a1	2.68446590266119e-12	-1.70509620778895	0.026	0.22	5.47282063575537e-08
Baz2a	2.85128040413319e-12	1.92910534105464	0.247	0.11	5.81290535990632e-08
Cish	2.85444670409896e-12	1.76823435984162	0.115	0.032	5.81936049564655e-08
Sox13	2.87297005363133e-12	1.34248008676506	0.093	0.022	5.85712404833819e-08
Gfod2	2.96142907298368e-12	1.50075831490219	0.11	0.03	6.03746545109183e-08
Prr15	3.16011107371727e-12	2.18735463257789	0.035	0.004	6.4425184459874e-08
Calhm5	3.23247014732237e-12	-2.31560767047756	0.031	0.227	6.59003688934612e-08
Pcdhb5	3.2345354601118e-12	3.02244446256521	0.053	0.009	6.59424744252993e-08
C1qtnf3	3.2796089373381e-12	-1.98469568011027	0.132	0.343	6.68613874055118e-08
Prex1	3.3302673309827e-12	-3.2424168691204	0.057	0.254	6.78941600767443e-08
Malat1	3.34132468858676e-12	0.535943151207045	0.991	0.95	6.81195864262184e-08
Myh9	3.45976277061002e-12	0.789395872414025	0.559	0.379	7.05341836044265e-08
Nt5e	3.5045170329146e-12	-2.23286984620173	0.026	0.223	7.144658875003e-08
Slc31a2	3.54874786252457e-12	2.08916321750442	0.26	0.118	7.23483226732884e-08
Igdcc4	3.58306276808117e-12	-3.99152806245518	0.013	0.198	7.30479006528709e-08
Has3	3.66130961833971e-12	4.82191735457874	0.026	0.002	7.46431191890917e-08
Mt1	3.6854066056545e-12	-1.91146735471395	0.269	0.496	7.51343844694783e-08
Ubtd1	3.7099575523658e-12	1.86207956144645	0.242	0.106	7.56349046200815e-08
Tmem198b	3.84561074025362e-12	2.52422791080067	0.159	0.055	7.84004661615505e-08
Hoxb8	3.95245791189085e-12	1.95500898838401	0.04	0.005	8.05787594497188e-08
Dpt	4.03900786028265e-12	-3.04415537941283	0.079	0.28	8.23432532475824e-08
B230219D22Rik	4.16180164948961e-12	1.35489681543765	0.52	0.386	8.48466502281447e-08
Dennd2c	4.20396512355056e-12	2.16046632685722	0.075	0.016	8.57062369738252e-08
4833422C13Rik	4.29364805705468e-12	2.87201543948168	0.048	0.007	8.75346029391737e-08
Reck	4.31215130699726e-12	-1.59963930512678	0.101	0.318	8.79118286957532e-08
Dennd6a	4.54199895735752e-12	1.72436445937357	0.282	0.138	9.25977327436478e-08
Slfn2	4.70739666422728e-12	1.04763326084949	0.189	0.068	9.59696957936015e-08
Peg3	4.79897479413932e-12	-1.72158838253192	0.203	0.415	9.78366991281182e-08
Prdm16	5.15488132714879e-12	1.9514143710728	0.093	0.023	1.05092565616582e-07
Gm28417	5.21772794732017e-12	2.33503210332253	0.031	0.003	1.06373819662016e-07
Tead4	5.37593226337059e-12	1.62813350338743	0.048	0.007	1.09599131053336e-07
Runx1	5.46500474880993e-12	-2.72992213172085	0.044	0.238	1.11415051813988e-07
Mir22hg	5.82277814082683e-12	-1.36228895886702	0.163	0.379	1.18708977957037e-07
Cdc42bpb	5.82698960929455e-12	1.50113989918883	0.352	0.199	1.18794837164688e-07
Eprs	5.88132487210868e-12	-0.991847747218762	0.264	0.481	1.1990257016768e-07
Lama2	6.15441400621161e-12	-4.08049230056426	0.022	0.209	1.25470038344636e-07
Akt2	6.22651617478161e-12	-1.81180390723147	0.093	0.302	1.26939985255273e-07
Galt	6.34888417338395e-12	1.95798245724121	0.251	0.114	1.29434701642779e-07
Socs3	6.47371426369787e-12	-1.05203509421342	0.22	0.464	1.31979612694008e-07
Gm17455	6.5633751148511e-12	-2.08160195633612	0.04	0.233	1.33807528466469e-07
Cd81	6.5766331252179e-12	-0.684963243305929	0.709	0.78	1.34077819523817e-07
Macf1	6.57666661011625e-12	1.25636910681025	0.573	0.486	1.3407850218044e-07
Slc12a2	6.77108537865918e-12	-2.79545035996117	0.075	0.274	1.38042117614725e-07
Krtcap2	7.01824633729188e-12	-0.642900231860056	0.454	0.633	1.4308098807837e-07
Papln	7.44124442151694e-12	3.73401316920156	0.022	0.002	1.51704650021466e-07
Tubb5	7.6014765834386e-12	0.640953668980051	0.731	0.683	1.54971303106563e-07
Rbm11	7.60231899493437e-12	3.88157714145926	0.022	0.002	1.54988477349727e-07
Pde4dip	7.64102821653085e-12	-1.31703422184072	0.044	0.241	1.55777642250414e-07
Cyp2j6	7.76469503141229e-12	1.3810175833661	0.154	0.052	1.58298837605402e-07
Tcerg1l	7.9148391342473e-12	2.39483829110475	0.022	0.002	1.613598254299e-07
Flnb	8.01695306491073e-12	1.61560257226042	0.317	0.164	1.63441622134335e-07
Pde1b	8.18777370814037e-12	1.69869105486368	0.075	0.016	1.66924142587858e-07
Adcy7	8.30561038786332e-12	-4.35636859601613	0.026	0.209	1.6932647897737e-07
Syne3	8.45669827154083e-12	2.34363203176572	0.137	0.044	1.72406707661903e-07
Igf2bp3	8.83774800435338e-12	1.46407079066666	0.132	0.041	1.80175168564752e-07
3010003L21Rik	8.9401961146394e-12	1.70984645289475	0.048	0.008	1.82263778189154e-07
Mroh2a	9.04351506841632e-12	4.87085383931063	0.018	0.001	1.84370141699804e-07
Sept1	9.18553477177146e-12	1.97900319684293	0.207	0.086	1.87265497392105e-07
Taok2	9.3364204396525e-12	1.88041859570187	0.304	0.156	1.90341603503196e-07
Lgals3	9.38225535498154e-12	-2.01290356919538	0.15	0.367	1.91276039922009e-07
Bcl2l11	9.50381613728319e-12	1.18226729554126	0.207	0.082	1.93754299590792e-07
A530016L24Rik	9.51367180568837e-12	4.0782599600799	0.018	0.001	1.93955227102569e-07
Samd10	9.61153433202725e-12	2.55754380782007	0.048	0.008	1.9595035042704e-07
C1qtnf1	1.02239683925901e-11	-2.49524060411257	0.022	0.21	2.08436043619734e-07
Tpm3	1.02744924111976e-11	1.01352936621295	0.604	0.533	2.09466076787085e-07
Stt3a	1.05499879318346e-11	-1.25505025215106	0.229	0.444	2.15082603966312e-07
Cxcl12	1.05693663287185e-11	-2.87731524975402	0.088	0.29	2.15477671343583e-07
Dazap2	1.05927807770041e-11	1.33735773880318	0.507	0.376	2.15955021700783e-07
Lamb2	1.07717541900823e-11	-1.24431629749934	0.238	0.456	2.19603752673207e-07
Serping1	1.23113222407924e-11	-1.70605824638133	0.295	0.492	2.50990926523035e-07
Pcsk6	1.24814772511389e-11	1.89894709593056	0.396	0.252	2.54459876718968e-07
Gm49312	1.33488058506829e-11	4.81389216862599	0.013	0.001	2.72142104877872e-07
Spag1	1.3724044572013e-11	1.95903644893603	0.057	0.01	2.79792096689629e-07
Arhgap24	1.40158713225471e-11	-2.46474196310125	0.026	0.212	2.85741568652768e-07
Uap1	1.41762305817162e-11	-1.62953295752929	0.132	0.349	2.89010812869449e-07
Gstm5	1.41841567766631e-11	-1.78667048194585	0.159	0.371	2.8917240420583e-07
Cys1	1.43810528790371e-11	-2.71670320855677	0.035	0.225	2.93186525044929e-07
Sgms2	1.47876744729855e-11	-2.04392636591331	0.035	0.226	3.01476319480756e-07
Ooep	1.64362235567452e-11	-2.47980138224843	0.026	0.21	3.35085289651365e-07
Ggta1	1.66582139332629e-11	1.16014501943774	0.233	0.101	3.3961100745743e-07
Pnpla2	1.67197543407688e-11	1.64710717462854	0.286	0.142	3.40865631745254e-07
Timp1	1.68482935518648e-11	-1.28269381877193	0.176	0.396	3.43486160641869e-07
Pik3r3	1.74151691498643e-11	1.44894372242683	0.119	0.035	3.55043053458283e-07
Ncald	1.78678753210891e-11	-2.96925796841905	0.022	0.203	3.64272374171043e-07
Rnd3	1.84336954952409e-11	-1.72351672398371	0.04	0.226	3.75807750061476e-07
Shroom2	1.88616687136284e-11	2.07267920568436	0.07	0.015	3.84532840064742e-07
Sh3bgrl3	1.89788135703649e-11	0.743603820103811	0.687	0.592	3.8692107225903e-07
Kdelr2	1.94110715519354e-11	-0.693534905540454	0.533	0.677	3.95733515729308e-07
Msh2	1.99675405503767e-11	1.8273302227606	0.203	0.083	4.0707824920053e-07
Atp13a3	1.99733091888999e-11	1.87867357162056	0.396	0.266	4.07195854434102e-07
Smad5	2.00281757706301e-11	1.7719607703555	0.366	0.223	4.08314419435836e-07
Rpl9	2.0898942517547e-11	0.479988657129965	0.868	0.845	4.26066741105232e-07
Serf1	2.12154599244955e-11	-0.862618801340705	0.189	0.404	4.3251958148069e-07
Slc16a1	2.15605026848074e-11	-2.78177802035378	0.022	0.206	4.39553968235169e-07
Map1lc3b	2.19223355293688e-11	0.984833112664765	0.656	0.606	4.46930654437241e-07
Csgalnact2	2.22206222399437e-11	-1.71226147719857	0.119	0.329	4.53011825605733e-07
Tcte2	2.25413649198370e-11	2.37071716500243	0.031	0.003	4.59550806620718e-07
Foxo1	2.30670106963348e-11	1.43297791179185	0.383	0.235	4.70267147066178e-07
Tpm1	2.44866325927114e-11	-1.71672985975317	0.366	0.532	4.99208978667606e-07
Sec61g	2.49376718137197e-11	-0.533378401035962	0.687	0.785	5.08404315266303e-07
Nrep	2.50536876400743e-11	-1.16533848467423	0.388	0.564	5.10769529918195e-07
Sec61b	2.52844211946123e-11	-0.890034336175568	0.573	0.682	5.1547349489456e-07
Tia1	2.64369632942795e-11	1.82207084519114	0.379	0.233	5.38970370680477e-07
Spon2	2.68385132431394e-11	-3.37680694665874	0.031	0.21	5.47156769487883e-07
Phldb1	2.76857751489159e-11	-2.57157644001217	0.07	0.265	5.64429897960948e-07
Slc8a1	2.80960373834368e-11	1.95878226706041	0.247	0.115	5.72793914136126e-07
Phlda3	2.89682872972415e-11	-1.59421548816445	0.137	0.349	5.90576473128863e-07
Hmgb1	2.90668052267252e-11	0.690139717782125	0.771	0.712	5.92584958157247e-07
Gypc	2.92195572889708e-11	1.80764863069587	0.278	0.134	5.95699114450247e-07
Zfp354c	2.93054159664746e-11	-2.23319797311134	0.057	0.249	5.97449515308517e-07
Gm44812	3.14067877654685e-11	3.72522754206379	0.018	0.001	6.40290182174605e-07
Pip5k1c	3.3779457062687e-11	1.35813154221705	0.264	0.128	6.88661791136999e-07
Pim3	3.50037820795287e-11	0.927520425574824	0.33	0.17	7.13622105255351e-07
Nrk	3.53835111795158e-11	-2.99304283987369	0.026	0.205	7.21363642416789e-07
Gpsm3	3.60907402179701e-11	1.33053430706296	0.167	0.06	7.35781920823755e-07
Hoxa11os	3.64006377613246e-11	-4.36414839073626	0.009	0.178	7.42099802040126e-07
Dock1	3.67067901255358e-11	1.78718815309806	0.352	0.206	7.48341330289298e-07
Pofut2	3.67881916485579e-11	-0.876558817046898	0.26	0.464	7.5000086313915e-07
Abca3	3.76530734563098e-11	1.9678454418912	0.229	0.102	7.67633208553787e-07
Chad	3.82506398666503e-11	-2.24628505977971	0.181	0.384	7.79815794961401e-07
Enpp1	3.92878818806408e-11	-3.99534899711337	0.018	0.191	8.00962047900624e-07
Metrnl	3.93135357881262e-11	-1.43342275739907	0.115	0.324	8.01485054112529e-07
Kdm7a	3.99081372707518e-11	1.29384073827904	0.348	0.197	8.13607194538817e-07
Isyna1	4.34754979414104e-11	0.947956929404498	0.154	0.054	8.86334976531533e-07
Gbp7	4.34985294917279e-11	1.39099225785855	0.167	0.06	8.86804520747857e-07
Mthfd2	4.40582484161257e-11	-1.37065585066298	0.075	0.269	8.98215510459555e-07
Zfp467	4.47500160474198e-11	1.71486346495334	0.154	0.054	9.12318577158747e-07
Gab3	4.59113926948064e-11	2.05674215263743	0.101	0.028	9.35995562869018e-07
Gpc1	4.65726580218169e-11	-4.6934065453495	0.013	0.182	9.49476779090782e-07
Tmtc1	4.67174169357002e-11	1.81197124277524	0.225	0.102	9.5242797906812e-07
Git2	4.78692163801855e-11	1.43537748709148	0.361	0.206	9.75909714342841e-07
Otud1	5.16209255921711e-11	2.03236119816405	0.22	0.098	1.05239581004759e-06
Csnk1e	5.42155083268928e-11	1.26752379152459	0.379	0.231	1.10529156826036e-06
Fzd2	5.42587336326169e-11	-3.1454983672518	0.026	0.202	1.10617280256816e-06
Dnmt3b	5.5829771679809e-11	2.21056670495519	0.088	0.022	1.13820155523627e-06
Flrt3	5.58799376819676e-11	2.43243482011287	0.119	0.036	1.13922428952227e-06
Prrx2	5.60692951842787e-11	-2.73989833620712	0.009	0.176	1.14308472092189e-06
Slc24a1	5.93486430235018e-11	1.44202469317891	0.031	0.004	1.20994078532013e-06
1110065P20Rik	6.12488886247597e-11	-0.748702885209524	0.163	0.382	1.24868109239298e-06
Gm28875	6.16004652514274e-11	1.74594696429948	0.286	0.139	1.25584868508085e-06
Sdk2	6.25190924784353e-11	-3.26779789130137	0.022	0.195	1.27457673835786e-06
Gm15417	6.36457134176162e-11	-3.81428564543906	0.035	0.21	1.29754515944494e-06
Sod3	6.40707536173467e-11	-0.992696215233322	0.141	0.365	1.30621045399685e-06
Plagl1	6.47515361811373e-11	-2.766061228092	0.053	0.237	1.32008956812485e-06
Ntng1	6.71112130340994e-11	-3.94344444369925	0.013	0.182	1.36819630012619e-06
Nr4a1	6.76130755238039e-11	-1.77818349811869	0.137	0.34	1.37842777070379e-06
Hes1	7.13655002726566e-11	0.936664708904311	0.595	0.455	1.45492845405865e-06
Tmem97	7.33624544177182e-11	-2.51424768951938	0.084	0.272	1.49564035821402e-06
Tbc1d22b	7.42663141723595e-11	2.36087378803606	0.115	0.035	1.51406734703189e-06
Hivep2	7.78362492865905e-11	-1.3031099328969	0.189	0.403	1.58684761420572e-06
Add1	7.80450781060246e-11	1.33917509566916	0.436	0.302	1.59110500734752e-06
Cdk18	7.93721118849561e-11	3.98743560996271	0.031	0.004	1.6181592449986e-06
Ppp1r1a	8.10201196837614e-11	0.929934799231361	0.084	0.02	1.65175717999284e-06
Pla2g5	8.12174970050374e-11	-4.08672344744214	0.018	0.186	1.6557811114417e-06
0610039K10Rik	8.42274698723414e-11	3.75589759507414	0.022	0.002	1.71714542828742e-06
Casp7	8.55319136059429e-11	1.16216422206547	0.141	0.048	1.74373912268436e-06
Tcp11	8.59828914782287e-11	2.50289575665662	0.022	0.002	1.75293320856665e-06
Usp6nl	8.81270794621558e-11	1.80107678590669	0.189	0.077	1.79664676899497e-06
Pcsk5	8.90246289356879e-11	-3.07827471994135	0.04	0.215	1.81494511011187e-06
Piezo2	9.16018376976179e-11	1.75224654005166	0.357	0.219	1.86748666514134e-06
Gm5464	9.29974240165568e-11	4.82542555306636	0.018	0.001	1.89593848342554e-06
Col2a1	9.39240647499038e-11	-2.98993077431229	0.269	0.45	1.91482990805629e-06
Hapln2	9.64440495573769e-11	3.41739208312173	0.018	0.001	1.96620483832624e-06
Gm10791	9.8076622430064e-11	2.3924437587775	0.018	0.001	1.99948810148172e-06
March3	9.93045170032487e-11	2.66915137547927	0.07	0.016	2.02452118814523e-06
Omd	1.02431531254335e-10	-3.02143003527866	0.018	0.187	2.08827162768212e-06
Cnn3	1.02441496258336e-10	1.0832864565524	0.586	0.486	2.08847478421869e-06
Amt	1.04868646382501e-10	0.830240188816057	0.066	0.014	2.13795709380006e-06
Fads2	1.07154287703779e-10	-2.74460207458503	0.062	0.241	2.18455446341693e-06
Scamp1	1.08137309288562e-10	1.66984804927652	0.273	0.139	2.20459532446592e-06
Ppp1r11	1.10003825152749e-10	1.72820357409693	0.405	0.264	2.24264798338909e-06
Ctxn1	1.10319853912564e-10	1.26321332581014	0.097	0.026	2.24909086171544e-06
2310039H08Rik	1.11187120676656e-10	-0.947989400234783	0.159	0.369	2.26677182923498e-06
Hoxa11	1.11738352171653e-10	-3.26882087640088	0.022	0.191	2.2780097857235e-06
Dnm3os	1.17342260331716e-10	-3.51052723172354	0.04	0.213	2.3922566613827e-06
Sh3glb2	1.18926061090889e-10	1.75424680861473	0.361	0.225	2.42454560745995e-06
P3h2	1.20921558202697e-10	-2.6158468850593	0.022	0.192	2.46522780707839e-06
Dusp6	1.21416132671222e-10	1.73009922336312	0.278	0.139	2.47531069676821e-06
Ppfibp2	1.2255343008298e-10	-5.75705330319587	0	0.156	2.49849677910171e-06
Abi3bp	1.22839911256234e-10	-1.45347137603456	0.533	0.604	2.50433727078085e-06
Rnasel	1.29841000858915e-10	0.985500307863056	0.132	0.043	2.64706848451069e-06
Gm45620	1.44561204130571e-10	2.07979611843615	0.026	0.003	2.94716926860995e-06
Myl9	1.46123831224006e-10	-2.72576031361131	0.084	0.281	2.97902654716381e-06
Prkx	1.4635563407564e-10	1.51221510209242	0.211	0.09	2.98375231190006e-06
Srpx2	1.50905568091889e-10	-0.919542026545232	0.057	0.247	3.07651181668934e-06
Pkd2	1.61969626082692e-10	-1.00041807510572	0.242	0.44	3.30207476694784e-06
Itga3	1.65194971369714e-10	1.47082991435323	0.088	0.023	3.36782988131436e-06
Bnip2	1.67202853006595e-10	1.36650411387324	0.507	0.399	3.40876456424545e-06
Dnajc25	1.71763478087922e-10	-1.14888388925334	0.15	0.348	3.50174202777847e-06
Dennd3	1.81319469033406e-10	2.80743294637669	0.106	0.031	3.69656001518405e-06
9930111J21Rik2	1.83697439943471e-10	1.41092999053389	0.088	0.023	3.74503970812755e-06
Yif1a	1.8940726295073e-10	-1.35349766484146	0.181	0.376	3.86144586977654e-06
Chsy3	1.89558840547689e-10	-2.72779727039269	0.031	0.202	3.86453608224573e-06
Ehd1	1.96045259099296e-10	1.31997459614159	0.48	0.351	3.99677469725735e-06
Arhgap20	1.96308497161331e-10	-3.22153389992332	0.018	0.181	4.00214133162805e-06
Erlec1	2.03520072611643e-10	-1.21698637756372	0.225	0.423	4.14916372033356e-06
Phf20l1	2.12382522149047e-10	1.46892484094305	0.423	0.287	4.32984247905262e-06
Msn	2.13134420240327e-10	1.09083014519107	0.581	0.485	4.34517142543955e-06
Add3	2.19901560413179e-10	1.19621321055087	0.507	0.4	4.48313311214348e-06
H3f3a	2.21509556714294e-10	0.517366786805233	0.775	0.808	4.51591533273431e-06
Golt1b	2.22230182948531e-10	-0.645004248001247	0.128	0.336	4.5306067397717e-06
Cobll1	2.26007971146205e-10	1.49903980537027	0.247	0.119	4.60762450775768e-06
Mgat5	2.37152145997342e-10	1.81399767351394	0.22	0.1	4.8348208004478e-06
Dclk2	2.3944549209978e-10	2.28250643823761	0.084	0.022	4.88157524743822e-06
Ttyh3	2.40494847563396e-10	1.86532198757498	0.335	0.203	4.90296845727495e-06
Oip5os1	2.42122529312707e-10	1.2381382777564	0.524	0.422	4.93615200509816e-06
Pm20d1	2.45400832864885e-10	3.08909127934236	0.035	0.005	5.00298677961641e-06
Rab11fip3	2.4920897130253e-10	2.36692094609772	0.176	0.071	5.08062329794468e-06
Pir	2.57679751219824e-10	1.687557699604	0.145	0.051	5.25331708811855e-06
Egr1	2.59799464407242e-10	-1.28260621677007	0.273	0.479	5.29653168087045e-06
Cnot6	2.60993808898799e-10	1.28715306011759	0.423	0.279	5.32088078201982e-06
Amz1	2.61845390245552e-10	2.34819037861465	0.053	0.01	5.33824197093607e-06
Tmem176b	2.73107927934999e-10	-1.86243546982871	0.137	0.332	5.56785132681083e-06
Pdk1	2.7928731358386e-10	-4.31153116178513	0.022	0.181	5.69383046203415e-06
Stat1	2.79411178396312e-10	1.17942560056008	0.185	0.074	5.69635569396562e-06
Slc7a5	2.85546421182827e-10	-2.58312268006268	0.013	0.173	5.82143488865429e-06
Filip1	2.88467648681246e-10	1.00860416881304	0.185	0.073	5.88098995366456e-06
Camk1d	2.89228086809628e-10	-4.84790107107052	0.013	0.17	5.89649300578789e-06
Retreg1	2.9952189466608e-10	-2.10195548170524	0.07	0.252	6.10635286655736e-06
P4hb	2.99600798592285e-10	-0.80287249625289	0.471	0.611	6.10796148090091e-06
Decr1	3.11758411547661e-10	-1.29433427662099	0.031	0.2	6.35581873622216e-06
Tgfbi	3.1648954497697e-10	-0.867289961594061	0.458	0.615	6.45227235344549e-06
Pyroxd2	3.21844821699785e-10	1.52832968717869	0.057	0.011	6.56145037999352e-06
Sparcl1	3.46190580787909e-10	-1.84921465110507	0.093	0.287	7.0577873705231e-06
Casp2	3.56306475644098e-10	1.48197654566869	0.141	0.05	7.26402011895623e-06
Rftn1	3.5827845036405e-10	1.46547041468567	0.163	0.061	7.30422276757188e-06
Rac1	3.58349408473963e-10	0.907499808684208	0.617	0.577	7.30566939055869e-06
Cdr2	3.63809087249231e-10	-2.29056940933658	0.053	0.229	7.41697586175007e-06
Tmed5	3.6552386745185e-10	1.19489781365452	0.37	0.217	7.45193508574086e-06
Plpp3	3.77724987337077e-10	-1.23907615436276	0.423	0.592	7.70067931684099e-06
Car9	3.8200903280112e-10	-3.6629680208463	0.031	0.195	7.78801815171643e-06
Cacna1g	3.88193633501473e-10	-3.20290778024288	0.018	0.175	7.91410360619452e-06
Dsel	4.01110134937537e-10	-1.71308970637819	0.119	0.312	8.17743232097156e-06
Ndrg4	4.07062246394326e-10	-1.20944471910364	0.048	0.22	8.29877801724112e-06
Cd34	4.25168330759396e-10	-2.04034095769027	0.088	0.271	8.6679067591918e-06
Cygb	4.34776229563155e-10	-2.92401020263546	0.022	0.183	8.86378299210404e-06
Gm43846	4.5487696224879e-10	2.93079921829388	0.013	0.001	9.27357662936608e-06
Lgmn	4.66819260602193e-10	0.217458876590303	0.388	0.216	9.51704426589692e-06
Ergic1	4.7478375088232e-10	-0.981804478383726	0.128	0.33	9.67941632923786e-06
Stx2	4.75800829533677e-10	1.79430387507086	0.282	0.148	9.70015151170308e-06
Bcat1	4.96152344605794e-10	-1.87041758221971	0.022	0.185	1.01150578494783e-05
Tmem263	5.16336869938173e-10	-0.809881111911753	0.225	0.433	1.05265597674295e-05
Dclk1	5.18334173308001e-10	-2.83238785954746	0.044	0.214	1.05672787912302e-05
Fndc4	5.31461467840425e-10	-2.74861732813013	0.057	0.228	1.08349049448627e-05
Eln	5.32769352299999e-10	0.10691250309582	0.524	0.381	1.08615687853401e-05
Dpp4	5.4716055976759e-10	-2.3215109538031	0.022	0.184	1.11549623319819e-05
Nfix	5.7733810240768e-10	-0.850156326207265	0.471	0.586	1.17701918937854e-05
Wrn	5.94876648271725e-10	1.76030692833268	0.229	0.107	1.21277502283157e-05
Dgkh	6.10639660776325e-10	1.39739293677212	0.203	0.087	1.24491107642469e-05
Jak3	6.11318796815978e-10	1.66886592636147	0.048	0.009	1.24629563106873e-05
Adgrl2	6.15281275165082e-10	-1.08577199063238	0.137	0.325	1.25437393567905e-05
Dkk3	6.15831025198967e-10	-1.35508842136217	0.194	0.38	1.25549471107313e-05
Cerk	6.22898766615763e-10	1.11342754880762	0.225	0.104	1.26990371549956e-05
Map4k4	6.29235722653219e-10	1.06541094385141	0.524	0.409	1.28282286777312e-05
Btf3	6.33059661169446e-10	0.599662085643177	0.736	0.701	1.29061873122615e-05
Fcgrt	6.49968191957974e-10	1.24409905001806	0.599	0.5	1.32509015294472e-05
Slc35c2	6.81057873068043e-10	-2.49070405123055	0.031	0.192	1.38847268582382e-05
C1qtnf6	6.92872035007855e-10	-1.31784148358804	0.3	0.458	1.41255821777051e-05
Snrk	7.14705366558057e-10	1.62706474905573	0.374	0.242	1.45706983080191e-05
Chchd10	7.16181263118683e-10	2.05324435284303	0.11	0.034	1.46007874112006e-05
Zfp469	7.20685301117885e-10	-4.34910885630869	0.009	0.158	1.46926112338903e-05
Sptan1	7.32536503625854e-10	1.33541812348326	0.498	0.408	1.49342216994203e-05
Slc39a7	7.48444466564723e-10	-0.665798031205413	0.242	0.438	1.5258537339855e-05
Fcgr3	7.71003259363978e-10	-3.08280984720762	0.022	0.181	1.57184434486534e-05
Crabp1	7.80093718209117e-10	-1.85111509380492	0.062	0.232	1.59037706331293e-05
4930503L19Rik	7.95066856494724e-10	1.41667936603988	0.185	0.077	1.62090280033579e-05
Gulp1	7.99024377093011e-10	-2.54124937211442	0.053	0.223	1.62897099757952e-05
Tspan32	8.13706351578439e-10	2.96956290028098	0.053	0.01	1.65890313896296e-05
Trp53inp1	8.15944476610539e-10	1.62533189899538	0.194	0.084	1.66346600446591e-05
Slc24a5	8.19489351784449e-10	1.05525779025018	0.238	0.112	1.67069294148296e-05
Prkca	8.227225904794e-10	-0.869240420430857	0.057	0.236	1.67728454521035e-05
Hmgb2	8.24160378073063e-10	0.797959407662281	0.441	0.289	1.68021576277755e-05
Nfatc4	8.38262373861988e-10	-3.86414284778032	0.026	0.182	1.70896550159244e-05
Amdhd2	8.40818628713617e-10	1.84790848146655	0.194	0.083	1.71417693835845e-05
Abracl	8.42996602079775e-10	-1.67207202991492	0.163	0.353	1.71861717266004e-05
Ttc4	8.44785355414443e-10	1.43516908065987	0.233	0.111	1.72226390408343e-05
Nipsnap1	8.6992121726726e-10	2.17590630450249	0.137	0.049	1.77350838564276e-05
Rpl18a	8.75896172816635e-10	0.363832569242366	0.916	0.9	1.78568952752127e-05
Sh3d19	8.91871253354755e-10	-1.14985690485189	0.101	0.294	1.81825792421434e-05
Ulk4	8.9890604488536e-10	2.23053210405798	0.128	0.044	1.83259975370778e-05
Ly6c1	9.02162662020778e-10	-2.04414299830637	0.132	0.318	1.83923901906176e-05
Ahnak2	9.02493571552545e-10	1.37520306832293	0.357	0.209	1.83991364432417e-05
Tgs1	9.33929936134165e-10	1.02247859548965	0.264	0.133	1.90400296079672e-05
Gas2	9.36341743081183e-10	-1.90298464542141	0.084	0.259	1.90891991161961e-05
Galnt1	9.65831289388741e-10	1.58000491446568	0.445	0.323	1.96904024967683e-05
Fbrsl1	9.78094810742906e-10	1.80934857218591	0.233	0.111	1.99404189066156e-05
Plcb4	9.96034355669828e-10	1.2669666780922	0.286	0.151	2.03061524090408e-05
Cdh13	1.02286768095104e-09	1.08729679854343	0.423	0.27	2.08532034115489e-05
Mr1	1.03060717968602e-09	1.09250393642145	0.145	0.053	2.10109885722589e-05
Ppip5k2	1.03335291782768e-09	1.5597255713435	0.203	0.091	2.1066965935753e-05
Ldha	1.03801416146574e-09	-0.857142050854463	0.476	0.625	2.11619947098021e-05
Fndc5	1.04003350144013e-09	-1.60714070275799	0.04	0.205	2.120316299386e-05
Actn1	1.04260180946932e-09	1.0582742823384	0.423	0.281	2.1255523089651e-05
Inpp4b	1.04784765362528e-09	0.63029799207889	0.128	0.043	2.13624701144586e-05
Ttpal	1.0535348338506e-09	1.84610809636075	0.163	0.064	2.14784146577123e-05
Wbp1l	1.0632643733491e-09	1.64245446309543	0.326	0.193	2.16767707794682e-05
Nelfcd	1.06448846103522e-09	1.47497273428606	0.203	0.089	2.17017262551251e-05
Lurap1l	1.09209097425198e-09	-3.16936007814258	0.022	0.18	2.22644586920751e-05
Herpud1	1.0941190955194e-09	-0.541429845414246	0.233	0.443	2.23058060003539e-05
Grasp	1.09531188432352e-09	1.67210757377117	0.26	0.133	2.23301233857035e-05
Scube2	1.10973410495609e-09	-2.49887289337102	0.026	0.184	2.26241491977398e-05
Iqcd	1.14286766369129e-09	3.29190358257157	0.035	0.005	2.32996430596743e-05
Myo1e	1.20173477871438e-09	-1.33211225564881	0.128	0.311	2.44997669336502e-05
App	1.25031959799709e-09	0.74745009122078	0.683	0.628	2.54902656443667e-05
Tenm3	1.25205354014471e-09	-1.49681217056649	0.057	0.232	2.55256155229303e-05
Kalrn	1.25654518580084e-09	2.43124671329028	0.15	0.057	2.56171867029217e-05
Ripor1	1.26075100370869e-09	1.70085738451893	0.238	0.116	2.57029307126091e-05
Rpl13a	1.30624189037078e-09	0.34456527100546	0.934	0.89	2.6630353418989e-05
Ube2g2	1.31710073190071e-09	1.65702418553817	0.427	0.295	2.68517326212599e-05
Csf1	1.31744941020402e-09	-1.01636461814564	0.062	0.238	2.68588411258295e-05
Slc41a1	1.31842504009973e-09	3.65525991622202	0.256	0.137	2.68787312925132e-05
Pdlim1	1.40628583622109e-09	0.83655521743751	0.361	0.208	2.86699493430393e-05
Arfgef3	1.41959921329241e-09	-5.05689849113643	0	0.14	2.89413691613924e-05
Gng10	1.43434264448895e-09	-0.846528311692687	0.264	0.475	2.92419434931962e-05
Gcnt1	1.45820316972807e-09	1.43733630115405	0.084	0.023	2.97283880212463e-05
Dock8	1.4878022362292e-09	-4.62318862716311	0.009	0.154	3.03318241900047e-05
Cyba	1.49258399415067e-09	-0.998892650060507	0.344	0.55	3.04293098887498e-05
Pnpla6	1.51550811894046e-09	2.37057965904961	0.137	0.05	3.08966640208391e-05
Smim3	1.55376663465245e-09	-1.74937665495569	0.026	0.186	3.16766403806594e-05
Uba7	1.55923500219214e-09	1.55775428949529	0.088	0.025	3.17881239896911e-05
Samsn1	1.62515662416456e-09	0.375673622348825	0.075	0.019	3.3132068096843e-05
Tfpi2	1.63648443602803e-09	1.53742236394134	0.075	0.019	3.33630081973035e-05
Il11ra1	1.6885948375702e-09	-0.665268915779728	0.379	0.565	3.44253829535436e-05
Net1	1.69919163376726e-09	2.19059829679648	0.203	0.092	3.46414198376132e-05
Bend7	1.76717034944481e-09	2.14436361254636	0.079	0.021	3.60273019141314e-05
Erbin	1.8075576755518e-09	1.40564185339698	0.423	0.308	3.68506783314745e-05
Gm35576	1.8402360918288e-09	5.11023068256126	0.013	0.001	3.75168932041138e-05
Lgals8	1.88201178151469e-09	1.3668165923858	0.264	0.138	3.83685741897401e-05
Lrrcc1	1.91168814327142e-09	1.23630533870772	0.238	0.116	3.89735861768745e-05
Fam57b	1.91321891008139e-09	2.68917279019327	0.035	0.005	3.90047939198292e-05
Slc25a4	1.92761173620003e-09	0.675891165909139	0.727	0.678	3.92982204659099e-05
Olfml1	1.98002780833899e-09	-4.10151394684934	0.004	0.146	4.0366826928607e-05
Gm49975	2.03836188909283e-09	4.27985595014742	0.022	0.002	4.15560838329354e-05
Unc119	2.04171513628852e-09	-2.42466699541711	0.048	0.211	4.16244464835142e-05
Anxa2	2.09216929994591e-09	0.508369111033819	0.806	0.745	4.26530555179972e-05
Tmsb15b1	2.13204289973716e-09	1.80417305358451	0.084	0.023	4.34659585969416e-05
Cep70	2.14597807004704e-09	1.89947950586778	0.088	0.025	4.3750054914049e-05
Grina	2.15293675712675e-09	1.54255617526231	0.454	0.339	4.3891921667543e-05
Ralb	2.15981414747949e-09	1.39098163928425	0.357	0.224	4.40321310246644e-05
Glis2	2.24706379124504e-09	-1.89964530080826	0.084	0.255	4.58108895121127e-05
Myo6	2.25697875079055e-09	1.51914536156625	0.339	0.211	4.6013025792367e-05
Anxa1	2.25985118558372e-09	-1.2350344865957	0.396	0.575	4.60715861204953e-05
Igf1	2.26269114013621e-09	-1.49807163959018	0.366	0.554	4.61294842739568e-05
G0s2	2.27778503525258e-09	1.41031620624186	0.26	0.135	4.64372035136944e-05
Srpx	2.39322195930894e-09	-1.0985345478464	0.053	0.22	4.87906160844313e-05
Cep135	2.41790512471188e-09	1.29711007343459	0.11	0.035	4.9293831777501e-05
Rufy3	2.46180763543505e-09	1.37708057022841	0.181	0.076	5.01888722636144e-05
Copa	2.46733696447034e-09	-0.9575463701553	0.33	0.505	5.03015986946569e-05
Hpgd	2.51376664275436e-09	-2.77151298984568	0.022	0.173	5.12481605458331e-05
Tpmt	2.59975445141375e-09	1.5594213833117	0.128	0.045	5.30011940009721e-05
Ptpn12	2.61271125587426e-09	1.16327428277302	0.326	0.193	5.32653443735086e-05
Rps29	2.64476356779901e-09	0.20500564818302	0.965	0.943	5.39187948567184e-05
Cysltr1	2.67031591532224e-09	-5.51175431682469	0	0.136	5.44397305656745e-05
Trabd2b	2.69869146767512e-09	-3.3686993664656	0.022	0.173	5.50182229514927e-05
Stk26	2.71584265028314e-09	-3.68323889212455	0.018	0.164	5.53678841113224e-05
Sox9	2.72966554089513e-09	-2.02760195609195	0.04	0.198	5.5649691382229e-05
Scpep1	2.73102253237734e-09	-0.895667345315703	0.141	0.327	5.56773563675769e-05
Crispld1	2.74255459847831e-09	-3.93406830672786	0.026	0.176	5.59124605991772e-05
Sh2b3	2.75159814281561e-09	1.07843671550613	0.203	0.089	5.60968313375818e-05
Map2	2.75365452636388e-09	-2.98367989364786	0.018	0.167	5.61387548289804e-05
Epb41l3	2.7577147475107e-09	-3.48203740228072	0.013	0.158	5.62215305575007e-05
Stard4	2.76054373394285e-09	1.34906606091455	0.203	0.093	5.62792051038928e-05
Plce1	2.9199141897403e-09	1.33152683998423	0.313	0.178	5.95282905862356e-05
Mef2c	2.92035436396114e-09	0.775490923732904	0.511	0.372	5.95372644180758e-05
Glis3	2.98585930341607e-09	2.09628863160117	0.132	0.048	6.08727136187434e-05
Sobp	3.02624590112444e-09	-1.16689159488017	0.057	0.221	6.16960751862241e-05
Klhl36	3.0443694696776e-09	1.81761344524526	0.123	0.043	6.20655603783173e-05
Nr1h3	3.14344026642781e-09	1.64409383657925	0.088	0.025	6.40853167116638e-05
Chd3	3.15560863405482e-09	-0.813173927963885	0.132	0.323	6.43333932224756e-05
Clic4	3.24609849849051e-09	-0.942653584544684	0.286	0.484	6.61782100887261e-05
Shd	3.26256188368455e-09	2.86526754873169	0.035	0.005	6.65138491226769e-05
Guca1a	3.28285844385613e-09	-3.18010830076596	0.018	0.166	6.69276350948949e-05
E030030I06Rik	3.30568729224707e-09	2.29454269626784	0.048	0.009	6.7393046827041e-05
Zfp536	3.37252332878154e-09	1.80356741211983	0.053	0.011	6.87556331038692e-05
2900097C17Rik	3.38487089370647e-09	-0.845881739677502	0.291	0.483	6.90073629099937e-05
Ism1	3.4050595384919e-09	-1.98822914688286	0.04	0.201	6.94189488112344e-05
Gm10479	3.46916039317879e-09	3.82413056880614	0.018	0.001	7.07257729357359e-05
Zfp185	3.51096745470451e-09	-1.44729479621953	0.075	0.237	7.15780934990609e-05
Kazald1	3.53115876254242e-09	-0.726987283856349	0.189	0.381	7.19897336919524e-05
Tpd52	3.5384757639023e-09	1.41455709926209	0.26	0.134	7.21389053986763e-05
Mtmr11	3.8094450910238e-09	-1.63577919194062	0.022	0.172	7.76631570707023e-05
Mpc1	3.86031635537697e-09	-0.476924918046213	0.3	0.502	7.87002695370704e-05
Mfap5	3.98399734368939e-09	-2.49008627639028	0.145	0.317	8.12217538457956e-05
Fgfbp3	4.02585418344507e-09	2.13237937775973	0.084	0.023	8.20750892378946e-05
AI506816	4.11878240388773e-09	-0.967082341170567	0.181	0.36	8.39696168680591e-05
A430105J06Rik	4.12419372820438e-09	2.94669405998505	0.035	0.005	8.40799375369028e-05
Cyp4f13	4.12546811881008e-09	1.45691828738911	0.11	0.036	8.4105918538181e-05
Tspan2	4.21730698401369e-09	1.1517395695157	0.304	0.166	8.59782374830871e-05
Chst12	4.26092074513382e-09	-1.20359672069538	0.132	0.319	8.68673912310433e-05
Ucma	4.26709705762313e-09	-4.2413146198896	0.022	0.168	8.69933077137628e-05
Gm11713	4.26975348582528e-09	2.58679286720403	0.057	0.013	8.70474643155201e-05
Ywhab	4.38788572938218e-09	0.925813732518332	0.586	0.529	8.94558263649145e-05
Scml4	4.39429801732189e-09	2.0516820619057	0.062	0.014	8.95865536791414e-05
Ak1	4.41992852181598e-09	-2.98062041962291	0.022	0.168	9.01090827742624e-05
Fosb	4.59739040001473e-09	-1.0427252855658	0.26	0.461	9.37269980851004e-05
Aff3	4.76886273700147e-09	-2.29315933113721	0.044	0.202	9.72228046192489e-05
Smco4	4.96449586566711e-09	-0.866714076984625	0.163	0.352	0.000101211177213355
Eva1c	5.05862190532889e-09	3.08435891250598	0.048	0.01	0.00010313012478394
Gale	5.13569259253704e-09	-2.26176808119708	0.026	0.175	0.000104701364884053
Myo5a	5.38357689801968e-09	-2.11254392510349	0.062	0.222	0.000109754982219927
Clip1	5.49379996142449e-09	-1.18117630171233	0.15	0.336	0.000112002099813561
Thbd	5.54141251619012e-09	1.13311206424329	0.278	0.142	0.000112972776967568
Ptx4	5.59940531586471e-09	-2.06880404331601	0.009	0.148	0.000114155076174534
H3f3b	5.6050519396311e-09	0.320856454293489	0.859	0.812	0.000114270193893259
Oaf	5.74333230278033e-09	-0.887130486239315	0.176	0.374	0.000117089315656783
Lysmd2	5.74928986976486e-09	0.730505111897821	0.352	0.202	0.000117210772574896
Vpreb1	5.76366734183111e-09	3.10377263943579	0.031	0.004	0.000117503886097911
Fas	5.83889923651281e-09	-4.23803722698318	0.013	0.152	0.000119037638734787
Bhlhe41	5.84421790058403e-09	-1.0523489499172	0.04	0.196	0.000119146070339207
Pls3	5.93458386419403e-09	-0.623317081057929	0.264	0.462	0.000120988361239324
Spock3	6.15687247951169e-09	-3.35144853232973	0.013	0.152	0.000125520159239805
Clec1a	6.28860978420678e-09	1.24885898413291	0.093	0.028	0.000128205887670624
Fam171b	6.31452069575171e-09	-2.61465783584814	0.04	0.192	0.00012873413342429
Ctnnd1	6.43565352760609e-09	1.12104449910436	0.352	0.218	0.000131203668467305
Ssr2	6.49870759272845e-09	-0.867237666582824	0.414	0.549	0.000132489151692955
Gm8378	6.57715153311726e-09	4.88267292286327	0.013	0.001	0.000134088388305661
Gria2	6.60676309054064e-09	2.91152129254008	0.013	0.001	0.000134692079126852
Rab23	6.73503193391586e-09	-0.38442769230976	0.088	0.257	0.000137307096036743
Gm30124	6.94854029923554e-09	3.54355778505147	0.026	0.003	0.000141659891080515
Col5a3	6.98726663740424e-09	-2.11220316804208	0.062	0.222	0.00014244940493676
Ift20	7.04603332602097e-09	-0.851831135658489	0.392	0.536	0.00014364748141759
B3gnt2	7.06337283961893e-09	1.36052246898298	0.291	0.164	0.000144000982081311
Smad7	7.16892323191507e-09	-2.23749874553625	0.044	0.201	0.000146152837929053
Gm44946	7.2831652925388e-09	3.6158293428725	0.018	0.002	0.000148481890818988
Papss2	7.3503880852376e-09	-1.40416913146072	0.031	0.182	0.000149852361893739
Gm49698	7.36148353402522e-09	2.38642663768672	0.026	0.003	0.000150078564808172
Uts2r	7.39740127956124e-09	-2.98432081329653	0.013	0.151	0.000150810819886415
Slc38a1	7.56891966803425e-09	-2.00080356602775	0.048	0.207	0.000154307565272214
Hspb2	7.67844724770397e-09	-1.13611888977484	0.031	0.182	0.000156540504038941
Pcdh18	7.68147699998553e-09	-2.77895864723569	0.022	0.166	0.000156602271598705
Pacc1	7.71490453229746e-09	2.43966190093084	0.075	0.02	0.000157283758699948
Ptprf	7.74382614496762e-09	1.45926275938811	0.26	0.138	0.000157873383617455
C1ra	7.77521223359182e-09	-3.8017056493784	0.013	0.152	0.000158513251806236
Ndn	7.82510444370554e-09	-1.64360943668052	0.194	0.376	0.000159530404293825
Fkbp10	7.83496370031272e-09	-0.836233926890894	0.37	0.508	0.000159731404958275
Lrrc8a	8.56620075718477e-09	1.25581744340493	0.357	0.222	0.000174639134836726
Rarg	8.62161199511227e-09	-1.3399012964289	0.093	0.26	0.000175768803744354
Il6st	8.87982119104663e-09	1.29170840235744	0.529	0.445	0.000181032914621868
Gata6	8.98956544025847e-09	2.11457894866866	0.066	0.016	0.000183270270630549
Nptn	9.16129653727921e-09	-0.831870093701681	0.339	0.525	0.000186771352505511
Marveld2	9.65008973460755e-09	4.63087029417171	0.026	0.003	0.000196736379419444
Bmpr1b	9.69168387428591e-09	-2.21828808136353	0.022	0.166	0.000197584359145067
Zmynd8	9.97388927349205e-09	1.4911183966768	0.339	0.214	0.000203337680618682
Fnip1	9.98837107921639e-09	-1.97775039543205	0.11	0.282	0.000203632921191985
C230035I16Rik	9.99839342970330e-09	2.10805292506163	0.044	0.008	0.000203837246851361
Rps9	1.03829915639768e-08	0.31643571899477	0.877	0.881	0.000211678049014794
Uhmk1	1.06177688456262e-08	1.31399492320821	0.203	0.094	0.000216464453455781
Pgm2	1.10046913604911e-08	1.32330865936525	0.198	0.093	0.000224352642766333
Slfn5	1.10316032757028e-08	0.608688246706431	0.291	0.147	0.000224901295981753
Knop1	1.13309817404152e-08	1.15664011139306	0.326	0.194	0.000231004724741844
Tubb2a	1.14192206174027e-08	-0.717893809940428	0.3	0.497	0.000232803650726989
Mmp16	1.14601617709822e-08	-4.08623928991291	0.009	0.141	0.000233638318025014
Nlk	1.17720394148799e-08	1.68905802212198	0.163	0.068	0.000239996567551156
Sertad4	1.19521707801235e-08	-2.66019314050913	0.026	0.166	0.000243668905694379
Hmg20b	1.21086670049293e-08	1.18667224117038	0.436	0.325	0.000246859394229494
Chrd	1.21275911165105e-08	-3.53048000978821	0.018	0.154	0.000247245200092299
Gpc2	1.22049546537579e-08	2.19825751088342	0.04	0.007	0.000248822410526163
Rpl28	1.22899399341159e-08	0.400185960994914	0.85	0.839	0.00025055500543682
Cmtm3	1.23636172267242e-08	1.0729780319978	0.37	0.232	0.000252057064401226
Plekhh2	1.27112199591561e-08	-2.18250329673272	0.026	0.168	0.000259143641307315
Degs1	1.27467268983126e-08	1.17623993865492	0.507	0.409	0.000259867521275898
Atp6v0a4	1.28299691931435e-08	-3.76336751828643	0.013	0.147	0.000261564581940616
Cacna2d1	1.29778603381043e-08	-1.18349175719104	0.176	0.355	0.000264579638712931
A130010J15Rik	1.31389881712227e-08	2.00240073477854	0.093	0.029	0.000267864551846717
Penk	1.3253040632134e-08	-3.23550254957685	0.022	0.16	0.000270189739367317
Gpc4	1.34279102694817e-08	-3.17380466536724	0.026	0.168	0.000273754806663923
Lmcd1	1.35683694671219e-08	1.67159122873748	0.278	0.154	0.000276618348326215
A930005H10Rik	1.39063303240342e-08	1.74748814399522	0.132	0.05	0.000283508356316085
BC037704	1.42241875856681e-08	3.7733475409486	0.018	0.002	0.000289988512309016
Raver2	1.43090013030194e-08	-1.83747366294057	0.018	0.156	0.000291717609564656
Itga5	1.43932674173908e-08	0.868193133210146	0.344	0.206	0.000293435542838347
Gm3892	1.45888304556571e-08	3.28333084215422	0.026	0.003	0.000297422486499482
C1s1	1.52814405738925e-08	-1.90645944038284	0.031	0.175	0.000311542728979947
Sgpp1	1.53338540979931e-08	-1.14480940390668	0.062	0.219	0.000312611283495785
Zbtb46	1.56159653233642e-08	2.01832522637776	0.075	0.02	0.000318362685047425
Fez1	1.57988791690893e-08	-2.06425776242952	0.018	0.154	0.000322091749620223
Prkcd	1.58673084818523e-08	-2.42600804307836	0.07	0.228	0.000323486818019523
Prrc1	1.6120779141058e-08	-0.707264400848527	0.251	0.429	0.000328654324348749
Zfp976	1.63237882355115e-08	1.8323064720773	0.07	0.019	0.000332793070757374
Fam129a	1.63473801224274e-08	-0.917209772032164	0.198	0.396	0.000333274038555927
Rps28	1.65432569082907e-08	0.304503325759768	0.952	0.918	0.000337267378589323
Agtr2	1.6711493193189e-08	-2.95571319047885	0.031	0.172	0.000340697211729545
Vim	1.68270978205537e-08	0.49664484266304	0.885	0.906	0.000343054043267629
Vangl2	1.7276772343815e-08	1.78304057210396	0.145	0.058	0.000352221557773356
Nrn1	1.74085823829429e-08	-3.69671649927997	0.009	0.139	0.000354908769041057
Efna4	1.77818448211398e-08	2.07549315258293	0.084	0.025	0.000362518470368577
Rps24	1.81572728781495e-08	0.337265567223487	0.938	0.915	0.000370172322166834
Aard	1.82304069278531e-08	-1.09988887837574	0.031	0.177	0.00037166330603814
Rnf128	1.82931059847076e-08	2.28905717601368	0.035	0.006	0.000372941551710234
Rpl19	1.87507233318916e-08	0.351136545710771	0.89	0.883	0.000382270996567274
Bmp3	1.87883142268222e-08	-1.55610867986964	0.022	0.16	0.000383037362142225
Sel1l3	1.93158185092051e-08	1.92320479644689	0.07	0.019	0.000393791591947164
Tmed10	1.95286798873479e-08	-0.603262003065465	0.471	0.638	0.000398131196863361
Slc1a4	1.95945278538339e-08	-2.85724754722613	0.018	0.152	0.000399473639356112
Arl1	1.96300991177256e-08	-0.701590950772773	0.432	0.557	0.000400198830713071
Rps23	1.96525720661997e-08	0.281307011027764	0.956	0.918	0.000400656986713613
Galnt5	2.00183172123891e-08	-1.55964746001882	0.026	0.167	0.000408113433008976
Tmem56	2.00816235804738e-08	-2.99670427128394	0.018	0.151	0.00040940405993512
Proser1	2.06578816532075e-08	1.81106663148291	0.198	0.096	0.000421152233263941
Pparg	2.06672449712834e-08	0.602157939118453	0.097	0.031	0.000421343123229555
Arhgef1	2.11737518668174e-08	1.46351925268209	0.37	0.245	0.000431669279308806
Igtp	2.13357653322132e-08	1.89237139279475	0.066	0.017	0.00043497224782783
Syn3	2.17457731654118e-08	1.82836692735324	0.145	0.058	0.00044333107752325
Higd1a	2.19036518997816e-08	-1.08305190273367	0.361	0.517	0.000446549751280847
Plec	2.19228915003378e-08	1.22916435720811	0.542	0.475	0.000446941989017387
Cox4i1	2.26423162513339e-08	0.387383116997199	0.815	0.793	0.000461608901415944
Trim12a	2.32240070057876e-08	1.65572950029938	0.137	0.053	0.000473467830826992
Cst3	2.35545798114868e-08	-0.978071268555326	0.899	0.915	0.000480207218616781
Mt2	2.36709706732051e-08	-1.8106072942056	0.207	0.379	0.000482580079114632
Glis1	2.45997947671228e-08	2.68817100647775	0.022	0.002	0.000501516015917332
Fam117a	2.46426280149585e-08	1.70118081607411	0.189	0.086	0.000502389257340959
Gm3364	2.46799858340261e-08	2.82072333535737	0.057	0.013	0.00050315087119829
Slc44a2	2.48760468144358e-08	1.19427866113377	0.282	0.155	0.000507147966405903
Ptgds	2.50076102741936e-08	3.78946785073647	0.031	0.005	0.000509830150659985
Etv1	2.53643894245431e-08	-2.37107218361528	0.013	0.144	0.000517103807198161
Anpep	2.56371901061085e-08	0.966348060382735	0.233	0.115	0.000522665394693233
Ankrd29	2.56886341641325e-08	-4.15330320013183	0.013	0.142	0.00052371418470417
Irf8	2.62406141128751e-08	0.602281452508429	0.106	0.035	0.000534967399919185
Tmem107	2.64771783701323e-08	-1.07004142466771	0.044	0.192	0.000539790235431887
Prrg2	2.7808900413303e-08	1.76614146695645	0.189	0.089	0.000566940052726009
Cdkn1c	2.79397573003609e-08	-1.6388276967151	0.264	0.424	0.000569607832082457
Acr	2.79833258688144e-08	3.69792373274889	0.018	0.002	0.000570496064487518
Gfpt1	2.85853681773171e-08	-0.475925624519945	0.132	0.309	0.000582769901030963
Gmpr	2.89144260473472e-08	2.26427052812323	0.106	0.037	0.000589478403827267
Aldh18a1	2.90648165915214e-08	-1.88673060918273	0.093	0.251	0.000592544415851348
Rpl24	2.90781471671484e-08	0.342544276601239	0.868	0.856	0.000592816186296654
Tmem42	2.92580217423915e-08	-1.63140781213268	0.048	0.198	0.000596483289262135
Runx1t1	2.93320977358111e-08	-4.58300503251487	0.018	0.147	0.000597993476539982
Irs2	2.94191251758936e-08	-4.1906716978384	0.013	0.142	0.000599767704960944
Wdr73	3.01425096634111e-08	2.11352635225039	0.132	0.052	0.000614515344507962
Smarcd1	3.06498870738648e-08	1.44373260937006	0.229	0.12	0.000624859247774881
Rpl11	3.07886218700548e-08	0.296294403805681	0.899	0.882	0.000627687634064808
Zfp9	3.10111345771795e-08	-1.18600358438526	0.084	0.243	0.000632224000624959
Ptch1	3.15439464283934e-08	1.07823631798407	0.189	0.086	0.000643086435835657
F8	3.15863744892704e-08	2.93101724352385	0.057	0.014	0.000643951416712757
Fgf2	3.17592611305949e-08	-2.80390174252905	0.004	0.128	0.000647476056669438
Acsl5	3.17870141581797e-08	1.30959672456295	0.229	0.117	0.000648041857642809
Morc4	3.18349410274916e-08	-2.39381903784717	0.062	0.209	0.000649018942727471
Lpar4	3.1932087689128e-08	-3.05232810530299	0.035	0.174	0.000650999471718252
Gm29322	3.30010451868479e-08	2.40191475102786	0.031	0.005	0.000672792308224267
Pgf	3.37334577091638e-08	2.47428175003592	0.088	0.027	0.000687724002316722
Pik3r1	3.43623796409576e-08	-1.160495990432	0.247	0.423	0.000700545833740202
Sbf2	3.4657005759927e-08	1.35311051566957	0.37	0.244	0.000706552376427631
Ywhaq	3.47819740222436e-08	0.897436781803507	0.604	0.54	0.000709100104391479
Tle3	3.54060427970777e-08	0.935068423837645	0.229	0.114	0.000721822994504023
Grhpr	3.5777880207038e-08	-1.27032215854062	0.053	0.202	0.000729403643780883
Evc2	3.60653391897955e-08	-3.89855318024172	0.009	0.134	0.000735264070062361
March7	3.61776292250244e-08	1.32867269346518	0.401	0.284	0.000737553327010571
Pck2	3.8396270463227e-08	-1.63574355688256	0.097	0.255	0.00078278476593381
Pdcd4	3.84808544851038e-08	1.12893557096413	0.383	0.253	0.000784509180387811
Rps14	4.0110716742921e-08	0.29216244463916	0.96	0.921	0.00081773718223793
Nenf	4.07886678368108e-08	-0.350365156305346	0.533	0.655	0.000831558571189062
S1pr2	4.08916621749652e-08	-4.43272982532347	0.009	0.132	0.000833658316761016
Nfia	4.18589861926648e-08	0.898925239381688	0.709	0.615	0.000853379151509857
Dram2	4.34600598543023e-08	1.13009171327332	0.256	0.137	0.000886020240249661
Prorsd1	4.49498444215457e-08	-1.37372611122631	0.119	0.283	0.000916392478222053
Glt8d2	4.51440560941378e-08	-2.0357875386329	0.031	0.167	0.000920351871591187
Ampd3	4.67232704131245e-08	1.51379048016901	0.119	0.044	0.00095254731391237
Pla2g4a	4.68255658364182e-08	-3.53516345224766	0.009	0.132	0.000954632810707057
Cd248	4.78624717844469e-08	-2.42166377542865	0.048	0.19	0.000975772212269519
Smarcd3	4.81134802273685e-08	-0.904883698928543	0.022	0.155	0.000980889521395363
B830012L14Rik	4.82989322064886e-08	-4.41672217149034	0.004	0.125	0.000984670330893683
Tm7sf3	4.92102741630372e-08	-1.05265538190985	0.181	0.354	0.00100324985936184
Med19	4.95003107500482e-08	1.58568381579484	0.242	0.13	0.00100916283526123
Nudt14	4.97649486539327e-08	1.64535881065898	0.137	0.054	0.00101455800820773
Rplp1	4.98849370084909e-08	-0.322513482108545	0.899	0.941	0.0010170042107921
Rpl26	5.08203888531464e-08	0.266477350171167	0.907	0.887	0.0010360752675491
Nek6	5.12796745477793e-08	1.57804349429269	0.172	0.077	0.00104543872500558
Myef2	5.14293095083307e-08	1.68252525760767	0.291	0.172	0.00104848933294634
Ebf2	5.26708635727639e-08	-3.13915207171145	0.004	0.125	0.00107380089565794
Pxmp2	5.33081536449737e-08	2.8543715811367	0.057	0.014	0.00108679332836008
Rom1	5.33872435369829e-08	-1.76771742158005	0.004	0.125	0.00108840573398847
Hist3h2ba	5.38581471764183e-08	0.783022918001701	0.04	0.007	0.00109800604648564
Mtf2	5.50783451630742e-08	1.41018814739899	0.233	0.12	0.00112288222283959
Lrp11	5.53322302809321e-08	2.46409257883798	0.026	0.004	0.00112805817873736
Traf7	5.54401669756658e-08	1.31459074603596	0.3	0.179	0.0011302586841329
Il3ra	5.56171243355416e-08	0.944154668609251	0.132	0.05	0.00113386631382869
Ddost	5.59580826921107e-08	-0.761524480494654	0.401	0.54	0.00114081743184406
Serpina3g	5.60741140657423e-08	3.57515371970382	0.013	0.001	0.00114318296345829
Klf1	5.62984374055754e-08	1.6722953193587	0.013	0.001	0.00114775624338747
Epha3	5.76055029504345e-08	-1.24748813603352	0.022	0.153	0.00117440338865051
Cpd	5.79814666319249e-08	1.23006998640357	0.414	0.309	0.00118206816022505
Qk	5.82625477466204e-08	0.817132665757245	0.564	0.504	0.00118779856091035
Sorl1	5.82985305687511e-08	-4.33233939008266	0.004	0.123	0.00118853214270513
Nab2	5.83172189368401e-08	-3.44840214089438	0.031	0.163	0.00118891314246536
Hspb8	5.88466054233145e-08	-3.2736027168152	0.035	0.17	0.00119970574476511
Rpl18	5.89225858592921e-08	0.346436914941197	0.855	0.827	0.00120125475791339
Crebrf	5.89900883567646e-08	1.29061645051534	0.278	0.156	0.00120263093132936
Bace2	6.09350726434788e-08	-2.92046230883604	0.018	0.145	0.0012422833259826
Srrm2	6.10218700271513e-08	0.856154485828382	0.661	0.616	0.00124405286424353
Ufsp2	6.25979806481275e-08	-0.904433408692403	0.128	0.292	0.00127618503147338
Ppm1l	6.2981919585741e-08	-1.39979044003358	0.062	0.207	0.0012840123945945
Elmo1	6.34079457658957e-08	1.33450611960751	0.383	0.259	0.00129269779032932
Sri	6.34777803284668e-08	1.077857526677	0.533	0.468	0.00129412150755645
Reep3	6.43825885252013e-08	0.990667205955946	0.529	0.451	0.00131256783226328
Dmac2	6.89949384552569e-08	1.14165986437304	0.132	0.052	0.00140659981028732
Mettl24	6.99067667911559e-08	-1.95154872136286	0.035	0.172	0.0014251892545713
Pdlim2	7.0819267480166e-08	-2.19834332254004	0.04	0.176	0.00144379240611814
Epha2	7.23957158128635e-08	1.0003686024256	0.132	0.052	0.00147593145827685
Ssbp2	7.25250369951039e-08	1.5100715244204	0.361	0.234	0.00147856792921918
Parp4	7.26039711200254e-08	1.81927995029259	0.181	0.084	0.00148017715922396
Gmppa	7.26988910937839e-08	-0.838604281746038	0.062	0.214	0.00148211229272897
Sra1	7.58832062600218e-08	-0.48177630451492	0.286	0.461	0.00154703092602307
Peak1	7.65299015253114e-08	1.30997277491404	0.361	0.243	0.00156021510239652
Ralgds	7.68185258665067e-08	1.15838989086736	0.229	0.118	0.00156609928684047
Ifrd1	7.69808645686479e-08	-0.571826159165072	0.291	0.486	0.00156940888596103
Cpq	7.8664828333408e-08	-0.759898346443285	0.264	0.426	0.00160373985523319
Hspa1a	8.02605308843562e-08	-0.954314453149401	0.088	0.248	0.00163627144313937
Pdzrn3	8.04679739458681e-08	-1.56914309659447	0.022	0.153	0.00164050058483441
BC002059	8.44986325203139e-08	2.2703337211659	0.097	0.033	0.00172267362119164
Gm5914	8.54808762895397e-08	2.24127084230274	0.115	0.043	0.00174269862491485
Cacnb3	8.58229089580422e-08	-2.25892827141285	0.031	0.163	0.00174967164492761
Surf4	8.68188068811175e-08	-0.777767936459693	0.352	0.498	0.00176997501588534
Smim4	8.85987133751758e-08	-1.44159900081852	0.128	0.289	0.00180626196957971
Actr2	8.86197328750365e-08	0.838847030755629	0.52	0.423	0.00180669049412337
Asxl3	8.98569503666183e-08	2.13338027628237	0.075	0.022	0.00183191364712425
Elovl5	9.13733696756395e-08	1.10288059280106	0.3	0.175	0.00186282888757726
Tmed2	9.18938188183293e-08	-0.521440101658115	0.515	0.641	0.00187343928424928
Igfbp2	9.23900519323192e-08	-3.96083836134177	0.018	0.141	0.00188355598874419
Adamtsl3	9.26733523385273e-08	-1.96885789440334	0.053	0.195	0.00188933163412556
Mir100hg	9.29824309222929e-08	-0.794378099942359	0.101	0.262	0.00189563281921278
Colgalt1	9.48910057707609e-08	-0.911990509426188	0.273	0.439	0.0019345429346485
Cdkn1b	9.50527309129779e-08	1.18131098288228	0.476	0.359	0.00193784002512288
Arf4	9.62334038170672e-08	-0.559595295577317	0.573	0.66	0.00196191040361855
Sqor	9.72901024197232e-08	1.72093439911307	0.185	0.087	0.0019834533180309
Paqr8	9.74074777415101e-08	1.1460940740734	0.053	0.012	0.00198584624871617
Rbms1	9.78244062541623e-08	0.869219304044695	0.564	0.511	0.00199434617030361
Vps36	9.97786114261268e-08	1.14278581060778	0.374	0.251	0.00203418655114445
Hnrnpk	1.0136445481277e-07	0.52561749315307	0.687	0.655	0.00206651714026794
Hif1a	1.03237002990471e-07	-0.867229837393038	0.264	0.439	0.00210469277996673
Tax1bp3	1.03870500274032e-07	1.51590917691151	0.401	0.298	0.00211760788908668
Cmc4	1.05271222062085e-07	1.9547899435363	0.163	0.073	0.00214616440417974
Ccpg1	1.056069145041e-07	-0.825122591075323	0.233	0.413	0.00215300816599509
Fbxo45	1.05788455896971e-07	1.3859933876649	0.194	0.095	0.00215670925037155
2810013P06Rik	1.06297274727193e-07	1.84526641006401	0.185	0.088	0.00216708253986328
Syne2	1.06422660261496e-07	1.0802596486199	0.229	0.117	0.00216963877475111
Fads1	1.09369700461657e-07	-1.36157783484545	0.106	0.264	0.0022297200833118
Ccdc85b	1.09728260768712e-07	1.15281437379264	0.458	0.349	0.00223703005229172
Tmem167	1.1169616614275e-07	-0.576457227901004	0.414	0.554	0.00227714973915223
Ick	1.13224463053585e-07	-1.19971869001561	0.07	0.22	0.00230830712827344
Dbt	1.13830356951293e-07	1.55643393521316	0.15	0.064	0.00232065948716602
Ahnak	1.15950700266282e-07	0.458984098658483	0.797	0.773	0.0023638869263287
Mamdc2	1.17253781355583e-07	-1.46798163408678	0.022	0.148	0.00239045284049626
Rgcc	1.18621747433651e-07	-1.52094577336354	0.066	0.214	0.00241834156492985
Cmip	1.1875247387758e-07	1.12255865375225	0.216	0.11	0.00242100668494223
Itga11	1.19388732054117e-07	-3.99447774880018	0.013	0.132	0.00243397808038728
Wdr44	1.20782784738753e-07	1.89808009599808	0.225	0.119	0.00246239863246896
Sbds	1.22194850315771e-07	1.73285814168032	0.361	0.244	0.00249118641338762
Tspan3	1.22520676140396e-07	-0.497363886568447	0.449	0.58	0.00249782902447425
Smoc2	1.23958460089671e-07	-3.80111076276675	0.022	0.145	0.00252714112584811
Sgsm3	1.26057985740036e-07	1.73636736692057	0.123	0.048	0.00256994415528211
Ccdc8	1.26247400286569e-07	-3.42896063112546	0.009	0.126	0.00257380574964228
Vsnl1	1.27123635537954e-07	2.5329065631666	0.022	0.003	0.00259166955771227
Rpl6	1.28081229121778e-07	0.354520979547396	0.877	0.873	0.0026111920181057
Erp29	1.28564310333605e-07	-0.582615850264459	0.326	0.505	0.0026210405947712
Arl6ip5	1.32162586901104e-07	-0.835454200273046	0.313	0.488	0.0026943986591528
Apoe	1.35590576512063e-07	-1.99852146283245	0.286	0.462	0.00276428508335143
Gm15327	1.38735954864225e-07	2.81461702345949	0.013	0.001	0.00282840991181696
Tjp3	1.39788983904668e-07	2.03523194341175	0.013	0.001	0.00284987801486446
Misp	1.40141708475755e-07	2.60519438349292	0.013	0.001	0.00285706901069521
Il33	1.43836381273473e-07	-1.92168544572562	0.009	0.126	0.00293239230502229
Rtl8a	1.4842420926214e-07	1.28744174076746	0.352	0.233	0.00302592435422724
Gsn	1.49321775043654e-07	-1.88978965353547	0.692	0.791	0.00304422302781497
2510046G10Rik	1.49997248024127e-07	2.67110548355894	0.079	0.025	0.00305799389546788
Gpx3	1.50016298004672e-07	-2.07183923661008	0.101	0.25	0.00305838226742125
Fasn	1.51827098440748e-07	-1.30931727622958	0.07	0.209	0.00309529905591154
Ccdc136	1.52721955275515e-07	1.8887828347482	0.066	0.018	0.00311354250220193
Pja1	1.55251963075344e-07	-1.30552411630223	0.057	0.193	0.00316512177121704
Pik3r2	1.58173013477428e-07	-1.92264877502462	0.044	0.178	0.00322467322576432
Rpl30	1.58916118531357e-07	0.342281950280926	0.806	0.819	0.00323982290849877
Tceal3	1.6385174209985e-07	-0.488362467859786	0.026	0.156	0.00334044546618965
Rps7	1.64598226775896e-07	0.366839924272854	0.819	0.86	0.00335566404928019
Me3	1.6510628867593e-07	3.08454245597822	0.057	0.015	0.00336602190723619
Meox2	1.65126375631864e-07	-1.30555315134823	0.194	0.363	0.00336643142000682
Fmo1	1.67808079238275e-07	1.45867839638809	0.185	0.087	0.0034211033114307
Hipk1	1.68649405747653e-07	1.28670053026076	0.374	0.271	0.0034382554349774
Rgs10	1.70491728503167e-07	-3.65645112661849	0.062	0.194	0.00347581486899406
Fus	1.70982798861734e-07	0.832497067711316	0.599	0.559	0.00348582632039418
Carhsp1	1.75250759094681e-07	1.0866620796739	0.348	0.227	0.00357283722566326
Ccnd2	1.7661059752838e-07	-0.949157895854083	0.348	0.503	0.00360056025181108
Rpl17	1.79474067009361e-07	0.307835124648253	0.85	0.871	0.00365893780411985
Slc25a24	1.82889639862563e-07	1.25693070799092	0.295	0.177	0.00372857108787807
Mical1	1.8355228722789e-07	-1.55816168565164	0.066	0.207	0.00374208047971499
Ormdl3	1.84750162672414e-07	-1.2595223694903	0.15	0.313	0.0037665015664025
Dnajb5	1.84898283965436e-07	1.85363381442755	0.079	0.025	0.00376952131520335
Gli3	1.85776114293057e-07	-3.5989478031611	0.009	0.123	0.00378741764209256
Bnip3	1.87012666895406e-07	-2.42645617455984	0.053	0.186	0.00381262723999664
Pdlim7	1.90818201328955e-07	1.25665975431627	0.317	0.198	0.00389021067049341
Bin1	1.91137060255943e-07	1.06787026893928	0.366	0.239	0.00389671124743791
Arhgef17	1.93395684814312e-07	-4.04504864883121	0.013	0.128	0.00394275782630938
Eya4	1.94608978352015e-07	-2.40843771750808	0.026	0.151	0.00396749324166253
Edn1	1.96858847948783e-07	-0.435361805702874	0.075	0.022	0.00401336133313184
Rock2	2.00350977104606e-07	1.0185950442476	0.515	0.464	0.0040845553702316
Ktn1	2.01397917904557e-07	1.28729634558488	0.441	0.343	0.00410589935232021
Hoxa3	2.05526422401904e-07	1.85791676803073	0.044	0.01	0.00419006717350761
Supt16	2.05574435960576e-07	1.1981001209992	0.432	0.313	0.00419104602592827
Slx4ip	2.06367864200908e-07	2.23004548982607	0.084	0.027	0.00420722164746391
Krt10	2.07028406661681e-07	-0.663398075376086	0.026	0.154	0.00422068812661168
Slc4a4	2.08577533619044e-07	-4.61768490814073	0.004	0.114	0.00425227017789145
Fzd8	2.09375312032576e-07	-1.78417740610075	0.044	0.175	0.00426853448640812
Cry2	2.09404522911424e-07	-1.49943713817326	0.093	0.235	0.0042691300085952
Rflnb	2.13732956934176e-07	-1.33356997518402	0.189	0.344	0.00435737379301704
Hspb1	2.13828349817208e-07	0.47672240125323	0.352	0.212	0.00435931856772343
Arhgef19	2.14074631979825e-07	-3.19902152779276	0.009	0.122	0.00436433952217268
Madd	2.15603375182238e-07	1.73574503415648	0.088	0.029	0.00439550600984028
Ergic3	2.17888554056145e-07	-0.6370146027322	0.352	0.509	0.00444209395154262
Cbr3	2.22211486327774e-07	-4.06481120555656	0.009	0.121	0.00453022557176433
Magi2	2.24057353011307e-07	-2.77331586035108	0.018	0.136	0.00456785725584152
Dbf4	2.24852856696443e-07	1.19330028502107	0.11	0.041	0.00458407518947038
Tnfrsf12a	2.41177420655237e-07	-1.20673769799012	0.141	0.296	0.00491688407489831
Gm13307	2.41403258561176e-07	2.75793174180006	0.026	0.004	0.00492148823228669
Irgm1	2.43533650863016e-07	1.24468285902872	0.119	0.046	0.00496492054014431
Ggct	2.48757520431131e-07	1.60348627528668	0.119	0.047	0.00507141956902947
Postn	2.52531517910686e-07	-2.48936562096645	0.167	0.316	0.00514836005564515
Sumo3	2.60576936453821e-07	1.12969960769663	0.476	0.399	0.00531238200348406
Xpr1	2.65953398201698e-07	1.14855308998553	0.273	0.158	0.00542199192913803
Sorcs2	2.66938980195229e-07	-2.99943784923746	0.013	0.128	0.00544208498924013
Vgll4	2.6706725589373e-07	1.43568808018191	0.313	0.2	0.00544470014590548
Pole4	2.69844677734049e-07	-0.586961145649236	0.123	0.285	0.00550132344496406
Anxa8	2.70946712049194e-07	-1.99200319336943	0.031	0.155	0.00552379061854692
Slc25a27	2.73940411405259e-07	1.95803198181572	0.159	0.073	0.00558482316731901
Fnip2	2.74250061769045e-07	1.76951868654979	0.15	0.065	0.00559113600928553
Dact3	2.7470951723593e-07	-1.33354566998596	0.048	0.18	0.0056005029278889
Rpl34	2.75769206013198e-07	0.294806116996245	0.899	0.88	0.00562210680299108
Dock4	2.82711805439936e-07	1.28114913293652	0.37	0.26	0.00576364557750398
Zfp651	2.87210278281485e-07	-1.4013018604343	0.123	0.272	0.00585535594332463
Gabarap	2.9131011837169e-07	-0.400531241258705	0.656	0.743	0.00593893938324365
Acot7	2.94816210086202e-07	1.20671724828921	0.225	0.123	0.0060104180750274
Snrnp48	2.96520956981902e-07	1.4838333215485	0.3	0.185	0.00604517274999004
Gstt2	2.99776629259231e-07	1.0826473667967	0.189	0.093	0.00611154614070794
Sox6	3.0268371648074e-07	-3.3994605115201	0.013	0.126	0.00617081292789284
Zfp811	3.02757130013019e-07	1.94153882595671	0.04	0.008	0.00617230960957542
Pctp	3.05389512528273e-07	1.60758663276887	0.048	0.011	0.0062259759919139
Slit3	3.08205001830914e-07	-1.70623993517825	0.053	0.187	0.00628337537232684
Gp5	3.10651137823292e-07	4.59670167476462	0.013	0.001	0.00633324474680346
Cavin1	3.13184704893601e-07	0.543773069787509	0.731	0.662	0.00638489657866585
Gm42722	3.13265106862466e-07	2.68697265223731	0.013	0.001	0.0063865357336051
Gipc3	3.13640260228606e-07	4.09789378062409	0.013	0.001	0.0063941839852806
Arl4c	3.20993532814838e-07	1.11853312798343	0.163	0.074	0.00654409515349611
Bvht	3.21403953408227e-07	1.28148275690713	0.189	0.093	0.00655246239813352
Tmem214	3.22190563557531e-07	-0.900524571452896	0.145	0.303	0.00656849901924738
Vgll3	3.23808490824246e-07	-3.89729465517641	0.018	0.132	0.00660148370243391
Ptpn4	3.26429499819729e-07	2.45649171010867	0.115	0.045	0.00665491821282482
Sppl2a	3.30292549451795e-07	-1.05290766682365	0.211	0.378	0.00673367420567374
Anxa3	3.39362888365323e-07	-1.42114027105259	0.062	0.196	0.00691859120510385
Adcy2	3.39515707023324e-07	-3.77869849091467	0.009	0.118	0.0069217067190845
Basp1	3.40371946699159e-07	-3.54881114314153	0.035	0.158	0.00693916287735575
Plekhf1	3.40619711983375e-07	-1.81342454093906	0.031	0.153	0.00694421406820506
Tram2	3.40780793182972e-07	-1.04337907290968	0.132	0.284	0.00694749803062126
Irs1	3.44928304811129e-07	-3.10300784273769	0.018	0.133	0.00703205335018448
Cyb561	3.47425926725183e-07	1.47154122320881	0.128	0.052	0.00708297236814631
Ostc	3.49523013083105e-07	-0.61284508054712	0.441	0.557	0.00712572566772526
Actn4	3.51367151042997e-07	0.850951240572809	0.507	0.416	0.00716332210831357
Gna12	3.5258242275994e-07	1.16565055956428	0.313	0.197	0.0071880978528069
Cox6b1	3.55242704207596e-07	0.727287838715086	0.705	0.663	0.00724233301068025
Rbp1	3.57445491011345e-07	-2.7549641548008	0.022	0.141	0.00728724122524829
Mfge8	3.58756900506516e-07	-0.960132836857424	0.427	0.595	0.00731397693062635
Csrp2	3.62811921352773e-07	0.548845971407924	0.414	0.275	0.00739664664061899
Ublcp1	3.68241517353058e-07	-1.38020098071248	0.084	0.222	0.00750733981427679
Ccn2	3.83498470786629e-07	-1.93972644363063	0.229	0.375	0.00781838332392701
Entpd2	3.85840342562562e-07	-2.90566778422418	0.022	0.139	0.00786612706382295
Itga1	3.88241253636743e-07	-1.25593460190823	0.154	0.317	0.00791507443789229
Plekha2	3.88724028647967e-07	-4.56066715365556	0.004	0.11	0.0079249167720461
Hps3	3.9284596450664e-07	0.937651444440546	0.141	0.061	0.00800895067839688
Slc44a1	3.95062849336583e-07	-1.43278915092294	0.167	0.332	0.00805414630942491
Sec16b	3.96022391750833e-07	-1.04410869803977	0.031	0.153	0.00807370850062423
Tprkb	3.96196310350289e-07	-2.80243634929254	0.026	0.144	0.00807725417911134
Irf1	3.97216371303467e-07	-1.64268031199205	0.123	0.271	0.00809805016176379
Cdk5rap3	4.06068533388739e-07	-0.511800786946931	0.154	0.319	0.00827851919019623
Rpn1	4.07598952167399e-07	-0.335479684218694	0.278	0.449	0.00830971983783676
Kifc3	4.13265557585883e-07	-3.85598035620522	0.013	0.124	0.00842524492250339
Crybb3	4.17009017957639e-07	1.37167091451846	0.066	0.019	0.0085015628491024
Irx3	4.20108825848504e-07	2.11153316486245	0.075	0.023	0.00856475863257346
Arhgef12	4.20119177387936e-07	1.14966379646187	0.463	0.38	0.00856496966940785
Mtfp1	4.20702474484216e-07	1.44591798145473	0.026	0.004	0.00857686134730971
Sbspon	4.21685755730371e-07	2.07124390326686	0.123	0.051	0.00859690750207508
Upf3b	4.23830737246286e-07	1.00833776621535	0.273	0.164	0.00864063724024003
Enpp2	4.27246479484036e-07	-0.924083810697724	0.088	0.235	0.00871027397724105
Slc25a29	4.32407817983278e-07	1.48914577146869	0.093	0.032	0.00881549818522509
Qpct	4.36902287939392e-07	-2.19840829145169	0.013	0.124	0.00890712694422039
Kctd20	4.37222541180808e-07	1.18706024985819	0.282	0.171	0.00891365594705313
Zfp36l2	4.43571821276074e-07	0.94121267814554	0.551	0.473	0.00904309872035532
Phlda1	4.47463154185065e-07	-1.70087156764222	0.141	0.285	0.00912243132437092
Bex3	4.60131384858319e-07	1.12219410671845	0.33	0.214	0.00938069854310655
Col27a1	4.61025415034013e-07	-4.68554952497481	0.013	0.123	0.00939892513629842
Zfp703	4.64335327302751e-07	-0.844943168687884	0.097	0.238	0.00946640431772118
Dock10	4.84107965171281e-07	-1.97386895998922	0.022	0.139	0.0098695090859469
Sh2d4b	4.92424672372349e-07	2.0205360069708	0.031	0.005	0.0100390617956551
Eps8	4.93484072934578e-07	-0.493157531992174	0.035	0.16	0.0100606597949172
Swi5	4.96790108310112e-07	-0.422917465345106	0.493	0.609	0.0101280599381183
Hr	5.02415800240036e-07	-2.00143562240265	0.009	0.116	0.0102427509194936
Hspa9	5.07722159403983e-07	0.967045119980892	0.441	0.34	0.010350931663769
Rab5b	5.16342504474985e-07	1.30323169618901	0.339	0.227	0.0105266746387315
Sema5a	5.16458156679126e-07	-2.57078001839585	0.018	0.13	0.0105290324402173
Mecom	5.3818578650244e-07	-1.61338010002384	0.018	0.132	0.0109719936294252
Prdx4	5.45968021153492e-07	-0.754245208566436	0.383	0.526	0.0111306500472562
Prkar1b	5.54519155882913e-07	1.89109509664989	0.101	0.038	0.0113049820309849
E2f7	5.62049794927436e-07	0.946159858049736	0.057	0.015	0.0114585091691856
Ctcf	5.67874667217784e-07	1.27644406713541	0.392	0.284	0.011577260840569
Slc50a1	5.71235913326203e-07	-0.274369947849284	0.238	0.401	0.0116457865649813
Arhgap26	5.79479007683812e-07	2.10381394706767	0.101	0.038	0.0118138385296499
Cdc42se2	5.83790301582843e-07	1.01721740288138	0.256	0.146	0.0119017328783694
Mbnl3	5.86795499212486e-07	1.69022422743692	0.04	0.008	0.011962999842445
Fbn1	5.90071099804807e-07	-1.53045945942236	0.436	0.544	0.0120297795117206
Rad54l2	5.92572616692571e-07	1.21082505003407	0.159	0.072	0.0120807779365114
Trip12	5.95368075321551e-07	1.15587277644048	0.445	0.351	0.0121377689515805
Emilin2	5.99297616851675e-07	-4.35066260797308	0.013	0.121	0.0122178805147551
Socs1	5.99426937401009e-07	-1.73647356325573	0.035	0.155	0.0122205169727944
Eps15	6.01351391178958e-07	1.0278454058054	0.317	0.201	0.0122597508119654
Jade3	6.03613543129682e-07	2.28777530109266	0.057	0.015	0.0123058693037848
Nln	6.12716102333311e-07	0.854401012644824	0.163	0.075	0.0124914431782692
Ddx39	6.20089213494158e-07	1.01764722464449	0.225	0.121	0.0126417587955054
Sgk1	6.23139518270476e-07	0.943315378560603	0.463	0.362	0.0127039453589802
Tcaf1	6.26197402551044e-07	1.35370655771818	0.348	0.237	0.0127662864458081
Kctd1	6.3022910362281e-07	-1.79396742262832	0.075	0.206	0.0128484807355582
Slc35a2	6.38786268682086e-07	-0.134573187684256	0.132	0.286	0.0130229356596217
Mfap2	6.40711983053047e-07	-0.767944343221819	0.304	0.458	0.0130621951985025
Tagln3	6.42425689471549e-07	3.86159355540388	0.04	0.009	0.0130971325312565
Immp2l	6.48808116437585e-07	1.51051485313695	0.053	0.014	0.0132272510698131
Psme1	6.4974557480625e-07	0.859918444401466	0.392	0.275	0.013246363033575
Prpf38b	6.59243855120431e-07	1.09079173801968	0.405	0.301	0.0134400044743402
Cdkn1a	6.63238893127193e-07	-1.07792292059727	0.189	0.346	0.0135214513141841
Gadd45g	6.67237229631997e-07	-1.03615091060961	0.269	0.428	0.0136029654005075
Prrt1	6.6927769513889e-07	2.25590879164119	0.044	0.01	0.0136445643707966
Nhsl2	6.8953431859849e-07	1.43984271446501	0.198	0.102	0.0140575361532674
Plxnb2	6.968398880035e-07	-1.32044545540681	0.11	0.251	0.0142064747967274
2700033N17Rik	6.99825585092075e-07	4.44883360858586	0.022	0.003	0.0142673442032721
Ski	7.0046058426839e-07	-0.807437803118289	0.374	0.518	0.0142802899314797
Fzd7	7.02397514819919e-07	-3.25317637207614	0.022	0.133	0.0143197781346337
Numb	7.05901456968006e-07	1.43256808921089	0.225	0.124	0.0143912130032067
Camk1	7.15630680980786e-07	-0.654983309410663	0.211	0.377	0.0145895626931553
Spred1	7.24063672907384e-07	-1.46874420981049	0.154	0.302	0.0147614860995628
Myl12b	7.29751986913443e-07	0.811639433727463	0.511	0.446	0.0148774537572044
2900052L18Rik	7.36558625058278e-07	2.38549641506753	0.062	0.018	0.0150162206890631
Abcb7	7.4305100359376e-07	0.894943353833718	0.141	0.062	0.015148580810266
Hnrnpa2b1	7.48940786209541e-07	0.557697080553067	0.674	0.668	0.0152686558084539
Slc7a11	7.51760070053198e-07	-3.48762606030272	0.013	0.121	0.0153261325481746
Gria3	7.54398250116242e-07	-2.36309472688928	0.026	0.142	0.0153799171251198
Eef2	7.58189309680548e-07	0.379325297412743	0.758	0.758	0.0154572054564573
Ryk	7.5958632508938e-07	-0.774225975316575	0.225	0.382	0.0154856864095972
Angptl4	7.6364087813935e-07	0.93750594026941	0.22	0.112	0.0155683465826269
Otud6b	7.6537727939449e-07	1.16435514797336	0.238	0.132	0.0156037465950155
Ptpn13	7.6683641581371e-07	-3.17453315476371	0.009	0.114	0.0156334940091941
Ripor3	7.7553810289897e-07	1.96682754468094	0.093	0.033	0.0158108953038013
Dhodh	7.76702501717085e-07	1.85763220898731	0.141	0.062	0.0158346339025062
Sntb2	8.25399326555302e-07	0.893361418137475	0.489	0.412	0.0168274160704829
Fis1	8.42507855561034e-07	0.997661006274117	0.542	0.494	0.0171762076513228
Chpf2	8.42856622490525e-07	-0.495969387112195	0.106	0.255	0.0171833179627143
Rep15	8.44667232450998e-07	2.56448294106815	0.066	0.02	0.0172202308679785
Srpr	8.50049982753931e-07	-0.758690907755756	0.286	0.444	0.0173299689984044
Homer2	8.787784704514e-07	-2.69909485154481	0.022	0.133	0.0179156566770927
Smim20	8.87533207694093e-07	-1.70883647345495	0.079	0.212	0.0180941395052595
Rps18	8.97177902957123e-07	0.250914419384328	0.912	0.88	0.0182907659075869
Sept10	9.10420524193716e-07	0.991959271304719	0.269	0.154	0.0185607432267373
Gpr180	9.10613179430568e-07	-0.813224931865809	0.189	0.345	0.018564670889051
Lamc1	9.19697623671266e-07	0.787318195270939	0.507	0.413	0.0187498754537861
Epb41l1	9.2236830332175e-07	-1.49166023702414	0.018	0.126	0.0188043225998205
Uso1	9.30770544372871e-07	-0.282022197758405	0.207	0.37	0.0189756190881297
Gm48708	9.41486049865907e-07	3.54384254821982	0.022	0.003	0.0191940760986162
Rps15a	9.5948589077679e-07	0.257723458698392	0.89	0.874	0.0195610388552664
Marveld1	9.60151173594158e-07	-0.810207345454864	0.189	0.347	0.0195746019760641
Adcy3	9.62527784225527e-07	-3.0626794151411	0.013	0.118	0.0196230539370058
Pgm3	9.69024722385869e-07	-1.53553486700238	0.07	0.202	0.0197555070152807
Rassf4	9.71562440720656e-07	-2.8373606881778	0.004	0.105	0.019807243478972
Atp5b	9.73042810360665e-07	0.528340197227769	0.696	0.678	0.0198374237748229
Ccdc102a	9.83926691897761e-07	-0.917457500657932	0.07	0.202	0.0200593134677196
Gsc	1.00549359463234e-06	-1.76334927549791	0.013	0.119	0.0204989979137695
Tob1	1.01033237344945e-06	-0.751879456396436	0.291	0.46	0.020597646097514
Prdx1	1.01325358610004e-06	0.516082192127428	0.727	0.71	0.0206572008598216
[truncated: 10,668 more rows]
