# Supplementary material for: Single-nucleus transcriptional and chromatin accessibility analyses of maturing mouse Achilles tendon uncover the molecular landscape of tendon stem/progenitor cells
Source: eLife. 2026 Feb 2;14:RP104768. doi: 10.7554/eLife.104768 (PMC12863719; doi:10.7554/eLife.104768)
Supplement: Supplementary file 15. [file elife-104768-supp15.csv]

	p_val	avg_log2FC	pct.1	pct.2	p_val_adj
Trbc2	0	9.3601528184031	0.837	0.001	0
Ltb	0	7.60097069774377	0.837	0.014	0
Il7r	0	7.39440354466301	0.776	0.005	0
Ptprcap	0	7.15021098094628	0.755	0.005	0
Itk	0	10.2076809332579	0.735	0.001	0
Skap1	0	8.3251882463163	0.714	0.003	0
Cd69	0	8.11910386918704	0.694	0.004	0
Bcl11b	0	9.25945811316626	0.673	0.003	0
Cd3g	0	8.60380751987939	0.653	0.001	0
Itgb7	0	5.7759977776429	0.633	0.011	0
Gata3	0	8.40186398849367	0.612	0.002	0
Trbc1	0	10.3464046655716	0.551	0.001	0
Arg1	0	8.25363657971941	0.531	0.003	0
Tnfrsf18	0	8.13127208368646	0.51	0.002	0
Lat	0	7.32625079642079	0.51	0.003	0
Gimap3	0	8.82162198112765	0.469	0.001	0
Icos	0	7.53236690130314	0.408	0.002	0
Cxcr6	0	8.60601457390256	0.388	0.001	0
Tespa1	0	7.16752612064677	0.367	0.002	0
Acap1	0	7.25845320053876	0.347	0.003	0
Sh2d2a	0	11.4429182345841	0.306	0	0
Ccdc184	0	10.5661765469476	0.306	0	0
Il18rap	0	8.94756960639298	0.306	0.001	0
Gm20627	0	9.86846373025364	0.306	0.001	0
Cd3d	0	8.659878566187	0.306	0.001	0
Gstp3	0	9.94868094939928	0.286	0.001	0
Pcsk1	0	7.65465887580712	0.265	0.001	0
Ms4a4b	0	7.87643151029455	0.265	0.002	0
Cd3e	0	8.23178485596354	0.245	0.001	0
Xlr4c	0	9.61073498949785	0.224	0	0
Ikzf3	0	6.97751356546928	0.224	0.001	0
Klrg1	0	13.0224715747193	0.204	0	0
Tcrg-C4	0	7.91284814603141	0.204	0	0
Gm19585	0	7.46875905094893	0.204	0	0
Il9r	0	10.3786415942194	0.184	0	0
Igsf5	0	11.8140931593501	0.184	0	0
Sit1	0	10.3759687338086	0.163	0	0
Gbp8	0	8.50894966848012	0.143	0	0
A630023P12Rik	0	11.9301632519844	0.122	0	0
Ccr8	0	8.78746218179247	0.122	0	0
Themis	0	13.3504057181849	0.102	0	0
Stat4	1.24402331444379e-307	7.98018291542178	0.204	0.001	2.53619033115656e-303
Cd96	1.55876081767666e-295	8.80444538382635	0.204	0.001	3.1778456789974e-291
Zap70	2.09019103868902e-295	7.28493340419147	0.204	0.001	4.2612724705753e-291
Hcst	1.02838005395797e-279	6.09281375532668	0.714	0.017	2.09655841600411e-275
Slamf6	2.41377006127974e-273	8.21378247412504	0.204	0.001	4.92095302393101e-269
Rln3	2.92721151105699e-265	11.3966603973517	0.102	0	5.96770610759188e-261
Cd28	1.14454174526647e-257	8.39558978912962	0.286	0.003	2.33337725607476e-253
Il2ra	1.64726727601627e-253	6.51450235844663	0.327	0.003	3.35828379561436e-249
Cd226	6.68058223682753e-253	5.7564048555327	0.327	0.003	1.36197030062203e-248
Pkp3	4.74885357507171e-243	5.847790937242	0.265	0.002	9.68148778349869e-239
Xlr4a	7.47175241119234e-241	6.83754192384503	0.245	0.002	1.52326616406978e-236
Rasgrp1	8.12003636103589e-239	7.05069781550445	0.265	0.002	1.65543181292439e-234
Olfr1259	5.46345240071793e-238	7.4834399120278	0.082	0	1.11383404093436e-233
Gm2682	3.8640721917829e-232	11.7532791302064	0.102	0	7.8776839773878e-228
Cd6	4.61926489553701e-232	7.96585317380979	0.102	0	9.41729534253131e-228
Spn	1.06153098425307e-228	5.80617527363814	0.306	0.003	2.16414321759674e-224
Coro2a	2.34773123418229e-227	6.30551498351734	0.388	0.006	4.78631966712743e-223
Olfr1258	1.4305965461605e-223	11.2246340027549	0.061	0	2.91655717865742e-219
Ccr4	1.4305965461605e-223	11.1156020461778	0.061	0	2.91655717865742e-219
Tcrg-C1	1.65807587721111e-222	9.92278239374703	0.122	0	3.38031929087028e-218
Klk8	8.62794759313585e-218	5.88537838372302	0.469	0.009	1.7589796758126e-213
Sytl3	3.18528947664047e-213	7.26641499504279	0.143	0.001	6.49384965602693e-209
Bin2	3.87707314501465e-209	5.14580076269959	0.429	0.008	7.90418902074136e-205
Pdcd1lg2	2.51005820502367e-206	9.25617874137708	0.102	0	5.11725566258176e-202
Trat1	2.74818372744189e-206	8.01445120749965	0.102	0	5.60272216513577e-202
Ikzf1	3.4998104842146e-202	5.2657531080792	0.612	0.018	7.1350636341683e-198
Xlr4b	2.89556930276509e-200	6.76749452633683	0.265	0.003	5.90319713754719e-196
Rac2	2.64201933423223e-190	4.94115808127149	0.837	0.036	5.38628481669924e-186
Rasal3	1.89255675551506e-189	6.65319530577817	0.224	0.002	3.85835545746856e-185
Lck	9.54421023717617e-186	7.29414328388721	0.245	0.003	1.94577814105311e-181
Gpr171	5.80349544902226e-185	5.74845068020237	0.224	0.002	1.18315861719217e-180
P2ry10	2.09065839219241e-182	5.71673368027933	0.306	0.005	4.26222526416267e-178
Epcam	4.68893550328825e-182	9.38314396820003	0.163	0.001	9.55933281055376e-178
Cytip	6.76421657268625e-179	4.17607747711304	0.633	0.021	1.37902083267355e-174
Il2rb	1.31742011745706e-175	6.52512334475451	0.184	0.002	2.6858243934597e-171
Samsn1	4.76183983563978e-174	4.97241195600024	0.571	0.018	9.70796287291882e-170
Csf2	1.34715759752909e-173	5.71258521343276	0.265	0.003	2.74645019408256e-169
Gm42722	1.22165135438981e-172	7.22415308325013	0.143	0.001	2.4905806161945e-168
Hgfac	3.575477932994e-170	9.43117351603449	0.082	0	7.28932686199486e-166
Il5	7.56971053056203e-169	8.93671535699966	0.102	0	1.54323688586568e-164
Pglyrp2	7.31751408283363e-168	9.48708239268295	0.061	0	1.49182159606729e-163
Cd247	4.09685254153355e-167	6.98984352371432	0.286	0.004	8.35225327642444e-163
Grap2	7.28980197098883e-165	7.6173338493934	0.224	0.003	1.48617192782549e-160
Il2rg	2.1527396828517e-161	5.23359402449132	0.592	0.021	4.38879039142977e-157
Tbc1d10c	1.03478158286814e-158	6.53811080048201	0.347	0.007	2.10960921299328e-154
Ptprc	3.41657978000688e-154	4.79457790302095	0.857	0.047	6.96538119750003e-150
Coro1a	5.6430357060222e-150	4.50590304616874	0.939	0.059	1.15044568938675e-145
Dapl1	2.66866438111841e-148	9.22930706140588	0.122	0.001	5.44060607378609e-144
Podnl1	1.01523902379711e-147	7.36771614026168	0.163	0.001	2.06976779781517e-143
Lta	6.79680773211288e-143	8.69304430094707	0.102	0	1.38566519234585e-138
Areg	6.72351198199384e-139	6.55225279171736	0.306	0.006	1.37072238776908e-134
Txk	1.36256060100107e-133	6.99816426079658	0.204	0.003	2.77785229726089e-129
Selplg	7.02140979517752e-131	4.1436971175447	0.714	0.038	1.43145481494284e-126
Ltb4r1	4.02823402108725e-130	5.6300910332864	0.408	0.012	8.21236069879058e-126
Ccr2	7.60399538340867e-129	4.37059285709056	0.531	0.021	1.55022653881553e-124
Sell	2.54202783294921e-127	6.53857949203144	0.163	0.002	5.18243214303355e-123
Gm8369	2.87386909138584e-127	6.08298860501263	0.163	0.002	5.85895691660831e-123
Cd52	8.37297626275538e-122	3.98984107006642	0.878	0.062	1.70699867068794e-117
Trdv4	4.09749730118539e-121	8.03207617866534	0.163	0.002	8.35356774792666e-117
Gm6213	4.25457199198475e-116	7.81427091423887	0.102	0.001	8.67379592005931e-112
Tnfsf11	5.03668809450016e-116	8.23435033417294	0.122	0.001	1.02682960182575e-111
I730030J21Rik	5.2278279483758e-113	6.64663033147399	0.143	0.002	1.06579728383538e-108
Gimap1os	3.67291750151332e-111	7.94329875904509	0.122	0.001	7.4879769103352e-107
Cd2	1.99388192676543e-110	6.09608680534604	0.245	0.005	4.06492708409668e-106
Acsbg1	1.20642152502286e-106	7.2797197099676	0.122	0.001	2.4595315630641e-102
Tnfsf14	1.52417778201147e-106	6.90779128409386	0.122	0.001	3.10734124418677e-102
Rab37	4.13698812357715e-106	5.45442701465713	0.286	0.007	8.43407768753674e-102
Il27ra	9.87473177393471e-105	6.79479764672714	0.163	0.002	2.01316156675207e-100
Cd37	5.36227789281206e-103	3.98907645641227	0.571	0.03	1.09320759400759e-98
Gpr183	4.59097903333558e-102	4.90456304513839	0.49	0.023	9.35962895526125e-98
Trac	5.15006582649159e-102	7.24773169828245	0.245	0.005	1.04994392004684e-97
Rnf128	6.30448415180317e-102	5.60419903140024	0.245	0.005	1.28529518402811e-97
Gm43057	3.33730155441224e-100	10.2455993578461	0.041	0	6.80375667898024e-96
Gimap7	3.33730155441224e-100	11.6211265392013	0.041	0	6.80375667898024e-96
Gm37469	1.78997261428221e-99	9.59034761242256	0.082	0	3.64921716873714e-95
Arhgap15	2.19351997018629e-97	4.75337481587497	0.429	0.018	4.47192916321879e-93
Gm29243	2.75165285914456e-96	9.45667226293991	0.061	0	5.60979468393802e-92
Sh2d1a	2.75165285914456e-96	10.1180929968135	0.061	0	5.60979468393802e-92
Il1rl1	8.99506949450811e-96	2.80740023821837	0.51	0.026	1.83382481784537e-91
S1pr4	5.2310421105119e-95	5.15855498836773	0.245	0.006	1.06645255507006e-90
Dock2	1.44049715885488e-94	4.1783672248966	0.49	0.024	2.93674155775744e-90
Prkcq	2.53809692839382e-94	5.34014826340401	0.327	0.011	5.17441820791648e-90
Gm17745	5.55601851347694e-94	6.1040280717875	0.224	0.005	1.13270549434254e-89
Nlrc3	6.21346468424008e-90	5.43786113520559	0.286	0.009	1.26673904517602e-85
Ptpn18	2.88706950562519e-89	3.46674736606338	0.878	0.084	5.88586860111808e-85
Fam169b	5.78409531460858e-89	8.32695537302456	0.163	0.003	1.17920351178925e-84
Laptm5	8.34142238777149e-89	3.01014168686377	0.837	0.072	1.70056578219497e-84
Inpp4b	4.10010463577414e-88	4.57450312652811	0.612	0.042	8.35888332095274e-84
Il18r1	6.18985921190363e-86	6.46842142955562	0.143	0.002	1.26192659753079e-81
Neurl3	2.56446886444359e-84	4.27966629968613	0.347	0.014	5.22818267394115e-80
Tcf7	9.01523906394013e-84	7.57054430674522	0.265	0.008	1.83793678796547e-79
Dusp5	5.49989405720007e-83	4.62149381592233	0.633	0.048	1.12126340144138e-78
Cntn1	3.39579166201042e-81	6.4676400573909	0.204	0.005	6.92300046134064e-77
Hcls1	4.11687718833666e-80	3.53502672302063	0.531	0.033	8.39307752386195e-76
Jakmip1	1.47408822912065e-79	6.95860397738822	0.082	0.001	3.00522367270827e-75
Cd84	1.06940427818814e-77	4.07519525636496	0.449	0.025	2.18019450194217e-73
Traf1	1.87878868028504e-77	4.14514137680674	0.449	0.025	3.83028648249711e-73
Gmfg	8.38770668169323e-77	3.03938084613167	0.755	0.07	1.7100017611968e-72
Faah	3.70536541289834e-76	5.0325069313198	0.265	0.009	7.55412846727585e-72
Tcrg-C2	2.00527441584669e-75	9.26343070498267	0.041	0	4.08815295158665e-71
Card11	2.93288192211747e-74	6.16433524265994	0.102	0.001	5.97926637462088e-70
Fermt3	3.91305640887037e-74	4.04227950917939	0.51	0.034	7.97754810076403e-70
H2-Q6	2.95956744690426e-73	4.28038621512542	0.245	0.008	6.03367015400371e-69
Srgn	3.05989530843645e-73	3.5794661315429	0.898	0.111	6.23820856530938e-69
Fyb	1.80931888078009e-72	4.38408634955992	0.51	0.035	3.68865840224636e-68
Emb	6.75922929319728e-72	4.27677165632229	0.857	0.109	1.37800407600413e-67
Arhgap45	9.87098668573414e-72	3.87891304538975	0.429	0.025	2.01239805562062e-67
Gimap9	5.03825109556913e-71	5.00631592973265	0.306	0.013	1.02714825085368e-66
Cd53	2.18348059308009e-70	2.81840275174167	0.653	0.055	4.45146188511238e-66
Dennd2d	2.78690189255453e-70	7.37030501144619	0.082	0.001	5.68165688835092e-66
Gimap1	6.62308192256752e-70	3.81624291793987	0.429	0.025	1.35024771155384e-65
Slain1	1.86248326280687e-69	6.58529543875914	0.143	0.003	3.79704462788437e-65
Klrk1	2.35258907210898e-69	5.69524080593091	0.184	0.005	4.79622334130857e-65
Rgs14	2.56078632470197e-69	4.44834446545825	0.224	0.007	5.22067508016991e-65
Stab2	2.3237859136116e-68	8.47942207287289	0.122	0.002	4.73750234207998e-64
Sidt1	1.33245868619329e-67	8.43662275920147	0.061	0	2.71648352354226e-63
Zfp831	1.56163232721377e-67	6.47789728221716	0.061	0	3.18369982549071e-63
Sept1	2.22798619349567e-67	4.8710062319942	0.735	0.086	4.54219545267963e-63
Rhoh	4.64322158314128e-67	5.80286287255509	0.347	0.017	9.46613584155012e-63
Tspan32	7.85056438787804e-67	5.09985196828311	0.265	0.01	1.6004945617567e-62
Rcsd1	8.73876329577191e-66	3.89768688802965	0.551	0.045	1.78157167310902e-61
Tes	9.14197878730122e-66	4.24778776186626	0.449	0.03	1.8637752153671e-61
Parvg	1.82254952306878e-65	5.18629476334208	0.143	0.003	3.71563171268033e-61
Carmil2	4.54619666940551e-64	7.03483854168917	0.102	0.001	9.268331149917e-60
Cish	1.08743728121168e-63	5.47154345733041	0.449	0.032	2.21695838520626e-59
Tdrp	2.99705641677066e-63	5.34432507156502	0.163	0.004	6.11009891687035e-59
Lef1	3.2614507213177e-63	5.91183625598411	0.286	0.013	6.6491195855504e-59
Caly	5.90740847292905e-63	8.53606449323532	0.082	0.001	1.20434336537604e-58
Lpcat2	8.25977837564237e-63	4.66799944807499	0.449	0.031	1.68392101744221e-58
Traf3ip3	1.28912926783152e-62	4.92746290132744	0.245	0.009	2.62814783832812e-58
Rinl	7.01014554033967e-62	4.90641426238387	0.347	0.019	1.42915837130905e-57
D930028M14Rik	1.51464687150188e-60	8.4264129390774	0.041	0	3.08791057693089e-56
A130023I24Rik	1.51464687150188e-60	8.76323730152718	0.041	0	3.08791057693089e-56
H2-Q7	4.91507531795397e-60	3.92298093974746	0.408	0.027	1.00203640507128e-55
B4galnt1	1.36767852908649e-59	4.52320462993816	0.367	0.022	2.78828621724864e-55
Tmem71	5.12635160491287e-59	5.13795945339993	0.224	0.008	1.04510930169359e-54
Gpr132	3.39274162807819e-58	3.27070561851255	0.286	0.013	6.91678235716301e-54
Tmem156	6.3328111325671e-57	5.98389931237518	0.082	0.001	1.29107020559645e-52
Sash3	4.02899051853977e-56	4.75950507475809	0.224	0.009	8.21390297014704e-52
Stk17b	5.36329375166183e-56	4.50587831290747	0.837	0.14	1.0934146971513e-51
Nfkbid	6.10167840106426e-55	3.75888477555299	0.469	0.038	1.24394917562497e-50
Cd27	6.59659974351154e-55	5.12496983391666	0.265	0.012	1.3448487897097e-50
Sla	8.18504251665218e-54	4.83518392133074	0.245	0.011	1.66868461786988e-49
Gpsm3	5.13804733516411e-53	3.47479765091161	0.571	0.06	1.04749371021991e-48
Ipcef1	5.63660325191513e-52	5.73351445922723	0.082	0.001	1.14913430496794e-47
Rhof	6.45612212065542e-52	4.09059178152582	0.286	0.015	1.31620961673802e-47
Ctla2a	6.75024765245376e-52	3.51462368947794	0.592	0.064	1.37617298890575e-47
Slc6a13	4.05249218253088e-51	4.65300572299394	0.143	0.004	8.26181581252571e-47
Trdc	1.16404174835014e-50	7.10912193070912	0.143	0.004	2.37313191236143e-46
Aqp3	1.29471532728689e-50	8.48827548073382	0.041	0	2.63953613773978e-46
A930041C12Rik	1.38574416672776e-50	7.10476699950755	0.041	0	2.82511663270789e-46
AI504432	2.76532496272447e-50	4.95089414222839	0.204	0.008	5.63766800150637e-46
Lcp1	3.82579132807859e-50	2.72541974129989	0.633	0.071	7.79964078055383e-46
H2-Oa	4.57146295277465e-50	5.32687004360999	0.102	0.002	9.31984152182168e-46
Nkg7	9.84138609439507e-50	3.8040610450101	0.082	0.001	2.00636338306432e-45
Arhgdib	3.45242705554492e-49	3.29889014839329	0.878	0.167	7.03846303813943e-45
Psd4	5.28332947808935e-49	5.03682882711497	0.163	0.005	1.07711238069808e-44
Ap1s3	9.17193005774473e-49	4.96506452866593	0.102	0.002	1.86988138087242e-44
St8sia4	1.95836025990886e-48	3.30189463399201	0.408	0.032	3.99250906187619e-44
Arhgap30	7.27410597189424e-48	3.58613551860219	0.388	0.03	1.48297198449008e-43
Ptpn7	8.42287156222461e-48	4.58922523481928	0.265	0.014	1.71717082539073e-43
Crmp1	1.19392704148652e-47	7.05863671383955	0.102	0.002	2.43405905947857e-43
Ets1	1.93456254205976e-47	3.97406194290839	0.816	0.155	3.94399265449722e-43
Slfn1	1.97083101978925e-47	4.55584129370476	0.102	0.002	4.01793320004434e-43
Lif	2.42232412157151e-47	5.10365392342446	0.204	0.009	4.93839218664784e-43
Tuba4a	4.01052715250474e-45	3.90104269593788	0.286	0.017	8.17626170581142e-41
Otulinl	1.54654384402347e-44	3.53878543837412	0.388	0.032	3.15293893481064e-40
Itgal	3.29581944351006e-44	5.54691533483071	0.204	0.009	6.71918709948395e-40
Gm12195	1.58987895346853e-43	8.908938945365	0.041	0	3.24128622243628e-39
Gm17509	1.58987895346853e-43	9.13283696719453	0.041	0	3.24128622243628e-39
Gm48321	1.62733360980511e-43	6.46812822119132	0.041	0	3.31764503030969e-39
Tktl1	1.62733360980511e-43	7.87419127506772	0.041	0	3.31764503030969e-39
Gpr174	1.62733360980511e-43	7.77924125726778	0.041	0	3.31764503030969e-39
Galnt6	2.32608232804141e-43	4.74001976969371	0.163	0.006	4.74218404217801e-39
Dennd1c	1.01479160517461e-42	4.06545886357653	0.204	0.009	2.06885564546948e-38
Tnfaip3	1.73569846430804e-42	3.48642319505831	0.735	0.129	3.53856845918481e-38
Cysltr2	2.04320556037639e-42	5.82245240339986	0.061	0.001	4.16548317593936e-38
Kit	2.32769507418934e-42	4.64129876903162	0.286	0.019	4.74547194774981e-38
Tagap	4.74904393189304e-42	4.61913163894886	0.204	0.01	9.68187586395034e-38
Ptk2b	1.55580804551962e-41	4.48551381277434	0.224	0.012	3.17182586240084e-37
Slc7a8	3.71238978446325e-41	3.80928147441846	0.327	0.025	7.56844905358524e-37
Ifi206	5.06121764830366e-41	4.30330495340493	0.102	0.002	1.03183044195967e-36
Tnf	8.46579270203315e-41	2.37469138257075	0.429	0.041	1.7259211581635e-36
Mfng	2.49006760346426e-40	4.05669452207188	0.245	0.014	5.07650082318258e-36
Gimap5	3.43896413715926e-40	3.70748649984916	0.306	0.022	7.01101618642659e-36
Gcnt1	3.73722282952671e-40	3.88985275738737	0.306	0.023	7.6190761825561e-36
Actn2	6.53887634603265e-40	6.0049929837994	0.082	0.002	1.33308072066568e-35
Stk10	1.61081039100159e-39	4.07729006532612	0.327	0.026	3.28395914413494e-35
Ly6g5b	1.11165867275525e-38	6.24999539276986	0.102	0.003	2.26633853614614e-34
Cd200r1	1.92237223288903e-38	3.71567913649624	0.204	0.01	3.91914027119086e-34
Snai3	3.36132401432843e-38	8.91992927568753	0.041	0	6.85273126801138e-34
Il12rb1	3.50102546166532e-38	7.84121281280831	0.041	0	7.13754060869709e-34
Nsg2	7.88186780948512e-38	8.12659640893763	0.061	0.001	1.60687639031973e-33
Limd2	1.37275471573948e-37	4.23304501149034	0.551	0.081	2.79863503897808e-33
Gbp4	1.72512765303298e-37	3.86889822669341	0.204	0.011	3.51701774623834e-33
Sla2	1.84356650505709e-37	6.50992353774267	0.082	0.002	3.75847903385989e-33
Rgs1	2.07696078349928e-37	2.55202033774986	0.347	0.03	4.23429994931999e-33
Ikzf2	2.85895361567763e-37	4.62658508916337	0.367	0.035	5.82854873628197e-33
Apbb1ip	5.67748793210528e-37	3.24959528454892	0.653	0.115	1.1574694647183e-32
Arl5c	9.05667747128903e-37	4.23323147660946	0.388	0.04	1.8463848360717e-32
Sp110	1.91620420869123e-36	2.98152636385883	0.286	0.021	3.9065655202588e-32
Vps37b	2.18241043475909e-36	4.10197869113405	0.612	0.104	4.44928015334336e-32
Cd48	2.18435283699125e-36	2.67641845019604	0.367	0.034	4.45324012877406e-32
Abcg3	2.54357493443626e-36	5.00720586076934	0.102	0.003	5.18558621883519e-32
Orai2	5.01582960296817e-36	4.87073116773847	0.245	0.016	1.02257718115712e-31
Serpina3g	8.16578645576228e-36	6.08536343256664	0.061	0.001	1.66475888473626e-31
Apobec3	1.3977047143417e-35	3.27830708430455	0.449	0.054	2.84950060112842e-31
Slfn2	1.42477892624097e-35	2.24327093508777	0.531	0.068	2.90469679692747e-31
Ccr7	2.84647472266786e-35	3.02950306072789	0.143	0.006	5.80310801710297e-31
St6galnac3	3.38385192665556e-35	5.01760939973015	0.184	0.009	6.89865892287268e-31
Tspoap1	2.38480314882989e-34	5.87250508841253	0.102	0.003	4.8618981795195e-30
Gm26740	3.92587667741835e-34	4.13712178473228	0.184	0.01	8.00368478225279e-30
Mycn	4.56582040686093e-34	5.30221928455225	0.184	0.01	9.30833806346738e-30
Gm36723	4.95077995267661e-34	5.54004916287757	0.061	0.001	1.00931550895218e-29
Gimap8	8.20022779007595e-34	4.17747873494625	0.224	0.014	1.67178043956278e-29
Fam107b	8.34736150768661e-34	3.76051917188305	0.653	0.13	1.70177659057207e-29
D630039A03Rik	2.45643404724696e-33	7.02036776238443	0.082	0.002	5.00793209212237e-29
Arhgap9	7.21279588569079e-33	4.11054218906441	0.245	0.018	1.47047269721578e-28
Sp100	1.60576861618479e-32	2.86493619529887	0.388	0.043	3.27368047781593e-28
Radx	1.67973955012496e-32	7.47875602395202	0.061	0.001	3.42448502083975e-28
Psmb8	2.07046261227928e-32	2.505878803921	0.592	0.097	4.22105212765377e-28
Ifi213	2.59849059754243e-32	4.71159599629547	0.082	0.002	5.29754278120975e-28
Dyrk3	6.56717037837153e-32	5.5168914308084	0.102	0.003	1.3388490250386e-27
Ptpn22	8.88227134214442e-32	3.38674183061377	0.245	0.018	1.81082865852298e-27
Arhgap4	9.01792392523583e-32	4.83474633187197	0.122	0.005	1.83848415063783e-27
Ucp2	9.98388158653364e-32	2.3925277126569	0.714	0.144	2.03541393904661e-27
Klhl6	1.11717028494374e-31	4.59886306930424	0.204	0.013	2.2775750599148e-27
Akr1c13	2.14016346519763e-31	4.15100397998833	0.143	0.006	4.36315125649842e-27
Ppp1r16b	2.23378088615745e-31	2.97113305923896	0.286	0.025	4.5540090926092e-27
Tox	3.4785631279144e-31	4.07003769461677	0.367	0.042	7.09174664887909e-27
Gpr65	3.5491238446362e-31	3.36974745881735	0.204	0.013	7.23559878205981e-27
Tnik	6.81828106055321e-31	4.03241679646816	0.327	0.033	1.39004295981498e-26
Cyfip2	7.05382459120681e-31	4.56765435476032	0.184	0.011	1.43806321940933e-26
2010016I18Rik	9.91945846481996e-31	7.64770452508163	0.041	0	2.02227999722285e-26
Ramp1	1.15031264459402e-30	3.6883985559559	0.592	0.113	2.34514238853382e-26
H2-Q10	1.32194238222106e-30	5.53829388744949	0.163	0.009	2.69504393463407e-26
Satb1	2.81184628382161e-30	6.47299761083288	0.327	0.035	5.73251101882712e-26
Gm20186	2.84063891668132e-30	4.80208735763315	0.245	0.019	5.79121055943821e-26
Rpl30	9.4741430613983e-30	1.78628590196223	1	0.818	1.93149354592727e-25
Gimap6	1.06941813758483e-29	3.21259918825158	0.388	0.047	2.18022275709419e-25
Hsh2d	1.09552087313301e-29	5.64618944993462	0.061	0.001	2.23343840405628e-25
Rgs2	1.29563961468783e-29	4.04534727490115	0.714	0.182	2.64142048246407e-25
Zc3hav1	2.06242152335365e-29	3.0629409994574	0.714	0.174	4.20465875966109e-25
Serpinb1a	6.03787165679574e-29	3.75637636086368	0.469	0.072	1.23094089467095e-24
Rps13	6.80971981240561e-29	1.86276382147897	1	0.855	1.38829757815513e-24
Cyth4	7.47803268448146e-29	2.52290398988083	0.347	0.038	1.52454652338524e-24
Itga4	1.78362905276844e-28	2.88958592090954	0.408	0.053	3.63628454987902e-24
Rps11	1.98184803531865e-28	1.87630129072321	1	0.879	4.04039358960413e-24
Rps10	2.0181988901926e-28	2.00651855485556	0.98	0.838	4.11450207743565e-24
Rpl19	6.00031275772323e-28	1.83544756753519	0.98	0.883	1.22328376191704e-23
H2-K1	1.26975973493025e-27	2.71145234586759	0.939	0.431	2.58865917160229e-23
Sema4a	1.36200812878856e-27	3.31095983389266	0.265	0.024	2.77672597216124e-23
Fau	1.56697992225011e-27	1.8607052396362	0.98	0.892	3.1946019674913e-23
Rpsa	2.42549596781713e-27	1.97265739307473	0.98	0.834	4.94485862958878e-23
Shisa5	3.80781456714591e-27	2.64300728150489	0.918	0.378	7.76299155804036e-23
Rpl27a	5.11018410170495e-27	1.57390581026703	0.98	0.893	1.04181323281459e-22
AI662270	6.55124966706358e-27	2.3770465317242	0.347	0.04	1.33560326962425e-22
Rpl8	8.51720805544662e-27	1.79730849207997	0.98	0.85	1.7364032062639e-22
Nrgn	9.38974057259275e-27	4.61671513436819	0.204	0.015	1.91428641053448e-22
Rps7	1.38238659996106e-26	1.91363600241409	0.98	0.859	2.81827156134062e-22
Fam83a	2.44966151720261e-26	7.33667032603828	0.061	0.001	4.99412493512095e-22
Tnfrsf4	2.57836444121016e-26	5.73863788363399	0.061	0.001	5.25651158629516e-22
Rps20	2.96183672352511e-26	1.81624848618015	1	0.876	6.03829652825063e-22
Boll	3.76780470949783e-26	9.50540719857484	0.02	0	7.68142346125323e-22
Gm28792	3.76780470949783e-26	9.13403558554705	0.02	0	7.68142346125323e-22
Gm37336	3.76780470949783e-26	9.12266306732856	0.02	0	7.68142346125323e-22
4930580E04Rik	3.76780470949783e-26	8.34228367612523	0.02	0	7.68142346125323e-22
Gm43661	3.76780470949783e-26	9.16986021852424	0.02	0	7.68142346125323e-22
A530021J07Rik	3.76780470949783e-26	8.18411492480297	0.02	0	7.68142346125323e-22
Cd163l1	3.76780470949783e-26	9.32851499161747	0.02	0	7.68142346125323e-22
Gm45601	3.76780470949783e-26	8.30883293136017	0.02	0	7.68142346125323e-22
Gm27162	3.76780470949783e-26	8.08959700655219	0.02	0	7.68142346125323e-22
4930509E16Rik	3.76780470949783e-26	10.0719644979763	0.02	0	7.68142346125323e-22
Il22	3.76780470949783e-26	9.61521235034094	0.02	0	7.68142346125323e-22
Fam183b	3.76780470949783e-26	8.85664981012166	0.02	0	7.68142346125323e-22
1700012B07Rik	3.76780470949783e-26	8.86471055223205	0.02	0	7.68142346125323e-22
A430088P11Rik	3.76780470949783e-26	8.94574671091039	0.02	0	7.68142346125323e-22
Gm50335	3.76780470949783e-26	9.96221127264927	0.02	0	7.68142346125323e-22
Gm14453	3.81957169820177e-26	7.81698869271667	0.02	0	7.78696082112395e-22
Gm1043	3.81957169820177e-26	7.22428780814087	0.02	0	7.78696082112395e-22
Gm17207	3.81957169820177e-26	7.94162395397881	0.02	0	7.78696082112395e-22
Gm50270	3.81957169820177e-26	7.43412920514736	0.02	0	7.78696082112395e-22
Arhgap27os3	3.87204365012886e-26	7.19611496633089	0.02	0	7.89393538951771e-22
Gm21844	3.87204365012886e-26	5.38549463745035	0.02	0	7.89393538951771e-22
Rps24	4.02380956780631e-26	1.87808222856419	0.98	0.915	8.20334056588672e-22
Cd7	5.88743169572287e-26	3.61220342023202	0.082	0.003	1.20027069980702e-21
Tpt1	5.95046420283378e-26	1.62211118655223	0.98	0.938	1.21312113703172e-21
Rpl23	6.04112348842735e-26	1.56892524774404	1	0.897	1.23160384558568e-21
Rpl32	6.41489333615336e-26	1.64921397272268	0.98	0.911	1.30780430444159e-21
Rpl29	7.82922540856508e-26	1.68387150910391	1	0.777	1.59614418404416e-21
Eef1a1	9.20472457889613e-26	1.39323929660442	1	0.94	1.87656719989955e-21
Gm33104	9.37160731684406e-26	7.60547208461296	0.041	0.001	1.910589583685e-21
Gm44851	9.89310220036269e-26	6.29279798241125	0.041	0.001	2.01690674558794e-21
Rpl13	9.96982219276268e-26	1.40074306312489	1	0.943	2.03254765043853e-21
Rps3	1.40124522159143e-25	1.75488318886432	0.98	0.841	2.85671863325846e-21
Lef1os1	1.44854783601005e-25	6.47384501307602	0.082	0.003	2.95315447327369e-21
Rpl9	1.95657538628258e-25	1.6585703561412	0.98	0.845	3.98887024001429e-21
B630019A10Rik	2.24484245395331e-25	6.7836045538435	0.061	0.001	4.57656031087462e-21
Fcho1	2.41163688377518e-25	5.14910379180316	0.061	0.001	4.91660411495247e-21
Rpl21	2.72979449646649e-25	1.46728913735176	0.98	0.873	5.56523203994624e-21
Tlr1	2.78003624075072e-25	4.22974150696056	0.102	0.004	5.66765988401848e-21
Rps15a	4.81581632051115e-25	1.72862911575865	0.959	0.874	9.81800473262609e-21
Rps16	4.83830460142399e-25	1.78202496755541	0.98	0.895	9.86385159092309e-21
Rps3a1	6.97584944187887e-25	1.37177995164298	0.959	0.903	1.42216642571585e-20
Rps9	8.82894088906064e-25	1.54311540426568	0.98	0.881	1.79995617905279e-20
Rpl18	1.20225226929173e-24	1.70845031134081	0.98	0.827	2.45103170140505e-20
Rpl12	1.47098439832252e-24	2.16749687757743	0.959	0.792	2.99889589286011e-20
Pik3r5	1.53547508427341e-24	3.12285906915655	0.204	0.016	3.1303730543082e-20
Ly9	1.59646545073521e-24	4.71143921177906	0.102	0.004	3.25471411441388e-20
Rassf5	2.11447726993569e-24	4.0576882215831	0.408	0.065	4.3107848102179e-20
Rpl10a	2.15113644795868e-24	1.55727809227484	0.98	0.816	4.38552187645337e-20
Rpl17	2.46804741758271e-24	1.77605866631823	0.959	0.87	5.03160827022587e-20
Rpl5	2.8398794280001e-24	1.60290232223593	1	0.762	5.7896621898638e-20
Ly6e	4.70861834416302e-24	2.0770487238839	0.857	0.284	9.59946021824515e-20
Rab11fip1	5.82442624419662e-24	2.84538247662705	0.184	0.014	1.18742577840436e-19
1700097N02Rik	8.11330898218161e-24	6.54952729548906	0.041	0.001	1.65406030219737e-19
Rpl18a	8.33160179637057e-24	1.49419394332705	0.98	0.9	1.69856365822607e-19
Hmgb2	8.49272943567984e-24	2.4667080310943	0.816	0.289	1.73141275005205e-19
Rab19	1.27642939591705e-23	4.86993934705552	0.061	0.002	2.60225660945609e-19
Ifi208	1.29786569871119e-23	4.96848297358116	0.061	0.002	2.6459587999625e-19
Inpp5d	2.08593339452298e-23	3.03876546209012	0.265	0.028	4.252592411414e-19
Rps14	2.52096520493341e-23	1.29680907405763	1	0.921	5.13949176329775e-19
Cd5	3.58876882713431e-23	6.83002203082249	0.102	0.005	7.31642300787873e-19
Ccdc88c	3.82933832094244e-23	3.47662097446729	0.286	0.033	7.80687203490535e-19
Ms4a6b	3.91920419894328e-23	3.84182667939588	0.286	0.033	7.99008160038566e-19
Scml4	4.01162708009016e-23	5.19265082133424	0.184	0.014	8.17850412817981e-19
Runx3	5.16040892934392e-23	3.91049875733043	0.184	0.014	1.05205256842534e-18
Mns1	5.2895424803039e-23	3.94737213398259	0.224	0.021	1.07837902545956e-18
Rps18	6.93869798723978e-23	1.42688139127865	0.98	0.881	1.41459235865857e-18
Rps5	8.38133493233829e-23	1.33933068162201	0.98	0.873	1.70870275265581e-18
Rps6ka1	9.27861674160076e-23	3.61953911061158	0.306	0.039	1.89163159511015e-18
Rpl13a	1.0011935130199e-22	1.31965192261577	1	0.89	2.04113321499366e-18
Rps27a	1.13949378003229e-22	1.16780221412883	0.98	0.919	2.32308596935183e-18
Fam110a	1.15255200274014e-22	4.63127321061464	0.286	0.035	2.34970776798632e-18
Rpl34	1.23434422613533e-22	1.5334517884661	0.959	0.88	2.5164575738221e-18
Rack1	1.41713870446768e-22	1.99956823682608	0.959	0.723	2.88912067679826e-18
Rplp1	1.87106391516589e-22	1.41907971191264	0.98	0.94	3.8145380038487e-18
Ctla2b	1.87428971444211e-22	3.18904817065001	0.245	0.025	3.82111444083312e-18
Pitpnc1	2.52814338104911e-22	2.45889796086692	0.592	0.145	5.15412591094482e-18
Adgre5	3.50467467085057e-22	2.48760614687799	0.633	0.168	7.14498025146306e-18
Cryba4	3.93223543172902e-22	5.28239284916496	0.061	0.002	8.01664837466596e-18
Zfp36l2	4.2751657143632e-22	2.51389280097413	0.898	0.472	8.71578034187225e-18
4932438H23Rik	5.15802324725511e-22	4.63257604057929	0.224	0.022	1.0515661994179e-17
Rps8	5.7892643182064e-22	1.35565833125629	0.98	0.913	1.18025731655274e-17
Rpl3	6.14144608543068e-22	1.38188792173024	0.98	0.837	1.25205661343675e-17
Rpl15	7.8276006544246e-22	1.36067982179773	1	0.845	1.59581294541754e-17
Rplp2	1.16023902786116e-21	1.35074277122217	0.98	0.873	2.36537930610055e-17
Tnfrsf25	1.20247134150321e-21	4.39821655179487	0.122	0.007	2.45147832392259e-17
Ddx5	1.51658612452523e-21	1.43064088214501	1	0.755	3.0918641320696e-17
Chd7	2.02470402426187e-21	3.22839747135	0.286	0.035	4.12776409426267e-17
Rplp0	2.04509643197716e-21	1.14518897049385	1	0.927	4.16933809587183e-17
Tmsb4x	2.79396785305375e-21	1.44949520436519	1	0.953	5.69606226202068e-17
Rpl39	2.80072792056638e-21	1.24722899906444	0.98	0.909	5.70984401165868e-17
Cd4	3.0356363593132e-21	5.22185525233084	0.102	0.005	6.18875184573183e-17
Rps19	3.38780183239092e-21	1.30371411034344	1	0.896	6.90671159569537e-17
Rpl7	6.51842910931181e-21	1.20865040241038	0.98	0.837	1.3289121425154e-16
Rps21	6.69542312384776e-21	1.47095466782602	0.98	0.857	1.36499591225884e-16
Capns2	7.80796989408781e-21	6.26078948192071	0.061	0.002	1.59181082230768e-16
H2-Q4	8.15685585944946e-21	2.94661870370615	0.388	0.066	1.66293820406596e-16
Rpl11	8.51681357272827e-21	1.16124142972285	0.98	0.882	1.73632278307211e-16
Dkkl1	9.63699808038737e-21	4.84734648852724	0.041	0.001	1.96469479864857e-16
Gimap4	1.04703645165464e-20	3.73739640553863	0.224	0.023	2.13459321398832e-16
Rab27a	1.45673496360038e-20	4.57964796024819	0.143	0.01	2.96984557029209e-16
Pitpnm1	1.46910009147185e-20	3.69406252600816	0.245	0.028	2.99505435648366e-16
Gm11713	1.68260178229447e-20	4.08115431360932	0.163	0.013	3.43032025356374e-16
Cst3	1.9968965168134e-20	-3.56066107908133	0.694	0.915	4.07107292882747e-16
Kif21b	3.08733571234743e-20	4.7886011384809	0.122	0.007	6.2941513167627e-16
Fmnl1	3.772272371215e-20	2.87391185051111	0.265	0.033	7.69053168319603e-16
2310001H17Rik	4.69010067584981e-20	3.18686192774525	0.184	0.016	9.56170824785502e-16
Rps4x	6.47924837701852e-20	1.2360343910503	0.98	0.896	1.32092436662277e-15
Pip5kl1	6.56857133695513e-20	8.07285356349621	0.02	0	1.33913463846504e-15
Mcoln3	6.56857133695513e-20	9.0693993795912	0.02	0	1.33913463846504e-15
Gm42555	6.56857133695513e-20	9.07024807232735	0.02	0	1.33913463846504e-15
Cnga1	6.56857133695513e-20	9.44845638680575	0.02	0	1.33913463846504e-15
Nlrp12	6.56857133695513e-20	8.94410389830666	0.02	0	1.33913463846504e-15
Gm1113	6.56857133695513e-20	8.01506513784664	0.02	0	1.33913463846504e-15
Gm46210	6.56857133695513e-20	8.78311917072065	0.02	0	1.33913463846504e-15
Vmn2r84	6.56857133695513e-20	8.34635254139885	0.02	0	1.33913463846504e-15
Il13	6.56857133695513e-20	8.39241879498562	0.02	0	1.33913463846504e-15
Vmn2r113	6.56857133695513e-20	8.67066146225661	0.02	0	1.33913463846504e-15
Ceacam16	6.63614508316203e-20	5.94334608674559	0.02	0	1.35291089810424e-15
Gm9939	6.63614508316203e-20	6.66281506643556	0.02	0	1.35291089810424e-15
Ccdc38	6.63614508316203e-20	6.70404316683566	0.02	0	1.35291089810424e-15
Junb	6.87797823983228e-20	2.31162705388914	0.959	0.691	1.40221342375461e-15
Cd82	7.77735288977822e-20	3.14528846840766	0.531	0.131	1.58556893363909e-15
Rpl28	8.15090312949547e-20	1.39156536730119	0.959	0.839	1.66172462101024e-15
Padi2	1.23208938483295e-19	4.65540722549432	0.061	0.002	2.51186062885893e-15
BE692007	1.34723702950073e-19	4.44103438910178	0.061	0.002	2.74661213204315e-15
Gng2	1.48970836104185e-19	2.33434255211524	0.408	0.074	3.03706843565602e-15
Ddx25	1.64741239836146e-19	7.04012733346714	0.041	0.001	3.35857965653952e-15
Btg1	1.82144786582939e-19	2.20814013171898	0.918	0.521	3.71338576406637e-15
Slc16a6	2.13446451689162e-19	3.97670386716566	0.184	0.017	4.35153281058695e-15
Rps26	2.7250791507762e-19	1.49855911088329	0.98	0.837	5.55561886468744e-15
Cd63	3.32963511879132e-19	-3.85755155462542	0.224	0.801	6.78812711667987e-15
Tmem64	4.09598067332233e-19	3.4658947236439	0.571	0.168	8.35047579870224e-15
Myb	5.0044747782609e-19	4.39087739778524	0.082	0.004	1.02026227304405e-14
Rpl27	6.94645577338134e-19	1.40729451240555	0.959	0.827	1.41617393851925e-14
Rpl35a	7.07452763487467e-19	1.13132470783317	0.98	0.9	1.4422839489219e-14
Rbm38	7.34171870438015e-19	3.20159002588797	0.224	0.025	1.49675619226198e-14
Nebl	7.51215076970195e-19	4.75649816548207	0.143	0.011	1.53150217741914e-14
Tecpr1	8.8780367870273e-19	3.50661951470122	0.469	0.111	1.80996535977126e-14
Ptpn13	1.0079955734143e-18	3.5053476479781	0.469	0.111	2.05500057551974e-14
Ifitm2	1.00907554163082e-18	-3.84824035344863	0.286	0.8	2.05720230672275e-14
Pam	1.15261677154715e-18	-5.47484903325364	0.082	0.776	2.34983981215318e-14
4930523C07Rik	1.29180918909677e-18	2.34818608216933	0.714	0.252	2.63361139381159e-14
Grap	1.81559343850578e-18	2.86468409055142	0.265	0.035	3.70145034308174e-14
Rps29	2.04300741418078e-18	1.19092995419257	0.98	0.943	4.16507921529035e-14
Gm44686	2.08875288224668e-18	6.72900252003945	0.041	0.001	4.25834050103631e-14
Cd9	2.16802776842959e-18	-4.37623497459021	0.204	0.796	4.4199582114974e-14
Dusp2	2.40140308979956e-18	2.94618838463008	0.245	0.03	4.89574047917436e-14
Slc38a1	2.74374832981926e-18	3.1116386335027	0.612	0.203	5.59367972000253e-14
Rpl22	2.75542446810203e-18	1.47128617034488	0.939	0.757	5.6174838631196e-14
E130208F15Rik	3.16315478275078e-18	5.46748761244547	0.082	0.004	6.44872365559401e-14
Ahcyl2	3.6489994409236e-18	3.55931265548788	0.531	0.149	7.43921516021095e-14
Srsf3	3.75424985380906e-18	1.67759227045756	0.959	0.59	7.65378917696054e-14
Rpl6	4.00382107504421e-18	1.12812371889961	0.98	0.873	8.16259002569264e-14
Rps27	6.0456098082964e-18	1.31637744194325	0.98	0.885	1.23251847161739e-13
Akna	7.77107520115767e-18	3.92789894865011	0.184	0.018	1.58428910126002e-13
Tgfb1	8.24653214856704e-18	2.32238932356869	0.673	0.229	1.68122050912836e-13
Npnt	8.73977405194848e-18	3.26907134738517	0.245	0.032	1.78177773597074e-13
Pde7a	9.81156966177817e-18	3.65966561043985	0.388	0.079	2.00028470694672e-13
Map4k1	1.02617314075396e-17	3.26243114133623	0.122	0.008	2.09205918205511e-13
Arhgap25	1.09566261300764e-17	2.88728902401325	0.163	0.015	2.23372736913868e-13
Fam102a	1.29372237003378e-17	3.60595355094526	0.429	0.098	2.63751179578787e-13
Nabp1	1.45320262517019e-17	3.55966345508035	0.306	0.049	2.96264419193448e-13
Chd2	1.56140285315221e-17	3.04503778631243	0.673	0.269	3.18323199672142e-13
Zcchc10	1.58815940125406e-17	3.60119497169406	0.367	0.071	3.23778057133664e-13
Zdhhc18	2.10754090103744e-17	3.34766543716326	0.408	0.089	4.29664363494504e-13
Rpl36	2.51186284894042e-17	1.10344544861223	0.98	0.866	5.12093479013483e-13
Rps23	2.542836102161e-17	0.962608160143857	1	0.918	5.18407996147564e-13
Serpinh1	2.62454729889094e-17	-3.9549103598763	0.184	0.763	5.35066457824897e-13
Dock10	2.92954414721516e-17	2.87899886094441	0.51	0.136	5.97246165292754e-13
Dcn	3.26841714271386e-17	-3.38338497584702	0.878	0.957	6.66332202885075e-13
Ripor2	3.55822853413823e-17	4.71644944756025	0.184	0.019	7.2541605125476e-13
Gpr68	3.83829583383016e-17	4.61430083726593	0.082	0.004	7.82513371642955e-13
Gna15	4.03157498996041e-17	4.40361010944356	0.143	0.012	8.2191719320323e-13
Rps12	8.56757506621663e-17	1.04654302934057	0.98	0.885	1.74667152874958e-12
Igfbp7	8.88204013283577e-17	-3.62561278341571	0.49	0.837	1.81078152188123e-12
AB124611	1.01548495585768e-16	3.60107474509615	0.143	0.012	2.07026917950705e-12
Eef1b2	1.09132691575746e-16	1.66620349142128	0.918	0.666	2.22488818315474e-12
Phldb3	1.13215865665628e-16	4.58504553101647	0.082	0.004	2.30813185332517e-12
Ankrd11	1.30337183628229e-16	2.36488185203058	0.816	0.417	2.65718416262871e-12
Sparc	1.83395376884308e-16	-3.02095782894474	0.959	0.962	3.73888154854039e-12
Agap2	1.96692025137809e-16	4.41325510662975	0.082	0.004	4.0099603164845e-12
Klrb1b	2.21935287305791e-16	3.98425675306913	0.061	0.002	4.52459470230316e-12
Cited2	3.22069010742064e-16	2.57335534776063	0.673	0.266	6.56602092199846e-12
Patl2	3.74145753811704e-16	8.1925013894873	0.02	0	7.6277094829592e-12
Gm43190	3.74145753811704e-16	8.40869318933566	0.02	0	7.6277094829592e-12
1700113H08Rik	3.74145753811704e-16	7.5979683715992	0.02	0	7.6277094829592e-12
Gm47941	3.74145753811704e-16	8.2585274050539	0.02	0	7.6277094829592e-12
4921517D16Rik	3.77221918832294e-16	7.6210603105432	0.02	0	7.69042325923399e-12
Rps6	3.88083135218793e-16	1.05332040526462	0.98	0.839	7.91185087770554e-12
Cnot6l	6.18529444730062e-16	3.04458426574344	0.633	0.248	1.26099597897118e-11
Rgcc	6.23239190461917e-16	1.96614644496658	0.653	0.211	1.27059773759471e-11
Ncl	7.50170160584517e-16	1.38281463170653	0.959	0.604	1.52937190638366e-11
Rpl38	8.18234028374063e-16	0.818105858560131	0.98	0.896	1.6681337136462e-11
Erich2	9.46454177409141e-16	6.52380416119524	0.041	0.001	1.92953613148402e-11
Crlf3	9.49134013949742e-16	3.67507834165053	0.449	0.117	1.93499951423934e-11
AU020206	1.08281224521232e-15	3.75452026802412	0.204	0.025	2.20752932431436e-11
Rpl35	1.22501311616571e-15	1.1619568261182	0.959	0.79	2.49743423992703e-11
Cotl1	1.24839192054729e-15	2.30846515932132	0.51	0.137	2.54509660841977e-11
Sema4d	1.31987718140137e-15	3.07826651873222	0.163	0.017	2.69083360972297e-11
Gsn	1.36267170438369e-15	-5.9870842177102	0.204	0.792	2.77807880372703e-11
Rpl26	1.68069529450482e-15	0.934862967463744	1	0.887	3.42643349690697e-11
Rel	1.80428297812895e-15	2.82646568305025	0.367	0.076	3.67839170751148e-11
Rpl37a	2.06330060573154e-15	0.934279270754558	0.98	0.93	4.2064509449049e-11
Fam78a	2.17741528658276e-15	5.33067157025149	0.082	0.004	4.43909654475626e-11
Plscr1	2.24535942347116e-15	3.25846272402897	0.265	0.042	4.57761425663066e-11
Smc4	2.45435784767921e-15	2.63331552018031	0.571	0.189	5.0036993440636e-11
Vav1	2.47562647755346e-15	3.14844991929429	0.143	0.013	5.04705969978824e-11
Rpl24	2.75691380306116e-15	1.01976207746098	0.959	0.856	5.62052017030078e-11
Sik1	2.93917444461414e-15	1.25082217606834	0.49	0.121	5.99209494023484e-11
Lpxn	2.95881616882846e-15	2.48820277687005	0.163	0.017	6.03213852339057e-11
Flt3l	3.92891493836887e-15	2.8459596196888	0.265	0.042	8.00987888485262e-11
Fn1	3.99083965596963e-15	-4.5559271147425	0.163	0.718	8.13612480662529e-11
Timp2	5.35461995065031e-15	-3.08166550778012	0.347	0.772	1.09164636933908e-10
2410006H16Rik	5.76491987766417e-15	2.05855536811884	0.776	0.37	1.17529421545939e-10
Fxyd5	9.80544914431616e-15	1.4303290240015	0.837	0.372	1.99903691705173e-10
Ifi203	9.81737351822215e-15	2.18358435851143	0.367	0.077	2.00146793915995e-10
Tmsb10	1.18213864605857e-14	1.11514935827182	0.98	0.869	2.41002605771961e-10
Elf1	1.82042010725309e-14	2.65471396959389	0.592	0.223	3.71129047265687e-10
Rpl4	2.04109053821268e-14	1.05332554802075	0.98	0.778	4.16117128025419e-10
Hspa8	2.13522577235354e-14	0.999425097736199	1	0.83	4.35308478209715e-10
B2m	2.26831322436338e-14	1.12372826555392	0.98	0.752	4.62441017050963e-10
Epsti1	2.34159110096575e-14	2.69715246469501	0.184	0.022	4.77380177753887e-10
H3f3b	2.51090206290403e-14	1.12302497500817	0.98	0.812	5.11897603564244e-10
Malt1	2.57991950655008e-14	3.55733330121331	0.367	0.085	5.25968189800364e-10
App	2.79628724649009e-14	-5.44561541615578	0.041	0.63	5.70079080941934e-10
Pced1b	2.82224925360395e-14	3.28022359428427	0.122	0.01	5.75371955332238e-10
Mndal	3.09485332141048e-14	1.76963222540405	0.408	0.094	6.30947746635954e-10
Hlf	3.37437371613941e-14	3.69364421218689	0.347	0.077	6.87933569509342e-10
Stk24	3.78036784668677e-14	2.63688046585934	0.612	0.254	7.70703592904032e-10
Galnt12	4.10882443762614e-14	3.77274476244291	0.184	0.023	8.37666038098842e-10
Nr4a3	4.32718180805427e-14	2.79545434620038	0.347	0.075	8.82182555208024e-10
Cavin3	4.83404468771609e-14	-4.27410824572327	0.061	0.658	9.85516690484679e-10
Rps15	5.99477805375185e-14	1.06288130049003	0.98	0.852	1.22215540181839e-09
Pnrc1	6.28079574478934e-14	1.67437810432502	0.857	0.563	1.2804658284902e-09
Atp8b4	6.42122889770042e-14	3.62739414688868	0.122	0.011	1.30909593537418e-09
Snx20	6.75366528940583e-14	2.66756944999844	0.204	0.028	1.37686974255117e-09
Laptm4a	7.55232141238027e-14	-2.56943320029644	0.388	0.757	1.53969176634197e-09
Gm43065	8.65652233848393e-14	6.25621625182983	0.041	0.001	1.76480520914672e-09
1700010I14Rik	8.65652233848393e-14	6.56561620514121	0.041	0.001	1.76480520914672e-09
Hist2h2ab	8.68693721261494e-14	6.4013848027501	0.041	0.001	1.77100588953581e-09
Adssl1	8.8257784946426e-14	2.67243033764018	0.163	0.019	1.79931146170279e-09
Akr1c12	8.99692186082019e-14	4.92362238768458	0.041	0.001	1.83420245976541e-09
Pcolce	9.60024008241168e-14	-3.31824292639964	0.306	0.736	1.95720094560127e-09
Ass1	9.64854141275436e-14	3.03163598028124	0.245	0.04	1.96704813781823e-09
Cavin1	1.01207352039214e-13	-3.25024784167299	0.061	0.665	2.06331428602347e-09
Rapgef6	1.09783779045671e-13	3.12441344792859	0.531	0.192	2.2381619034041e-09
Utf1	1.21297042563279e-13	8.17203875055757	0.02	0	2.47288280673757e-09
A930006L05Rik	1.21297042563279e-13	7.91840088967835	0.02	0	2.47288280673757e-09
Tm4sf5	1.21297042563279e-13	7.99330243500037	0.02	0	2.47288280673757e-09
9530036M11Rik	1.22127565469487e-13	6.96677359041022	0.02	0	2.48981467722643e-09
Gm42372	1.22127565469487e-13	6.97637650583126	0.02	0	2.48981467722643e-09
Krt83	1.22127565469487e-13	6.62322427233915	0.02	0	2.48981467722643e-09
B430212C06Rik	1.22127565469487e-13	7.16104992925925	0.02	0	2.48981467722643e-09
A630001O12Rik	1.22963676065881e-13	6.00027276658527	0.02	0	2.50686046395511e-09
Gm15336	1.23805411257544e-13	6.2824579502933	0.02	0	2.52402091930755e-09
Baz1a	1.28775977478725e-13	2.71423962715436	0.327	0.069	2.62535585285877e-09
Stk4	1.36028567811116e-13	3.28189061127865	0.408	0.11	2.77321441196523e-09
Klf6	1.4282781755196e-13	1.69777628140668	0.878	0.479	2.91183071643182e-09
Csrnp1	1.43106931736279e-13	2.07388398864934	0.51	0.155	2.91752101730751e-09
Igfbp6	1.52904459692558e-13	-4.81458161193334	0.163	0.69	3.11726321975219e-09
Rpl37	1.55931756201947e-13	0.835122740038034	1	0.891	3.1789807136891e-09
Myo1g	1.58531308460371e-13	2.03252214974236	0.163	0.019	3.23197778558158e-09
Tap2	1.73782586254426e-13	2.233089919585	0.347	0.076	3.54290558596899e-09
Ncor1	1.82582094909449e-13	1.77239321418624	0.796	0.462	3.72230116891894e-09
Col6a1	1.8744740281624e-13	-3.59294452606811	0.306	0.714	3.82149020121468e-09
Col6a2	2.02356280083526e-13	-3.75436197257977	0.163	0.673	4.12543748206284e-09
Nfkb1	2.26358432277646e-13	2.30622597824034	0.633	0.27	4.61476935884437e-09
Trim14	2.4286650947294e-13	5.10252627140544	0.061	0.003	4.95131952862483e-09
Naca	2.53559983431819e-13	1.16517361716993	0.939	0.736	5.1693273822245e-09
Ifi47	2.68097735866868e-13	3.16464780061022	0.143	0.015	5.46570854111783e-09
Ccnl1	2.82675859425179e-13	1.88238676309601	0.776	0.433	5.76291274610112e-09
Rasgrp2	3.15482735591958e-13	2.15588385211751	0.306	0.06	6.43174653051324e-09
Clk1	3.19395044747548e-13	2.10139260791722	0.776	0.448	6.51150677726825e-09
Sh3bgrl3	3.56853464827642e-13	1.65710690165659	0.878	0.592	7.27517158744115e-09
Jaml	3.82364179414628e-13	3.79883504052284	0.082	0.005	7.79525852572601e-09
AW112010	3.95916182812819e-13	1.80961564537651	0.286	0.052	8.07154321900495e-09
Osm	4.39540251621487e-13	2.54158192457452	0.102	0.008	8.96090710980725e-09
Lrp1	4.51516227376366e-13	-5.54359367444439	0.02	0.589	9.20506132752197e-09
Gbp9	4.5241996878912e-13	3.8920961574687	0.143	0.015	9.2234859037038e-09
Prdx6	4.70570280887881e-13	2.25676012846923	0.714	0.401	9.59351631646123e-09
Ccdc88b	5.0637085535996e-13	3.99201860734745	0.082	0.005	1.03233826282235e-08
4632404H12Rik	5.33975121849693e-13	4.64229776403892	0.102	0.008	1.08861508091497e-08
Nfib	5.59367462855925e-13	-4.66576940770635	0.041	0.609	1.14038244652437e-08
Msn	6.06200034154125e-13	1.54031489604078	0.816	0.486	1.23586000963001e-08
Srpk1	6.1408561225742e-13	2.22653694571165	0.551	0.21	1.2519363377092e-08
Gm10076	7.09498167714644e-13	1.39450716016883	0.837	0.542	1.44645391451984e-08
Mmp25	7.49796898240675e-13	4.81413675994981	0.061	0.003	1.52861093644327e-08
Prkch	7.99399684356649e-13	2.89740442853345	0.224	0.036	1.6297361364979e-08
Pstpip1	8.08203587011842e-13	2.59649872355287	0.449	0.14	1.64768465284104e-08
Rpl36a	8.98334156418124e-13	0.940060638308874	0.959	0.811	1.83143384468963e-08
Col3a1	9.03419614552204e-13	-4.01122362331256	0.673	0.872	1.84180156818758e-08
Amph	9.03524783667478e-13	4.3900140436376	0.082	0.005	1.84201597646289e-08
Col6a3	1.11655259801708e-12	-3.82903747111049	0.245	0.679	2.27631578157742e-08
Meg3	1.12390391010754e-12	-6.3312394761399	0.061	0.597	2.29130290153624e-08
Il6ra	1.13953233126799e-12	2.98238299542046	0.245	0.043	2.32316456375605e-08
Lncpint	1.20372590127758e-12	2.86567482537648	0.265	0.05	2.4540359949346e-08
AI467606	1.27353111369018e-12	3.06319381422726	0.143	0.016	2.59634788148017e-08
Ppic	1.34288590159477e-12	-3.7143898755901	0.143	0.638	2.73774148758126e-08
Nfia	1.54458714215678e-12	-4.27246127147069	0.061	0.618	3.14894980671503e-08
Kcnn4	1.62403116158141e-12	2.49184302648907	0.245	0.042	3.31091232911603e-08
Serpinf1	1.72177536881031e-12	-3.16380385241082	0.51	0.78	3.51018344439358e-08
Cald1	1.85236173007499e-12	-5.93729868973266	0.02	0.571	3.77640985910389e-08
Sf3b1	2.00538692148598e-12	1.57074519121471	0.816	0.524	4.08838231683346e-08
Proscos	2.02636455769005e-12	5.31446413146835	0.061	0.003	4.1311494237627e-08
Nckap1l	2.03273439548217e-12	2.15095255850074	0.184	0.025	4.14413561206951e-08
Nsd3	2.12920275939947e-12	1.83414214801385	0.694	0.348	4.34080566558771e-08
Crybg1	2.2518147362009e-12	3.2027251005277	0.122	0.012	4.59077470269278e-08
Furin	2.2700883651386e-12	3.30089888792581	0.633	0.317	4.62802915000806e-08
Btg2	2.27628420943097e-12	1.66674438622275	0.878	0.517	4.64066061776692e-08
Ablim1	2.29435291844672e-12	2.04470385935363	0.612	0.26	4.67749729483732e-08
Fli1	2.32377662953621e-12	1.89826340188836	0.449	0.131	4.73748341463548e-08
Lax1	2.33087348105566e-12	4.23996412217153	0.082	0.006	4.75195176582817e-08
Ppm1h	2.47807955286949e-12	3.21519855481025	0.204	0.031	5.05206078443502e-08
Gm15472	2.80385426058794e-12	6.26483487883806	0.041	0.001	5.71621768106063e-08
B930036N10Rik	3.00278061837929e-12	3.33315546949822	0.204	0.032	6.12176884668986e-08
Card6	3.30130668576739e-12	4.81821271828468	0.102	0.009	6.73037394027397e-08
Arl4c	3.71509070694937e-12	2.44569436890856	0.327	0.074	7.57395542425767e-08
Dgka	3.78982582060168e-12	3.83063927805873	0.286	0.061	7.72631790046064e-08
H2-D1	3.99311465689956e-12	1.32931156420708	0.939	0.655	8.14076285102112e-08
Actr3	3.9953612840514e-12	1.59986051502329	0.776	0.493	8.1453430497956e-08
Sec11c	5.58949151035823e-12	1.93180487799047	0.653	0.316	1.13952963421673e-07
Bgn	6.6084551544937e-12	-2.70274629068255	0.49	0.773	1.34726575234663e-07
Anxa2	7.37420800684524e-12	-2.38553526292066	0.286	0.747	1.50337978635554e-07
Col1a2	7.42451214356471e-12	-3.58690960685167	0.918	0.945	1.51363529070854e-07
Acp5	7.49604778981077e-12	3.34797384659065	0.184	0.027	1.52821926290872e-07
Acoxl	7.62638065054623e-12	8.45585734844027	0.02	0	1.55479022322686e-07
Gm11715	7.67111752169358e-12	6.57047574759463	0.02	0	1.56391072914767e-07
Pim1	7.70615696401473e-12	1.5157980312405	0.714	0.339	1.57105422025368e-07
Zfp972	7.76136407837834e-12	6.20942671155867	0.02	0	1.58230929465899e-07
Gm11707	7.76136407837834e-12	5.2439319458644	0.02	0	1.58230929465899e-07
Tarm1	7.80687666400952e-12	5.72260212418412	0.02	0	1.59158794549162e-07
Il2	8.48369090131339e-12	3.34826658520696	0.122	0.013	1.72957006405076e-07
Rpl14	8.90106040478542e-12	0.789658034427676	0.959	0.85	1.8146591847236e-07
D16Ertd472e	9.08654050868933e-12	3.20158821719665	0.347	0.091	1.85247301350649e-07
Eef2	1.02554248715537e-11	1.09096950222226	0.959	0.757	2.09077346856365e-07
Gas1	1.48708144465242e-11	-4.27668498568317	0.061	0.582	3.0317129412129e-07
Glipr1	1.51596485444762e-11	2.8326111680384	0.122	0.013	3.09059754876236e-07
Gadd45b	1.54850625240752e-11	2.54152920608234	0.755	0.48	3.15693969678322e-07
Nfkbia	1.86063280906069e-11	1.53289691790127	0.918	0.632	3.79327210783202e-07
2810459M11Rik	1.88574336631462e-11	6.58331381389424	0.041	0.002	3.84446500090562e-07
Plpp3	1.9010899875829e-11	-4.56905774883976	0.082	0.592	3.87575215768525e-07
Kdelr2	2.05370494341665e-11	-3.04345252646746	0.265	0.676	4.18688826814353e-07
Vasp	2.14303608438156e-11	2.0079706098797	0.551	0.217	4.36900766522869e-07
Col1a1	2.16114935348001e-11	-3.26363154351533	0.98	0.972	4.40593518693969e-07
Tspan3	2.23641115838345e-11	-3.7550282097824	0.061	0.58	4.55937142859634e-07
Eif3f	2.32331230304571e-11	1.1781224285331	0.898	0.629	4.73653679221929e-07
Rps25	2.46555443686766e-11	0.71183690607941	0.98	0.858	5.0265258304421e-07
Tob2	2.50177511332405e-11	1.93134929249158	0.633	0.296	5.10036892353373e-07
Cd81	2.61720723958063e-11	-1.88852409796081	0.469	0.78	5.33570039933303e-07
Peli1	2.73397100370169e-11	2.58040150701985	0.531	0.211	5.57374668524663e-07
Mbp	2.75107126784822e-11	-1.31414410662865	0.327	0.077	5.60860899376217e-07
Tmem176a	2.78945447954082e-11	2.34825708241334	0.531	0.204	5.68686084743988e-07
A430078I02Rik	2.9147503943061e-11	5.93206163383665	0.061	0.004	5.94230162887184e-07
Slc9a3r1	2.97104410260071e-11	3.43068592454811	0.245	0.047	6.05706761197206e-07
Dach2	2.984144633462e-11	5.80683866373751	0.082	0.006	6.08377566423898e-07
Arhgef1	3.0054157080997e-11	2.25549511203739	0.571	0.246	6.12714100410287e-07
St8sia1	3.14472280852669e-11	5.23587235638003	0.102	0.009	6.41114638974337e-07
Nop53	3.35477250217994e-11	1.54031085190466	0.714	0.388	6.83937470019424e-07
Pmp22	3.4551681134742e-11	-3.43072180764852	0.163	0.642	7.04405123293985e-07
Hnrnpa2b1	4.04965680333327e-11	1.0701143655092	0.939	0.668	8.25603532495554e-07
Taf1d	4.09779295515765e-11	2.16936651021948	0.633	0.312	8.35417049767991e-07
Gm37065	4.70090245720993e-11	4.4451442803869	0.041	0.002	9.58372983951388e-07
Rps2	4.82765987543666e-11	0.740825208583208	0.959	0.882	9.84215018805271e-07
Rbm39	4.99898264396628e-11	1.26659120395502	0.918	0.66	1.0191425916254e-06
Sun2	5.09647698248053e-11	2.71569502339663	0.429	0.142	1.03901876241831e-06
Ubb	5.77324908075262e-11	0.852480028597295	1	0.918	1.17699229009304e-06
Rgs18	6.27063472852089e-11	2.19243322269311	0.143	0.018	1.27839430210355e-06
Uba52	7.52816276947402e-11	1.14045285158264	0.878	0.587	1.53476654381267e-06
Gas6	7.58214526503134e-11	-5.36415442961356	0.02	0.523	1.54577195518194e-06
Jarid2	8.10187976402162e-11	2.50540289271159	0.449	0.157	1.65173022749109e-06
Ifi209	8.37886378854402e-11	2.81679381465697	0.082	0.006	1.70819896057047e-06
Evi2	8.91828399385248e-11	3.75639401079654	0.082	0.006	1.81817055782671e-06
Hspg2	8.97463056015865e-11	-3.29994502653268	0.061	0.566	1.82965793229954e-06
Tnfaip8l2	9.37421718483193e-11	2.18904436056658	0.163	0.023	1.91112165747169e-06
Znrf1	1.00887333782123e-10	2.5630449023809	0.449	0.159	2.05679007381615e-06
Rps28	1.0350912898341e-10	0.657496088765337	0.98	0.918	2.11024061258477e-06
Dnaja1	1.05030977418687e-10	1.92374071349333	0.816	0.541	2.14126653663478e-06
Cst7	1.06827167195927e-10	4.04843099313962	0.041	0.002	2.17788545762336e-06
Jund	1.18301219378461e-10	1.32971064313608	0.959	0.739	2.41180695946868e-06
Ifitm3	1.20830890973094e-10	-3.07294599439557	0.204	0.674	2.46337937426847e-06
Nrip1	1.21959919521231e-10	2.19321415151959	0.571	0.261	2.48639687927934e-06
Hsp90ab1	1.22221340531215e-10	1.01931167006676	0.939	0.782	2.49172646940987e-06
Kansl1	1.43216037064049e-10	2.20425839506237	0.531	0.225	2.91974534762477e-06
Lcp2	1.45525843563862e-10	3.69485941663533	0.143	0.019	2.96683537273646e-06
Emp1	1.45901751634328e-10	-3.08954017872876	0.163	0.633	2.97449901056905e-06
Arhgef6	1.54431591319353e-10	2.70830031139836	0.388	0.121	3.14839685222765e-06
Ptbp3	1.5790981555864e-10	1.63266648774199	0.653	0.329	3.21930740979399e-06
Timp3	1.59798468123959e-10	-4.42537640329265	0.082	0.569	3.25781136964316e-06
Tagln2	1.65030794948756e-10	1.76667361269576	0.796	0.545	3.3644828166203e-06
Tcf4	1.69489590178438e-10	-3.52627668618741	0.102	0.589	3.45538427496782e-06
6430710C18Rik	1.71759766602095e-10	7.56716060711843	0.02	0	3.50166636171691e-06
Usp44	1.71759766602095e-10	7.80849027890364	0.02	0	3.50166636171691e-06
Hormad2	1.71759766602095e-10	7.10864377116421	0.02	0	3.50166636171691e-06
Catsperd	1.71759766602095e-10	7.50941054414825	0.02	0	3.50166636171691e-06
Rab25	1.72641051272188e-10	7.27852393810066	0.02	0	3.5196331122861e-06
Cacna2d4	1.72641051272188e-10	6.8264376538873	0.02	0	3.5196331122861e-06
AI593442	1.72641051272188e-10	7.07469832680782	0.02	0	3.5196331122861e-06
Myh7	1.72641051272188e-10	6.95022000689206	0.02	0	3.5196331122861e-06
Tnfsf18	1.74416895104166e-10	6.23209673981315	0.02	0	3.55583724048863e-06
Tgfbi	1.76976606112481e-10	-3.30476435905135	0.184	0.614	3.60802206881515e-06
Col5a2	2.10550777927176e-10	-2.91014535528237	0.163	0.631	4.29249870960134e-06
Was	2.15218439004095e-10	3.08189755885363	0.122	0.014	4.38765831597649e-06
Akap13	2.5101526433679e-10	1.70392692975099	0.735	0.443	5.11744819403415e-06
Ccdc80	2.57109808547684e-10	-4.91696982999513	0.041	0.525	5.24169766686163e-06
Ppp1r15a	2.64907921025408e-10	1.76434804876914	0.694	0.384	5.400677785945e-06
Cdkn1b	2.72811332140586e-10	1.49611367713584	0.673	0.36	5.56180462835012e-06
Igfbp5	2.78398968179947e-10	-6.18643742759194	0.041	0.521	5.67571976428457e-06
Tmem108	2.80636109467043e-10	5.26510709815985	0.082	0.007	5.72132836370461e-06
Slc38a2	3.1290539718267e-10	1.38052333125575	0.878	0.602	6.3792023323631e-06
Arap2	3.18704341043092e-10	3.88867024272027	0.163	0.025	6.49742540084552e-06
Cox7a2l	3.20504871880825e-10	1.30626000715848	0.816	0.536	6.53413282303439e-06
Rcn3	3.66645736013746e-10	-2.99045322463255	0.204	0.623	7.47480662011225e-06
Ier2	3.93843741501584e-10	1.49302154603671	0.796	0.498	8.02929235799279e-06
Nr4a1	4.33816392727049e-10	1.80584913735461	0.673	0.336	8.84421479852635e-06
Il17rb	4.44883615336357e-10	4.86850746051336	0.041	0.002	9.06984226586231e-06
Fcgrt	4.7917792402565e-10	-4.70604445810091	0.02	0.503	9.76900033711093e-06
Vkorc1	4.83397850075694e-10	-3.14946358364129	0.082	0.564	9.85503196949317e-06
Fus	5.3915990789326e-10	1.27678242757755	0.837	0.559	1.09918530422199e-05
Gm32856	5.46848912205771e-10	4.65280115696741	0.061	0.004	1.11486087731391e-05
Anp32a	5.4949975510741e-10	1.81247554387471	0.653	0.37	1.12026515073748e-05
Sub1	5.85864265314675e-10	1.15251470791561	0.898	0.602	1.19440147769703e-05
Htra1	6.13600306127199e-10	-3.01909525033734	0.245	0.63	1.25094694410152e-05
Frat2	6.47491626595646e-10	3.91439774751917	0.184	0.032	1.32004117914054e-05
Tmem176b	6.58925756731007e-10	1.67925114071376	0.653	0.329	1.3433519402475e-05
Fstl1	6.6624092334308e-10	-2.87426413060397	0.367	0.688	1.35826537041954e-05
Nfix	7.15021045155474e-10	-2.93301193096714	0.143	0.586	1.45771340475846e-05
Crip2	7.25298484232898e-10	-3.56072341151068	0.122	0.589	1.47866601980561e-05
Itpr2	7.60345034297823e-10	2.83037341727086	0.469	0.191	1.55011542142297e-05
Leprotl1	8.025237641989e-10	1.90063484121263	0.592	0.309	1.6361051980723e-05
Plpp1	8.14438875498973e-10	-5.13902754973816	0.02	0.487	1.66039653547976e-05
Id3	8.27035687344214e-10	-3.68477632996895	0.143	0.6	1.68607765578865e-05
5830432E09Rik	8.50424478076331e-10	4.77092233690654	0.041	0.002	1.73376038345422e-05
Nenf	8.84891852023615e-10	-2.19998886930235	0.224	0.655	1.80402901872054e-05
Sfpq	9.97272046446532e-10	1.43639913605083	0.776	0.513	2.03313852109054e-05
Ptger4	9.98663150828669e-10	2.53274101943324	0.204	0.039	2.03597456559441e-05
Npm1	1.00937394649774e-09	1.05983188482517	0.898	0.661	2.05781066472493e-05
Lhfp	1.04840277617492e-09	-3.42807723161484	0.061	0.534	2.1373787397878e-05
Mllt3	1.14448910029562e-09	3.00810289799166	0.347	0.107	2.33326992877268e-05
Rora	1.19518705999658e-09	2.10720831754145	0.694	0.429	2.43662785921503e-05
Xist	1.19870456204397e-09	1.50152875822292	0.796	0.507	2.44379899063905e-05
Nupr1	1.21902004187116e-09	-3.32689433614334	0.224	0.63	2.48521615936273e-05
Gja1	1.22914701911873e-09	-6.78234467634176	0	0.461	2.50586202787736e-05
Fgfr1	1.28131629372701e-09	-4.31230022870629	0.02	0.49	2.61221952802125e-05
Zfp36l1	1.28179374723322e-09	1.32564860379077	0.857	0.561	2.61319291248436e-05
Snhg1	1.28727245772692e-09	2.03411064317834	0.612	0.326	2.62436235956787e-05
Ube2d3	1.31577015225964e-09	0.986829431328684	0.878	0.642	2.68246060941174e-05
Grn	1.34579656963116e-09	-3.39293833806822	0.102	0.567	2.74367546650704e-05
Uhrf2	1.35169885945386e-09	2.46205689473439	0.49	0.206	2.75570846476858e-05
Ankrd44	1.38471630665861e-09	2.35536063105149	0.408	0.143	2.82302113438491e-05
Itgb2	1.39160217870491e-09	2.31230055376791	0.184	0.032	2.83705936172569e-05
Cnn3	1.47091938208712e-09	-4.15454030122919	0.02	0.489	2.998763344261e-05
Fndc3b	1.51451479137329e-09	-4.43927800707049	0.02	0.483	3.08764130517272e-05
Phf20l1	1.66964915085276e-09	2.20568098219794	0.571	0.288	3.40391372384353e-05
A930006K02Rik	1.71603494675225e-09	4.08155858737371	0.102	0.011	3.49848044594381e-05
Mmp2	1.755795858163e-09	-4.52782087738442	0.041	0.5	3.57954101603691e-05
Nrep	1.77292712875676e-09	-3.38032972648491	0.122	0.563	3.61446653739641e-05
Ctsl	1.86057636586437e-09	-2.19286635345294	0.245	0.673	3.79315703708769e-05
Gm15527	1.94916161199071e-09	6.78827687868097	0.02	0	3.97375577836546e-05
Gm43646	1.95804869637154e-09	7.09681463749553	0.02	0	3.99187387729266e-05
Gm43698	1.95804869637154e-09	6.65907392530409	0.02	0	3.99187387729266e-05
Coq10b	1.95848237585605e-09	1.74520789820185	0.592	0.3	3.99275801965772e-05
Ccer2	1.98494747088563e-09	5.49826850568467	0.02	0	4.04671240889453e-05
Supt4a	1.98975468952125e-09	1.62795202365664	0.653	0.374	4.05651288552697e-05
Eml4	2.04165098922623e-09	2.71243812640971	0.367	0.12	4.16231387173551e-05
Ckap4	2.24159446145532e-09	-3.6730599889775	0.061	0.511	4.56993862856896e-05
Serping1	2.30010075408598e-09	-5.5675801460084	0.041	0.49	4.68921540735508e-05
Cox10	2.33506090751446e-09	3.17222001924608	0.224	0.048	4.76048867214972e-05
Sema4f	2.43822713577109e-09	4.48842145656724	0.061	0.004	4.97081366169652e-05
Rarres2	2.64197028406564e-09	-5.75280832271357	0.02	0.469	5.38618481812461e-05
Rhoc	2.70638783425985e-09	-3.39806372183617	0.041	0.507	5.51751287770555e-05
Nsa2	2.81344594965293e-09	1.56926407758396	0.714	0.444	5.73577225755742e-05
Ubash3a	2.85516158284877e-09	4.80306611174305	0.041	0.002	5.82081791895379e-05
Oaz1	3.10388905667211e-09	0.79208994271913	1	0.831	6.32789861983743e-05
Fermt2	3.1872990657076e-09	-4.64329029174699	0.02	0.471	6.49794660525808e-05
Snrpe	3.34083832818995e-09	1.08143306659941	0.816	0.521	6.81096709968085e-05
Fkbp10	3.34319185664775e-09	-3.61806426677343	0.061	0.507	6.81576523814776e-05
Col15a1	3.40381011612504e-09	-5.47261301302054	0.02	0.464	6.93934768374411e-05
Gng11	3.55817717904806e-09	-3.21937435053388	0.122	0.568	7.25405581492528e-05
Acin1	3.91877313066671e-09	1.66862747336302	0.653	0.384	7.98920278149022e-05
Prrx1	4.03423503706722e-09	-3.83117076044194	0.061	0.512	8.22459497006893e-05
Nup210	4.0730015502174e-09	4.15390705905002	0.122	0.016	8.3036282604282e-05
Ube2s	4.14040069760563e-09	1.27606207997552	0.735	0.489	8.4410349022086e-05
Eif4a2	4.3546236513323e-09	1.41865812846361	0.735	0.463	8.87777123797116e-05
Sacs	4.67905505115258e-09	2.93325895585731	0.245	0.058	9.53918953278476e-05
Itgb1	4.70782587273079e-09	-2.01687252449845	0.265	0.646	9.59784460673626e-05
Jak1	4.7485344673465e-09	1.66878235286624	0.694	0.43	9.6808372185793e-05
Gm26583	4.80832054223292e-09	6.43524548881963	0.041	0.002	9.80272308945026e-05
Rsrp1	4.85199520691233e-09	1.14099249132335	0.837	0.582	9.89176262833217e-05
Gm44702	4.98233964338984e-09	5.13916715603522	0.041	0.002	0.000101574958309789
Marcks	5.38293268418459e-09	-2.49439219101262	0.286	0.643	0.000109741848632471
Fosb	5.89598247205887e-09	2.37990312209387	0.673	0.457	0.000120201394657864
Tiam1	6.03703656417477e-09	2.19310500322896	0.224	0.049	0.000123077064433831
Dstn	6.11257391659906e-09	-2.72190417795017	0.327	0.679	0.000124617044437705
Rrbp1	6.13351480592444e-09	-2.12815957569289	0.429	0.677	0.000125043966348381
Dok2	6.50856183745728e-09	1.26986095094279	0.184	0.033	0.000132690050180242
Lamb2	6.68005224214095e-09	-4.87839402174193	0.02	0.454	0.000136186225060528
Adamts2	6.72930060087129e-09	-4.29044850366325	0.02	0.462	0.000137190251349963
Polg2	6.88891296742888e-09	3.3524306539645	0.245	0.06	0.000140444268666973
Esyt1	7.25607071901888e-09	1.91214291228516	0.49	0.212	0.000147929513748638
Fyn	7.3887182401913e-09	1.72307328430844	0.469	0.188	0.00015063379876278
Sigirr	8.10050212230904e-09	3.26065603555526	0.102	0.012	0.000165144936767514
Bach2	8.27134413134438e-09	3.39498256337757	0.204	0.043	0.000168627892805718
Maged2	8.35988107436859e-09	-6.03863965381106	0	0.429	0.000170432895463152
Rbm3	8.43279608416601e-09	0.961488874171382	0.959	0.716	0.000171919413767893
Fbn1	8.61983478219361e-09	-3.36925620355355	0.102	0.544	0.000175732571704581
Prpf38b	8.65323643246949e-09	1.67004111929239	0.571	0.301	0.000176413531148755
Fgd3	9.34392928388259e-09	3.96298389681385	0.061	0.005	0.000190494686310514
St8sia6	9.59373332982493e-09	3.92680183382673	0.061	0.005	0.000195587441395141
Psme1	1.13530941143551e-08	1.45085027065609	0.571	0.275	0.000231455529709358
Atp2b1	1.16549581361919e-08	1.20044232658045	0.776	0.53	0.000237609631522545
Map4k2	1.19038089426739e-08	3.15805625771732	0.204	0.043	0.000242682952914293
Mbnl1	1.23300582694444e-08	1.43781649745753	0.796	0.586	0.000251372897939162
Gm16712	1.36803892617858e-08	7.49563115144262	0.02	0.001	0.000278902095880027
Rims3	1.37365122542555e-08	6.12707932632518	0.02	0.001	0.000280046275327507
Gm49874	1.37365122542555e-08	6.66927081095772	0.02	0.001	0.000280046275327507
9930022D16Rik	1.37633791474585e-08	4.85670731707089	0.041	0.002	0.000280594010679236
Fut7	1.37928588965483e-08	6.11848896855642	0.02	0.001	0.000281195014323931
Gm15556	1.38494300521398e-08	5.79364348743554	0.02	0.001	0.000282348330472974
Anxa11os	1.39062265877253e-08	5.36302507223362	0.02	0.001	0.000283506241443955
Tuba8	1.40204992818272e-08	4.72717914205132	0.02	0.001	0.000285835918858612
Igtp	1.45114157791868e-08	4.00905319001079	0.122	0.017	0.000295844233490281
Fxyd1	1.45415200462839e-08	-4.04596667242337	0.02	0.452	0.00029645796918359
Il11ra1	1.45957864373646e-08	-2.8049305037365	0.122	0.564	0.000297564298098553
Celf2	1.46027159164492e-08	1.36481541011676	0.592	0.276	0.000297705569388649
Ighm	1.47578356567421e-08	1.55779696218536	0.204	0.042	0.000300867995534001
Selenom	1.5116279906513e-08	-2.08953131900888	0.286	0.64	0.00030817559845408
Top2a	1.70165270109961e-08	1.2254734109194	0.224	0.049	0.000346915936173178
Maged1	1.75784290754655e-08	-3.0500754749165	0.061	0.499	0.000358371433561514
Rb1	1.87769920130316e-08	2.1965427302345	0.306	0.09	0.000382806536169676
Tm4sf1	2.01686032657382e-08	-5.16782396207837	0.02	0.44	0.000411177314778604
Mfge8	2.04514105475344e-08	-3.3418782500215	0.163	0.594	0.000416942906832584
Tmed3	2.07126930924729e-08	-2.29907299857396	0.245	0.604	0.000422269674076245
St6gal1	2.21060948925137e-08	2.12528115804504	0.204	0.043	0.000450676956573676
Hnrnpl	2.21235255789602e-08	1.29881559108047	0.673	0.41	0.000451032315978262
Lsmem1	2.21920648107311e-08	3.2527951252233	0.184	0.037	0.000452429625296375
Chd4	2.23816742360436e-08	1.22940503810546	0.735	0.463	0.000456295192650221
Nedd4	2.43634817014818e-08	-2.15764620419332	0.367	0.639	0.00049669830144811
Zbtb20	2.46687498295998e-08	-2.04199481097455	0.429	0.673	0.000502921802776051
Ppp1r10	2.48596596053708e-08	2.18019102773172	0.531	0.266	0.000506813880374694
Man2a2	2.52309787637233e-08	2.89356543921323	0.327	0.107	0.000514383964056027
Gas5	2.5988714177529e-08	0.870101698492438	0.918	0.689	0.000529831915937285
Madd	2.6573889452098e-08	2.84422401683939	0.163	0.03	0.000541761884259922
Comp	2.7575676177814e-08	-3.53846220936993	0.265	0.598	0.000562185310237094
Fnbp1	2.79478736888966e-08	2.28166889218124	0.429	0.176	0.000569773300895534
Aebp1	2.88138836781372e-08	-2.97192249531856	0.143	0.539	0.000587428646546183
Il21r	2.94762535116241e-08	4.40665061239122	0.061	0.005	0.00060093238034148
Ehd2	3.20224110352028e-08	-5.77468677548995	0	0.406	0.00065284089377468
Dennd4a	3.24132913440013e-08	2.21150022081169	0.531	0.268	0.000660809770630154
Cdk2ap2	3.36790324317397e-08	1.52191154029356	0.531	0.251	0.000686614434185878
Cyth1	3.43946399753504e-08	2.45819086924775	0.286	0.083	0.000701203525177468
Srsf5	3.46998307463749e-08	1.3646823306323	0.714	0.512	0.000707425449426345
Lrrfip1	3.58477884755323e-08	1.54574290900427	0.551	0.268	0.000730828863650678
Sdc2	3.67023084704634e-08	-4.46417325964982	0.02	0.431	0.000748249962787337
Ppp1r3f	3.73247839912295e-08	4.46769777601699	0.082	0.009	0.000760940371229195
Fosl2	3.74808228095456e-08	1.51534269800688	0.531	0.251	0.000764121534618206
Ccn1	3.90209439542303e-08	-3.24267131387858	0.061	0.479	0.000795519984394893
Cbx4	3.90957756623021e-08	2.58833660223885	0.367	0.134	0.000797045578427354
Hmgn3	3.91781752445227e-08	-3.5871849696708	0.061	0.475	0.000798725458710084
Col4a2	3.94341039124163e-08	-4.54676804725324	0.041	0.456	0.000803943076462431
Aim2	4.28404703223894e-08	2.40494533862919	0.102	0.013	0.000873388668462552
Fkbp1a	4.33471586127942e-08	-2.28103240513402	0.204	0.621	0.000883718522639035
Gm8251	4.57828544316004e-08	4.58599908617522	0.143	0.024	0.000933375053297038
4930532G15Rik	4.77170181414549e-08	3.85182436901682	0.122	0.018	0.000972806848849841
S100a16	4.7864015882088e-08	-3.29618116465672	0.061	0.483	0.000975803691788128
Slc25a5	4.82172217235405e-08	1.16274164965502	0.755	0.541	0.000983004499277821
Fndc1	4.86601082867619e-08	-2.74207683101132	0.163	0.543	0.000992033627642216
Actr2	5.17214652724699e-08	0.951932864847738	0.694	0.423	0.00105444551250984
Antxr1	5.25327341443817e-08	-3.18978977868952	0.061	0.473	0.00107098485100151
Mapkapk3	5.32576138049376e-08	2.73990719739446	0.143	0.024	0.00108576297264126
Trim69	5.35694503918517e-08	5.25061327514476	0.041	0.002	0.00109212038513868
Cnr2	5.44087117327618e-08	4.00419357922284	0.041	0.002	0.00110923040609582
C1qtnf6	5.45448987926e-08	-3.84124857077193	0.061	0.457	0.00111200685168474
Pik3cd	5.50670725124139e-08	3.81161402510919	0.163	0.031	0.00112265240731058
Olfml2b	5.7167933289255e-08	-4.77679112552559	0.02	0.419	0.00116548265596804
Dpysl3	5.78756735965047e-08	-5.85164265132117	0	0.395	0.00117991135761194
Yif1b	6.07855858727898e-08	-4.15251185752515	0.02	0.423	0.00123923573918857
Rftn1	6.26349299596273e-08	1.67956710967217	0.245	0.062	0.00127693831708692
Crtap	6.4100433299559e-08	-2.80715770378825	0.082	0.489	0.00130681553367811
Mast3	6.44296981330161e-08	2.95918010981313	0.184	0.039	0.0013135282558378
Tmem263	6.45386819763011e-08	-3.02923157487522	0.02	0.431	0.00131575010945085
Npdc1	6.50380349220931e-08	-3.38519074610466	0.061	0.468	0.00132593041795671
Pfn1	6.56005444557936e-08	0.856967438577791	0.939	0.779	0.00133739829982026
P3h3	6.67742784177074e-08	-3.28228928653133	0.041	0.452	0.0013613272141018
Guca2a	6.76652322077054e-08	7.131833725313	0.02	0.001	0.00137949108901849
Igsf23	6.76652322077054e-08	7.39013081709395	0.02	0.001	0.00137949108901849
Gm16998	6.76652322077054e-08	7.38291656348711	0.02	0.001	0.00137949108901849
Cav1	6.77057993874306e-08	-3.51244729024616	0.082	0.494	0.00138031813211155
Tafa3	6.7917531648902e-08	5.61495984212136	0.02	0.001	0.00138463471772616
Gm11944	6.7917531648902e-08	6.4055925145337	0.02	0.001	0.00138463471772616
2310002F09Rik	6.81707422785835e-08	5.73233355088434	0.02	0.001	0.00138979692283348
Gm50315	6.84248672741361e-08	5.19447132063251	0.02	0.001	0.00139497776911781
Id2	6.87281851300184e-08	2.03509385804581	0.694	0.457	0.00140116151024568
Ubxn11	7.03381142247331e-08	2.9977153066493	0.061	0.005	0.00143398313469963
Smad7	7.2196488840938e-08	2.4458388526626	0.449	0.198	0.0014718698180002
Lsp1	7.23226580127893e-08	1.09645589587645	0.653	0.343	0.00147444202890674
Zfhx4	7.39733718826571e-08	-5.47704844683869	0	0.391	0.00150809513257173
Tut7	7.40100960009177e-08	1.58226993583569	0.571	0.303	0.00150884382717071
Ccl5	7.53028534989574e-08	1.3955108080006	0.082	0.009	0.00153519927428325
Trim59	7.67708409238143e-08	2.89988110001621	0.184	0.039	0.0015651271339138
Peg3	7.73352516328465e-08	-5.30863868816945	0.02	0.413	0.00157663377503884
Palld	7.74712468333134e-08	-5.55728179325913	0	0.39	0.00157940630919076
Grhl1	7.97352304227336e-08	4.89852786798418	0.041	0.002	0.00162556214262827
Ptn	8.05177377094758e-08	-5.01516582224153	0.061	0.449	0.00164151511868308
Bdh1	8.11063172081527e-08	4.19820714395437	0.061	0.005	0.00165351448892261
Fam114a1	8.19834267575064e-08	-4.43040554915462	0.02	0.411	0.00167139612130528
Ptgfrn	8.25141679965499e-08	-4.39411288702821	0.02	0.414	0.00168221634294566
Ccnt1	8.48841411296888e-08	1.95842445999627	0.449	0.203	0.00173053298521097
Lamc1	8.55228460341355e-08	-4.68766364317142	0.02	0.415	0.00174355426209792
Ccdc88a	8.57496903247558e-08	-3.55911207007025	0.041	0.444	0.0017481789366508
Pycard	8.66311596958668e-08	1.69718317594313	0.388	0.145	0.00176614945271964
Trp53	8.76612170491068e-08	1.78425477697829	0.531	0.279	0.00178714923198014
H2-T23	9.28304157252649e-08	1.99627802094052	0.367	0.131	0.00189253368539098
Nbl1	9.78762880660892e-08	-2.44258037926044	0.082	0.498	0.00199540388480336
Grb10	9.84603060514019e-08	-5.37016601410771	0	0.385	0.00200731025946993
AY036118	1.00339274789103e-07	0.121595951902269	0.898	0.627	0.00204561679512543
Slc25a3	1.02091938107495e-07	1.03308332143266	0.816	0.643	0.00208134834219751
Bcl2	1.03816577867803e-07	2.83350852529294	0.408	0.175	0.0021165085729909
H3f3a	1.042042816767e-07	0.663249944391707	0.959	0.807	0.00212441269054287
Nid1	1.0734925784055e-07	-3.08746147248533	0.061	0.471	0.0021885293195953
Ptma	1.0809544122496e-07	0.706458496373808	0.959	0.9	0.00220374176025325
Cyba	1.11566583351595e-07	0.893979161262683	0.776	0.547	0.00227450793478896
Hsd11b1	1.13929213166272e-07	2.77040000431812	0.122	0.019	0.00232267486882079
Ebf1	1.16754789766761e-07	-5.23648384264515	0.02	0.407	0.00238027989897496
Axin2	1.17271256092916e-07	3.26185832340229	0.184	0.04	0.00239080909796628
Eif4a1	1.17459877532334e-07	0.789768946285236	0.918	0.671	0.0023946545232517
Rps27l	1.18329725713002e-07	-2.03257204801555	0.286	0.664	0.00241238811811097
Prnp	1.19209592073672e-07	-3.19130090795956	0.102	0.496	0.00243032595360595
Dab2	1.2603834066704e-07	-4.39481001354719	0.041	0.432	0.00256954365117894
Grk2	1.2606980656103e-07	2.17550741502025	0.388	0.154	0.00257018514635971
Apod	1.28165494380939e-07	-4.49014404239501	0.082	0.476	0.0026129099339442
Plod1	1.37025667461296e-07	-3.37548061543325	0.041	0.436	0.00279354228253344
Lpl	1.40552565679976e-07	-4.73956529219702	0.041	0.427	0.00286544515651768
Mxra8	1.42331139862069e-07	-2.26026403632847	0.082	0.503	0.00290170494836801
Nt5c	1.44391739668709e-07	1.72465626013523	0.551	0.31	0.00294371439662596
Mxra7	1.46102785331996e-07	-2.8573126495633	0.061	0.46	0.00297859748456341
Eepd1	1.49255775280701e-07	3.34059796717508	0.143	0.026	0.00304287749064765
Gabarap	1.4946299757757e-07	-1.43446879221095	0.551	0.742	0.00304710213161392
Cfl1	1.50181061925268e-07	0.853217886464968	0.939	0.722	0.00306174130947044
Vrk1	1.50371606328827e-07	2.50163289402404	0.265	0.078	0.0030656259382258
Thbs4	1.51396760279891e-07	-3.32600390207465	0.347	0.616	0.00308652575182613
Orc4	1.55533063094104e-07	2.36489776446417	0.367	0.142	0.0031708525572995
Hnrnpdl	1.56747665524345e-07	1.19366248691776	0.694	0.466	0.00319561465704482
Frmd6	1.59653167736707e-07	-5.43677064335789	0	0.377	0.00325484913064824
Ptgis	1.67874269108156e-07	-2.15284801363777	0.122	0.521	0.00342245272430798
Tpm3	1.68310075019425e-07	1.28686246721694	0.735	0.533	0.00343133749942101
Lima1	1.6967783643919e-07	-3.37621936826356	0.061	0.447	0.00345922205148577
Mt1	1.7148295119456e-07	-4.69998649124113	0.122	0.494	0.0034960229260035
Lpar6	1.74722752002619e-07	2.26988689803008	0.204	0.048	0.0035620727450774
Tra2a	1.7886771633818e-07	1.47003048848674	0.633	0.395	0.00364657613298648
Mir142hg	1.8000391310924e-07	3.39030585246901	0.041	0.003	0.00366973977655807
Slbp	1.84756043339346e-07	2.04463133273554	0.449	0.206	0.00376662145555925
Tgtp2	1.85944785094006e-07	2.7856254811626	0.041	0.003	0.0037908563337115
Jmjd1c	1.86713641550555e-07	1.54453273854067	0.612	0.365	0.00380653101029117
Eif3m	1.89527826945315e-07	1.42548093735612	0.653	0.448	0.00386390380793414
Mgp	1.99308025086965e-07	-3.77867867823295	0.245	0.606	0.00406329270744795
Copz2	2.04077734579161e-07	-2.37970904787078	0.143	0.53	0.00416053277486535
Ssc5d	2.04904789678149e-07	-3.50133570969586	0.061	0.439	0.00417739394716842
Sh3bp1	2.11282846243237e-07	2.86500543868037	0.224	0.059	0.00430742338636087
Smim10l1	2.13427582717863e-07	-3.32999364122825	0.061	0.451	0.00435114812886908
Tgfb2	2.15005670919673e-07	-5.50430852294869	0	0.371	0.00438332061303938
Rsbn1l	2.20777693571511e-07	1.8853835374729	0.469	0.227	0.0045009948388424
Col16a1	2.30214851206987e-07	-3.73638674270523	0.061	0.436	0.00469339017155685
mt-Co1	2.34003726509052e-07	0.20905501523217	1	0.948	0.00477063397234003
Gm26549	2.40589657575649e-07	4.30998791431251	0.082	0.01	0.00490490134899475
Kdelr3	2.46158780185536e-07	-2.89842457175186	0.061	0.451	0.00501843905164253
Igf1	2.52075290278011e-07	-3.0573458736404	0.163	0.553	0.00513905894289782
Rhoj	2.53601712549749e-07	-5.59634458125845	0	0.368	0.00517017811375173
Angptl2	2.56272095085974e-07	-2.87758227561186	0.122	0.493	0.00522461920251775
Gm50241	2.5732440448642e-07	7.88239226982397	0.02	0.001	0.00524607263426465
Bach2it1	2.58203735647769e-07	5.92009941856868	0.02	0.001	0.00526399955865107
Tbx21	2.58203735647769e-07	7.06368107547061	0.02	0.001	0.00526399955865107
Gm14308	2.59085968975858e-07	6.34556094126516	0.02	0.001	0.00528198564951082
Gm44759	2.59085968975858e-07	5.96602811594996	0.02	0.001	0.00528198564951082
1300017J02Rik	2.59085968975858e-07	6.4161152482369	0.02	0.001	0.00528198564951082
Gfi1	2.6175017426362e-07	4.71688696029931	0.02	0.001	0.00533630080271243
Fkbp9	2.64868218669445e-07	-2.57280152776625	0.367	0.625	0.00539986837401398
Il4	2.65343640650752e-07	4.24954696846487	0.02	0.001	0.00540956080194688
Thbs2	2.66230970397106e-07	-2.85312843729191	0.184	0.528	0.0054276507934858
Pcsk7	2.71626235515879e-07	2.67371025394158	0.286	0.092	0.00553764406346222
Mir99ahg	2.78131915742071e-07	-4.09629962763115	0.02	0.397	0.0056702753662336
Fkbp7	2.90724068830794e-07	-2.42656850207154	0.184	0.541	0.00592699159125339
Cilp2	2.90818373744132e-07	-3.57949425673296	0.184	0.511	0.00592891418552162
Htra3	2.94805808844748e-07	-3.25025568478283	0.041	0.428	0.00601020602491787
Tgfbr3	3.01603992452971e-07	-4.08054020035974	0.02	0.395	0.00614880059413872
3110056K07Rik	3.15970825696219e-07	2.79587926168579	0.224	0.06	0.00644169722346882
Calu	3.30393613873998e-07	-2.11601307937263	0.245	0.581	0.00673573460604919
Tnfsf8	3.35751038705991e-07	6.22471792338293	0.041	0.003	0.00684495642609903
Ptms	3.35765603879974e-07	-1.6860572700174	0.469	0.684	0.00684525336630103
Ly75	3.41013204421338e-07	4.86743673020852	0.041	0.003	0.00695223619853782
Tesc	3.41019571522605e-07	2.17906190613454	0.122	0.02	0.00695236600463135
Birc2	3.44108888229852e-07	1.79904383595314	0.429	0.192	0.007015347904342
Atp11b	3.44166242777682e-07	2.39052890373805	0.449	0.219	0.00701651719150861
Tsc22d1	3.44535805190765e-07	-2.39951626953625	0.122	0.525	0.00702405146042413
Fhl1	3.5005389567116e-07	-3.86577180273316	0.02	0.394	0.00713654877104794
Gpx8	3.59302609567331e-07	-2.71157090654761	0.122	0.491	0.00732510230124917
Twist1	3.90026792637147e-07	-5.21949178263859	0	0.36	0.00795147622149352
Pcolce2	3.92923203280874e-07	-3.3806190744918	0.082	0.456	0.00801052534528718
Amotl1	4.09339342499521e-07	-3.04334774325997	0.02	0.396	0.00834520117553774
Dock8	4.23033969076211e-07	2.45147394192324	0.367	0.151	0.00862439352755671
H2afy	4.24976365839042e-07	1.65877428568453	0.551	0.316	0.00866399317036056
Ythdc1	4.36022818342316e-07	1.65675447144747	0.571	0.347	0.00888919719754479
Lpar1	4.43803614644917e-07	-3.73039155479832	0.041	0.408	0.00904782429176593
Pdgfa	4.55636738277694e-07	-5.44988333175562	0	0.357	0.00928906618326735
Impa2	4.67652150409854e-07	2.84927669627006	0.245	0.071	0.0095340243904057
Ltbp1	4.70199038049554e-07	-4.04531049617036	0.02	0.385	0.00958594778871625
Pls3	4.85433102817451e-07	-3.06534565667013	0.082	0.461	0.00989652466713938
Pdgfrl	4.85647935542705e-07	-3.06207002244246	0.102	0.465	0.00990090446190912
Atp8a1	4.98432710195679e-07	2.23809146529447	0.184	0.042	0.0101615476627593
Smchd1	4.98519364492271e-07	2.06792389115889	0.531	0.306	0.0101633142839039
Atrx	5.01538485357937e-07	1.53221365026136	0.694	0.476	0.0102248651009923
Snrnp70	5.15681912037805e-07	1.27448134669278	0.653	0.445	0.0105132071407147
Ddr2	5.17809845474892e-07	-3.23637914766277	0.041	0.416	0.0105565893196966
Snhg15	5.21893746125045e-07	2.10894078972563	0.265	0.08	0.0106398478022513
Cd274	5.28145223620195e-07	2.87420803417738	0.061	0.006	0.0107672966739449
Tle5	5.39659098675816e-07	0.915190290231461	0.776	0.544	0.0110020300447039
Gm12840	5.40292014358799e-07	2.08346394128588	0.102	0.015	0.0110149332967328
Hspa5	5.41356607663904e-07	0.932273194295389	0.898	0.683	0.011036637160444
Ikbke	5.450556213564e-07	3.89390183908193	0.143	0.028	0.0111120489525929
Emilin1	5.55273727108878e-07	-5.05239155354485	0	0.353	0.0113203654745687
Ltbp4	5.64091292058015e-07	-2.76405494743991	0.061	0.446	0.0115001291711867
Spata13	5.74551404088421e-07	3.19777362536968	0.143	0.028	0.0117133794751506
Eif4ebp1	5.84392049642108e-07	-2.91420259030382	0.061	0.441	0.0119140007160536
Tceal8	5.90463204755889e-07	-2.463306513121	0.061	0.451	0.0120377733553583
Ltbp3	5.91368798711175e-07	-3.36268326989052	0.041	0.406	0.0120562356993247
Isy1	6.03891711808772e-07	1.97941012644584	0.347	0.134	0.0123115403286454
Arhgef12	6.39540036514429e-07	-3.75575845400577	0.02	0.382	0.0130383027244197
Auts2	6.44920377099055e-07	-2.95450732880827	0.041	0.414	0.0131479917279184
Kazald1	6.46332206483772e-07	-4.08701831370935	0.02	0.38	0.0131767746935847
Cryab	6.54975592720254e-07	-2.79409091227354	0.122	0.502	0.0133529874087878
Rpl7a	6.60171597230968e-07	0.647991575842142	0.959	0.762	0.0134589183527477
Mylk	6.63469444068792e-07	-6.10860999964476	0	0.349	0.0135261515562305
Gpm6b	6.66469823708017e-07	-4.64087658580985	0.02	0.375	0.0135873202959353
Pabpc1	6.71019244885812e-07	0.871029362854946	0.857	0.688	0.013680069345487
Zfp36	7.1695636848325e-07	1.32513017086181	0.714	0.501	0.014616589484268
Kera	7.20902046861876e-07	-3.33181001678046	0.122	0.471	0.0146970300293731
Dlc1	7.2180528728569e-07	-3.02604858347674	0.061	0.436	0.0147154443918934
Anp32b	7.53375361569854e-07	1.10144485555744	0.714	0.52	0.0153590634963246
Rbfox2	7.54221236688555e-07	-4.90551918661928	0	0.347	0.0153763083523696
Txndc5	7.58109165606508e-07	-2.4044934459736	0.143	0.506	0.0154555715592199
Dennd1b	7.77773244444028e-07	2.4733134309416	0.347	0.138	0.0158564631344804
Hnrnpf	7.88255292967077e-07	1.13895757655371	0.755	0.56	0.0160701606577198
Kcnab2	7.99365540202541e-07	2.85274301523292	0.122	0.021	0.0162966652681092
Kcnc1	8.01731311904967e-07	6.00234599818663	0.02	0.001	0.0163448962558066
Mcl1	8.2117735334476e-07	0.989063219519074	0.735	0.537	0.0167413427026396
Psma2	8.25868467611476e-07	0.912277795586778	0.755	0.522	0.0168369804491952
Ssr3	8.2589863990263e-07	-1.97834844884943	0.224	0.57	0.0168375955716949
Olfml3	8.54117756008737e-07	-2.78659923398175	0.082	0.457	0.0174128986917501
Tceal9	8.70787144706852e-07	-1.89020691171652	0.245	0.587	0.0177527375191386
Gm36738	8.77730256914579e-07	3.9239587615599	0.061	0.006	0.0178942867477175
Stxbp2	8.88080905653736e-07	2.28404027161431	0.102	0.015	0.0181053054235627
Colec12	9.10090692014584e-07	-3.56974268451445	0.02	0.377	0.0185540189381013
Igfbp4	9.17437289027899e-07	-1.95291637754748	0.286	0.598	0.0187037940114118
Gstm5	9.21497744480288e-07	-4.16836661895943	0.02	0.369	0.0187865745167196
Psmb9	9.32592120144141e-07	1.52741890294639	0.184	0.042	0.0190127555533786
Klf9	9.33354739431232e-07	-2.06639493898658	0.163	0.54	0.0190283030727845
Ogn	9.37827478068474e-07	-2.78610032488208	0.265	0.566	0.019119488795382
Oaf	9.39445987902129e-07	-4.09204345653739	0.02	0.373	0.0191524853553607
Thy1	9.56619782842944e-07	1.05290292491999	0.653	0.391	0.0195026075128191
Camk1	9.83506530819782e-07	-3.71831978309826	0.02	0.375	0.0200507476438229
Dusp10	9.85946136655641e-07	3.80404254837024	0.224	0.064	0.0201004838879985
Axl	1.0095920805842e-06	-4.26024809730252	0.041	0.391	0.02058255374687
Ctsb	1.01068324685571e-06	-2.15177083007112	0.347	0.687	0.0206047993536474
Gm48086	1.01274868070337e-06	3.98047993134063	0.061	0.006	0.0206469073534997
Senp6	1.07888386890752e-06	1.37125725939801	0.633	0.425	0.0219952054354176
Morf4l2	1.07996479963131e-06	-2.04317272200129	0.265	0.58	0.0220172423700836
Uqcrh	1.08847561247909e-06	0.590412590099019	0.918	0.706	0.0221907523116111
Ugcg	1.10534856585022e-06	3.24125011607903	0.388	0.176	0.0225347412119885
Prg4	1.12694884334855e-06	-4.13466251792808	0.122	0.465	0.0229751060693469
Igsf10	1.13734198426305e-06	-3.58030757347094	0.041	0.391	0.0231869910331709
Ccsap	1.13779088557287e-06	4.42372568615815	0.061	0.006	0.0231961427841741
Arid4a	1.15015724231512e-06	2.07519356355534	0.429	0.204	0.0234482556990785
Dbi	1.16075372563415e-06	-2.43402767003416	0.204	0.58	0.0236642862045034
Matn2	1.17295717239032e-06	-3.15404851459386	0.102	0.444	0.0239130778735215
Zfhx3	1.18953778563213e-06	-2.55299507360545	0.102	0.473	0.0242511068356823
Lox	1.22931090404662e-06	-2.77057418820019	0.224	0.534	0.0250619614007984
Pkd2	1.26368087167312e-06	-1.8369423019345	0.061	0.438	0.0257626619307999
Pim3	1.27520598258767e-06	1.30430129025102	0.408	0.172	0.0259976243670148
Syf2	1.28214014989277e-06	1.39902496073334	0.571	0.342	0.026138991235864
Rnf166	1.29492332797957e-06	2.364304248051	0.408	0.194	0.0263996018875196
Zc3h12a	1.30796349373586e-06	2.34816635014676	0.184	0.044	0.026665451746793
Tns1	1.30904058702408e-06	-3.04079083153012	0.082	0.444	0.0266874104476599
Eif3h	1.32467901703118e-06	1.04412709996379	0.735	0.591	0.0270062311202146
Fam49b	1.32957106565671e-06	1.59511588787197	0.367	0.148	0.0271059653155433
Itpkb	1.35548653495455e-06	2.05598492857922	0.449	0.225	0.0276343039881184
Sema3c	1.36101945889837e-06	-3.25252878825957	0.082	0.432	0.027747103708561
Hilpda	1.36163059742033e-06	3.11299359002664	0.388	0.178	0.0277595629896082
Prelp	1.36299701519423e-06	-6.27836060017955	0.02	0.358	0.0277874201487648
Lgals1	1.37596387942213e-06	-0.869486304770252	0.959	0.937	0.0280517756097789
Hoxa10	1.37761116687272e-06	-5.01132671645833	0	0.335	0.0280853588590341
Sod3	1.42674677911917e-06	-4.86272347890623	0.02	0.363	0.0290870865859026
Col12a1	1.45524019376853e-06	-2.83340371156479	0.224	0.536	0.0296679818303591
Rap1b	1.45545495016444e-06	0.795749247147466	0.755	0.538	0.0296723600690025
Tnfrsf1a	1.45861613787483e-06	-3.86155724995873	0.02	0.366	0.0297368072028542
Srrm2	1.47472319215017e-06	1.0272498798072	0.755	0.616	0.0300651817183655
Hsp90aa1	1.50326740738858e-06	1.16851460452372	0.755	0.567	0.030647112634431
Tnxb	1.54777778768466e-06	-5.57865934912385	0.02	0.356	0.0315545457575272
Cercam	1.55615745178953e-06	-5.2124980299316	0	0.332	0.0317253819696331
Cmah	1.56066578915277e-06	3.23802436388546	0.143	0.029	0.0318172934434576
Map4k4	1.64017992518108e-06	1.54218178452237	0.612	0.41	0.0334383481346667
Clstn1	1.64251416701994e-06	-4.00131881101536	0.02	0.36	0.0334859363230356
Loxl1	1.65114509316011e-06	-5.75541843968885	0	0.331	0.0336618950142551
Rab34	1.65466095490869e-06	-2.58688519879236	0.02	0.369	0.0337335728877235
Slc29a1	1.65854291208427e-06	-3.47710370091891	0.041	0.391	0.0338127143486621
Kdm2b	1.72234270946964e-06	2.56510435956593	0.286	0.1	0.0351134008179576
Hist1h1a	1.75597196798443e-06	3.40565686057465	0.082	0.011	0.0357990005112985
Arhgef3	1.77150290355621e-06	1.99393824125934	0.245	0.075	0.0361156296948004
Ppp1r18	1.79133311433825e-06	1.68281229591235	0.408	0.187	0.0365199082020139
Efemp2	1.80998889208883e-06	-2.93749979985576	0.02	0.366	0.0369002435430149
Rras	1.83897318727866e-06	-3.6990980063811	0.02	0.361	0.0374911463690501
Parva	1.88424196397054e-06	-2.85675881568376	0.02	0.366	0.0384140409194674
Meox2	1.8937046752106e-06	-3.64807166473582	0.02	0.362	0.0386069572135185
Vcan	1.90406452898554e-06	-3.74757937761525	0.02	0.361	0.0388181635524282
Itgb3	1.92241663698849e-06	2.22554513986737	0.184	0.045	0.0391923079782844
Rpl23a	1.92975627187245e-06	0.487276259369875	0.98	0.866	0.0393419411146637
Mmp14	1.93908832367697e-06	-2.51236488040483	0.082	0.447	0.0395321936548023
Cpq	1.94117941305332e-06	-2.29547703788675	0.061	0.424	0.0395748246939181
Apol8	1.95148704813024e-06	4.43528396726205	0.061	0.006	0.0397849664502312
Abi3bp	1.95626145665303e-06	-2.5873636347937	0.388	0.604	0.0398823023167854
Prr13	1.95786964266486e-06	0.848327303527789	0.571	0.308	0.0399150884050084
Wwtr1	1.98500528522379e-06	-1.30885121404206	0.061	0.439	0.0404683027498573
C1qtnf2	2.00585995902082e-06	-5.38995287724086	0	0.327	0.0408934669845574
Sdc4	2.01927802222807e-06	-2.71430696046931	0.184	0.552	0.0411670210391637
Atp5g2	2.02557520134581e-06	0.957079424830868	0.816	0.626	0.0412954016298371
Fxyd6	2.0540480728062e-06	-2.50156196818006	0.184	0.508	0.0418758780603
Gm43570	2.11665995726789e-06	7.47003543420347	0.02	0.001	0.0431523465488206
Vwa7	2.11665995726789e-06	6.6109494680072	0.02	0.001	0.0431523465488206
Prkar1a	2.12695218293682e-06	0.928009733265244	0.694	0.455	0.0433621741535329
Ina	2.13530443354852e-06	5.69969558579373	0.02	0.001	0.0435324514867537
Trim30b	2.1604092236669e-06	3.84292428607162	0.02	0.001	0.044044262842897
Arpc2	2.24720365976612e-06	0.727078157727036	0.796	0.616	0.0458137410116519
P3h4	2.27277843093243e-06	-2.83103845178403	0.061	0.411	0.0463351338714195
Sec23a	2.27709902876235e-06	-2.78055218788907	0.02	0.363	0.046423217899378
Bicc1	2.30377591369232e-06	-2.56528693524	0.041	0.393	0.0469670795524453
Fmod	2.30486733790078e-06	-2.9070161499854	0.694	0.764	0.0469893304177832
Mrc2	2.35478608741924e-06	-3.32484839464339	0.041	0.382	0.048007023964216
Ecm2	2.45742395474257e-06	-1.51966491497497	0.082	0.457	0.0500995021653367
Ubash3b	2.53146551125411e-06	2.33075896702132	0.184	0.046	0.0516089873779376
Gm15559	2.54869047858788e-06	5.81944225192704	0.041	0.003	0.0519601527869712
Cyld	2.56310084350544e-06	2.10272525088444	0.388	0.181	0.0522539368965455
Ddah2	2.57091681897943e-06	-2.47866759809195	0.082	0.442	0.0524132811885337
Cxcr3	2.59088972603818e-06	4.29837003119845	0.041	0.003	0.0528204688447404
Myof	2.65550336243776e-06	-5.11643783393215	0	0.321	0.0541377470500186
Stc2	2.68092690024188e-06	3.51211585172129	0.102	0.017	0.0546560567152313
Clu	2.68684622259955e-06	-3.60213641571478	0.102	0.445	0.0547767339401369
Hnrnph1	2.76521825262818e-06	1.02194922171737	0.673	0.485	0.0563745045163307
Zfp260	2.7737675024415e-06	-4.66210518883219	0	0.32	0.0565487980722749
Eea1	2.83073608966424e-06	-3.6815019467759	0.02	0.352	0.0577102166599849
Nop56	2.8785900248394e-06	1.74595883517591	0.449	0.233	0.0586858148364008
Pkn1	2.89150362150781e-06	1.83337502828812	0.408	0.195	0.0589490843316796
Sspn	2.94422738681227e-06	-3.18799652253438	0.02	0.355	0.0600239637349418
Cdk14	3.02568402548695e-06	-4.91303655943862	0	0.319	0.0616846202276024
H1f0	3.03889601169814e-06	-1.78518792615109	0.102	0.478	0.06195397299049
Ikbkb	3.09176264648683e-06	2.06804991817209	0.367	0.161	0.0630317650739271
Rbm25	3.18539797726859e-06	1.3108127195589	0.673	0.489	0.0649407085625748
Rhoq	3.1915863448716e-06	-2.57554165765321	0.02	0.356	0.0650668708128972
Pmepa1	3.19661680251591e-06	-1.55237370395598	0.061	0.416	0.0651694267528918
Wipi1	3.30742627718878e-06	-3.07942613539835	0.02	0.353	0.0674284995130478
Pja2	3.34053724816201e-06	-3.71062181619049	0.02	0.348	0.0681035328782788
Hmga1	3.35968039036145e-06	3.54739744684339	0.082	0.011	0.0684938041182989
Tmc8	3.36568449301772e-06	3.9893478420887	0.041	0.003	0.0686162097591522
Adamts1	3.38143079233145e-06	-3.9803111631084	0.02	0.349	0.0689372295632614
P4hb	3.40688719750041e-06	-1.76959983275256	0.388	0.609	0.0694562092954409
Mmp23	3.42188580108253e-06	-3.56821323594711	0.041	0.369	0.0697619858266695
Itga1	3.43536010080583e-06	-5.45217712959251	0	0.316	0.0700366863751285
Gramd1a	3.6322918445662e-06	2.53282890795563	0.306	0.117	0.0740515338351711
Rictor	3.66788540096967e-06	2.24187648319411	0.408	0.202	0.0747771796695687
Sec31a	3.67937546985519e-06	-1.98988515064584	0.143	0.492	0.0750114277039377
Ctsh	3.68079832227677e-06	-5.59095174807813	0	0.314	0.0750404353962565
Sash1	3.87093982474059e-06	-2.08228882575683	0.061	0.415	0.0789168502069865
Rfx7	3.87659809519154e-06	2.51049370911676	0.327	0.135	0.0790322053666699
Ctsz	4.00529826845881e-06	-1.94242829396381	0.204	0.563	0.0816560157990698
Raly	4.12674891034265e-06	1.41722931213201	0.592	0.385	0.0841320300351557
Cntrl	4.15420776708841e-06	2.18896693927829	0.286	0.104	0.0846918337476315
Snhg18	4.16598841283381e-06	-1.95140454564215	0.143	0.501	0.0849320057724428
Gm43387	4.1778731534547e-06	4.03836186225774	0.061	0.007	0.0851742999794809
Mfap2	4.1894157474565e-06	-2.60029779584122	0.122	0.456	0.0854096188433957
Gls	4.2199954135833e-06	1.34743187096153	0.653	0.482	0.0860330464967226
Phlda3	4.30721634347036e-06	-3.12116861922781	0.02	0.347	0.0878112195943303
Dkk3	4.36440037185184e-06	-2.69314843754376	0.041	0.379	0.0889770303809435
Scoc	4.38291894715029e-06	-4.70664996635997	0	0.311	0.0893545685755529
Serpinb6b	4.47982559945032e-06	2.33471256235922	0.082	0.011	0.0913302044959937
Kbtbd11	4.56140739591419e-06	3.96711822255515	0.184	0.049	0.0929934125805026
Cct2	4.72177319401288e-06	1.27545962336548	0.612	0.432	0.0962627901063405
Amotl2	4.88362921282591e-06	-4.85504790250343	0	0.309	0.0995625487618818
Relb	4.90335979413113e-06	2.05560039588878	0.265	0.091	0.0999647961229514
Stpg3	4.93411627796297e-06	6.39752563541765	0.02	0.001	0.100591828558831
Bcl2l15	4.93411627796297e-06	7.56715379371465	0.02	0.001	0.100591828558831
Gm38405	4.93411627796297e-06	6.59768977755259	0.02	0.001	0.100591828558831
Kcnk10	4.93411627796297e-06	7.5668334900428	0.02	0.001	0.100591828558831
Adgrg5	4.94759731341051e-06	6.18136292473496	0.02	0.001	0.1008666664285
5031425F14Rik	4.96111361950134e-06	5.70912223137801	0.02	0.001	0.101142223360774
Sh2d3c	4.96566640318819e-06	2.26982162566627	0.143	0.031	0.101235040961798
9130019P16Rik	4.97466528407879e-06	4.76962499965877	0.02	0.001	0.101418501146514
Ctsk	4.97488706504377e-06	-1.99535470308993	0.204	0.524	0.101423022595047
Lamp1	5.01088972558958e-06	-1.58036484474726	0.388	0.676	0.102157008835595
Tmbim1	5.03452463349265e-06	-2.75259895785082	0.041	0.376	0.102638853703015
Angptl1	5.03503488022074e-06	-3.69088578175353	0.082	0.398	0.10264925610306
Kmt2e	5.15519695358759e-06	1.13404113584301	0.653	0.448	0.10509900029279
Eif3e	5.30889939273713e-06	1.04086511648696	0.694	0.525	0.108232531919732
Znrf2	5.3162752645473e-06	2.13241330067727	0.306	0.119	0.108382903818326
Ndufa4l2	5.35380293372138e-06	-2.70860654374412	0.224	0.527	0.109147980409778
Picalm	5.36332255155138e-06	1.03691349002676	0.694	0.495	0.109342056858478
Bsg	5.38221711355574e-06	-1.45668621107706	0.51	0.676	0.109727260294061
Tnc	5.45821756387721e-06	-4.03967377930698	0.02	0.336	0.111276681474765
Anxa5	5.54990588127712e-06	-1.49076181943218	0.551	0.742	0.113145931201597
Mllt6	5.72995978970809e-06	2.83018313896384	0.286	0.106	0.116816690232779
Colgalt1	5.7931696354128e-06	-1.81511899259686	0.082	0.438	0.118105349357161
Cbarp	5.82224215773877e-06	4.41249971192711	0.061	0.007	0.11869805086982
Sec61g	5.83241967138798e-06	-1.10364121209039	0.735	0.784	0.118905539840587
Fam3c	5.87492833896678e-06	-2.52470178927634	0.082	0.423	0.119772164046516
Dse	5.9428149244451e-06	-3.57616832228957	0.02	0.338	0.121156167864662
Map3k1	6.06059422634581e-06	1.95669013339456	0.286	0.104	0.123557334492512
Dnm1	6.08931329896928e-06	-4.66949324341339	0	0.304	0.124142830226087
Fbln5	6.15959823983365e-06	-4.23226950106229	0.02	0.334	0.125575729315489
Rin2	6.16006426448579e-06	-3.15050147159032	0.02	0.34	0.125585230160072
Cltb	6.16773050884141e-06	-2.58032455757944	0.102	0.45	0.12574152188375
Nckap1	6.18072149471526e-06	-3.32660806616498	0.02	0.338	0.12600636911276
Fscn1	6.22803168627411e-06	-4.77561291235323	0	0.303	0.12697088198807
Ptprs	6.28855006430355e-06	-2.14510852526718	0.082	0.422	0.128204670160956
Oat	6.51212687976909e-06	-1.91964733258728	0.204	0.532	0.132762730697852
Bcl2a1d	6.57632011062965e-06	2.25222902206042	0.102	0.017	0.134071438095407
Mxd1	6.62475064137374e-06	2.28763371410023	0.286	0.109	0.135058791325686
H2afz	6.63032433056365e-06	0.47621738954383	0.878	0.642	0.135172422127201
Cyb5r3	6.72160646484655e-06	-2.09317028992577	0.163	0.519	0.137033390998827
Snx9	6.72678652338336e-06	-3.05585174981208	0.041	0.366	0.137138996852216
Ier3	7.05043979619238e-06	-2.2797993082375	0.204	0.531	0.143737316124974
A630001G21Rik	7.34161491182394e-06	2.6353558425807	0.082	0.012	0.149673503207355
Clmp	7.34912192472617e-06	-4.72989755242114	0	0.3	0.149826548679393
Tmem119	7.41102623820951e-06	-4.87022478774619	0	0.3	0.151088591918377
Ptprd	7.4734316489865e-06	-4.8146983092035	0	0.299	0.152360851027888
Tmem45a	7.49704158883444e-06	-2.67816409255115	0.041	0.369	0.152842186871568
1810026B05Rik	7.50279870641908e-06	2.2993887833845	0.469	0.283	0.152959557227766
Gnas	7.54548797907718e-06	-1.01739416788451	0.939	0.827	0.153829863429446
Tspo	8.06843163697182e-06	0.5382961408505	0.776	0.492	0.164491115782944
Ikbip	8.16865449274287e-06	-2.09269515417714	0.122	0.459	0.166534359143549
March7	8.30885953822403e-06	1.60578984205454	0.49	0.285	0.169392719405773
4930486L24Rik	8.38363915308584e-06	3.68636438050677	0.041	0.003	0.170917251413961
Lbp	8.46464597065279e-06	-4.48386813442513	0.02	0.325	0.172568737403698
Atf5	8.69959994699356e-06	-2.60016830472675	0.082	0.412	0.177358744119358
Rpl10	8.80739749386316e-06	0.447363881805909	0.98	0.877	0.179556412707388
Bmp1	8.90285373025448e-06	-1.87144574463648	0.122	0.472	0.181502478998698
Selenos	8.97011809804455e-06	-1.6948047942365	0.224	0.556	0.182873797664834
Tpm1	9.01265725313807e-06	-2.5961260610206	0.224	0.53	0.183741043419726
Samd4	9.08152978731659e-06	-4.58019107536733	0	0.295	0.185145147774023
Pebp1	9.08346617379841e-06	-1.51921562619422	0.245	0.587	0.185184624885228
Sdc3	9.31393717159026e-06	-4.21221112313511	0.02	0.322	0.189883237117211
Bcl10	9.34723220498589e-06	1.86409723553214	0.469	0.262	0.190562022963047
Itgb5	9.47857931583551e-06	-2.4756386981219	0.041	0.364	0.193239796511939
Rexo5	9.68940308638552e-06	3.33151166848489	0.082	0.012	0.197537860722142
Gna13	1.00306235985477e-05	1.8898836748776	0.449	0.245	0.204494323303592
Top2b	1.0053048327316e-05	1.30378298855297	0.612	0.418	0.204951496248991
Rbms3	1.00887805312949e-05	-4.78576519878443	0	0.293	0.20567996869151
Pnn	1.01236312960695e-05	1.48816633182941	0.551	0.351	0.206390471232968
Cdc42bpa	1.01376265373393e-05	-2.18674728238913	0.041	0.364	0.206675792216737
Ccnd2	1.01577291996149e-05	1.27072301225784	0.735	0.5	0.207085625192548
Sulf1	1.01615460367354e-05	-3.01789629442338	0.02	0.329	0.207163439050925
Ptov1	1.02673897838721e-05	-1.93387616731493	0.143	0.49	0.2093212755238
Mapk15	1.03672976420536e-05	7.3294155774755	0.02	0.001	0.211358097028546
Rrad	1.04878528531956e-05	1.11848422558602	0.347	0.138	0.213815856118099
Rasgrp4	1.05436649992065e-05	2.56261801859414	0.082	0.012	0.214953698338823
Gm13012	1.05545191954479e-05	4.56018342115179	0.02	0.001	0.215174982837597
Gm20234	1.05815272518892e-05	3.86965245486215	0.02	0.001	0.215725596084264
Scarf2	1.07522730756907e-05	-2.28450633673403	0.041	0.36	0.219206591194106
Rgl1	1.08987785334727e-05	-4.74320688780147	0	0.291	0.222193397961908
Cbx7	1.11666942273367e-05	2.11451527203987	0.102	0.018	0.227655395212713
Nfkbie	1.11769357504467e-05	1.99951386961552	0.143	0.033	0.227864189144356
Clec11a	1.11942254114137e-05	-2.37746860531768	0.122	0.434	0.228216673462491
Cacna2d1	1.14660194296161e-05	-2.94331168902954	0.041	0.353	0.233757738111584
Asb2	1.14804778793219e-05	3.67228767772953	0.061	0.007	0.234052502525735
Bmp7	1.16397185495889e-05	2.74117978372745	0.082	0.012	0.237298942070469
Scpep1	1.16397626579691e-05	-3.30385403614112	0.02	0.325	0.237299841308017
Dusp3	1.17080526295207e-05	-2.25411432719405	0.061	0.388	0.23869206895804
Coro7	1.18601493342947e-05	2.63600290372445	0.245	0.085	0.241792864478266
Mgst2	1.22392849919504e-05	4.06469971893554	0.061	0.007	0.249522303130892
Gbp6	1.23315009550808e-05	3.3355081847979	0.082	0.012	0.251402309971233
Csgalnact2	1.24856857783115e-05	-2.04062040164374	0.02	0.327	0.254545675962437
Ehd1	1.26704317585256e-05	-3.14154643315186	0.041	0.353	0.258312092261062
Cttn	1.27094242745287e-05	-3.14657624075939	0.02	0.324	0.259107032684817
Rcn1	1.29120659984358e-05	-2.00691854282942	0.122	0.455	0.26323828951011
Cks2	1.29462608506128e-05	1.0504545468691	0.286	0.103	0.263935419961443
Dap	1.30049530137709e-05	-1.76602129118118	0.286	0.575	0.265131977091748
Arid4b	1.33824458271427e-05	1.81914353207151	0.531	0.339	0.272827923077958
Eif3i	1.34379414214283e-05	0.906285326909315	0.694	0.512	0.273959311758659
Jpt1	1.34981368996446e-05	0.628064414282106	0.531	0.273	0.275186516973055
Prrc1	1.36408878996912e-05	-2.2582280211162	0.102	0.428	0.278096781611004
Cpz	1.42192701632711e-05	-3.78938422848843	0.041	0.334	0.289888260818607
Cdon	1.42662156281575e-05	-2.85835339792777	0.041	0.352	0.290845338011248
Sra1	1.43033071118957e-05	-1.941746965324	0.122	0.46	0.291601522090217
Cdk16	1.44506748746725e-05	-4.3472888097956	0	0.285	0.294605908669948
S100a6	1.45063287190227e-05	-1.04122191768401	0.918	0.949	0.295740523594715
Clic4	1.45992453449347e-05	-1.92260095490429	0.143	0.483	0.297634814847183
Cd302	1.46835693220368e-05	-2.18116622538612	0.082	0.414	0.299353927768364
Xrn2	1.47235974375751e-05	1.77119195482568	0.51	0.333	0.300169980959843
Psap	1.48109557934072e-05	-1.46715213753358	0.531	0.742	0.301950955760192
Pitx1	1.488990163636e-05	-4.58383812922686	0	0.284	0.303560424660472
Rnf11	1.49362275872798e-05	-1.83051049393011	0.041	0.357	0.304504871821874
Hnrnpc	1.52184875445964e-05	0.960231156292122	0.592	0.394	0.310259305571687
Sar1a	1.524185147029e-05	-1.70356250867156	0.245	0.546	0.310735625924803
Prkcb	1.53529580456273e-05	2.23922790280462	0.082	0.013	0.313000755676203
Mgst1	1.53836784552539e-05	-6.1678140938767	0	0.284	0.313627052667261
Egfr	1.60230448452583e-05	-4.70938408734879	0	0.283	0.326661815260281
Rad50	1.62264842844785e-05	2.23994712503153	0.388	0.193	0.330809335107663
Mef2c	1.6305987186461e-05	-2.91974177573748	0.061	0.375	0.33243016077038
Tead1	1.69524273480765e-05	-3.69515927797588	0.02	0.312	0.345609136345236
Maz	1.70736614527013e-05	1.87038169891308	0.449	0.257	0.348080736036221
Tln1	1.71161268305876e-05	1.07544046686092	0.633	0.464	0.348946477695189
Lzts2	1.7145759407196e-05	-4.57646864517445	0	0.281	0.349550597034505
Hook3	1.73095219152321e-05	-1.99912699431767	0.122	0.452	0.352889223285836
4833438C02Rik	1.76192750572012e-05	2.79892390214233	0.163	0.043	0.359204160591162
Tmem165	1.76872843580493e-05	-2.630942056502	0.061	0.372	0.360590666207552
Adamts5	1.77804186332301e-05	-3.78985251375062	0.041	0.339	0.362489394675662
Plod2	1.77903161676015e-05	-3.28601399147523	0.061	0.364	0.362691175708891
Gm10827	1.79951449046041e-05	5.2045121837937	0.041	0.004	0.366867019170164
Lum	1.80069025400485e-05	-3.81953111817785	0.102	0.394	0.367106722083968
Mpdz	1.80491611116837e-05	-4.48717306846524	0	0.28	0.367968247583896
Limch1	1.81468724114542e-05	-4.73993516932165	0	0.28	0.369960287852317
Arih1	1.82216168254342e-05	1.64115898546221	0.449	0.255	0.371484102220128
P3h1	1.86321169992485e-05	-2.3455316145631	0.041	0.351	0.379852969263679
Als2cl	1.89396476436764e-05	3.37270616371179	0.102	0.019	0.38612259651163
Fuca1	1.90350493592121e-05	-2.00568637326515	0.163	0.487	0.388067551286257
Midn	1.92257169521393e-05	1.45355564235613	0.429	0.225	0.391954691503263
Uqcrb	1.92389938604739e-05	-1.61714133136521	0.408	0.659	0.392225367833482
Klf13	1.98242533753576e-05	1.31903936257785	0.571	0.378	0.404157053563415
Slc3a2	1.99348140713672e-05	1.17822032174139	0.592	0.416	0.406411054472963
Dusp1	1.99363017451849e-05	1.14743857998553	0.735	0.575	0.406441383679085
1700034H15Rik	2.00917030592648e-05	5.37028458441423	0.02	0.001	0.409609550269232
Muc3a	2.00917030592648e-05	5.99850593287521	0.02	0.001	0.409609550269232
Fsd2	2.00917030592648e-05	5.66748632660389	0.02	0.001	0.409609550269232
Gm39326	2.00917030592648e-05	5.81884861314554	0.02	0.001	0.409609550269232
Csrp2	2.01028297164296e-05	-5.30677262620183	0	0.278	0.40983638942885
Snrpg	2.0131832513751e-05	0.591783803754417	0.796	0.623	0.410427669457842
Gm15234	2.01886293574758e-05	5.34029404485259	0.02	0.001	0.41158558671086
0610005C13Rik	2.02372593150016e-05	4.59316422406594	0.02	0.001	0.412577005654938
Mir22hg	2.05943565422522e-05	-2.25390167979041	0.061	0.377	0.419857146826896
Cdc42ep3	2.06090557046121e-05	1.17582228458749	0.388	0.173	0.420156818649926
Golim4	2.08274343512781e-05	-1.74441615066965	0.143	0.468	0.424608904119507
Dhx9	2.12735592033875e-05	1.89440280201925	0.49	0.299	0.43370405147946
Twf1	2.13007942998575e-05	-2.73723637292887	0.041	0.345	0.434259293391196
Ier5	2.13778721854042e-05	0.999592280893226	0.612	0.393	0.435830680243835
Pdgfra	2.15561040384893e-05	-5.65407902299237	0	0.276	0.439464293032682
Bbs9	2.16765182274195e-05	2.94975414703391	0.184	0.054	0.441919177102401
Itga2	2.19942081607819e-05	-3.74894288328904	0.02	0.305	0.448395921773861
Egr3	2.20959985338771e-05	1.86610740033521	0.163	0.042	0.450471122110152
Tubb2a	2.22824111114943e-05	-1.58929646798366	0.163	0.495	0.454271515330035
Slc12a7	2.2290649689249e-05	2.18803652842194	0.143	0.034	0.454439475214719
Nfic	2.23577285007653e-05	-1.67285163987842	0.245	0.542	0.455807010945101
Tgfb3	2.24903211086386e-05	-2.00531612949893	0.041	0.347	0.458510176441816
Tex15	2.36349610850469e-05	4.25810041759143	0.061	0.008	0.48184595164085
Ccdc3	2.37182224193717e-05	-4.08436784946343	0.041	0.331	0.483543400463732
Ctsf	2.42481301790934e-05	-4.59529113420523	0	0.274	0.494346629961178
Mre11a	2.43547915821724e-05	2.63463512537244	0.184	0.054	0.496521135985749
Cdh13	2.45082650593507e-05	-5.33789935801957	0	0.273	0.499649999764984
2810013P06Rik	2.46098612236254e-05	2.99005336153844	0.245	0.088	0.501721240766052
Heatr5a	2.47710781334722e-05	-4.227326656431	0	0.273	0.505007969907097
Wwc2	2.48341626614161e-05	-1.33037444724304	0.041	0.344	0.506294074178291
Neo1	2.50365958093884e-05	-4.45436668091028	0	0.273	0.510421078766001
Smim14	2.5062495349575e-05	-1.72695729577086	0.224	0.561	0.510949092691786
Csnk1g1	2.51852701246192e-05	2.05527636691694	0.367	0.182	0.513452102030611
Mrfap1	2.53367026825384e-05	-1.25452601087676	0.367	0.641	0.516539357588911
Tuba1a	2.54722115594246e-05	-1.47366444706857	0.49	0.694	0.519301977061988
Tsc22d2	2.56580876458586e-05	1.326732251369	0.49	0.294	0.523091432836119
Adgra3	2.57123980517271e-05	-4.26745917666346	0	0.272	0.524198659080561
Rian	2.59276579226764e-05	-2.71941721277812	0.102	0.4	0.528587162069604
Tshz2	2.60568325529424e-05	-5.30008618586884	0	0.272	0.531220645256838
Tns4	2.6071263359332e-05	3.55439944761034	0.041	0.004	0.531514846106702
Cxadr	2.6369311525528e-05	4.17373255244594	0.061	0.008	0.537591154070939
Sec24d	2.63928706623476e-05	-1.75706928390448	0.061	0.374	0.538071454193281
Rnase4	2.64095840640645e-05	-2.02783160084739	0.245	0.544	0.538412190314083
Loxl3	2.65510450348536e-05	-3.32308338463975	0.02	0.305	0.54129615512556
Tkt	2.69292165751704e-05	1.17920516411216	0.51	0.318	0.549005938317999
Glg1	2.69699654838661e-05	-1.93886063756169	0.143	0.459	0.549836686319579
Dapp1	2.6977439317968e-05	2.13428717354792	0.163	0.044	0.549989055375414
Itgbl1	2.70661629343045e-05	-2.54545074111821	0.204	0.463	0.551797863741666
Medag	2.7094232401282e-05	-4.01349365677409	0.02	0.302	0.552370115964936
Adam15	2.71169175588415e-05	-4.8832149776462	0	0.271	0.552832598272103
Fat1	2.77483195734382e-05	-3.72859630091868	0.02	0.299	0.565704991143685
Gng12	2.7803605453093e-05	-2.30651369814542	0.041	0.341	0.566832104372206
Klhdc2	2.85221125481389e-05	-2.47306069046746	0.041	0.342	0.581480308518907
Ank2	2.86708238571807e-05	-4.84740377223304	0	0.27	0.584512085976343
Spats2l	2.8724301530532e-05	-2.90593745566929	0.02	0.306	0.585602335302955
Cebpd	2.97759920788653e-05	-3.04664030388829	0.082	0.384	0.607043150511827
Tle3	2.99905139141296e-05	1.97462617312671	0.286	0.115	0.61141660716736
Crispld2	3.00318253243064e-05	-4.04174958274961	0.02	0.302	0.612258822886634
Sec22b	3.01443667074116e-05	-1.98491240572269	0.102	0.416	0.614553204064
Sulf2	3.03154824028523e-05	-3.57833602434319	0.02	0.301	0.61804173974695
Cnbp	3.03711320122724e-05	0.821964430349898	0.735	0.593	0.619176268334198
Boc	3.05796124674277e-05	-3.55537079001965	0.02	0.301	0.623426559373448
Saraf	3.06108531227047e-05	1.47996346660391	0.592	0.418	0.624063462612582
Samd10	3.06287308396061e-05	4.44432847157694	0.061	0.008	0.624427935627049
Lmnb1	3.06780382850238e-05	1.5577532004394	0.204	0.063	0.625433166516781
Avl9	3.12096567401633e-05	2.39540473426434	0.265	0.104	0.63627127196171
Sept6	3.12905808133851e-05	2.18137953690852	0.408	0.221	0.637921071042482
Pim2	3.13280004360997e-05	3.60671951909143	0.061	0.008	0.638683944890765
Trim47	3.23868204563643e-05	-3.3994237033775	0.02	0.302	0.6602701086439
Vit	3.28241429744566e-05	-3.23158372809826	0.02	0.302	0.669185802820246
Arpc3	3.28262624733793e-05	0.90748022484077	0.673	0.545	0.669229013044783
Col4a1	3.28937020544886e-05	-3.57136954336288	0.143	0.441	0.670603903784859
Map1lc3a	3.30085241471432e-05	-1.76810256573579	0.224	0.546	0.672944781787808
Pbx1	3.30174716492565e-05	-2.90527776639345	0.041	0.332	0.673127194513393
Tppp3	3.30561217117913e-05	-3.12712473891398	0.061	0.35	0.673915153338289
Spred1	3.36453703910118e-05	-3.3145205817964	0.02	0.301	0.685928166161558
Slc39a1	3.39681222743825e-05	-2.50038410159963	0.204	0.53	0.692508108807836
Tmem47	3.44013468839241e-05	-4.29880138007875	0	0.266	0.701340258922561
Cxxc5	3.44955183841274e-05	-1.8967413752826	0.041	0.341	0.703260133297206
Pacs1	3.45519394708343e-05	2.36440394621121	0.245	0.091	0.704410389991898
Hoxc10	3.45828361594992e-05	-4.62850584717662	0	0.266	0.705040280783711
Gm20559	3.49674185902217e-05	1.39260185158141	0.184	0.053	0.71288076279885
Prr7	3.54558095089525e-05	2.27239131590294	0.265	0.105	0.722837588459014
Apoe	3.57356619199063e-05	-3.9560127666094	0.163	0.461	0.728542939561131
1700056N10Rik	3.61217999912769e-05	4.67226826786279	0.041	0.004	0.736415136422161
Gm14029	3.61499574410842e-05	5.63230178127261	0.02	0.001	0.736989182351384
Gm26640	3.61499574410842e-05	5.31725008407371	0.02	0.001	0.736989182351384
Gm8013	3.63146029594734e-05	5.00365368275798	0.02	0.001	0.740345810534785
A330069K06Rik	3.63971924775652e-05	5.1696460722506	0.02	0.001	0.742029563040123
Myo1c	3.64193385811181e-05	-3.09491092102324	0.02	0.3	0.742481055653254
Glt8d1	3.6482023207198e-05	-2.40421517461798	0.02	0.303	0.743759007125145
2610318N02Rik	3.65629068400707e-05	5.12998959790299	0.02	0.001	0.745407981748521
Cav2	3.7812420680441e-05	-5.19478908035973	0	0.263	0.77088182041215
Ubc	3.86089487874801e-05	0.84158720432226	0.898	0.757	0.787120638930357
Isyna1	3.8851165980455e-05	2.51256221573956	0.184	0.055	0.792058720843536
Fads1	3.90198998095082e-05	-4.24021833910899	0	0.263	0.795498697416444
Sorl1	3.90392937932395e-05	2.34147201123884	0.286	0.121	0.795894082562774
Itpripl2	3.9272437463385e-05	-1.66512275262039	0.082	0.4	0.80064718256603
Creb3l1	3.94979917415298e-05	-2.20468759284005	0.143	0.427	0.805245557634569
Srsf7	3.97420364322502e-05	1.19060819869828	0.612	0.455	0.810220896744286
Mt2	3.98882458871191e-05	-4.22218154668388	0.102	0.378	0.813201668900698
Cnp	4.04749743358564e-05	0.996636324066864	0.224	0.075	0.825163301785104
Tspan4	4.11040382410507e-05	-3.04801319602906	0.041	0.327	0.837988027620301
Arhgef18	4.14758742235469e-05	2.75038619231531	0.265	0.108	0.845568647795451
Pycr1	4.18734992893588e-05	-4.21664642182065	0	0.261	0.853675030012158
Cbx5	4.19154392931448e-05	-2.29497976012312	0.061	0.363	0.854530060869344
Tra2b	4.22011462935351e-05	0.924681232401894	0.673	0.496	0.860354769486299
Lhfpl2	4.34082790124173e-05	-3.10479422375877	0.02	0.296	0.884964584226151
Lamp2	4.35176887315404e-05	-1.02607557382504	0.245	0.573	0.887195120169915
Mir100hg	4.35442768786445e-05	-4.64929245339886	0	0.26	0.887737172724925
Mlec	4.36688412257812e-05	-1.85041044703698	0.082	0.389	0.890276666070001
Ift43	4.48099748727438e-05	-4.45596424603761	0	0.26	0.913540957730628
Pdpn	4.5318003170536e-05	-3.48908615256094	0.02	0.294	0.923898130637716
Mpzl1	4.54335911431094e-05	-2.16331632025751	0.061	0.352	0.926254622634571
Pdgfrb	4.5752576389226e-05	-5.15854822446643	0	0.259	0.93275777484715
Oaz2	4.59390408315504e-05	-2.26979062542429	0.061	0.359	0.936559225432818
Nnmt	4.59911828924151e-05	-4.57783307937437	0	0.259	0.937622245627667
Dock7	4.64719827205385e-05	-4.34029757406122	0	0.259	0.947424311723618
Chka	4.68482715422875e-05	2.19320423002928	0.306	0.134	0.955095711932615
Mdfic	4.7325018799648e-05	2.37192348952489	0.347	0.171	0.964815158268424
Pttg1ip	4.73953322257826e-05	-1.78906463164513	0.143	0.467	0.96624863808703
Clec3b	4.78361158373648e-05	-3.58859391648705	0.102	0.372	0.975234893576357
Thbs1	4.79470649933247e-05	-3.08386082760967	0.102	0.387	0.97749681401891
Fam92a	4.87934655150495e-05	-2.17409029007101	0.041	0.323	0.994752381455315
Tns3	4.90763570690605e-05	-4.48646002535888	0	0.257	1
Rab12	4.95851386325712e-05	-2.2601518287037	0.041	0.329	1
Tspan6	4.95880558604799e-05	-4.33998397240451	0	0.257	1
Pak2	4.97204561451037e-05	1.15635963597679	0.551	0.385	1
Diaph1	5.00181958085018e-05	1.40126875913403	0.408	0.215	1
Slc25a4	5.01313334621436e-05	-1.26300764454534	0.531	0.679	1
Dpysl2	5.01582788425763e-05	-1.69314322641118	0.184	0.51	1
Map1b	5.03311315962812e-05	-2.60919315970599	0.082	0.375	1
Gm26670	5.06087824980604e-05	3.83643159848051	0.041	0.004	1
Kank2	5.11540494865089e-05	-4.54374937328909	0	0.256	1
Osbpl1a	5.11540495049829e-05	-4.25920512883963	0	0.256	1
Dag1	5.2090747337611e-05	-2.20910036413129	0.082	0.384	1
Dkk2	5.2248051761226e-05	-3.61233574194047	0.02	0.29	1
Rflnb	5.2440236788751e-05	-2.88412068048265	0.061	0.343	1
1810055G02Rik	5.26311394949541e-05	-4.08232747137737	0	0.256	1
Akap12	5.2631139566891e-05	-5.04366372707963	0	0.256	1
Rab23	5.27674311719778e-05	-4.27900807248339	0	0.256	1
Rpn1	5.39146405489248e-05	-0.909182475306269	0.122	0.448	1
Metrnl	5.5366344028194e-05	-2.92516702682261	0.041	0.322	1
Scara3	5.54201373939095e-05	-3.41700285797417	0.02	0.289	1
Sh3d19	5.56166630960536e-05	-2.65801952617116	0.02	0.292	1
Dusp11	5.56909160474744e-05	1.49178942453513	0.531	0.38	1
Gask1b	5.6141877420223e-05	-4.71875288539676	0	0.254	1
Angptl7	5.62211300612949e-05	-3.97355066425668	0.265	0.503	1
Brd2	5.80482090780929e-05	1.30446308100698	0.612	0.456	1
Islr	5.82067027152987e-05	-3.16438526035435	0.041	0.316	1
Cped1	5.8388923099622e-05	-3.28038510792699	0.02	0.288	1
Trp53i11	5.87468062725166e-05	1.41989088039238	0.163	0.045	1
Gm10382	5.89333802991749e-05	5.14818401032556	0.061	0.008	1
Kcnma1	5.91111497114256e-05	-4.3782067549865	0	0.253	1
Plppr3	5.95739015413758e-05	3.77637229402389	0.041	0.004	1
Asph	5.97358585898383e-05	-3.04816854888585	0.02	0.289	1
Anxa6	5.9893128376306e-05	1.18759206258438	0.612	0.457	1
Rab18	6.01324049390866e-05	-1.74049654153762	0.163	0.486	1
Il17ra	6.01586597183227e-05	2.49105462241639	0.143	0.037	1
Myoc	6.07800912997009e-05	-6.15348855773989	0.02	0.278	1
Trps1	6.07890361299466e-05	-1.99600573803935	0.163	0.456	1
Efcab8	6.08311931661636e-05	5.73087517400689	0.02	0.001	1
Pdcd10	6.09287658869842e-05	1.24352452908668	0.531	0.354	1
Ccr9	6.09622944597252e-05	5.97312835418257	0.02	0.001	1
Gm49733	6.09622944597252e-05	5.8769930357623	0.02	0.001	1
Spef2	6.1093663241327e-05	5.58536542297506	0.02	0.001	1
Gm19710	6.12253000227035e-05	4.70614634901966	0.02	0.001	1
Gm5129	6.12253000227035e-05	5.42901258188254	0.02	0.001	1
Ramp3	6.12940118512642e-05	4.15988401972091	0.061	0.008	1
Kif23	6.15993999273245e-05	1.58959703841533	0.143	0.036	1
Scx	6.16091916334421e-05	-3.11178514156864	0.102	0.368	1
Gm33280	6.1754537412367e-05	4.05201380216979	0.02	0.001	1
Adgrl2	6.1776451247862e-05	-2.37921322831882	0.041	0.323	1
Lama4	6.18286952090449e-05	-3.34222148165614	0.02	0.286	1
Smo	6.2290196870902e-05	-1.99309931827785	0.02	0.291	1
Tsen34	6.23592723472255e-05	-1.63178464320174	0.102	0.416	1
Btf3	6.25659663549198e-05	0.632077957275015	0.837	0.701	1
Lix1l	6.25965169862919e-05	-3.01182785169505	0.041	0.313	1
Sinhcaf	6.33397042600579e-05	3.27968828242667	0.143	0.037	1
Cpxm2	6.39339013183135e-05	-2.76039754518296	0.143	0.402	1
Wsb2	6.46325821458928e-05	-2.9668095055359	0.02	0.287	1
Col8a2	6.48395487833614e-05	-4.48778452397418	0	0.251	1
Cabin1	6.58949329553794e-05	2.29336494619536	0.286	0.123	1
Fbln2	6.63865780033465e-05	-4.33849077889447	0.02	0.28	1
Selenop	6.70954853134049e-05	-1.86628960735532	0.224	0.55	1
Chd1	6.71538280551448e-05	1.61251436189473	0.367	0.189	1
Plxnb2	6.75530736344348e-05	-4.31392139082159	0	0.25	1
Gmnn	6.78950541533002e-05	2.3799608820293	0.143	0.037	1
A930037H05Rik	6.79853179441164e-05	5.97468925992142	0.061	0.009	1
Col5a1	6.80682629770295e-05	-3.26908614079807	0.122	0.394	1
Acot7	6.88884524006018e-05	2.21659734046667	0.286	0.124	1
Ube2e2	6.94814544244319e-05	-4.07926887918523	0	0.249	1
Pxdn	6.99023685008556e-05	-3.14252091463512	0.02	0.284	1
Chpt1	7.00265565079999e-05	-3.0428590230039	0.02	0.285	1
Egfl6	7.0693119173301e-05	-3.90852296533924	0.02	0.278	1
Fibin	7.09496747743172e-05	-2.50229228697724	0.143	0.423	1
Reck	7.16731355327415e-05	-2.68535787296138	0.041	0.315	1
Usp3	7.25277164181296e-05	2.06198897846682	0.306	0.141	1
Pid1	7.30748853636367e-05	-3.51264775729433	0.02	0.282	1
Camk4	7.4270794230076e-05	3.61666684296313	0.184	0.059	1
Ssr1	7.45161133697786e-05	-1.47515458025729	0.224	0.529	1
Zfp354c	7.52042552931885e-05	-3.99877624584754	0	0.247	1
H2-T22	7.67157505570716e-05	1.69481535257751	0.367	0.191	1
Bcl2a1b	7.67951180075186e-05	2.02434492020527	0.122	0.028	1
Sema3b	7.83904298942938e-05	-2.57928705243204	0.082	0.352	1
Fzd1	7.84973493790472e-05	-1.9049368479527	0.02	0.285	1
Itih5	7.88673174650848e-05	-2.34233574712838	0.082	0.365	1
Sntb2	7.89336080641494e-05	-1.27680763029418	0.102	0.414	1
Ergic3	7.89575152818289e-05	-1.23328775877025	0.163	0.508	1
Stub1	7.90302623608102e-05	-1.5850934468311	0.143	0.468	1
Git2	7.90580691045823e-05	1.567539381854	0.388	0.207	1
Tnfsf12	8.01607129625326e-05	-3.22417872541637	0.02	0.281	1
Slc35a2	8.03309714544266e-05	-2.39850658609976	0.02	0.284	1
Ghr	8.03500914901279e-05	-4.35791326681105	0	0.246	1
Gns	8.07316717005126e-05	-3.47484595837821	0.02	0.28	1
D030028A08Rik	8.14806417207379e-05	3.38522536964279	0.061	0.009	1
Srpx2	8.15846710367572e-05	-4.5520252571662	0	0.246	1
Cnpy2	8.26462810015623e-05	-1.54219392532003	0.224	0.505	1
Zfp521	8.28374324452252e-05	-4.08619963181976	0	0.245	1
Dnajc25	8.3343648667924e-05	-1.99959962199766	0.061	0.347	1
Tpm2	8.45208723565848e-05	-2.89653726429418	0.143	0.424	1
Bmpr2	8.48233129465249e-05	-1.85891787851008	0.082	0.38	1
Trp53i13	8.51518161482313e-05	-1.99534698769201	0.041	0.318	1
Rsrc2	8.57269670766783e-05	1.3059701032043	0.551	0.41	1
Timm8b	8.58943505520031e-05	-2.0650202412378	0.082	0.373	1
Id1	8.80217449356724e-05	-3.69271010834371	0.02	0.277	1
Slc20a1	8.83009603410194e-05	2.29257325900209	0.265	0.109	1
Unc119	8.8600296697077e-05	1.7718633828229	0.388	0.209	1
Dock5	8.89285281853396e-05	2.90983782052458	0.082	0.015	1
Sgce	8.9211707155859e-05	-2.41250632293304	0.041	0.315	1
Fbln1	8.94707283501472e-05	-4.26438345823966	0.02	0.275	1
Fkbp11	9.01069865694858e-05	-2.39653695467948	0.061	0.333	1
Yipf3	9.10710204405849e-05	-1.76287240866781	0.122	0.424	1
Cgref1	9.13776588679921e-05	-2.71337036511056	0.061	0.327	1
1700007L15Rik	9.1592692689484e-05	4.00397779743088	0.082	0.015	1
Agpat5	9.19797042779953e-05	2.2577575213393	0.347	0.178	1
Ifngr1	9.24770175793177e-05	1.39922075452288	0.51	0.312	1
Cd34	9.24887026481235e-05	-5.07541642413658	0.02	0.269	1
Cd109	9.28391035531426e-05	-4.87028359793353	0	0.242	1
Ncam1	9.42990383280509e-05	-3.41593342452679	0.02	0.275	1
Klf3	9.43715859436695e-05	1.58865707312483	0.531	0.352	1
Selenof	9.44469459997915e-05	-1.11201131401738	0.592	0.701	1
Nptn	9.55804592943966e-05	-1.67408604881015	0.224	0.523	1
Emp2	9.58292199444657e-05	-3.39827548451462	0.02	0.276	1
Gm42903	9.74888706059131e-05	6.58949946366394	0.02	0.001	1
St14	9.74888706059131e-05	6.07026064510446	0.02	0.001	1
4921524J17Rik	9.76049331058612e-05	1.61613269705699	0.367	0.189	1
Gpr52	9.7688454732139e-05	5.85150929363482	0.02	0.001	1
Vmn1r4	9.7688454732139e-05	4.95734405370927	0.02	0.001	1
Zfp9	9.78935444371474e-05	-3.89063676255133	0	0.241	1
Tjp3	9.82895242647978e-05	4.60728609702486	0.02	0.001	1
Jam2	9.83884508134686e-05	-4.53550918554299	0	0.241	1
Praf2	9.84882286081517e-05	-2.51230698235714	0.041	0.311	1
Aopep	9.95379917203186e-05	-1.98236768661951	0.102	0.4	1
Slc7a6os	9.96070405596911e-05	2.34009726671381	0.224	0.084	1
Cxcl3	9.96364687768993e-05	1.05098818435457	0.041	0.004	1
Naip6	9.99094919201443e-05	3.33176549550468	0.02	0.001	1
Gpc3	0.000100317125055273	-3.63607688652074	0.02	0.274	1
Ppp1cc	0.000100379141908737	1.26018752990745	0.571	0.419	1
Mdk	0.00010238618337739	-3.17055785537771	0.02	0.275	1
Mypopos	0.000103327833357482	3.88987285334194	0.041	0.004	1
Hmgn1	0.000105048667573925	-1.18637810672614	0.265	0.58	1
Phf11c	0.000105333768283063	3.65549215377384	0.041	0.004	1
Pde4dip	0.000105574149321202	-3.96257776105544	0	0.239	1
Sec13	0.000105656147866818	-1.64523605711008	0.122	0.431	1
Atp1b1	0.000105791937122754	2.05034289676368	0.184	0.059	1
Pgrmc2	0.000106081284926471	-2.75100212662205	0.02	0.276	1
Acan	0.000106551243401968	-4.3375187305506	0.041	0.29	1
Ost4	0.000106552040474439	-1.32527596470733	0.429	0.634	1
Anxa4	0.00010707072683175	-2.64566726131035	0.041	0.305	1
Tnfaip6	0.00010717811332315	-5.86450778535619	0	0.239	1
Clic1	0.000107343161382477	0.766543395219593	0.735	0.619	1
Atxn7l3b	0.0001079080736725	-1.63865010040686	0.163	0.473	1
Epn2	0.000107988832521646	-4.31913994151553	0	0.239	1
Gapdh	0.000108790125054647	0.559553989444601	0.878	0.681	1
Cxcl14	0.000108805430325411	-6.33770530122542	0	0.239	1
Fbn2	0.000109279623912801	-2.8469323751269	0.02	0.275	1
Pfdn5	0.000109306335991898	0.555539637193596	0.816	0.697	1
Acap2	0.000109849958840127	-2.55017119293642	0.041	0.307	1
Scp2	0.000109989553810669	1.05463717623337	0.612	0.459	1
Smim7	0.000111394393758106	-0.685655129741406	0.102	0.408	1
Trim2	0.000111850579581548	-4.20377115569272	0	0.238	1
Mrpl24	0.000112030659505765	1.35848494946334	0.469	0.299	1
Bcl2l11	0.000112171013809135	2.51295201042344	0.224	0.084	1
9530068E07Rik	0.000112732351856398	-1.56270631003656	0.143	0.448	1
Gkap1	0.000114402686871218	-4.1742194104945	0	0.238	1
Clint1	0.000114617204064481	1.43656692872658	0.531	0.388	1
Tax1bp3	0.000115357183578173	-2.96513088446254	0.041	0.301	1
Cdc42ep5	0.000115970220114839	-1.99578124823329	0.02	0.276	1
Ccn4	0.000116061165723885	-3.19663014039977	0.02	0.271	1
Ltbr	0.000116135011925354	-4.08125263637579	0	0.237	1
Wtip	0.000117010579190354	-4.15679744322815	0	0.237	1
Ly6a	0.000118393494462497	-3.99303092365035	0.122	0.365	1
Cxcr4	0.000118773532992363	1.5316031320294	0.122	0.029	1
Myo9a	0.000119573822611901	-2.06836331581639	0.02	0.275	1
Stim1	0.000121234115736081	2.22594510820939	0.347	0.18	1
Nol4l	0.000122971846780996	2.25618810717729	0.122	0.03	1
P4ha1	0.000123616105694778	-2.05585773597713	0.265	0.517	1
Ncf4	0.000123889755312679	1.24844530202649	0.102	0.022	1
Fam162a	0.000124354863052781	-2.00249196603524	0.122	0.414	1
Igf1r	0.000125161670319137	-1.13260178972932	0.02	0.275	1
Tcea3	0.000125543842118762	-1.6490974286915	0.082	0.355	1
Steap3	0.00012643670091697	-4.57135321622957	0	0.235	1
Vat1	0.000127812571317806	-2.25669213169634	0.102	0.384	1
Serpine2	0.000127851200394649	-5.14252229887077	0.02	0.262	1
Dusp6	0.000130789331592216	1.9917140246777	0.306	0.14	1
Fahd2a	0.000131598416455415	2.53507471380129	0.122	0.031	1
Bod1	0.000131612374256224	-2.11993360578809	0.02	0.273	1
Aldh2	0.000132685088381078	-1.90203657006144	0.122	0.416	1
Mafb	0.000132707273869863	-3.28461924551697	0.041	0.297	1
Abracl	0.000132729618772626	1.3451001636659	0.51	0.35	1
Arhgap18	0.0001334906220958	1.88328981078666	0.265	0.109	1
Cry2	0.00013356339680455	-4.10999044985328	0	0.234	1
Zfp52	0.000133875141031644	2.9433782859039	0.143	0.04	1
Slc39a13	0.000135022179903514	-1.66298463133509	0.102	0.383	1
Eif5a	0.000135172233621162	0.661534815154446	0.837	0.687	1
Zfp651	0.000135934921851765	-2.66082931212236	0.02	0.271	1
Loxl2	0.000136464867291935	-2.25147865086476	0.306	0.519	1
Atp6v1a	0.000137104307216282	-2.49951139537507	0.061	0.329	1
Atox1	0.000137123085438309	-1.39351045600737	0.367	0.663	1
Gpr180	0.000137871503248959	-1.52883762955928	0.061	0.343	1
Pole4	0.000138413710750751	1.53687647807908	0.449	0.282	1
Tm9sf2	0.000138866791970477	-1.4473844023071	0.163	0.464	1
Txndc9	0.000139088371688858	-2.10377311299019	0.041	0.306	1
Serbp1	0.000139361137569665	0.643485183962428	0.776	0.618	1
Phip	0.000140171340636559	1.23820337790169	0.49	0.314	1
Tgif2	0.000140834837742353	3.02348881765216	0.122	0.031	1
Arid1a	0.000141118658610321	1.26294898403671	0.449	0.276	1
Cast	0.000141732458075656	1.0575398014079	0.592	0.455	1
Scd2	0.000142593358556872	-1.87009780768756	0.143	0.432	1
Dip2c	0.000144342580807715	-1.8088947342182	0.02	0.271	1
Unc50	0.000145196374322872	-1.9412089236699	0.082	0.368	1
Slc39a7	0.000145398937653581	-1.23644943793387	0.122	0.437	1
Ssh2	0.000147046297772611	2.36086890525693	0.327	0.164	1
Rab6a	0.000147134878234944	-1.71519197899744	0.143	0.447	1
Mat2b	0.000147222705884446	1.08817932522124	0.51	0.358	1
Stmn1	0.000147729327084714	0.814834117687768	0.306	0.127	1
Serf2	0.000149762370576785	-0.640367683442556	0.878	0.852	1
Tbr1	0.000149828425312197	6.05830801266976	0.02	0.001	1
Cabyr	0.000149828425312197	6.98438875168758	0.02	0.001	1
9930111J21Rik1	0.000150120498056438	5.29139621316206	0.02	0.001	1
Spty2d1	0.000150250108711867	2.12027897681479	0.388	0.225	1
Gabrd	0.00015070625234593	5.02674133394803	0.02	0.001	1
Slc18a1	0.00015070625234593	5.83311224550072	0.02	0.001	1
4930579G18Rik	0.000150999935722493	5.12068880917798	0.02	0.001	1
Arhgef25	0.000151532735558369	-2.28133298168917	0.02	0.269	1
Tenm3	0.000151971719625503	-3.92547729950361	0	0.231	1
Mrpl17	0.000152478402959287	-2.0152950902001	0.102	0.386	1
Adgrg2	0.000153238084411207	-3.01582004470533	0.02	0.266	1
Mob3a	0.000154208994896383	2.4642503865487	0.204	0.074	1
Sema3a	0.000154691146922289	-3.3855325375497	0.02	0.263	1
Cd200	0.000156166073347855	-5.48596848117946	0	0.23	1
Ddost	0.000156786046868222	-1.58563474258435	0.306	0.539	1
Rara	0.000157484031216335	2.06954667769727	0.327	0.165	1
Slfn8	0.000160618811275275	2.30498145517069	0.061	0.009	1
Capzb	0.000162403455949735	0.564580485432967	0.714	0.561	1
Armh4	0.000162465601945082	-4.04194844422138	0	0.229	1
Col11a1	0.000162695657563543	-3.05292618834772	0.367	0.534	1
Gpsm2	0.000165297604494442	-4.11002496383236	0	0.229	1
Ctnnbip1	0.000165465532549836	-3.73627172512891	0.02	0.259	1
Srsf2	0.00016588773253236	0.915996298575237	0.694	0.585	1
Aig1	0.00016690353292605	-2.2380378294327	0.061	0.328	1
Cgnl1	0.000166915027770204	-3.46190713911055	0.02	0.26	1
Tmem214	0.000167854485995686	-1.97162400188736	0.041	0.302	1
Pacsin1	0.000169120747748587	5.16534888285845	0.041	0.005	1
Tut4	0.000169828354672771	2.15449237054349	0.429	0.269	1
Hspa4	0.000170511431630082	1.3807655965061	0.49	0.332	1
Hells	0.000170826299406418	2.17059251470563	0.143	0.04	1
Trip6	0.00017147915473522	-3.19580912862886	0.02	0.261	1
Fap	0.000173421438803982	-2.600675688752	0.02	0.265	1
Cop1	0.000173848333403461	-1.70021339416991	0.041	0.302	1
Phldb1	0.000175110607604461	-3.00592429776135	0.02	0.263	1
Gna11	0.000175649857824663	-1.32318826593909	0.082	0.369	1
Dpt	0.000175823074443632	-4.7050286597852	0.041	0.278	1
Cope	0.000176607102730548	-1.36302642383302	0.286	0.546	1
B3gnt9	0.00017698264251152	-2.57886632264393	0.02	0.265	1
S100a1	0.000177857962542957	-2.25207322533294	0.061	0.327	1
Rpn2	0.000179699285550411	-1.01488354656254	0.265	0.55	1
4932438A13Rik	0.000182386276249578	1.87219509691813	0.429	0.276	1
Ergic1	0.000183565185903294	-1.5582108239165	0.061	0.328	1
Mif	0.000186052636736416	0.599906047439006	0.714	0.506	1
Pan3	0.000186851324678778	1.32844655360886	0.408	0.233	1
Lyrm9	0.000189066804348469	2.73770029187051	0.082	0.016	1
Prrc2c	0.000189965175358129	1.05626011666354	0.673	0.533	1
Atad2	0.00018999573458987	1.72319123100393	0.327	0.16	1
Calhm5	0.000191122624099359	-4.15271095843957	0	0.225	1
Trim34a	0.000191652276824707	4.15742896540675	0.082	0.016	1
Dpy19l1	0.000192485146640865	-2.86727103629372	0.02	0.261	1
Pak1ip1	0.000192922818086432	1.69001081775048	0.388	0.225	1
Fgl2	0.00019420347260824	0.315967899045175	0.306	0.127	1
Tgfb1i1	0.00019490886420707	-4.26669897384664	0	0.225	1
Eif5	0.000195208617586175	0.645126259849797	0.755	0.565	1
Twsg1	0.000197619136676748	-1.53257951027149	0.082	0.363	1
Pitpna	0.000197902352757748	0.891771917090347	0.531	0.365	1
Cdc16	0.000200131794471437	-0.273514602364776	0.061	0.329	1
B230118H07Rik	0.000201708446874457	-4.02620600214977	0	0.224	1
Lrrc59	0.000203967952221444	-1.84424977640434	0.122	0.397	1
Wfdc1	0.000205340261892188	-2.85888344227294	0.02	0.259	1
Mydgf	0.000206919865022966	-1.42392386185821	0.143	0.44	1
Sec14l1	0.000207575218019869	-2.26777719598329	0.041	0.294	1
Fat4	0.000210785427396742	-4.07355618146724	0	0.223	1
Ssr4	0.000211029705305537	-1.28392824847491	0.551	0.666	1
Cul4a	0.000211891991379167	-3.30013609208111	0.02	0.254	1
Eif3k	0.000213110293374961	0.533871533026511	0.735	0.588	1
Cspg4	0.000213337916483893	-2.87256310963323	0.02	0.259	1
Luzp1	0.000213668334134343	-1.87814268246439	0.082	0.358	1
Ndn	0.000215252773102	-2.18933815639694	0.102	0.374	1
Plcxd2	0.000216279213316979	3.64376344975586	0.061	0.01	1
Bag3	0.000216710070889771	-3.10129347582332	0.02	0.257	1
Piezo2	0.000217583177688406	-4.15049621721059	0	0.222	1
Gulp1	0.000218114696551478	-4.08609730106759	0	0.222	1
Ppp2ca	0.000219159599602221	1.10350927104931	0.571	0.444	1
Cdc42se2	0.000220410695634124	1.6223867734273	0.306	0.147	1
Phf11b	0.000220454195809617	1.67595034095765	0.061	0.009	1
Gm47283	0.000220766187402458	1.39974271541393	0.408	0.232	1
Ipmk	0.000221247518618428	2.38924910598651	0.204	0.075	1
Gpx3	0.000221253366155418	-5.51334637952821	0.02	0.249	1
4930417O13Rik	0.000222075580525756	6.29209191254938	0.02	0.001	1
Sp6	0.000222902507038618	5.41853927564575	0.02	0.001	1
Yap1	0.000222954705901098	-3.93285900544146	0	0.221	1
Creb3l2	0.000223722725992818	-1.60994319333067	0.041	0.295	1
Mia3	0.000225349994191508	-1.64295166273797	0.163	0.444	1
1700066B19Rik	0.000225400663282393	3.73529678807321	0.02	0.001	1
Myo5a	0.000226238394979514	-4.23274386656241	0	0.221	1
Rpa1	0.000230879102903085	1.86759959526762	0.286	0.133	1
Eln	0.000231784103556147	-3.54542674722709	0.122	0.384	1
Cnih1	0.000232195088077344	-1.32136802320478	0.122	0.42	1
Ugdh	0.000232590553769708	-3.48008982457607	0.041	0.284	1
Zcchc24	0.000233030495519454	-3.26306848441042	0.02	0.254	1
Ctnnd1	0.000233512831296064	-4.17366122243092	0	0.22	1
Pla2g12a	0.000234022235304692	-2.68914477304927	0.02	0.257	1
Nav2	0.000234903185480699	2.12901890150065	0.184	0.062	1
Ctnnb1	0.000237137424667741	-1.72105143513584	0.224	0.509	1
9930111J21Rik2	0.000238106436019716	3.4646486394934	0.102	0.023	1
Paip1	0.000238110625678595	-2.49536882469372	0.02	0.256	1
Csad	0.000238609587435351	-1.42425989134198	0.02	0.259	1
Snx7	0.000238983483718718	-2.43503211798614	0.041	0.29	1
Idh1	0.000240138197742808	-2.23518846770408	0.061	0.321	1
Nxn	0.000240426289394819	-3.75362842488928	0	0.219	1
Matn4	0.000240507537425728	-3.55245268590781	0.02	0.253	1
Ro60	0.000241597442696443	-3.99508282174002	0	0.219	1
Gpr153	0.000242185068253412	-3.84598259816556	0	0.219	1
Slc12a4	0.000245699054015139	-2.52718833182692	0.02	0.257	1
Rassf8	0.000245739696193177	-3.80975750675586	0	0.219	1
Ndrg4	0.000248137173817854	-3.98674901887495	0	0.219	1
Stxbp6	0.000250557731079485	-3.56921998212518	0.02	0.249	1
Pcsk6	0.000251210170416593	-3.00438622265717	0.02	0.254	1
Ccdc186	0.000251674525662909	-2.01140408196577	0.061	0.322	1
Cops7a	0.000252891812780578	-1.55117414511068	0.061	0.326	1
Cyp20a1	0.000256053503644427	-2.26284355813004	0.041	0.29	1
Son	0.000256272019449609	0.549196748021921	0.837	0.632	1
Kdm5a	0.00025720959652994	1.36972412672341	0.429	0.268	1
Pamr1	0.000258189813143316	-2.0939590898576	0.082	0.342	1
Cep97	0.000258613174966531	2.78801589094977	0.143	0.042	1
Donson	0.000262591224772717	2.74596557752053	0.102	0.024	1
Rpl9-ps6	0.000263198929262573	1.41743368976601	0.306	0.144	1
Crk	0.000265409830772386	-1.97281909410955	0.082	0.348	1
Slc2a3	0.000266646292085651	3.27057498662431	0.163	0.053	1
Ccdc28b	0.000266846639241217	-4.24159958905088	0	0.217	1
Sema3d	0.000266932572619633	-3.07974775519739	0.02	0.252	1
Pcbp4	0.000268140873941059	-4.10744321990215	0	0.217	1
Lman1	0.000268592555952461	-1.35007634956146	0.224	0.495	1
Ankrd40	0.000275020493409185	-2.4461602163363	0.02	0.254	1
Pea15a	0.000275598362033066	-1.65560432088844	0.082	0.353	1
Pkd1	0.000277064749696746	-1.18218257845304	0.122	0.408	1
She	0.000280629239012987	1.89544677417315	0.102	0.023	1
Tm9sf4	0.000280762093080956	-1.8144628984659	0.061	0.322	1
Bclaf1	0.00028115565876307	1.02040804587017	0.592	0.449	1
Cblb	0.000283456860890977	2.68400574184289	0.286	0.136	1
Erap1	0.000285844515927625	1.6380730850509	0.204	0.075	1
Jcad	0.000286904142687787	-4.09098044130866	0	0.215	1
Atp1a2	0.000288987550093752	-4.41533076122081	0	0.215	1
Tmem184b	0.000290856651303341	-2.02502336710904	0.041	0.286	1
Ifi30	0.00029167885857053	-2.41811644574188	0.102	0.359	1
Pkig	0.000298009073753914	-1.84619003743548	0.041	0.283	1
Aldh18a1	0.000305731926353094	-2.69851691955838	0.02	0.25	1
Csrnp2	0.000306270675875889	3.11559505635964	0.102	0.024	1
Pcsk5	0.000307661467312775	-3.92311333556501	0	0.213	1
Fkbp14	0.000308034260186805	-1.35358316620093	0.082	0.347	1
Unc45a	0.000310792160474378	2.29273793644989	0.245	0.105	1
Gpi1	0.000312031805057149	1.02605520264052	0.551	0.394	1
Brd7	0.000314328554700983	-2.88509699085648	0.02	0.249	1
Mesd	0.000314556340494897	-2.09227548162713	0.041	0.286	1
Itm2a	0.000315348367066458	-2.54156316813527	0.286	0.516	1
1700124L16Rik	0.000317241861435848	6.54686447318187	0.02	0.001	1
Capn6	0.000317697128326282	-2.69715527114547	0.02	0.249	1
Gtpbp4	0.0003177340250789	1.57936752474053	0.367	0.208	1
Gm10603	0.000317806282173681	6.36168024430381	0.02	0.001	1
G430095P16Rik	0.000317858777042647	3.33368803863891	0.082	0.017	1
Gm50103	0.000318937944815565	5.26606487103368	0.02	0.001	1
Hist1h2ad	0.00032007337865069	4.43682275973441	0.02	0.001	1
E230032D23Rik	0.000322928538373809	3.92537274109666	0.02	0.001	1
Mymx	0.000322928538373809	3.92506702399267	0.02	0.001	1
Gm45833	0.000324653058286671	3.84480873012718	0.02	0.001	1
Aldh1l2	0.000325140151760441	-3.81270220766087	0	0.212	1
Ppp2r5a	0.00032517537570721	1.86694642543768	0.408	0.245	1
Ahnak2	0.000328275502376669	-4.870410450874	0	0.212	1
Zfyve21	0.000331000144114465	-1.32744953484497	0.041	0.286	1
Ank	0.000332528166079715	-1.88916059989707	0.041	0.283	1
Aqp1	0.000336101525521685	-3.87364791901626	0.041	0.271	1
Dnm3os	0.000337856396407582	-4.24180461117645	0	0.211	1
Pdcd4	0.000338930298621376	1.03330807852518	0.429	0.254	1
Twf2	0.000341965256510406	2.5367769150617	0.327	0.173	1
Herc6	0.000350027962377236	2.82259166807757	0.122	0.033	1
Myl12b	0.000351210778299029	0.947292319931854	0.592	0.446	1
Snhg12	0.000353763988974836	1.80117533658225	0.388	0.232	1
Plscr3	0.000355271419387546	-4.11079851017214	0	0.21	1
Calcrl	0.000356142683367099	1.3527508372227	0.204	0.074	1
Aspn	0.0003565838846011	-3.27207028667871	0.102	0.336	1
Bhlhe40	0.00035900803205898	1.22570486249488	0.531	0.388	1
Arhgap27	0.000366674431497954	2.52736394894876	0.102	0.024	1
Ninj1	0.000367485762028792	-1.78477065885945	0.082	0.343	1
Cnot4	0.000369467070523207	1.39438373889023	0.388	0.228	1
Smpdl3a	0.000369929719774821	1.44793570088534	0.347	0.183	1
Socs1	0.000372108465249523	1.84966796879854	0.306	0.153	1
Atg2a	0.000372199963389062	2.3521509372254	0.204	0.078	1
Serpinb6a	0.000372880501962388	-1.70343221513691	0.286	0.559	1
Letm2	0.000373787152542317	2.630929335256	0.163	0.054	1
Ywhaz	0.000375295523134086	0.617063342540567	0.694	0.568	1
Gaa	0.00037795454763267	-2.59549516171181	0.02	0.245	1
Itga5	0.000378929418724845	-4.33410069234725	0	0.208	1
Efs	0.000384388124958553	-3.67800194856293	0	0.208	1
Lama2	0.000390851894911966	-4.8483255782938	0	0.207	1
Arl1	0.000390911911624301	-1.35255922204466	0.347	0.556	1
Trim12a	0.00039241023981145	2.24961522153683	0.163	0.054	1
Mcrip1	0.000395115678310644	-1.42138126177882	0.265	0.526	1
Myh10	0.000395532523674956	-3.8888666911608	0	0.207	1
Sfrp2	0.000400591044559804	-4.8686500066992	0.02	0.238	1
Ppfibp1	0.000403759917322732	-1.5039475667863	0.082	0.347	1
Psme2b	0.00041096994562428	3.44983099589012	0.061	0.01	1
Dennd6b	0.000412547008475312	3.17772193934285	0.061	0.01	1
Mfsd13a	0.000413920437559658	3.43571771640838	0.041	0.005	1
Ramp2	0.000415784493085532	-5.7401885588474	0	0.206	1
Adam9	0.000416204427751838	-3.02399464734918	0.02	0.241	1
Rftn2	0.000416615709019705	-2.42538761213022	0.02	0.243	1
Gm17056	0.000416686997048615	2.28403571642393	0.224	0.092	1
Socs3	0.00042248594767586	-2.04674689347895	0.204	0.462	1
Cbx6	0.000422760398872319	-1.85672131039557	0.061	0.311	1
Ccn2	0.000426880429192302	-2.47099197298141	0.122	0.374	1
Pdlim4	0.000427941972172955	-1.69017266399778	0.082	0.34	1
Tmem256	0.000428566836735812	-1.31209969131331	0.204	0.52	1
Selenon	0.000430815450364579	-1.51220083426428	0.02	0.244	1
Dsel	0.000431670872506927	-1.81105746918034	0.061	0.311	1
Yy1	0.000433860660451986	1.39103953114611	0.51	0.373	1
Kctd1	0.000434961113662634	-3.70305930513358	0	0.205	1
Tpst1	0.000436560240722349	-1.39435528351568	0.122	0.4	1
Phf2os1	0.000441029547365262	6.13226391740321	0.02	0.001	1
Clec2d	0.000441494085326229	1.21374970741335	0.245	0.1	1
Acpp	0.000443288554095938	5.27684626703323	0.02	0.001	1
Srprb	0.000443378369154707	-2.14342505416448	0.041	0.277	1
Casc4	0.000443893765724179	-1.38626259005198	0.082	0.344	1
Ctse	0.000444043953241427	4.78596425059905	0.02	0.001	1
Gm26571	0.00044480055375801	4.22529127135299	0.02	0.001	1
Ctsw	0.00044480055375801	3.77966157723097	0.02	0.001	1
Trim30a	0.000446017709498071	1.61198597662679	0.122	0.033	1
St6galnac5	0.000447077581101024	3.97750974970485	0.02	0.001	1
Tmem43	0.000448978325410814	-2.40920054040547	0.061	0.303	1
Ly6c1	0.000451149701676102	-2.14420610664113	0.082	0.316	1
Hist1h2bh	0.000451408711486636	4.18972762712805	0.041	0.005	1
Slc44a1	0.000451700312436975	-2.04615155332074	0.082	0.331	1
Palm	0.000451764728032432	-4.1393378308583	0	0.204	1
Hcfc1r1	0.000453646631800044	-1.31448816549524	0.245	0.523	1
Nrk	0.000456061861061618	-4.79264547304777	0	0.203	1
Rpl41	0.000457113372761616	0.151919375115789	1	0.969	1
Rps27rt	0.000459409415554846	0.83048366375086	0.408	0.228	1
Tmed5	0.000467946566311721	1.20280923637021	0.388	0.219	1
Scaf11	0.000468867319186519	1.15850100955784	0.551	0.419	1
Cdr2l	0.00047814186647797	-3.60258089950097	0	0.202	1
Cxcl12	0.000483640280327703	-3.66287346881053	0.061	0.288	1
Nbeal2	0.000486729997986337	2.6386762524142	0.061	0.01	1
Slc35f5	0.00048790568451898	-2.73520885508203	0.02	0.238	1
Zfp771	0.000492407733685341	-1.91752699924642	0.041	0.275	1
Ncald	0.000493039483939383	-3.62963166346232	0	0.201	1
Armcx2	0.00049420370102294	-3.67285117219475	0	0.201	1
Col8a1	0.000494343620008127	-2.76795189829941	0.041	0.267	1
Pdxdc1	0.00049476061249653	-1.12093972803977	0.061	0.311	1
Cdc42bpb	0.000496540045833865	-3.85427198255908	0	0.201	1
Crabp1	0.000503186849964415	-3.76530440421275	0.02	0.23	1
Cpxm1	0.000504247990992861	-3.15278437076995	0.02	0.235	1
Pold1	0.000505802227665897	2.38921006746926	0.143	0.044	1
Cdh11	0.000508606722168517	-1.74469964847664	0.061	0.304	1
Fads2	0.000509606084415035	-2.03653353938241	0.02	0.239	1
Srrm1	0.000510189871664839	0.850483701206373	0.592	0.452	1
Daam2	0.000510782024765075	-3.9172942618605	0	0.2	1
Fzd2	0.000511986371054155	-3.80746771852729	0	0.2	1
Tbc1d23	0.000512860852704407	-2.65443366291362	0.02	0.237	1
Map1a	0.000514403234357933	-3.67082665241386	0	0.2	1
Thbs3	0.000515340043876008	-1.27580867105377	0.143	0.418	1
Plagl1	0.000517313652548691	-3.18924887980939	0.02	0.235	1
Lrrk1	0.000520493335548647	-3.85006618348917	0	0.2	1
Ccdc34	0.000522519443152468	-2.35888424576172	0.041	0.27	1
Dleu2	0.000524795383843072	1.24783038426652	0.449	0.273	1
Cmtm3	0.000526273330054933	-3.11996399519107	0.02	0.235	1
Kdm6a	0.000526621026155284	1.63272253239757	0.347	0.195	1
Chrdl1	0.000534199531668672	-3.3850127869215	0.02	0.233	1
Armc7	0.000536498308336105	3.20003291132098	0.082	0.017	1
Tfg	0.000536903470479462	-1.62172078403973	0.122	0.392	1
Atg101	0.0005372581196189	1.71001166320441	0.286	0.141	1
Enpp2	0.00053743377289214	-3.34087999569159	0.02	0.233	1
Numbl	0.00053791553626384	-3.65690910381549	0	0.199	1
Atp5d	0.000544066873824301	0.500528065496157	0.816	0.612	1
Rab31	0.000544272165321244	-4.06669861640658	0	0.199	1
Gm43061	0.000545192964175275	4.20264303447191	0.041	0.005	1
Set	0.000545230241156177	0.897955664068868	0.633	0.536	1
Ddx6	0.000546295830788132	0.946006970344189	0.571	0.44	1
Taf10	0.000547923455130764	1.47237532836876	0.469	0.344	1
2310022B05Rik	0.00054881737751421	-1.9322480146819	0.041	0.271	1
Atp8b2	0.000551978325048289	-1.16997174105318	0.041	0.275	1
Tbx15	0.000553292534833974	-3.81507374284991	0	0.198	1
Serinc3	0.00055458983958934	0.836719134634546	0.653	0.552	1
Yipf5	0.000555824639163043	-1.2442377439541	0.143	0.414	1
Mkx	0.00055808051364375	-2.1810945294171	0.061	0.293	1
Tent5a	0.000558142914957458	-1.67437440848627	0.245	0.466	1
Snhg8	0.000561329038778623	1.07992280229511	0.551	0.411	1
Inafm1	0.000571765088005572	-3.58739949674738	0	0.198	1
Tmed1	0.000573862546733463	-1.21974172247785	0.061	0.305	1
Armcx3	0.000574652473662259	-1.08762481054557	0.082	0.342	1
Gclc	0.000579955688580288	2.19086131301933	0.204	0.081	1
Zfp704	0.000582436674979662	-2.49251730704995	0.02	0.234	1
Tmem97	0.000585561485927657	-1.94212534162993	0.041	0.27	1
Gm973	0.000587403940454396	3.05471437713664	0.061	0.011	1
Thra	0.000590731847565509	-1.48797708958807	0.204	0.471	1
Sox9	0.000597782756292397	-4.86743537079853	0	0.196	1
Zc3h13	0.000599489285351934	1.75256540288286	0.408	0.265	1
Marc1	0.000599575702408507	5.86528705397356	0.02	0.001	1
Gm47917	0.000599575702408507	5.22332102636557	0.02	0.001	1
Chrng	0.000602522452503158	3.95643283041398	0.02	0.001	1
Epb41l2	0.000604842871788562	-1.8306459382716	0.143	0.397	1
Ccn3	0.000609073794157633	-5.31300770155014	0	0.196	1
Ptpn14	0.000610499465724396	-3.71962127677802	0	0.196	1
Mdm4	0.000617435542463118	1.42345046433792	0.388	0.238	1
Gpc6	0.000618115211979884	-2.3983523479362	0.02	0.233	1
Fkbp3	0.000618773144505962	1.56973654730806	0.469	0.347	1
Aplp2	0.000619019241336047	-1.10272813644524	0.245	0.541	1
Nucb1	0.000624708372099092	-1.27333426082045	0.224	0.497	1
Selenot	0.000632146659957658	1.26904555137882	0.469	0.335	1
Ptpn12	0.00063227228184519	-3.94705661711067	0	0.195	1
Anxa3	0.000635230963882721	-5.38336246614197	0	0.195	1
Cct7	0.000638016577264352	0.837367196152808	0.551	0.413	1
Impad1	0.00064167376938292	-1.09570699827194	0.122	0.398	1
1700025G04Rik	0.000647979196171007	-2.07277334241674	0.041	0.266	1
Cpe	0.000649627716968128	-3.88851893305762	0.02	0.227	1
Pros1	0.000649707799052615	-2.53301858297049	0.041	0.263	1
Timp1	0.000652653449153712	-1.8385350652046	0.143	0.394	1
Kctd17	0.000652906840432676	-3.05076700628633	0.02	0.228	1
Adamtsl3	0.000654788425488247	-3.90557085928159	0	0.194	1
Sh3bgrl	0.000659500799840561	-1.33824741588493	0.184	0.471	1
Gm26917	0.000660520534823764	0.716562582073119	0.429	0.268	1
Gas2	0.000660725926103752	-2.75604444449634	0.041	0.258	1
Sipa1l1	0.000661537083278239	2.52463689346036	0.265	0.129	1
Ptprg	0.00066246316259826	-3.78660837729685	0	0.194	1
Cdkn1c	0.000662845331383984	-2.20083300195087	0.184	0.422	1
Mthfd2	0.000666086272977387	-1.69362502976033	0.041	0.267	1
Frat1	0.000669793009378421	3.07057130164475	0.061	0.011	1
Sdk2	0.000670224098774896	-3.6847546955123	0	0.194	1
Bet1l	0.000674833885673628	-1.55819815110216	0.102	0.355	1
Eif1	0.000674852379703901	0.289688974206376	0.98	0.884	1
Mrps9	0.000677901024795764	2.03429178708227	0.265	0.129	1
Ubn1	0.000680055167230486	1.4256671361047	0.469	0.333	1
Prss23	0.000681235986896674	-5.75297553140025	0	0.193	1
Lpgat1	0.000688079364072098	-2.08667042193322	0.041	0.265	1
Gabarapl1	0.000693908641311084	-2.41489257181285	0.02	0.23	1
Ecrg4	0.000697332379988227	-2.07396511898394	0.633	0.691	1
Col5a3	0.000700216115491576	-4.64582060831566	0.02	0.22	1
Kif1c	0.000701894100462	-1.59980212276886	0.041	0.266	1
Aph1a	0.000701912847686539	-1.63374399017659	0.082	0.333	1
Arhgap29	0.000702810927209639	-2.61119672270318	0.02	0.229	1
Appl2	0.00070541994856847	-3.68030810602071	0	0.192	1
Tmem230	0.000713662613848993	-3.74881020911052	0	0.192	1
Zfas1	0.000717399359088863	1.23538497770849	0.429	0.273	1
[truncated: 11,006 more rows]
