# Supplementary material for: Single-nucleus transcriptional and chromatin accessibility analyses of maturing mouse Achilles tendon uncover the molecular landscape of tendon stem/progenitor cells
Source: eLife. 2026 Feb 2;14:RP104768. doi: 10.7554/eLife.104768 (PMC12863719; doi:10.7554/eLife.104768)
Supplement: Supplementary file 16. [file elife-104768-supp16.csv]

	p_val	avg_log2FC	pct.1	pct.2	p_val_adj
Cd55	4.59746046880037e-228	3.77259852682904	0.636	0.15	9.37284265774331e-224
Pi16	1.96849532515943e-207	4.21897975407041	0.615	0.148	4.01317141940254e-203
Fn1	4.23811929355436e-206	1.58383357791802	0.953	0.775	8.64025380376926e-202
Sema3c	7.47200231512311e-183	2.56422690139923	0.74	0.354	1.52331711198415e-178
Cadm3	5.20201092149427e-176	2.69632352692017	0.496	0.074	1.06053396656504e-171
Anxa3	5.45223186620831e-175	2.85845859576708	0.583	0.134	1.11154651056389e-170
Mfap5	1.31697217295081e-170	1.80830423654065	0.877	0.636	2.68491116899483e-166
Creb5	1.48349464928515e-163	2.35436977930376	0.667	0.253	3.02440054149764e-159
Tmem100	2.90531566049392e-162	2.55747125517197	0.629	0.213	5.92306703704895e-158
Clec3b	3.43770762095432e-158	1.30563465090446	0.912	0.71	7.00845452683958e-154
Efhd1	6.02839006233653e-158	3.35487317379979	0.468	0.086	1.22900788200855e-153
Tmsb4x	8.17652675521655e-158	1.09293171243289	0.984	0.954	1.666948509586e-153
Igfbp6	6.93935910504697e-157	1.32371439279895	0.964	0.771	1.41472714074593e-152
Ackr3	3.98275106995718e-156	2.33358731961634	0.63	0.207	8.11963460632171e-152
Scara5	6.56329300622268e-152	2.33688188946536	0.602	0.193	1.33805854517862e-147
Dpp4	1.39530592768929e-151	3.07383751350708	0.424	0.062	2.84461019478016e-147
Fstl1	6.55052389803706e-148	1.34621147506415	0.939	0.83	1.33545530709282e-143
Cd34	9.48333648811587e-143	1.49443725329412	0.811	0.583	1.93336780983218e-138
Fbn1	2.69060803220039e-131	2.10156446294776	0.831	0.665	5.48534259524693e-127
Pcsk6	1.50823173047662e-130	2.85305377747773	0.447	0.098	3.07483202892269e-126
Anxa1	2.15311809643304e-127	1.39222256766884	0.877	0.639	4.38956186319803e-123
1700019D03Rik	1.17849697004333e-125	3.07407984196413	0.347	0.044	2.40260177282734e-121
Cd248	9.9335279967739e-124	1.74833112179875	0.737	0.46	2.0251483527023e-119
Ccn3	2.91567438916837e-122	2.40342427490139	0.6	0.237	5.94418537719756e-118
Emilin2	1.19735385982858e-120	1.88694678676731	0.585	0.209	2.44104531403253e-116
Sbsn	2.34444808820412e-112	3.84728388746432	0.377	0.079	4.77962631742174e-108
Gap43	2.87713986381449e-106	3.28615378187667	0.366	0.079	5.86562504035859e-102
Ackr1	4.61699641235448e-106	2.4734899571408	0.296	0.034	9.41267058586708e-102
Pcolce2	6.87741863035994e-106	1.7737233314337	0.7	0.354	1.40209933617148e-101
Efemp1	2.77443890693656e-103	2.42110155302271	0.438	0.12	5.65624859957157e-99
Tppp3	2.97571933795846e-103	1.79692512092116	0.778	0.457	6.06659901429591e-99
Dact2	8.63258389648827e-102	5.36736002868995	0.218	0.007	1.75992487897706e-97
Axl	1.75826839246249e-101	1.44426749055866	0.734	0.448	3.58458177171328e-97
Col4a1	1.97583453605122e-101	-1.7369312194663	0.508	0.734	4.02813386864761e-97
Nbl1	1.04490987055046e-100	1.5350605058727	0.804	0.518	2.13025775309123e-96
Cxcl14	3.70995375514568e-97	-4.31634533084703	0.089	0.407	7.5634827206155e-93
Ugdh	2.81417825355063e-96	1.72350597597077	0.71	0.384	5.73726520551367e-92
Ly6a	3.30684143475481e-96	0.873889260649753	0.946	0.652	6.74165763303463e-92
Lims2	4.43816456825735e-94	2.20620996533854	0.306	0.05	9.04808610530625e-90
Uchl1	5.97891659591196e-93	2.99863484209648	0.309	0.055	1.21892172640857e-88
Anxa8	3.90108882195224e-92	3.34265368853249	0.325	0.066	7.95314978131403e-88
Il13ra1	2.9659694976533e-91	1.96810431484116	0.398	0.109	6.04672201486578e-87
Fhl1	1.48049003274604e-90	1.58045721727801	0.625	0.315	3.01827502975936e-86
Krtdap	5.22850279563336e-90	5.97415969764844	0.208	0.012	1.06593486494577e-85
Cst3	1.05627282885445e-88	-1.16453707953982	0.914	0.949	2.15342341618556e-84
Ecm1	2.76125061181125e-88	0.904823011278221	0.88	0.637	5.62936162229959e-84
Ly6c1	5.18398375842399e-86	1.00690684240755	0.833	0.499	1.0568587688299e-81
Lsp1	2.68082698041951e-84	1.4476625618234	0.643	0.345	5.46540196498126e-80
Wnt10b	3.11029535407509e-82	5.26391084354137	0.172	0.004	6.34095913835288e-78
Tek	1.04953636633089e-79	2.52491510680766	0.304	0.066	2.13968979003879e-75
Islr2	1.8648660592872e-79	3.43542284520088	0.216	0.022	3.80190243506882e-75
Lrrn4cl	2.26077075952186e-78	1.28846117515394	0.528	0.21	4.60903334743722e-74
Tnxb	9.49301422591383e-78	0.898570287636416	0.849	0.67	1.93534081023705e-73
Crip1	9.51017538154486e-78	1.49570787761696	0.976	0.941	1.93883945503555e-73
Heg1	1.29864219657542e-74	1.39375394699127	0.55	0.262	2.64754184615831e-70
Dbn1	2.42711589025162e-74	1.702854855537	0.476	0.204	4.94816116545599e-70
Man1a	3.78502063583251e-74	1.31032412292423	0.637	0.356	7.71652157027174e-70
Stmn4	1.09894428773368e-73	5.15587582219054	0.161	0.006	2.24041771940266e-69
Calm1	1.64241377407889e-73	1.09033782104157	0.86	0.733	3.34838896121463e-69
Timp2	4.89581555202347e-73	0.769730457339451	0.897	0.824	9.98109916591026e-69
Adgrd1	8.41344678994564e-73	1.63589215031325	0.407	0.131	1.71524939706622e-68
Serpinb6a	9.57264833545321e-73	0.93407737724183	0.807	0.643	1.95157581614885e-68
Aldh1a3	2.82330264633243e-72	3.36531185756163	0.248	0.045	5.75586710507793e-68
Ugp2	3.11395959235271e-72	1.88373682384882	0.568	0.311	6.34842942092947e-68
Sfrp4	1.91828458870964e-71	1.82922824047038	0.393	0.13	3.91080679100235e-67
Steap4	2.34087844113291e-71	-2.82447786254372	0.099	0.367	4.77234887793766e-67
Col4a2	9.52157031500439e-71	-1.69168185186267	0.441	0.642	1.94116254011995e-66
Anxa2	2.29102357561989e-70	0.912614078099425	0.88	0.816	4.67070976361627e-66
Wnt2	9.55327942473405e-70	2.97459523217627	0.212	0.028	1.94762707632053e-65
Igfbp5	1.04642021352395e-69	1.70055553364873	0.783	0.63	2.13333688931127e-65
Zfp385a	1.26193563760447e-69	1.94967457439276	0.4	0.146	2.57270818438423e-65
Il11ra1	1.83991915582882e-69	-1.32083501296515	0.628	0.746	3.75104318298821e-65
Uap1	2.21639531506827e-68	1.83527367434344	0.581	0.305	4.51856512882969e-64
Sulf1	2.32921866746424e-68	1.39936461324321	0.536	0.261	4.74857809735934e-64
Pde8a	9.91886131693193e-68	1.7209098326686	0.339	0.101	2.02215825668291e-63
Engase	1.11461200670581e-67	1.77215882200496	0.408	0.154	2.27235949807114e-63
Duoxa1	2.19958244675792e-67	3.10207817774362	0.176	0.015	4.48428873420536e-63
Car8	1.2907484891068e-66	3.83620383415959	0.177	0.017	2.63144894474203e-62
Smpd3	5.88018870270462e-66	2.84503491311997	0.256	0.057	1.19879407082039e-61
Adgrg2	8.4698739413976e-66	1.76244911354858	0.346	0.109	1.72675320043273e-61
Slco3a1	1.30481679093967e-65	1.60202962059383	0.38	0.13	2.66012999168871e-61
Cmah	3.04104280513356e-65	4.35482681731355	0.155	0.009	6.19977396682579e-61
Nupr1	8.28418225586589e-65	1.50435938802466	0.824	0.581	1.68889623650338e-60
Ston2	1.07303877689628e-64	2.11883922926278	0.286	0.074	2.18760415445844e-60
Smoc2	1.21010019532703e-64	-2.48053827335241	0.194	0.447	2.46703126821322e-60
Gnpnat1	5.13903728668409e-64	1.90437925098199	0.407	0.16	1.04769553163629e-59
Aspn	1.44885218545264e-62	1.14809412317881	0.753	0.557	2.9537749504823e-58
Apod	3.88903728523322e-62	-1.95520720901373	0.513	0.702	7.92858031340497e-58
Fos	6.16862849192846e-62	-1.14091639418338	0.696	0.834	1.25759829064945e-57
Uqcc2	2.01743091493079e-61	1.0550412329248	0.731	0.522	4.11293640626941e-57
Fgf18	2.90770320862041e-61	1.9474840728764	0.261	0.061	5.92793453141443e-57
Medag	3.66608303514368e-61	0.979715225070509	0.637	0.376	7.47404348374743e-57
Icam1	6.24552232966861e-61	-2.45354028160624	0.148	0.397	1.27327463734954e-56
Emp3	1.72179969634954e-60	0.971060174065161	0.837	0.737	3.51023304094782e-56
Gpx3	1.80525687693037e-59	-1.92127494555953	0.266	0.511	3.68037719499794e-55
Spsb1	2.33314089240818e-59	1.57287561965493	0.353	0.125	4.75657433735256e-55
Fam167a	1.88590288891506e-57	2.6681422523846	0.155	0.015	3.84479021963113e-53
S100a11	3.51618651415329e-57	0.637805376820133	0.908	0.849	7.16844944640431e-53
S100a10	6.72844612423623e-57	0.721648019188645	0.948	0.914	1.37172831134804e-52
Jpt1	9.61609044005235e-57	1.27391439902886	0.575	0.33	1.96043235801347e-52
Adamts5	2.61894739186952e-56	1.2697115594399	0.675	0.471	5.33924804780439e-52
Adamtsl4	5.81183570967546e-56	1.25549009363923	0.429	0.188	1.18485894613154e-51
Rorb	7.12614481570938e-56	3.69149281204143	0.151	0.014	1.45280714357867e-51
Opcml	1.79869694414197e-55	3.00320372207892	0.2	0.037	3.66700346002222e-51
Gdf10	1.19020412259755e-53	-2.03118862795094	0.172	0.404	2.42646914473962e-49
Junb	1.46607149110515e-53	-0.796713845339786	0.635	0.79	2.98887994891606e-49
Cd47	1.92080879615433e-53	0.762665288514476	0.808	0.642	3.91595289271984e-49
Gm15675	1.51859622214502e-52	3.34968141688109	0.153	0.018	3.09596211808704e-48
Osr2	1.65064645654066e-52	1.50692288653405	0.339	0.124	3.36517293094945e-48
Ppp1r14b	2.07139164578773e-52	0.704078975117554	0.682	0.471	4.22294614826744e-48
Duox1	4.62450683568263e-52	3.07893354924801	0.124	0.007	9.42798208590618e-48
Cygb	5.0602324910701e-52	-1.84278994511082	0.328	0.525	1.03162959795446e-47
Gfpt2	7.00060759309356e-52	1.56039328668525	0.457	0.221	1.42721387000398e-47
Mgll	1.24578005460622e-51	1.85577401673098	0.304	0.101	2.53977179732569e-47
Crip2	1.2741928115895e-51	1.10771440747894	0.727	0.5	2.59769688498751e-47
Camkk1	1.34903306011261e-51	2.57195443906451	0.172	0.027	2.75027369965158e-47
Pdlim1	3.03428624536417e-51	1.68587850468383	0.384	0.162	6.18599936842393e-47
Pla1a	5.513386245984e-51	4.02070184857753	0.131	0.011	1.12401405396876e-46
Egr1	9.53553332236419e-51	-1.17562203293242	0.486	0.679	1.94400917843039e-46
Ckb	1.61765337326372e-50	1.16340032316502	0.63	0.415	3.29790993207274e-46
Glud1	1.93154497364386e-50	1.02078674832466	0.663	0.451	3.93784073776774e-46
Jun	6.32845262197247e-50	-1.06999488649338	0.731	0.816	1.29018163604153e-45
Fez1	6.33939125885966e-50	0.970606107921108	0.384	0.153	1.29241169594372e-45
Ndrg4	8.32899174372722e-50	1.25835672561085	0.34	0.126	1.69803154679367e-45
Igfbp7	1.15508756128229e-49	-0.459133404655931	0.825	0.896	2.3548770111862e-45
Mustn1	1.55131582178456e-49	1.09376277420182	0.499	0.242	3.16266756587218e-45
Actg1	2.73800008307391e-49	0.654894193947527	0.9	0.847	5.58196076936279e-45
Islr	3.52407381087613e-49	0.87531099774081	0.682	0.464	7.18452927823317e-45
Aif1l	4.8802643094976e-49	1.96968761046527	0.2	0.042	9.94939484777276e-45
Sirpa	1.07611941606852e-47	1.22562873603362	0.356	0.145	2.1938846535389e-43
Tmem176b	1.16873239986021e-47	-2.41107138975666	0.103	0.309	2.382694743595e-43
Ackr2	2.83255043970344e-47	3.71492593189391	0.105	0.004	5.77472058142341e-43
Col15a1	2.86587001579689e-47	-1.47966221146541	0.331	0.54	5.84264920120511e-43
Naaa	4.17739650587097e-47	0.970602178573411	0.434	0.205	8.51645825651915e-43
Txn1	4.74035374144064e-47	0.70210251365995	0.877	0.797	9.66415917267503e-43
Ahnak2	1.14434983004302e-46	0.830323487929713	0.527	0.28	2.3329859985087e-42
Pi15	5.04625499806544e-46	1.47833264884958	0.372	0.165	1.0287800064556e-41
Tspo	5.16992199236961e-46	1.0731700793784	0.747	0.574	1.05399199658439e-41
Fndc1	6.47714247535239e-46	0.795980351331991	0.741	0.58	1.32049503645009e-41
Mcub	1.51332376200038e-45	1.8967752921799	0.198	0.046	3.08521315359018e-41
Stxbp6	1.85296403672327e-45	1.17791700421753	0.41	0.187	3.77763778166772e-41
Thbd	2.24309632855378e-45	1.11248876885699	0.479	0.254	4.57300048502258e-41
Srpx	4.4807915513526e-45	-1.75807674250077	0.248	0.449	9.13498973574255e-41
Rab32	7.08938978136098e-45	1.59258558924266	0.22	0.059	1.44531389472606e-40
Pamr1	1.98874272854153e-44	0.993827256026935	0.433	0.208	4.05444980067762e-40
Sema3e	4.40165897896493e-44	3.03674307741798	0.131	0.016	8.9736621604158e-40
Ntrk2	5.47354755609744e-44	-1.93433532063301	0.158	0.362	1.11589214026158e-39
Fosb	5.63464263661068e-44	-1.27958450865046	0.377	0.582	1.14873459432582e-39
Epdr1	5.78985387479984e-44	1.33451614526549	0.371	0.165	1.18037750945544e-39
Zfp36	8.5558433937794e-44	-1.36362820153187	0.436	0.618	1.74427979268981e-39
Ablim1	2.59586397406562e-43	0.962146432671723	0.554	0.316	5.29218788392758e-39
Ahnak	2.90731238954439e-43	0.472051975098496	0.911	0.865	5.92713776856415e-39
Col6a3	3.21200258334776e-43	-0.813813148550356	0.775	0.817	6.54830966667108e-39
Mmp3	4.08712808837275e-43	-2.77175208740965	0.061	0.24	8.33242803376552e-39
Ltbp1	4.2838929999268e-43	1.01137515264583	0.52	0.297	8.73357265895077e-39
Gas6	7.32211234067632e-43	-1.38964458777875	0.373	0.563	1.49275904289368e-38
Galnt16	7.60083840569244e-43	1.72726456000473	0.262	0.089	1.54958292576852e-38
Nhsl1	8.58737455505734e-43	1.76672185082264	0.303	0.119	1.75070805053954e-38
Rhoa	1.55943637785219e-42	0.620871973759682	0.842	0.743	3.17922294352727e-38
Klf4	3.41798550086076e-42	0.768010967267739	0.809	0.634	6.96824704060483e-38
Zyx	3.42314259942248e-42	1.2476619183458	0.462	0.249	6.9787608174426e-38
Ntn1	4.48379721549666e-42	0.943012894028614	0.527	0.297	9.14111738323305e-38
Clip1	8.0439271013624e-42	1.00509376236916	0.466	0.246	1.63991541815475e-37
Vcam1	9.4902253036103e-42	-2.37821231332404	0.1	0.289	1.93477223264703e-37
P4ha3	9.90576635534961e-42	1.51905532278872	0.273	0.097	2.01948858686513e-37
Atp1a2	9.975780543211e-42	-3.14162578453542	0.043	0.209	2.03376237934443e-37
Efna5	1.27243558848907e-41	2.93727447936905	0.16	0.032	2.59411443425266e-37
Fyn	1.36153794610716e-41	1.11056218125375	0.474	0.257	2.77576741072866e-37
Tubb4a	1.83409935814451e-41	2.83751778564737	0.125	0.016	3.73917836144922e-37
Arsi	3.81321756136058e-41	0.998847489077368	0.339	0.141	7.77400664234581e-37
Atp2b1	5.23624854648675e-41	0.927239947388648	0.651	0.475	1.06751399117225e-36
Gpr1	2.09510047274306e-40	3.20353680548007	0.087	0.002	4.27128133378128e-36
Antxr1	2.17341590175883e-40	0.946116078315211	0.636	0.447	4.43094299891572e-36
Klf3	2.64488219130937e-40	1.02372923762649	0.554	0.355	5.39212132342241e-36
Myadm	2.84988619271873e-40	1.02339355180211	0.631	0.451	5.81006298109568e-36
Mcf2l	3.62836305768632e-40	3.28042111992598	0.102	0.007	7.39714376570509e-36
Mdk	4.11328882280889e-40	-1.87659715852648	0.234	0.41	8.38576192306048e-36
Tmem43	4.94831547908522e-40	1.0496311609881	0.469	0.253	1.0088130767211e-35
Sv2c	5.35812272103908e-40	2.32995996012034	0.155	0.03	1.09236047913824e-35
Adamts16	5.36626962743536e-40	4.25186140138603	0.11	0.011	1.09402138894525e-35
Slurp1	7.7121637118144e-40	3.03005679745656	0.168	0.039	1.5722788159276e-35
Il18	9.30081893611141e-40	3.07940038950083	0.125	0.017	1.89615795650503e-35
Lpar1	1.18239820157639e-39	0.866547789479028	0.635	0.46	2.41055521355379e-35
Lbp	1.37530915122102e-39	0.909736489813473	0.648	0.439	2.80384276659429e-35
Lgi3	1.43601806684821e-39	4.277246672041	0.091	0.004	2.92761003288344e-35
Sfrp1	3.3240909114685e-39	-2.32604072046335	0.134	0.317	6.77682414121083e-35
Hspb8	6.12709690095096e-39	1.066870438249	0.3	0.116	1.24913124519687e-34
Ifi27l2a	2.64057191950837e-38	1.58707776463701	0.416	0.215	5.38333397230171e-34
Svep1	3.61478101882363e-38	-1.57704012066716	0.21	0.399	7.36945406307573e-34
Smim14	6.99424773125711e-38	0.731092604800728	0.695	0.542	1.42591728497139e-33
Tnfrsf11b	8.75616386497583e-38	3.23044693318285	0.139	0.026	1.78511912715262e-33
Ptgs1	9.32970907595672e-38	2.46712395171623	0.16	0.036	1.9020477893153e-33
Serpinb1a	2.1257104575288e-37	1.04632318363114	0.269	0.102	4.33368590976396e-33
Olfml2a	3.03689761075702e-37	1.83758706006928	0.259	0.097	6.19132315905035e-33
Nova1	4.08165108407143e-37	1.07052148792088	0.391	0.195	8.32126206509643e-33
Lurap1l	4.32202413387167e-37	1.73484140825198	0.268	0.102	8.81131060172418e-33
Tagln2	4.32437837185804e-37	0.784024891861574	0.684	0.52	8.81611018670699e-33
Fam126a	4.92470849209728e-37	1.53509524731351	0.308	0.132	1.00400032028387e-32
Pygl	5.94628492857156e-37	1.94402135791175	0.193	0.055	1.21226910838788e-32
Gm17455	6.36194878746567e-37	2.01917099343184	0.168	0.042	1.29701049930063e-32
Adra1b	7.06231106504894e-37	2.28873588371476	0.114	0.015	1.43979335683153e-32
Tgfbr2	1.03989183651773e-36	1.08192881684813	0.562	0.369	2.12002748710869e-32
Olfml3	1.14623374969222e-36	-1.19329184699825	0.372	0.536	2.33682674549753e-32
Vcan	1.21475747646164e-36	0.778831302056821	0.689	0.489	2.47652606726235e-32
Rabgap1l	1.37891283452215e-36	1.14401539737759	0.354	0.167	2.81118959574031e-32
Ptprj	2.05961809473906e-36	1.72411484780702	0.183	0.05	4.19894340974452e-32
Sdc2	2.43231365961096e-36	0.92561106502891	0.644	0.47	4.95875785784886e-32
Limch1	2.44402296771701e-36	1.50821731186298	0.297	0.127	4.98262962428468e-32
Arl4d	3.18255454504386e-36	2.21456879915109	0.166	0.041	6.48827395098091e-32
Prss23	3.65637561301216e-36	0.799170353173482	0.569	0.34	7.45425296224789e-32
Hsd3b7	4.63057759668452e-36	1.09971687176954	0.331	0.148	9.44035854636073e-32
Notch3	5.08669627141022e-36	-3.28471393752805	0.024	0.16	1.0370247688524e-31
Gm765	5.70161525528145e-36	2.5290202473552	0.115	0.016	1.16238830209423e-31
Pcdh20	7.01964240542838e-36	2.46744146968116	0.137	0.027	1.43109449719468e-31
Inpp1	8.61382894759841e-36	1.42611617732287	0.293	0.122	1.75610130754689e-31
Lrrc8c	9.76833555611625e-36	1.36230816532021	0.274	0.109	1.99147056982542e-31
Ptgis	1.9200187465718e-35	0.857089072191235	0.544	0.33	3.91434221863592e-31
Carhsp1	3.02268201554473e-35	0.971363248409451	0.442	0.246	6.16234182509104e-31
S100a13	3.11681202715358e-35	0.613844090567294	0.79	0.627	6.35424467975801e-31
Cd63	3.48301981778778e-35	-0.474292737777949	0.85	0.886	7.10083250252396e-31
Sdk1	4.85715722037366e-35	1.62086882696951	0.174	0.047	9.90228642517578e-31
Itga2	4.85889122123893e-35	1.12056766167707	0.228	0.079	9.90582153273981e-31
Bag1	8.46002756614609e-35	0.921688803511529	0.615	0.443	1.7247458199102e-30
Disp1	1.23926252038401e-34	1.4763413235737	0.203	0.063	2.52648450030688e-30
Daglb	1.78482850046031e-34	1.86225054968447	0.208	0.069	3.63872986388844e-30
Lgals9	2.59615652834698e-34	0.940019649490593	0.379	0.19	5.29278431434098e-30
Cd109	3.0625829342578e-34	1.17742206989108	0.304	0.134	6.24368782807138e-30
Krt80	3.87819095551473e-34	3.30875771428665	0.08	0.004	7.90646790100788e-30
Dock11	4.14160751283179e-34	1.23952068269057	0.289	0.121	8.44349523641017e-30
Sulf2	4.48997256870698e-34	1.03707897658353	0.426	0.23	9.15370707582293e-30
Socs3	1.45703013768729e-33	-1.37567960336183	0.374	0.526	2.97044734170307e-29
Psd3	1.45927681662913e-33	1.06083506688543	0.345	0.168	2.97502764606181e-29
Cxcl12	1.71761748149377e-33	-1.14009580424115	0.474	0.608	3.50170675952135e-29
C1qtnf7	2.12396119595917e-33	1.67857196440737	0.199	0.065	4.33011969020196e-29
Ccl19	2.47168057074764e-33	-2.66421943342462	0.036	0.175	5.03901517958322e-29
Rap1b	3.3982893992571e-33	0.705486401798728	0.689	0.523	6.92809259826545e-29
Nfib	3.55055014940114e-33	-0.71845128985968	0.71	0.748	7.2385065895841e-29
Epha4	3.64460779468699e-33	-3.47231757644578	0.028	0.158	7.43026191102837e-29
Ociad2	4.53121524065311e-33	2.2808998272142	0.157	0.04	9.23778851111949e-29
Adamts19	4.55086352428447e-33	1.33891840047531	0.266	0.109	9.27784546695875e-29
Prdm8	7.62405713371806e-33	1.84725104020664	0.168	0.047	1.5543165278511e-28
Nptn	1.01918202106471e-32	0.696160791952785	0.659	0.483	2.07780638634462e-28
Rps18	1.09954970864629e-32	-0.424527723667758	0.931	0.946	2.24165199101719e-28
AW551984	1.31753805928384e-32	0.86836901103555	0.372	0.188	2.68606484146197e-28
Cxcl1	1.55060541578351e-32	-1.09204646629782	0.328	0.506	3.16121926115784e-28
Adamtsl5	2.01095851308269e-32	1.26253702119284	0.237	0.089	4.09974112062168e-28
Apoe	2.01685341593553e-32	-2.35511905014417	0.286	0.442	4.11175905906777e-28
Vat1	2.77856331385211e-32	0.694245050436283	0.598	0.403	5.66465702795029e-28
Filip1l	4.96821965660219e-32	0.790138453324394	0.419	0.228	1.01287094139149e-27
Ptgs2	8.46675566682993e-32	2.73478050602733	0.175	0.053	1.72611747779662e-27
Meox1	9.41097133736797e-32	-1.90600211058574	0.064	0.213	1.91861472654921e-27
Agpat4	9.89834144208464e-32	1.02638011454188	0.431	0.243	2.0179748697978e-27
Dlgap4	1.10318810223777e-31	0.962591613865156	0.474	0.284	2.24906958403213e-27
Spock3	1.17182947515397e-31	1.99129753427695	0.13	0.028	2.38900875099641e-27
Ddah2	1.44311351625828e-31	0.664594597160672	0.666	0.504	2.94207552559575e-27
Triobp	1.47570745304152e-31	0.811077326756101	0.401	0.214	3.00852478451574e-27
Tmem158	2.03757113312402e-31	0.98784091549988	0.432	0.245	4.15399626909995e-27
Dstn	3.08607509782587e-31	0.870731402650801	0.777	0.644	6.2915813019376e-27
Itgb3	3.59653163433036e-31	1.05351088055079	0.244	0.096	7.33224904290929e-27
Hdac7	4.22751740877342e-31	0.748448688421906	0.377	0.194	8.61863974126637e-27
Pmp22	4.4040883908548e-31	0.612279106011226	0.731	0.624	8.97861500243569e-27
Bmp1	9.43076644794237e-31	0.741543058044532	0.644	0.488	1.92265035574201e-26
4930523C07Rik	1.0040462555425e-30	0.967647068982786	0.396	0.212	2.0469491011745e-26
Btg2	1.01547468886109e-30	-1.06346541230797	0.352	0.51	2.07024824818111e-26
Lama4	1.35957671690078e-30	0.748295813267253	0.587	0.413	2.77176905274563e-26
Rap1a	1.44483751374987e-30	0.659097323424966	0.644	0.477	2.94559023928186e-26
Camk1d	1.52020786484777e-30	0.97276137610849	0.209	0.071	3.09924777406514e-26
Dnm1	1.63461739330087e-30	0.808935286991844	0.481	0.29	3.33249447972248e-26
Ehd1	1.66215552557777e-30	0.644300838913701	0.491	0.298	3.3886364699954e-26
Clic1	2.42779235812679e-30	0.672326747522464	0.703	0.57	4.94954028051308e-26
Aig1	3.32868532207718e-30	1.1068925882413	0.294	0.135	6.78619076611874e-26
Pfkp	6.71086597355105e-30	1.12097022555306	0.321	0.156	1.36814424602785e-25
Fbln7	9.1513159389018e-30	-3.44648476144962	0.031	0.153	1.86567878046391e-25
Itga11	1.03779600663928e-29	1.33023121865637	0.22	0.085	2.11575471873549e-25
Myl6	1.5079232023523e-29	0.381780359251234	0.872	0.844	3.07420303263563e-25
Gucy1a1	2.14808944656997e-29	-2.94166694303679	0.024	0.141	4.37930995472219e-25
Npepl1	3.10474641263802e-29	1.2255853051178	0.356	0.188	6.32964651144514e-25
Sema3d	4.192331660139e-29	0.90128432017988	0.229	0.089	8.54690655552538e-25
Lrrc8b	4.42664854383625e-29	1.84502423554449	0.114	0.023	9.02460838631897e-25
Capg	4.50348854820551e-29	0.70947921745382	0.62	0.441	9.18126210322658e-25
Metrnl	4.98921745329409e-29	0.90431666217012	0.432	0.246	1.01715176220307e-24
Itgb5	7.73458648375865e-29	0.793738771860598	0.488	0.296	1.57685014644388e-24
Procr	7.84229602112839e-29	1.15664205919241	0.339	0.169	1.59880888982744e-24
Tns1	9.93954043893832e-29	0.674647168784562	0.6	0.415	2.02637410928635e-24
Pthlh	1.13152778550892e-28	1.50999402529795	0.193	0.068	2.30684569631703e-24
Mical1	1.26989403810061e-28	0.940675257938105	0.28	0.125	2.58893297547571e-24
Asap2	1.37285519748281e-28	0.810954741939348	0.286	0.128	2.79883989110821e-24
Ptgs2os2	1.57793369983009e-28	3.38104580972152	0.083	0.01	3.2169334338436e-24
Galnt1	2.47947656934217e-28	0.857925593389658	0.468	0.293	5.05490888191789e-24
Htra3	3.32373051418148e-28	0.718268812857087	0.665	0.503	6.77608939926177e-24
Pappa	4.03490253561597e-28	-2.08439383214868	0.043	0.17	8.22595579936029e-24
Gas1	4.65532600839916e-28	-0.717390995151404	0.665	0.731	9.49081313332336e-24
Irx3	5.62158993717401e-28	2.57520054864662	0.085	0.011	1.14607354049167e-23
Clip4	6.80053365237057e-28	1.44964555409419	0.175	0.057	1.38642479570879e-23
Kctd9	9.52089919667934e-28	0.748505499423617	0.254	0.108	1.94102571922702e-23
Poglut3	1.09228594078665e-27	0.930595753536273	0.46	0.285	2.22684334748174e-23
Trio	1.13093709504404e-27	0.995873443045603	0.438	0.273	2.30564145566629e-23
Bmper	1.25663298171876e-27	-2.20313988740592	0.061	0.193	2.56189765983003e-23
Gas5	1.66584200015811e-27	-0.553583293631312	0.772	0.793	3.39615208572234e-23
S1pr3	1.69229192141924e-27	-2.9280230897589	0.021	0.129	3.45007554019741e-23
Orai1	1.71171753941289e-27	1.20752835126562	0.255	0.113	3.48967854760106e-23
Plat	1.83798892767316e-27	0.99551819772689	0.349	0.182	3.74710802684727e-23
Prelp	1.90105162013263e-27	0.865009061510863	0.676	0.496	3.8756739379644e-23
Pla2g4a	2.24961980656751e-27	1.15935988905042	0.246	0.107	4.58629989964918e-23
Antxr2	2.29638265182738e-27	0.809402854459374	0.51	0.333	4.68163531228048e-23
Gadd45b	2.33356851233255e-27	-1.36934336339842	0.313	0.45	4.75744612609236e-23
Myof	3.40951499834667e-27	0.654381408732164	0.438	0.258	6.95097822712935e-23
Cast	3.68563266607064e-27	0.683284200655252	0.627	0.491	7.51389931631822e-23
Has1	4.40559221696221e-27	0.662808105728853	0.24	0.098	8.98168085272086e-23
6330411D24Rik	5.19044197038018e-27	3.72306539458377	0.061	0.003	1.05817540450141e-22
Sfxn3	6.24276892693777e-27	0.871865657842757	0.318	0.159	1.2727133011348e-22
Itga1	6.48956309979518e-27	-2.25994951903871	0.077	0.21	1.32302722915524e-22
Cyb5r3	8.42359275164516e-27	0.735135952147542	0.651	0.498	1.7173178542779e-22
Cd164	8.51688025186905e-27	0.680303009452989	0.612	0.457	1.73633637694854e-22
Necab3	8.60214648079221e-27	2.6664134041895	0.074	0.007	1.75371960303911e-22
Lpl	9.83582998995206e-27	-1.21004012521903	0.455	0.577	2.00523066005153e-22
Gas7	1.01083749282644e-26	1.00041061144466	0.383	0.216	2.06079439662526e-22
Kazn	1.17037303938928e-26	1.58216306519256	0.149	0.044	2.38603951540293e-22
Sparcl1	2.21300601173187e-26	-1.67880762489328	0.189	0.34	4.51165535611777e-22
Sod3	2.75968689175885e-26	0.788369518780797	0.582	0.384	5.62617366622878e-22
Negr1	3.0823553386088e-26	1.84367671469651	0.138	0.04	6.28399782882176e-22
Insyn1	3.20668290643713e-26	1.28749564990789	0.216	0.087	6.53746444135338e-22
Ezr	3.77859317967083e-26	1.39200988683713	0.259	0.118	7.70341791539491e-22
Adamts15	5.940001135413e-26	1.25265279424164	0.201	0.079	1.21098803147665e-21
Kras	6.23568642920263e-26	0.821504185761846	0.439	0.271	1.27126939232154e-21
G0s2	1.76153467539515e-25	-2.19821355126749	0.113	0.248	3.5912407427281e-21
Gpc3	1.790201111106e-25	-1.12024717225721	0.532	0.608	3.6496830052118e-21
Il4ra	1.84365365224776e-25	1.1791542832983	0.207	0.084	3.75865670083751e-21
Dst	1.95228525923278e-25	0.624794784431284	0.537	0.366	3.98012395799787e-21
Col27a1	2.3213667930643e-25	-1.90538332019669	0.137	0.276	4.7325704810202e-21
Plpp3	4.06928734712363e-25	0.722189798397911	0.815	0.718	8.29605611458095e-21
Crabp2	4.34265170883105e-25	3.23797418359191	0.158	0.056	8.85336403879387e-21
Qpct	4.47264485139753e-25	0.945143952513217	0.421	0.255	9.11838105854414e-21
Akap12	5.28466444782997e-25	0.756547601666476	0.481	0.311	1.0773845409791e-20
Ndrg2	5.6806825617231e-25	-1.70717721002913	0.062	0.185	1.15812075385849e-20
Diaph1	6.53388689608795e-25	0.598976773486046	0.376	0.21	1.33206352150545e-20
Itga9	6.56368319902298e-25	0.891108602934293	0.22	0.093	1.33813809378481e-20
Atox1	6.89360108342444e-25	0.73531064077721	0.795	0.686	1.40539845287774e-20
Adamtsl1	7.00528041543182e-25	0.881575272618515	0.328	0.175	1.42816651829409e-20
Npr1	7.059716681748e-25	1.42572715022222	0.217	0.092	1.43926443990797e-20
Megf9	9.29802412858637e-25	1.48900167883118	0.189	0.073	1.8955881790949e-20
Spry1	1.00053726154243e-24	-1.54077958768896	0.182	0.323	2.03979531510656e-20
Klf2	1.00499130779651e-24	0.465535645287007	0.706	0.507	2.04887577920475e-20
Calu	1.01596540267914e-24	0.538064204209339	0.717	0.622	2.07124866644196e-20
Rnase4	1.0372581261256e-24	0.520170107570892	0.8	0.659	2.11465814173227e-20
Mmp23	1.13332637389284e-24	0.813027351992136	0.487	0.319	2.31051247845532e-20
Timp3	1.40288253563039e-24	0.560779022868714	0.726	0.598	2.86005662538968e-20
Dpysl2	1.92221955076935e-24	0.66481865954069	0.661	0.499	3.91882899815347e-20
Ybx3	1.97467645373588e-24	0.649354130965393	0.649	0.537	4.02577288623134e-20
Ace	2.61703279112622e-24	0.872387657479256	0.46	0.287	5.33534475126903e-20
Pdgfc	2.67541213151501e-24	2.05529209081074	0.101	0.022	5.45436271251964e-20
Snx18	2.87497234501763e-24	0.653999798098116	0.488	0.318	5.86120611978743e-20
Cldn3	3.1548273119375e-24	5.44552548413562	0.053	0.002	6.43174644084698e-20
Bmp6	4.49818268845373e-24	2.77552216124166	0.086	0.015	9.17044504695062e-20
Mindy2	5.00282634217266e-24	0.824387741477406	0.4	0.236	1.01992620637874e-19
Tmem176a	6.29993668204133e-24	-2.31755754638067	0.037	0.145	1.28436809136777e-19
Actn1	6.88227375290152e-24	-1.52286715151309	0.123	0.259	1.40308915000403e-19
Fbln2	6.98516082951667e-24	0.608200458028058	0.686	0.585	1.42406473831356e-19
Klhdc8a	7.32814848461771e-24	2.04755148090513	0.083	0.014	1.49398963155901e-19
Loxl1	8.00248007570014e-24	0.661203761629283	0.675	0.544	1.63146561303299e-19
Mtcl1	8.36976908270436e-24	2.87595521290632	0.082	0.013	1.70634482289094e-19
Ppa1	1.1265736649223e-23	0.854632193130723	0.352	0.195	2.29674573067709e-19
Ccn5	1.39012164179122e-23	-2.16836375218631	0.101	0.227	2.83404099111975e-19
Golim4	1.44154493153878e-23	0.618840147437823	0.595	0.45	2.93887765192812e-19
Asphd2	1.95999632187299e-23	3.02717184973107	0.068	0.008	3.99584450140246e-19
Id3	2.20265154742642e-23	-0.491116551802053	0.635	0.732	4.49054570973824e-19
Car5b	2.26344660220666e-23	1.46675607977304	0.123	0.034	4.61448858791872e-19
Mturn	2.80794850994836e-23	1.12869779086146	0.222	0.097	5.72456462723172e-19
Cthrc1	3.19930059360521e-23	1.02396547223025	0.415	0.274	6.52241412018293e-19
Plekho2	3.69572829356987e-23	0.937255278587868	0.255	0.12	7.53448127210089e-19
Suox	5.36653436674741e-23	2.07516371877769	0.11	0.028	1.0940753613488e-18
Rpl22l1	6.52598649314223e-23	-0.421163389147627	0.79	0.825	1.33045286635691e-18
Aqp1	9.19963471015211e-23	1.75569219566424	0.284	0.155	1.87552952835871e-18
Bdh2	1.15158998341666e-22	1.01904051858677	0.265	0.129	2.34774649919155e-18
Bmp2	1.18271614557422e-22	1.40710610927388	0.166	0.061	2.41120340598215e-18
Sntb2	1.2719338966399e-22	0.614831680278763	0.602	0.451	2.59309163507977e-18
Fst	1.27570527486031e-22	-1.30497336756477	0.359	0.472	2.6007803438577e-18
Ankrd29	1.32685967171608e-22	1.2167960504924	0.182	0.072	2.70506881272758e-18
Thbs3	2.02610531042359e-22	0.606637706810765	0.57	0.397	4.13062089636057e-18
Dcn	2.10962552801817e-22	0.212675441021024	0.998	0.994	4.30089356397064e-18
Prnp	2.11944688388146e-22	0.600625654097114	0.648	0.478	4.32091636216913e-18
Rcan2	2.21376929021624e-22	0.948774738539329	0.183	0.072	4.51321145196385e-18
C1s1	2.22901080393969e-22	-0.691459403080828	0.384	0.533	4.54428432599185e-18
Clic4	2.78816038813197e-22	0.682523187146423	0.56	0.399	5.68422258328465e-18
Thy1	4.04769443734829e-22	0.646654411502186	0.503	0.334	8.25203464942195e-18
Chst15	4.14700585932078e-22	1.3773970799464	0.12	0.034	8.45450084539727e-18
Emb	4.64253812860329e-22	-1.98283773137131	0.111	0.235	9.46474248278352e-18
Mgp	4.71411823532528e-22	-1.50655895905164	0.54	0.606	9.61067284635766e-18
Cdon	5.65416423699072e-22	0.655505611977846	0.481	0.316	1.1527144629953e-17
Ino80c	6.97068065300761e-22	0.979187558781158	0.184	0.074	1.42111266472866e-17
Cmtm8	7.24315472212805e-22	2.26422707670126	0.073	0.011	1.47666195320024e-17
Pir	8.41941670918375e-22	0.585645688407052	0.225	0.102	1.71646648450129e-17
Dtnbp1	9.48893550249001e-22	0.859599420248941	0.372	0.219	1.93450928089264e-17
Spry4	1.04613995392643e-21	-2.30742796360913	0.061	0.168	2.13276552406981e-17
Rps19	1.31963385368765e-21	-0.291880877763484	0.952	0.949	2.690337537513e-17
Id2	1.45086706657907e-21	-1.16787137297355	0.333	0.461	2.95788268863474e-17
Prcp	1.4883299828803e-21	0.696166294767618	0.276	0.141	3.03425833609807e-17
Adamts18	1.6788867493657e-21	4.54229211494763	0.044	0.001	3.42274641593185e-17
Chp1	1.7940260706127e-21	0.713588480873545	0.41	0.251	3.65748095015811e-17
Dact3	2.07554147553251e-21	-1.49398307705203	0.127	0.253	4.23140640616812e-17
Tubb6	2.29415838990828e-21	0.592646435131125	0.435	0.28	4.67710070950602e-17
Dmrt2	2.95075986540995e-21	1.9647054772102	0.124	0.039	6.01571413761127e-17
Rp2	3.00671875927385e-21	1.26761936979797	0.175	0.07	6.12979753453161e-17
Wls	3.82143043588431e-21	0.609540544295384	0.538	0.379	7.79075022963734e-17
Foxp1	4.14590891885935e-21	0.572830299816686	0.506	0.35	8.45226451287856e-17
Nfe2l2	4.44765627091161e-21	0.700399521438358	0.445	0.283	9.06743683950751e-17
Rps28	4.61463542182576e-21	-0.248601073472546	0.967	0.963	9.40785723447617e-17
Sgms2	4.7430503615868e-21	1.11715324797652	0.255	0.127	9.66965677216701e-17
Rnh1	5.57420054277089e-21	0.560500066244615	0.599	0.456	1.1364122646547e-16
Reck	5.90990599546765e-21	0.538516260844674	0.447	0.288	1.20485253529599e-16
Arnt2	6.03028402204997e-21	3.21996120140941	0.059	0.006	1.22939400357533e-16
Nedd9	6.14746778577331e-21	1.16344520244588	0.197	0.086	1.25328425748561e-16
Abi1	6.23123142297267e-21	0.696832853084302	0.408	0.252	1.27036115020144e-16
Tmtc2	7.13346014380478e-21	1.17706092971137	0.204	0.091	1.45429851951748e-16
Btg1	7.27336253073101e-21	-0.861119236257827	0.445	0.552	1.48282041914013e-16
Cdc42ep2	7.29042592208903e-21	0.667904268114813	0.286	0.151	1.48629913273629e-16
Rab23	8.41699195184097e-21	0.819840537638579	0.296	0.159	1.71597214922182e-16
Clu	9.16062116523904e-21	-1.28421351638416	0.227	0.359	1.86757583695728e-16
Isl1	9.99667802356688e-21	0.934279962467307	0.149	0.054	2.03802274866458e-16
Plxdc1	1.01742023410953e-20	1.11639516926151	0.155	0.057	2.07421463127909e-16
Tgfb1i1	1.14649824862437e-20	0.810009466129716	0.356	0.208	2.33736597947049e-16
Matn2	1.14811834506664e-20	0.73018767264256	0.532	0.386	2.34066887008736e-16
Gngt2	1.16131347225795e-20	1.07783490131898	0.158	0.059	2.36756977589228e-16
Tmem107	1.3009769604592e-20	0.750028647822392	0.297	0.159	2.65230172928816e-16
Atp1a1	1.38402906153136e-20	0.597773650912378	0.457	0.293	2.82162004774398e-16
Plp2	1.3967722115608e-20	0.717701737786676	0.458	0.302	2.847599507709e-16
Rhoc	1.42607610966768e-20	0.517867989204219	0.648	0.515	2.90734136477951e-16
Fermt2	1.56847894247125e-20	0.669077562949492	0.598	0.47	3.19765802001613e-16
Zim1	1.68747317612511e-20	-1.38365627599027	0.189	0.322	3.44025156416626e-16
Cd151	1.89148342429662e-20	1.02684323724656	0.342	0.198	3.85616725711352e-16
D630033O11Rik	2.46171887488547e-20	1.48574255239997	0.138	0.049	5.018706270229e-16
Nr2f2	2.57719518914185e-20	-2.46599664644741	0.072	0.179	5.25412783210349e-16
Hspa12b	3.00994218381293e-20	1.21009377739442	0.148	0.056	6.13636913013941e-16
Thbs2	3.12021795690712e-20	-1.03146972008613	0.463	0.534	6.36118834874654e-16
Ntn4	3.37758157388436e-20	0.876873800880447	0.234	0.114	6.88587555467803e-16
Heyl	3.66736811357605e-20	-3.60187435589982	0.012	0.088	7.47666337314749e-16
Anxa7	3.67435957190115e-20	0.429949678309694	0.512	0.346	7.49091685923487e-16
Klc1	4.77462118809708e-20	0.736519370563813	0.366	0.218	9.73402021617352e-16
Prkca	5.39941218333827e-20	0.758851412788597	0.337	0.198	1.10077816181717e-15
Vasn	6.02106193451584e-20	0.444645185826088	0.455	0.286	1.22751389658974e-15
Dusp8	6.35184754122542e-20	1.60166652571699	0.12	0.039	1.29495115822963e-15
Edem2	6.96618505702613e-20	1.2600160625176	0.197	0.089	1.42019614757592e-15
Neo1	7.53378629703276e-20	0.88864848593161	0.38	0.241	1.53591301237607e-15
Plxnd1	7.73057889326366e-20	-2.13827964624159	0.048	0.146	1.57603311896966e-15
Coro2b	8.08665386012257e-20	1.23134365325482	0.182	0.078	1.64862612246319e-15
Hivep2	8.55686853623486e-20	0.606950235456382	0.431	0.283	1.7444887884822e-15
Lamp1	8.57556433184868e-20	0.455412973394804	0.777	0.676	1.74830030033399e-15
Gstm1	8.64011749299042e-20	0.518818851024439	0.621	0.463	1.76146075329596e-15
Mafb	8.80416842007872e-20	-1.39238693546614	0.191	0.316	1.79490581580145e-15
Kank2	9.17508501489857e-20	0.702385196008905	0.432	0.284	1.87052458198737e-15
Nckap1	9.22070550619805e-20	0.662250890607142	0.47	0.319	1.8798252315486e-15
Tspan11	9.51318060284041e-20	-2.12193060237077	0.072	0.178	1.93945212950107e-15
Shisa5	9.51938375999587e-20	0.618428932259086	0.533	0.374	1.94071676715036e-15
Arl6ip5	1.16372574050561e-19	0.498851247799902	0.578	0.421	2.37248766716878e-15
Spsb4	1.5076218711703e-19	1.67505912880996	0.115	0.036	3.07358870875489e-15
Dmkn	1.65834104837772e-19	4.22301601516225	0.05	0.004	3.38085989532765e-15
Dctn2	1.84819523608768e-19	0.559680656278857	0.545	0.396	3.76791562781196e-15
Atp6v0e2	1.85314094888113e-19	1.7212962388872	0.112	0.034	3.77799845248396e-15
Pacsin2	1.87604433838278e-19	0.652294872271695	0.345	0.204	3.82469159266097e-15
Tgfb2	2.6264897974958e-19	0.581676453880505	0.507	0.358	5.35462475015469e-15
Sestd1	2.75387320762744e-19	0.646042968736244	0.3	0.165	5.61432130839006e-15
Pgd	2.76373004506506e-19	0.822508074159348	0.312	0.175	5.63441644287415e-15
Osbpl3	2.84778699801907e-19	0.929721464165594	0.158	0.062	5.80578335286148e-15
Samhd1	2.85335191659526e-19	0.793763007859981	0.299	0.164	5.81712855236276e-15
Cntfr	2.90873850474209e-19	-2.2318658112629	0.068	0.171	5.93004518961771e-15
Chst7	2.99699200531211e-19	1.08401591325966	0.122	0.04	6.1099676012298e-15
Gprc5b	3.02208680289532e-19	0.498468021227762	0.269	0.139	6.16112836506268e-15
Ptms	3.13899003052997e-19	0.483161832361837	0.763	0.658	6.39945897524146e-15
Fmo1	3.18658260610882e-19	-1.34701397426932	0.158	0.278	6.49648595907405e-15
Rbpj	3.64805193315109e-19	0.544932390974278	0.532	0.385	7.43728347611514e-15
Cltb	4.25541969506607e-19	0.570126571335275	0.537	0.379	8.67552413233119e-15
Cers6	4.31597183165567e-19	0.795107799112722	0.191	0.085	8.79897177319642e-15
Aprt	4.38895275493249e-19	-1.08924261444945	0.317	0.433	8.94775798148087e-15
Fig4	4.6195349000882e-19	1.30600710421608	0.144	0.054	9.41784580080981e-15
Rab11fip5	5.0490664013108e-19	0.719711405719877	0.225	0.11	1.02935316723523e-14
Rhoq	6.37616635091997e-19	0.706711080731392	0.431	0.28	1.29990903396205e-14
Peg3	6.76787213691153e-19	-1.16899807160364	0.453	0.517	1.37976609255215e-14
Pgf	7.06294855359532e-19	2.90164821162074	0.089	0.023	1.43992332162148e-14
Spag7	7.11018929200239e-19	0.584120056015539	0.382	0.236	1.44955429096053e-14
C2	7.33427402669651e-19	-2.29602301238489	0.048	0.142	1.49523844582262e-14
Serpinb7	7.8397024714096e-19	5.92095339150266	0.037	0	1.59828014284628e-14
Dock4	8.21376914110048e-19	1.08733850886278	0.202	0.096	1.67454111479616e-14
Prrt4	8.41954577343352e-19	3.48059093650821	0.052	0.006	1.71649279682989e-14
Rock2	8.94544703538965e-19	0.508364069726263	0.605	0.483	1.82370828710489e-14
Sec14l1	9.00718564180312e-19	0.607557409637022	0.38	0.235	1.8362949367944e-14
Lgmn	9.91963812522208e-19	0.617216740104803	0.359	0.213	2.02231662458902e-14
Gpnmb	9.92179944355025e-19	-2.16027223710235	0.094	0.2	2.02275725255659e-14
Rps23	9.93916892458494e-19	-0.204348590394495	0.954	0.954	2.02629836865513e-14
Cpd	1.08767050433879e-18	0.740818827425931	0.446	0.305	2.2174338571955e-14
Slc5a3	1.14883310821702e-18	-2.056614555764	0.072	0.175	2.34212605772203e-14
Umps	1.17303779469779e-18	0.978500768728131	0.171	0.074	2.39147215205038e-14
Palm	1.21223984600014e-18	0.521329212753167	0.383	0.24	2.47139337404049e-14
Gm31378	1.22009293038419e-18	1.95231805793895	0.088	0.023	2.48740345717425e-14
Adam15	1.47295828881718e-18	0.633506437190808	0.349	0.209	3.00292006341158e-14
Ak1	1.47665884279974e-18	0.847896038258979	0.228	0.114	3.01046438281582e-14
Sqor	1.55101113904825e-18	1.05019393513371	0.18	0.08	3.16204640917766e-14
Spryd3	1.55894804096239e-18	0.663269998682333	0.245	0.127	3.17822737111003e-14
Col18a1	1.73254499308998e-18	-1.50906325064166	0.189	0.307	3.53213947741254e-14
Rab7b	1.95177606369356e-18	0.603629378338539	0.311	0.175	3.97908586105206e-14
Ptgfrn	2.04020007292085e-18	0.62986917329781	0.549	0.404	4.15935588866373e-14
Arf2	2.30869953255611e-18	0.839839944141717	0.264	0.141	4.70674573702213e-14
Ddr2	2.43352345715149e-18	0.531982004027716	0.61	0.467	4.96122427209475e-14
Phka2	2.48072868769826e-18	1.15458864123519	0.163	0.068	5.05746157561044e-14
Tacc2	2.74504983095029e-18	0.545925608879537	0.342	0.205	5.59633309035836e-14
Ppfibp1	2.84025046263073e-18	0.679674019125263	0.436	0.286	5.79041861816528e-14
Ccbe1	3.25511160873889e-18	-3.8061937923532	0.008	0.074	6.63619603673598e-14
Gm11747	3.97675682922588e-18	2.37245397915051	0.077	0.017	8.10741414774279e-14
Glipr2	4.21859007984962e-18	0.552067761430692	0.342	0.199	8.60043959578942e-14
Cavin3	4.34030658122884e-18	0.319772586621652	0.83	0.76	8.84858302715124e-14
Tmsb10	4.78889108724292e-18	-0.447768800203424	0.923	0.955	9.76311225956214e-14
Dpysl3	5.29874960952248e-18	0.593916331672832	0.54	0.4	1.08025608289335e-13
Cpe	5.89764792679583e-18	-2.04652315459313	0.116	0.222	1.20235348283587e-13
Esr1	5.94294728603454e-18	0.785334058717998	0.34	0.205	1.21158866320386e-13
Sidt2	6.06791328731951e-18	0.669090333031897	0.372	0.237	1.23706548188583e-13
Lgi4	6.33446689772674e-18	1.19817282163281	0.18	0.082	1.29140776643955e-13
P3h4	6.46004891299099e-18	0.664569884546992	0.433	0.285	1.31701017189147e-13
Cebpd	6.77119148020929e-18	-1.0827592937256	0.432	0.522	1.38044280707027e-13
Il33	6.97662308349053e-18	1.15182816067836	0.196	0.093	1.42232414803121e-13
AA467197	7.24185790080698e-18	2.33955728455898	0.054	0.007	1.47639757023752e-13
Bmp4	7.32848426289509e-18	0.837416990339172	0.292	0.164	1.49405808667642e-13
Syt11	7.5174059139731e-18	0.885271418317799	0.154	0.063	1.5325735436817e-13
Nid1	8.94468244780193e-18	0.51700772285741	0.716	0.619	1.82355241063338e-13
Arhgdib	9.82006509907651e-18	-1.58588203099918	0.056	0.15	2.00201667174873e-13
Cib1	1.04844872333567e-17	0.563155002030285	0.289	0.16	2.13747241226442e-13
Col14a1	1.15254129762557e-17	0.410331825422336	0.694	0.576	2.34968594346925e-13
Ephx1	1.18123910133443e-17	0.709778631959375	0.307	0.176	2.4081921558905e-13
St6gal1	1.22840025974639e-17	1.21207388812339	0.099	0.03	2.50433960954497e-13
Dctn3	1.38065813427373e-17	0.602876608233948	0.456	0.306	2.81474773834384e-13
St3gal1	1.55319956840724e-17	0.461683726781319	0.33	0.191	3.16650796011185e-13
Gpx1	1.63689044534608e-17	0.595204056846242	0.711	0.608	3.33712855092706e-13
Gas2l1	1.97883514805351e-17	0.674033070744769	0.265	0.148	4.03425121633668e-13
Ngef	2.16458806108044e-17	1.34658115661436	0.1	0.031	4.41294568012469e-13
Pitx1	2.17090598691902e-17	0.634777813688297	0.256	0.137	4.42582603553181e-13
Ggh	2.26111165079254e-17	0.602730938140183	0.431	0.289	4.60972832247075e-13
Cebpa	2.53173779044582e-17	-1.72758400130105	0.054	0.145	5.1614538333819e-13
Fgl2	2.56176591002113e-17	-0.759729475359468	0.172	0.294	5.22267216076008e-13
Rab8b	2.73182492499442e-17	0.744258772964058	0.249	0.134	5.56937147458612e-13
Snx21	3.24857264588584e-17	0.806372951014636	0.267	0.146	6.62286505316747e-13
Kif2a	3.31627646323365e-17	0.810723259228466	0.362	0.23	6.76089282559445e-13
Arhgdia	3.43314894949471e-17	0.445941191974227	0.658	0.549	6.99916076333486e-13
Rcan1	3.48920263577672e-17	0.45683607159452	0.318	0.188	7.113437413558e-13
Smurf1	3.50115609407855e-17	0.536730397048609	0.189	0.088	7.13780692899793e-13
Rnf13	3.72065249176819e-17	0.710118713710182	0.427	0.28	7.58529423496781e-13
Traf4	3.78511609428001e-17	-1.9858957823687	0.041	0.126	7.71671618140866e-13
Tmem204	3.84117303569388e-17	-1.90979559718721	0.035	0.118	7.83099946786911e-13
Rps15a	4.0384958544681e-17	-0.263924797100566	0.927	0.931	8.23328149850412e-13
Ier2	4.10521965313897e-17	-0.945542762206842	0.47	0.553	8.36931130685441e-13
Smurf2	4.18529830898751e-17	0.779819130879733	0.3	0.176	8.53256766253284e-13
Npdc1	4.27831810423525e-17	0.484433115956264	0.533	0.381	8.72220711910441e-13
Rpl27a	4.84045052504016e-17	-0.245517836336398	0.924	0.938	9.86822648539936e-13
Snx7	4.9650497680711e-17	0.816579302294533	0.342	0.212	1.01222469621666e-12
Myh10	5.61123409539527e-17	0.531556060563053	0.385	0.243	1.14396229502823e-12
Samd9l	5.81592774783074e-17	0.428226280957808	0.216	0.107	1.18569318995025e-12
Hes1	6.17447745294011e-17	-0.866808782275482	0.388	0.506	1.2587907183309e-12
Gpsm2	7.12402125577598e-17	0.613060346584622	0.338	0.209	1.45237421341505e-12
Gm10369	7.18766016343532e-17	2.18634225618732	0.076	0.018	1.46534827751956e-12
Atp6v1e1	7.35379730500407e-17	0.703800252606315	0.387	0.252	1.49921865657118e-12
Chrd	7.46540758954708e-17	1.04763118247685	0.155	0.067	1.52197264528096e-12
Fscn1	9.20388022767857e-17	-1.35059664509978	0.231	0.342	1.87639506201683e-12
Tmem65	9.76970278689734e-17	0.543294696990978	0.464	0.325	1.99174930716476e-12
C1galt1	1.04832524063625e-16	0.923119225876931	0.247	0.133	2.13722066808513e-12
Nrp1	1.05600163423829e-16	-1.35440622311214	0.37	0.44	2.1528705317216e-12
Usp2	1.06118561602547e-16	1.11463736734707	0.183	0.086	2.16343911539113e-12
Rtn3	1.20233168415974e-16	0.509972409052036	0.575	0.444	2.45119360449647e-12
Plxna1	1.24256334958691e-16	0.796119639161035	0.241	0.129	2.53321390080282e-12
Rnf165	1.28381145218703e-16	1.32211668013854	0.104	0.034	2.61730640757369e-12
Penk	1.29191493027613e-16	-1.69775181337577	0.223	0.326	2.63382696835394e-12
Serpinf1	1.38640008166458e-16	-0.411383548819094	0.869	0.904	2.82645384648958e-12
Rpl6	1.52680873225681e-16	-0.249814557891938	0.915	0.923	3.11270496245196e-12
Rras	1.54528470902867e-16	0.575079849471984	0.522	0.377	3.15037193629676e-12
Col26a1	1.5639253267977e-16	-3.73656451357905	0.007	0.067	3.18837456374247e-12
C1qtnf1	1.59350348212914e-16	0.451426031324466	0.307	0.181	3.24867554901668e-12
Cap1	1.73289063001062e-16	0.51332058880739	0.366	0.232	3.53284412740265e-12
Tspan5	1.84953146768477e-16	0.552285614001821	0.283	0.161	3.77063980316895e-12
Gfra1	1.86081059454168e-16	-2.11461363237481	0.043	0.126	3.79363455909213e-12
Cdh13	1.88499035294833e-16	1.60016304937692	0.242	0.14	3.84292983255575e-12
Fam111a	2.00986751628684e-16	0.473803894296335	0.252	0.136	4.09751690545398e-12
Pts	2.08538626602977e-16	0.854471243123093	0.238	0.129	4.25147698055488e-12
Prkag2	2.15536679013414e-16	0.95854514234864	0.143	0.059	4.39414627504646e-12
Tmod2	2.20418829674351e-16	0.543838305331403	0.418	0.273	4.493678680571e-12
Cmtm6	2.57135533412468e-16	0.709282120811732	0.305	0.181	5.24222211967999e-12
Cpne8	2.6125787924115e-16	0.66249695913684	0.231	0.121	5.32626438408933e-12
Twsg1	2.9233360300733e-16	0.589365321161091	0.466	0.324	5.95980516451044e-12
Evi5l	3.16036104544542e-16	1.57570025555611	0.123	0.046	6.44302806334957e-12
Rtn4rl1	3.5196816750958e-16	1.16286986678724	0.167	0.076	7.1755750310178e-12
Rps27	3.56185621494819e-16	-0.130266846607668	0.94	0.945	7.26155626541488e-12
Sox5	3.6085577506155e-16	1.14451077974425	0.116	0.043	7.35676668617982e-12
Slc1a4	3.63496095178592e-16	1.48175574622984	0.127	0.049	7.41059489240595e-12
Flnb	3.64755941477038e-16	0.629405226686113	0.29	0.169	7.43627937889238e-12
Hebp2	3.67786365918343e-16	0.760548071168679	0.207	0.103	7.49806064197726e-12
Capn2	3.98220809793694e-16	0.50583403024413	0.501	0.362	8.11852764926405e-12
Capzb	4.05681239887238e-16	0.431958892882782	0.629	0.515	8.27062343758112e-12
Arvcf	4.15105903844767e-16	1.40896152048446	0.113	0.041	8.46276406168325e-12
Hs3st1	4.15717365909048e-16	1.1732346952635	0.095	0.03	8.47522993878777e-12
Adam9	4.21002816364524e-16	0.666353118000973	0.375	0.241	8.58298441722356e-12
Bicd2	4.35152609100343e-16	0.860980083836346	0.288	0.171	8.87145624172869e-12
Capza2	4.83800806716875e-16	0.547568168231425	0.633	0.507	9.86324704653693e-12
Igsf1	4.99403621120731e-16	4.13521043755929	0.041	0.004	1.01813416237883e-11
Apbb2	5.23136526174857e-16	0.765508557089836	0.354	0.231	1.06651843591268e-11
Sytl2	5.30415065158135e-16	0.383548110083247	0.205	0.1	1.08135719333789e-11
Nmb	5.34330967083505e-16	-2.38682125559236	0.047	0.13	1.08934054259314e-11
Sh3gl1	5.5525555524023e-16	0.507536509417287	0.488	0.349	1.13199950046826e-11
Serpinb8	5.7815369570681e-16	1.97984241308324	0.068	0.016	1.17868193943747e-11
Ece1	5.95809128800549e-16	0.559598017838846	0.371	0.234	1.21467607088568e-11
Rps16	6.03577406872206e-16	-0.233323886282419	0.936	0.931	1.23051325939037e-11
Bglap2	6.23263178594894e-16	5.52896272831755	0.036	0.002	1.27064664220141e-11
H2-D1	6.73925828517164e-16	0.429200262438496	0.762	0.617	1.37393258659794e-11
Fam124a	7.6675565600741e-16	0.389059645465505	0.182	0.086	1.56318475590231e-11
Aoc3	7.72295219397053e-16	-1.23910802952925	0.172	0.284	1.57447826378477e-11
Kcnk5	7.73313577505718e-16	2.11975373817345	0.054	0.009	1.57655439046091e-11
Slc44a5	7.92828295668463e-16	5.83458025833773	0.03	0	1.6163390463793e-11
Dlx3	7.92828295668463e-16	7.00255700256001	0.03	0	1.6163390463793e-11
Ilk	8.35767454820636e-16	0.484063510988026	0.478	0.339	1.70387911014283e-11
Rhog	9.01771542355057e-16	0.656265290446685	0.248	0.136	1.83844164339925e-11
Tle5	1.01802198086829e-15	0.417647883275721	0.644	0.542	2.07544141239619e-11
Fam20a	1.13356507387007e-15	0.943044563747722	0.201	0.102	2.31099911609891e-11
Mrpl33	1.14727825808686e-15	0.479281597488205	0.676	0.561	2.33895618476169e-11
Ano1	1.16369164980645e-15	2.4748433945705	0.071	0.018	2.37241816646042e-11
Rbp4	1.22185569570334e-15	-1.95199529074692	0.111	0.208	2.49099720683041e-11
Sept4	1.25762398900948e-15	-2.24776381746863	0.012	0.073	2.56391802639363e-11
Man2a1	1.28629120664276e-15	0.574216460883597	0.477	0.347	2.6223618829826e-11
Ptch2	1.45069142102159e-15	-2.28459943971403	0.027	0.099	2.95752460003672e-11
Zfand3	1.51742706638629e-15	0.831435948057977	0.346	0.222	3.09357856024173e-11
Fzd10os	1.61427335964621e-15	2.59909020043354	0.05	0.008	3.29101909831074e-11
Sh3d19	1.63528375550495e-15	0.411856154538217	0.435	0.295	3.33385299234795e-11
Pgm3	1.68755440055761e-15	0.988844047437381	0.241	0.136	3.44041715641679e-11
Me2	1.76873967601022e-15	0.80028052990578	0.138	0.058	3.60592957748204e-11
Kctd17	1.77599938512655e-15	0.682858615284303	0.336	0.212	3.6207299464575e-11
Rps6ka3	1.79951954762008e-15	0.504434659293623	0.373	0.243	3.66868050173306e-11
Htr2a	1.87813576022125e-15	2.60086749118718	0.048	0.007	3.82895537436307e-11
Dhrs7	1.90097343003933e-15	0.652726815313905	0.408	0.276	3.87551453182118e-11
Fer	1.91540125466506e-15	0.620970877913019	0.309	0.187	3.90492853788566e-11
Myo10	1.93538653902866e-15	-1.6817508937027	0.058	0.145	3.94567253711773e-11
Ehd2	2.0204441963396e-15	0.416055763913821	0.515	0.38	4.11907958307754e-11
Cnnm4	2.32646952103158e-15	1.32023482797772	0.082	0.024	4.74297341252708e-11
Dcbld2	2.352013084979e-15	0.723174364175619	0.271	0.156	4.7950490763467e-11
Ctsd	2.37881659204604e-15	0.524876920868857	0.663	0.537	4.84969338620426e-11
Hand2	2.49416986868456e-15	0.734045417585103	0.157	0.071	5.08486411128721e-11
Ltbp2	2.66109363934991e-15	2.90812368417285	0.09	0.029	5.42517160254267e-11
Lgals1	2.67989399459361e-15	-0.362374561856346	0.955	0.979	5.463499886778e-11
Rpl36a	2.68502676846322e-15	-0.260385236742925	0.891	0.894	5.47396407286597e-11
Spon2	2.84381899706739e-15	1.03686090994872	0.32	0.201	5.79769378932128e-11
Arhgap20	3.00857933685326e-15	0.466533139485762	0.401	0.26	6.13359069404275e-11
Nqo2	3.67043757692614e-15	0.999687777617546	0.193	0.097	7.48292108807932e-11
Add3	3.74589675505981e-15	0.39571870991	0.575	0.441	7.63675971454044e-11
Taldo1	3.83475366820957e-15	0.330904311529864	0.475	0.329	7.81791230337884e-11
Lrrc15	3.93101904323566e-15	2.2131065937392	0.072	0.019	8.01416852344454e-11
Cd9	3.98736102224197e-15	0.684518393051474	0.863	0.838	8.1290329160447e-11
Sox9	4.06441925813145e-15	-1.06301674795061	0.137	0.245	8.28613154155258e-11
S100a6	4.34551888044936e-15	0.163854188356036	0.992	0.986	8.85920934157211e-11
Glce	4.60674548296027e-15	1.17598187414676	0.234	0.132	9.39177201611111e-11
Dpt	4.89371886312218e-15	0.337184290666378	0.814	0.739	9.97682464624718e-11
Nadk	5.33009508047892e-15	0.679802901989049	0.328	0.205	1.08664648405724e-10
Fam129a	5.42915844882565e-15	0.480873207731418	0.536	0.38	1.10684253296208e-10
Rapgef1	5.49056950747333e-15	0.662313370782865	0.258	0.147	1.11936240548859e-10
Col5a1	5.6872470316609e-15	0.425371918072109	0.734	0.704	1.15945905234471e-10
Gfra2	5.81244770388305e-15	-3.67369544729038	0.008	0.063	1.18498371339064e-10
Micos10	5.83572880555147e-15	0.478469386256854	0.725	0.614	1.18973003158778e-10
Bmp7	6.14176807487484e-15	3.50930140010715	0.056	0.011	1.25212225742473e-10
Pcdh19	6.19160625754651e-15	0.382380505677966	0.356	0.226	1.26228276772601e-10
Dnase1l1	6.47652437488543e-15	1.03422582459215	0.163	0.076	1.32036902430789e-10
Crim1	6.83574961952012e-15	1.02789134044588	0.214	0.113	1.39360427493157e-10
Rpl32	6.94700720610823e-15	-0.26478294309387	0.948	0.95	1.41628635910928e-10
Rpl9	7.13260223012944e-15	-0.264344284733018	0.881	0.889	1.45412361665649e-10
Ostf1	7.34292384020478e-15	0.344634744467005	0.497	0.355	1.49700188330255e-10
Rpl13a	7.62027259778376e-15	-0.19805459813138	0.939	0.934	1.55354497451017e-10
Rps29	7.94649653714168e-15	-0.107028251869827	0.967	0.971	1.62005224902707e-10
Fry	8.35871449704192e-15	-2.09099244610763	0.03	0.102	1.70409112451194e-10
Scn7a	8.62324692477461e-15	-0.729378945275438	0.081	0.177	1.7580213505538e-10
Gda	8.70795383318809e-15	0.361715043452755	0.161	0.073	1.77529054797206e-10
Gan	8.81182630411962e-15	1.15271399984101	0.191	0.097	1.79646702862087e-10
Colec12	8.91765936377374e-15	-0.823428451773315	0.416	0.49	1.81804321449255e-10
Il6ra	9.34510356175808e-15	0.855547297901107	0.09	0.029	1.90518626313562e-10
Ccn4	9.55126927002001e-15	-1.68413021173035	0.059	0.142	1.94721726607898e-10
Sash1	9.68252532108761e-15	0.553443938872661	0.562	0.445	1.97397643721013e-10
Diaph3	1.02913470266362e-14	2.82454504109313	0.054	0.01	2.09809691832033e-10
Rgs16	1.03822329603696e-14	-2.97385192279751	0.012	0.069	2.11662583363056e-10
S100a16	1.08041492796235e-14	0.374690906706172	0.714	0.603	2.20264191363685e-10
B3galnt1	1.10024729857066e-14	0.739608303658318	0.218	0.118	2.24307416759599e-10
Lamb1	1.12802276133061e-14	0.339098932877359	0.519	0.379	2.29970000352471e-10
Sh3kbp1	1.13515921178513e-14	0.603817035602069	0.334	0.21	2.31424908506635e-10
Kif13b	1.13758297326586e-14	0.790841161446971	0.265	0.156	2.3191904075971e-10
Micu1	1.14242874800569e-14	0.64789371138099	0.305	0.188	2.3290694885592e-10
Flii	1.19069072798157e-14	0.721644162575976	0.321	0.199	2.42746118713602e-10
Trnp1	1.30151033983089e-14	0.982926057696039	0.113	0.044	2.65338912981324e-10
Calcrl	1.39856137115022e-14	1.15842756007217	0.204	0.109	2.85124706736395e-10
Abca8a	1.40361292955207e-14	-0.863748754344735	0.267	0.381	2.8615456794778e-10
Ednra	1.42314947181312e-14	-1.929580939074	0.033	0.105	2.90137482818541e-10
Arhgap17	1.44631497451637e-14	0.649682350307102	0.306	0.188	2.94860233854653e-10
Tob1	1.52729539569723e-14	0.741753694434115	0.418	0.289	3.11369712320794e-10
Zfp423	1.54884749029507e-14	1.37180894685151	0.162	0.077	3.15763537846456e-10
Rasl10a	1.57880781130689e-14	1.87532745316438	0.069	0.018	3.21871548491136e-10
Sema6a	1.59854224991678e-14	-1.81775912144146	0.082	0.17	3.25894808490534e-10
Ap1m1	1.71689456379649e-14	0.220760168450405	0.239	0.133	3.5002329472119e-10
Lifr	1.77022918573939e-14	-1.10658861363824	0.101	0.195	3.60896624096689e-10
Acaa2	1.78666114461493e-14	0.556015985831846	0.45	0.315	3.64246607552647e-10
Serpinh1	1.91314624995639e-14	-0.344923683843566	0.856	0.89	3.90033125978609e-10
Ldlrad4	2.0184872474269e-14	0.880538959505007	0.247	0.142	4.11508995132921e-10
Rplp0	2.04601512783552e-14	-0.222860308205829	0.956	0.958	4.17121104111827e-10
Gprc5a	2.08282747001346e-14	2.32978354963158	0.046	0.007	4.24626036311644e-10
Trim16	2.0836608069788e-14	0.687635298015845	0.113	0.043	4.24795928718767e-10
Rps14	2.13019076514848e-14	-0.186053381226047	0.966	0.958	4.3428199129082e-10
Cyp21a1	2.16250228376365e-14	3.69584125772452	0.036	0.003	4.40869340590896e-10
Vamp8	2.29826528395834e-14	0.456923777698061	0.504	0.37	4.68547343440587e-10
Frmd4a	2.37491604711645e-14	-1.30895916146021	0.096	0.189	4.84174134525631e-10
Tubb2b	2.48139089755799e-14	0.275534956210647	0.323	0.194	5.05881162285147e-10
Cyb561	2.50366773493051e-14	0.949168571311644	0.157	0.074	5.10422741120283e-10
Ret	2.50531899858298e-14	1.27683319372857	0.117	0.047	5.10759384241112e-10
Gng8	2.52475924699665e-14	-2.95813553941821	0.022	0.085	5.14722667685208e-10
Tmeff2	2.54679665042659e-14	0.963464439728498	0.231	0.129	5.19215433122468e-10
Adprh	2.55580208815489e-14	0.530537825961344	0.414	0.277	5.21051371712137e-10
Errfi1	2.70180846942446e-14	1.29327460360014	0.331	0.221	5.50817692661565e-10
Tprgl	2.71288347807128e-14	0.433733390213704	0.519	0.379	5.53075554674391e-10
Kcnn4	2.80655426371125e-14	2.21755497974826	0.047	0.007	5.72172217742812e-10
Atp1b1	2.82837336268491e-14	0.717311704366718	0.224	0.123	5.76620477450572e-10
Ptch1	2.86132361807129e-14	-2.91327338075709	0.052	0.129	5.83338046016193e-10
Hdac4	2.96514069770302e-14	0.696140496877532	0.296	0.183	6.04503234040714e-10
Tnfaip1	3.09186430336834e-14	0.419265112191982	0.31	0.192	6.30338375527704e-10
Dynlrb1	3.10174847682581e-14	0.363262885869516	0.717	0.624	6.32353461970478e-10
Flot1	3.18222125187805e-14	0.56731629980448	0.306	0.188	6.48759446620378e-10
Cd82	3.24927942402806e-14	-3.02150071651857	0.037	0.108	6.624305961766e-10
Rac1	3.50413510618204e-14	0.367148321307812	0.674	0.564	7.14388024097332e-10
Sema3b	3.60722568349158e-14	0.971626942377528	0.225	0.125	7.35405100093428e-10
Etfa	3.72191001042928e-14	0.522376262238208	0.498	0.362	7.58785793826218e-10
Atp2c1	3.83210550030389e-14	0.696904403744694	0.265	0.156	7.81251348346954e-10
Alkbh7	4.00996283193422e-14	0.943890485500176	0.18	0.091	8.1751112254643e-10
Cyp26b1	4.10772219257978e-14	-2.53171972779554	0.026	0.091	8.37441323401239e-10
Slc44a1	4.13880738666682e-14	0.449990298812921	0.53	0.399	8.43778661919765e-10
Zfp365	4.24510445538939e-14	1.99310875240497	0.067	0.017	8.65449445320235e-10
Wnt9a	4.8336497922033e-14	1.35726111245132	0.126	0.053	9.85436183136488e-10
Lyrm9	5.12880657594257e-14	3.21125788219849	0.043	0.006	1.04560979663741e-09
Cd200	5.56141556343e-14	0.627132628353761	0.179	0.09	1.13380579091647e-09
Adam10	5.59833695770405e-14	0.705961712792481	0.375	0.252	1.14133295556713e-09
Edn3	5.6202453423139e-14	-2.10331891164994	0.041	0.114	1.14579941793753e-09
Baiap2	5.72033328398018e-14	0.764420464217903	0.29	0.177	1.16620434660504e-09
Ralbp1	5.87935751776664e-14	0.422150869227052	0.543	0.413	1.19862461714709e-09
Cnih1	5.94499766609571e-14	0.376134461186309	0.496	0.372	1.21200667418693e-09
Ifi204	6.33151277304069e-14	0.241028309623591	0.348	0.209	1.29080550903981e-09
Il6	6.58624191403769e-14	-1.82863482454107	0.046	0.121	1.34273713901486e-09
Rplp1	6.64223683075026e-14	-0.202224238719351	0.96	0.966	1.35415282268506e-09
Epb41l3	7.00272463550892e-14	0.492569322155249	0.298	0.18	1.4276454714412e-09
Vit	7.17394990658845e-14	0.662873380314434	0.263	0.155	1.46255316745619e-09
Papss1	7.2936254780601e-14	0.560055603303294	0.375	0.254	1.48695142621211e-09
Tmbim1	7.37157493295043e-14	0.502261907266403	0.451	0.323	1.5028429815806e-09
Creb3	7.44539206461346e-14	0.522044948405192	0.314	0.194	1.51789208021275e-09
Adamts1	7.48732771494695e-14	-0.849757366146795	0.362	0.454	1.52644150124623e-09
Sptbn1	7.65417093835509e-14	0.336473130931861	0.732	0.659	1.56045582920245e-09
Wwp1	8.35771807407478e-14	0.473783425329635	0.364	0.241	1.70388798376163e-09
Igsf3	8.46112728951168e-14	-1.34036619784106	0.157	0.253	1.72497002051275e-09
Lgr4	8.74173199597833e-14	0.879734462825747	0.214	0.119	1.7821769020201e-09
Stard13	8.77762498233122e-14	-1.68556958050373	0.062	0.143	1.78949440514787e-09
Ngfr	9.6913487623772e-14	-3.28349456234568	0.01	0.063	1.97577527218584e-09
Sgk1	9.69523364056193e-14	-1.01991271035755	0.263	0.362	1.97656728230136e-09
Ntf3	9.94047233693194e-14	-1.83891024351654	0.054	0.131	2.02656409533031e-09
Anks1	1.00311809509697e-13	0.873360526443911	0.154	0.073	2.0450568604742e-09
Spon1	1.04427841744585e-13	-1.88151782639041	0.049	0.124	2.12897040964686e-09
Pabpc1	1.05446811908241e-13	-0.472082784887411	0.731	0.747	2.14974415437331e-09
Rbp1	1.0671217867987e-13	-1.29548335523634	0.234	0.326	2.1755411867465e-09
Slc1a3	1.08802898464988e-13	-1.6236438884553	0.115	0.205	2.21816469100571e-09
Ebf1	1.09891972747715e-13	0.303564348414699	0.798	0.713	2.24036764840767e-09
Tnmd	1.11516008464006e-13	-1.17919380137344	0.403	0.483	2.27347686455569e-09
Pde10a	1.15599885814233e-13	0.940531698245581	0.168	0.082	2.35673487209477e-09
Egflam	1.18243547511473e-13	-3.13902314618791	0.012	0.068	2.4106312031164e-09
Foxd2os	1.21285962756658e-13	-4.01972715282187	0.005	0.054	2.47265692271999e-09
Fez2	1.2236350876788e-13	0.83280358680064	0.245	0.141	2.49462485325077e-09
Prr13	1.28642192726385e-13	0.697749760517788	0.417	0.284	2.62262838311281e-09
Slc31a2	1.31288724951852e-13	0.727178174032124	0.18	0.091	2.6765832355934e-09
Stxbp3	1.39470827580742e-13	0.460236685406589	0.273	0.161	2.84339176188859e-09
Tll1	1.48461497338563e-13	1.36128986255422	0.079	0.025	3.02668454624129e-09
Slc35g1	1.56399313351747e-13	1.54041307382788	0.076	0.023	3.18851280130206e-09
Slc35e4	1.61640223396444e-13	0.825518187894213	0.168	0.084	3.29535923438330e-09
Radil	1.6561908318942e-13	0.214762723798798	0.122	0.051	3.37647624898271e-09
Tns3	1.70979372207557e-13	-1.48862848813082	0.082	0.165	3.48575646119546e-09
Cfh	1.73942420776634e-13	-1.66962719037963	0.095	0.183	3.54616413237325e-09
Rnf19a	1.80331141474999e-13	0.568529266749246	0.257	0.153	3.6764109812508e-09
Pitpna	1.83820868783863e-13	0.42060495165378	0.418	0.299	3.74755605189662e-09
Capn5	1.84032273615381e-13	1.24489700020253	0.137	0.062	3.75186596219678e-09
Abl2	1.85887143395799e-13	0.303875666912784	0.196	0.103	3.78968119241015e-09
Gltp	1.86541397942458e-13	0.558313607196732	0.321	0.206	3.80301947985289e-09
Got1	2.02200139272854e-13	0.762310085992385	0.13	0.057	4.12225423935567e-09
Abhd5	2.14856240433103e-13	0.535661767228399	0.288	0.177	4.38027417370967e-09
Arhgap29	2.21012948575057e-13	0.528370250983856	0.379	0.256	4.50579098259970e-09
Lnx1	2.22563285588746e-13	0.876843636813751	0.12	0.05	4.53739770329776e-09
Itm2a	2.32104163458908e-13	-0.562576799109332	0.663	0.741	4.73190758043676e-09
Itga7	2.46598288436156e-13	-2.02638478967175	0.019	0.079	5.02739930634791e-09
Cldn1	2.57221331824556e-13	-4.62893883933639	0.01	0.062	5.24397129190722e-09
Bag5	2.6392107101904e-13	0.526830837193073	0.369	0.245	5.38055887486516e-09
Mettl26	2.6785844301257e-13	0.754323165581467	0.218	0.122	5.46083007769727e-09
Csgalnact2	2.81277462780038e-13	0.341799894474513	0.395	0.269	5.73440363369663e-09
Ppia	2.84131201279305e-13	0.227975723861044	0.926	0.89	5.79258280048119e-09
Arl4a	2.90227110178306e-13	0.514592573558145	0.496	0.364	5.91686009520512e-09
Sdcbp	2.91191752870485e-13	0.452839707733229	0.555	0.42	5.93652626577057e-09
Gars	2.93798538732222e-13	0.455787768000946	0.363	0.242	5.9896708091338e-09
Gucy1b1	3.01358502247732e-13	-2.17402299545598	0.025	0.087	6.14379578532451e-09
Spr	3.08555723087221e-13	0.707853821381531	0.319	0.201	6.29052552657917e-09
Ptp4a2	3.26085634061031e-13	0.385590590580551	0.658	0.57	6.64790782160224e-09
Gng10	3.27967760745569e-13	0.38202079133906	0.609	0.498	6.68627873831991e-09
Nrep	3.31600569765031e-13	-0.575885506208734	0.536	0.608	6.76034081579968e-09
Wnk1	3.41764782532889e-13	0.419415289950295	0.634	0.507	6.96755862149801e-09
Guk1	3.42743712596625e-13	0.621223923768148	0.407	0.282	6.9875160687074e-09
Rora	3.46396370910967e-13	0.519410384934857	0.502	0.373	7.06198281376189e-09
Trib2	3.59022164071427e-13	-1.8668528254253	0.084	0.164	7.31938485892419e-09
Pxdc1	3.79540395944617e-13	0.377672622433599	0.299	0.184	7.73769005212292e-09
Tm4sf1	3.8066851018406e-13	0.362509501984528	0.457	0.322	7.76068891712244e-09
Lrch3	3.93156900967937e-13	0.707207631700648	0.269	0.163	8.01528974003332e-09
Foxs1	3.99203386865717e-13	-2.08930510403231	0.023	0.084	8.13855944803137e-09
Acly	4.00867848115252e-13	0.479231340406979	0.345	0.222	8.17249281952563e-09
Nin	4.03369274046973e-13	0.573028787325607	0.283	0.174	8.22348938999564e-09
Ripor2	4.07649116757744e-13	-3.70608541329006	0.007	0.055	8.31074254334013e-09
Nmt2	4.10381913882682e-13	0.326982859678937	0.33	0.21	8.36645607832623e-09
Tuba1a	4.4723890267276e-13	0.335660669465385	0.818	0.762	9.11785950878957e-09
Xylt1	4.50513459874331e-13	1.11976335252265	0.148	0.072	9.18461790645798e-09
Ptpn22	4.60635449619169e-13	2.96714714980022	0.035	0.004	9.39097491138599e-09
Snai1	4.75844811812524e-13	-1.93490199814306	0.079	0.161	9.70104817842192e-09
Mef2d	4.77811633504303e-13	0.656103503003239	0.273	0.165	9.74114577225222e-09
Efhd2	4.9789647806423e-13	0.316738381496855	0.274	0.164	1.01506154982955e-08
Rela	4.99856919473823e-13	0.646575281202419	0.262	0.157	1.01905830173128e-08
Fmo2	5.36575387264563e-13	-2.85057469076913	0.018	0.074	1.09391624201626e-08
Usp4	5.41978115724282e-13	0.576991437168048	0.252	0.149	1.10493078452709e-08
Sult5a1	5.43215853614762e-13	-0.653249786820012	0.162	0.273	1.10745416076442e-08
Tlnrd1	5.74366109903537e-13	0.678652252954481	0.201	0.109	1.17096018826034e-08
Rhou	6.07023977360289e-13	1.14177519342448	0.181	0.097	1.23753978264442e-08
Mif	6.12826488135691e-13	-0.926187280977884	0.46	0.526	1.24936936136223e-08
S100a4	6.13285326747877e-13	0.880751693128383	0.752	0.697	1.2503047956409e-08
Srgap1	6.3077566209227e-13	0.820966409875167	0.207	0.114	1.28596234230751e-08
Aebp1	6.31298122179311e-13	0.489112454518705	0.691	0.589	1.28702748168696e-08
Col4a4	6.35445457692541e-13	-2.36595314407429	0.047	0.117	1.29548265459778e-08
Cdkn1a	6.63089981125903e-13	0.726368162232047	0.403	0.285	1.35184154452138e-08
4930404H11Rik	6.84103110429766e-13	2.34828166125038	0.03	0.002	1.39468101123316e-08
Pqlc3	7.12794813077999e-13	0.512024891582847	0.216	0.12	1.45317478542212e-08
Hsp90b1	7.16583060359353e-13	0.344705052194905	0.757	0.665	1.46089788515461e-08
Loxl2	7.3662925795846e-13	0.492490102574046	0.59	0.474	1.50176606819991e-08
Clec1a	7.9338514016077e-13	-3.34671626183296	0.008	0.056	1.61747428524576e-08
Ptgr1	8.0701252964616e-13	0.879058868753897	0.169	0.086	1.64525644418963e-08
Ndufa11	8.63712725189783e-13	0.439792635395133	0.634	0.514	1.76085113284441e-08
Ptgs2os	8.7363270667405e-13	4.34631134106576	0.042	0.007	1.78107499909639e-08
Fgf2	8.973011431181e-13	0.891550611202703	0.264	0.164	1.82932784047487e-08
Slain2	9.95191590811471e-13	0.562472878807628	0.337	0.219	2.02889709618735e-08
Pik3r2	9.9877252493949e-13	0.661969124303465	0.278	0.174	2.03619754659414e-08
Gm15417	1.07585524228592e-12	0.567138073129335	0.228	0.131	2.19334608244831e-08
Rps27a	1.1195272812595e-12	-0.210481753856611	0.953	0.947	2.28238026830374e-08
Tnfsf9	1.14748894909865e-12	1.23717863402878	0.133	0.061	2.33938572052741e-08
Eva1b	1.19288818696324e-12	-0.81782418841709	0.421	0.483	2.43194114676196e-08
Deptor	1.21194224528696e-12	-1.12622393518192	0.146	0.239	2.47078665546652e-08
Ormdl2	1.22216369444323e-12	0.691007396117331	0.174	0.09	2.49162512386141e-08
Fgf16	1.24094793650272e-12	1.64262122488238	0.075	0.024	2.5299205581481e-08
Tcta	1.28938370537373e-12	0.686912714518695	0.193	0.105	2.62866656014542e-08
Emc2	1.30994381583636e-12	0.443874958832447	0.362	0.245	2.6705824573456e-08
Pgls	1.32703654999038e-12	0.379659766907556	0.574	0.45	2.70542941446539e-08
Ndnf	1.37379805597917e-12	-1.04139496461313	0.052	0.126	2.80076209672472e-08
Samd4b	1.39569965133479e-12	0.521405997254271	0.384	0.265	2.84541287917623e-08
P2ry10b	1.4006723148035e-12	0.602807833495647	0.162	0.082	2.85555064818989e-08
Sema3a	1.44921963223607e-12	0.959003832167796	0.134	0.062	2.95452406423967e-08
Dtx2	1.45681745916292e-12	0.991695137399574	0.139	0.066	2.97001375399545e-08
Ski	1.50822078278473e-12	0.341583605312071	0.613	0.498	3.07480970986322e-08
Tmod3	1.51197807886797e-12	0.348875101010468	0.453	0.324	3.08246970938812e-08
Mxra8	1.51670120907786e-12	0.444105527876184	0.641	0.504	3.09209875494703e-08
Cdh15	1.59548222330068e-12	-4.45157453733463	0.005	0.048	3.25270960864309e-08
Cdh11	1.64820836424277e-12	-1.52309503368971	0.264	0.338	3.36020239218174e-08
Tns2	1.66652662854677e-12	0.441535723628491	0.304	0.194	3.3975478376183e-08
C1ra	1.68089617852636e-12	-0.526057132317674	0.312	0.423	3.42684303916169e-08
Sigmar1	1.70457738080304e-12	0.207526250621842	0.337	0.217	3.47512190624316e-08
Ppm1m	1.72243054974196e-12	0.501244937984126	0.196	0.107	3.51151916175893e-08
Gm9780	1.72659656843133e-12	0.784871727769733	0.311	0.207	3.52001242406096e-08
Capns1	1.7282749261219e-12	0.340275195853766	0.757	0.676	3.52343409188473e-08
Tpd52l2	1.87378958989033e-12	0.433305130388093	0.464	0.336	3.82009483690942e-08
Ccdc88c	2.03071489762547e-12	2.36201425046866	0.054	0.013	4.14001846178905e-08
Stk38	2.04148107037659e-12	0.452247948077784	0.425	0.307	4.16196745817676e-08
Nkx6-1	2.09766641436092e-12	5.51662951496012	0.023	0	4.2765125189576e-08
Entpd2	2.24358422546059e-12	-0.868740800998625	0.399	0.471	4.57399516044651e-08
Prss12	2.34336349281904e-12	1.35048574602216	0.083	0.029	4.77741515281017e-08
Lamc1	2.34803283837952e-12	0.274238772995984	0.661	0.539	4.78693454760433e-08
Clstn1	2.3569706625818e-12	0.54825363988916	0.436	0.317	4.80515608980552e-08
Phldb2	2.3725953127764e-12	-1.07661848028013	0.161	0.256	4.83701006415724e-08
Galnt18	2.39508372288089e-12	1.0190302208041	0.187	0.102	4.88285718583728e-08
Snx6	2.41296061933005e-12	0.400186217839675	0.463	0.337	4.91930281462818e-08
Steap3	2.41650424329494e-12	0.396183407690009	0.488	0.362	4.9265272008054e-08
Rpl26	2.45359868421482e-12	-0.187140292437815	0.939	0.938	5.00215163750875e-08
Rpl36	2.47052030051233e-12	-0.233527487329643	0.924	0.925	5.03664973665449e-08
Sap30l	2.49098099548367e-12	0.392139371051974	0.364	0.251	5.07836295549256e-08
Rps6	2.50115491577951e-12	-0.236280877897845	0.906	0.914	5.09910452679969e-08
Dnajc10	2.56461089942202e-12	0.458545927868449	0.425	0.306	5.22847224065167e-08
Slc38a2	2.65421724601686e-12	-0.498462948666425	0.569	0.622	5.41115269945458e-08
Tbc1d12	2.73227120743131e-12	0.379590998066788	0.21	0.119	5.57028131059021e-08
Rrad	2.79959454338797e-12	-2.51927161141245	0.079	0.155	5.70753339560506e-08
Rpl37	2.80903331142845e-12	-0.208326011071793	0.956	0.945	5.72677621200919e-08
Gpm6b	3.19718423965338e-12	-1.08415160776136	0.198	0.289	6.51809950938134e-08
Tmem115	3.21234195370496e-12	0.643323538462182	0.25	0.15	6.5490015410183e-08
Hmgcs2	3.35224549617991e-12	-4.98277153323507	0.002	0.042	6.83422289306198e-08
Elovl1	3.3772455644222e-12	0.327028123306932	0.325	0.211	6.88519053218755e-08
Ephb2	3.39006729341786e-12	-1.76141244799218	0.058	0.131	6.91133019109098e-08
Rab11a	3.56976591037894e-12	0.281680642943335	0.463	0.333	7.27768176148954e-08
Fzd6	3.59017146753638e-12	1.73515912016697	0.05	0.011	7.31928257086641e-08
Adamts4	3.76666768087862e-12	-1.66636553051629	0.064	0.137	7.67910540100723e-08
Ifitm1	3.89498118163375e-12	-4.1492237200717	0.009	0.056	7.94069813499672e-08
Rarg	3.93499290276134e-12	0.664210456040553	0.259	0.159	8.02227003085955e-08
Notch1	4.29353582669704e-12	-1.47248984003524	0.051	0.121	8.75323148988725e-08
Fgfr4	4.41045185915885e-12	-3.93040850031203	0.005	0.047	8.99158820526715e-08
Tex264	4.44623004562993e-12	0.471744939805422	0.377	0.26	9.06452919402574e-08
Cpq	4.51814405830418e-12	0.368383130429623	0.478	0.351	9.21114029166473e-08
Itih5	4.62066522255827e-12	0.382521438343631	0.687	0.585	9.42015018922954e-08
Ptpra	4.85240532433949e-12	0.403495949146506	0.474	0.348	9.89259873473091e-08
Tmem132b	5.03462917715638e-12	6.35204805282089	0.022	0	1.02640985034687e-07
Ebf2	5.10901019384888e-12	0.348896774935965	0.473	0.338	1.04157390821997e-07
Colec10	5.14155190665786e-12	3.78873432423173	0.025	0.001	1.04820818721034e-07
Chst1	5.17069866416644e-12	2.22926073985239	0.054	0.014	1.05415033666361e-07
Ptgir	5.19108154191214e-12	-1.40099362203147	0.043	0.111	1.05830579394963e-07
Dusp1	5.35847092218772e-12	-0.697449118386809	0.561	0.617	1.09243146690641e-07
Cnr1	5.45436317574812e-12	-3.56682787231457	0.004	0.045	1.11198102063977e-07
Malat1	5.5095174314656e-12	-0.401683873375601	0.987	0.993	1.12322531875289e-07
Mme	5.58985625278011e-12	-1.20912385318841	0.09	0.171	1.13960399425428e-07
Hoxa11os	5.72393753160187e-12	0.595668397371617	0.175	0.093	1.16693914456767e-07
Ccdc74a	6.27932991338164e-12	1.08559512310251	0.106	0.045	1.28016698944112e-07
1700025G04Rik	6.31891152102963e-12	0.565830266829012	0.363	0.248	1.28823649179231e-07
Stk38l	6.40612787329046e-12	1.1516544245315	0.138	0.068	1.30601728952773e-07
Tnfrsf23	6.9494404518985e-12	1.00730423586916	0.087	0.033	1.41678242492855e-07
Trim2	7.11188776799636e-12	0.438363018673036	0.324	0.21	1.44990055926142e-07
Oxct1	7.74870262225646e-12	0.381130904915024	0.352	0.233	1.57972800359942e-07
Aldh2	7.84663684258431e-12	0.338053330574882	0.649	0.525	1.59969385309766e-07
Il1r1	7.9253668295728e-12	-1.41090958083203	0.173	0.26	1.61574453554501e-07
Arpin	8.04805475706134e-12	0.610752452851924	0.151	0.076	1.6407569233221e-07
Gm12840	8.18649288445552e-12	4.12404238925119	0.048	0.011	1.66898030435395e-07
Mcc	8.24785821920667e-12	0.503826371086743	0.245	0.15	1.68149085514966e-07
Jak1	8.63826123126657e-12	0.351602898084983	0.575	0.463	1.76108231721831e-07
Mif4gd	8.68147643638327e-12	0.628190689530661	0.235	0.142	1.76989260108546e-07
Gm45397	8.73734303104984e-12	3.52811465715903	0.027	0.002	1.78128212374013e-07
Gem	8.90969975375e-12	-1.16776265920451	0.324	0.401	1.81642048879701e-07
Rpn2	9.04050650604160e-12	0.40138463093993	0.643	0.531	1.8430880613867e-07
Ammecr1	9.21219617160661e-12	0.558553758534162	0.266	0.166	1.87809043350544e-07
Reep3	9.57281420734087e-12	0.503063536605757	0.564	0.44	1.95160963245058e-07
Scoc	9.60042474555345e-12	0.663453875108664	0.349	0.238	1.95723859287598e-07
Gnai3	9.88770563933666e-12	0.442836739165713	0.478	0.362	2.01580654869156e-07
Rab37	9.96111121410541e-12	6.19739512178136	0.026	0.001	2.03077174321967e-07
Camk2n1	1.00656272358249e-11	0.618256424915533	0.375	0.261	2.05207942456762e-07
Has2os	1.0229946231352e-11	1.23310718349256	0.116	0.052	2.08557913818572e-07
Ttc7b	1.02461787267098e-11	1.06297413939531	0.129	0.061	2.08888845701434e-07
Stx8	1.06139022144603e-11	0.445311283188401	0.312	0.2	2.16385624446202e-07
Stx2	1.10192349730008e-11	0.648449117572905	0.231	0.137	2.24649143394567e-07
Rab21	1.109157995479e-11	0.529506810464284	0.398	0.288	2.26124040538304e-07
Robo1	1.13476315502001e-11	0.725010912745147	0.257	0.161	2.31344164413928e-07
Fyttd1	1.13683611277376e-11	0.458811823121206	0.388	0.273	2.31766778311187e-07
Angptl4	1.16698779157933e-11	-1.16108512781404	0.168	0.256	2.37913801069277e-07
Akr1c18	1.20848222179646e-11	7.49661940741287	0.021	0	2.46373270557644e-07
Fxyd5	1.20990476101979e-11	0.794577109951075	0.363	0.252	2.46663283629105e-07
Rsu1	1.21373552226689e-11	0.38392315271637	0.498	0.369	2.47444260924552e-07
Rftn1	1.22704572902004e-11	0.751432546416193	0.163	0.085	2.50157812775316e-07
Gm17167	1.27163460546399e-11	-1.34616352753888	0.088	0.166	2.59248147015944e-07
Rpl28	1.30897422808892e-11	-0.270656601437863	0.876	0.887	2.66860575880487e-07
Lztfl1	1.34636696606539e-11	0.45122736783545	0.354	0.241	2.74483833371751e-07
Map4k4	1.40712334389879e-11	-0.735954683581055	0.441	0.492	2.86870236120647e-07
Ndufb7	1.41451394803874e-11	0.29193707333126	0.609	0.486	2.88376958586658e-07
Smdt1	1.42463065128351e-11	0.386136604218629	0.645	0.542	2.9043945087717e-07
Atf5	1.47541605033756e-11	0.398069596237757	0.532	0.393	3.00793070182317e-07
Yif1a	1.51072554054206e-11	0.411178945807961	0.417	0.292	3.0799161595031e-07
Prelid1	1.588865328861e-11	0.387396225489144	0.517	0.403	3.23921974594892e-07
Trip10	1.6405875988942e-11	0.251831120548469	0.36	0.244	3.3446659378656e-07
Card19	1.66789713156927e-11	0.584676420753473	0.37	0.261	3.40034188213027e-07
Jsrp1	1.68337926174335e-11	-3.93091009351345	0.009	0.054	3.43190530091617e-07
Cstb	1.68423366079416e-11	-0.487133238275763	0.498	0.577	3.43364716426106e-07
Manea	1.70048926601222e-11	0.674602192469288	0.25	0.156	3.46678746661912e-07
Mrgprf	1.72127266436126e-11	0.372142624326463	0.212	0.121	3.50915858083329e-07
Ppp2r5b	1.73934816211031e-11	0.945729451517791	0.12	0.055	3.54600909809429e-07
Scara3	1.77411712885316e-11	0.366454914088581	0.533	0.396	3.61689259059295e-07
Colgalt2	1.85337389535451e-11	1.65254320254919	0.085	0.032	3.77847336045924e-07
Spag9	1.87742911374491e-11	0.38519479604819	0.585	0.48	3.82751473419174e-07
Gpd2	2.02677860490771e-11	0.697332513589437	0.123	0.057	4.13199354182535e-07
Hras	2.02993789718865e-11	0.427000046195159	0.356	0.246	4.13843439099849e-07
Uba1	2.06180443152194e-11	0.413924757600538	0.436	0.317	4.20340069454377e-07
Adam17	2.07127388754651e-11	0.694735170875446	0.284	0.183	4.22270607454107e-07
Runx2	2.07342321017756e-11	-3.70083083076619	0.005	0.045	4.22708789858899e-07
Atp8b2	2.10299790799945e-11	0.403970652457127	0.319	0.212	4.28738183503847e-07
Calhm2	2.15532032492379e-11	0.63442636797017	0.172	0.092	4.39405154642213e-07
Zdhhc8	2.21403257497576e-11	0.632269805450793	0.264	0.169	4.51374821060309e-07
Mtmr11	2.27367624332454e-11	0.815025021008635	0.189	0.106	4.63534375726574e-07
Col4a3	2.2952959369411e-11	-3.68396009195432	0.008	0.051	4.67941982664182e-07
F13a1	2.3316300062979e-11	1.88242293552551	0.064	0.02	4.75349409383952e-07
Hs6st2	2.35961541856556e-11	-1.91529364793393	0.024	0.079	4.81054795382961e-07
Slc16a3	2.40039077304223e-11	1.80707134524814	0.054	0.014	4.89367666900119e-07
Akr1a1	2.51506048362912e-11	0.331077581212942	0.71	0.635	5.12745380797469e-07
Cp	2.58375824855819e-11	-1.85962800333483	0.099	0.176	5.26750794133558e-07
Nme2	2.68265991432923e-11	0.152914123716742	0.9	0.875	5.46913876734301e-07
Ccnd3	2.69143644399996e-11	0.352778441144784	0.51	0.383	5.48703147838271e-07
Egr2	2.72233228257097e-11	-1.58029009476815	0.04	0.102	5.55001882447743e-07
Higd1a	2.83571371138486e-11	0.539594650917663	0.522	0.403	5.78116954340031e-07
Abca3	2.87446339548865e-11	1.02586154564135	0.112	0.051	5.86016852438272e-07
Ccl7	2.89116804942702e-11	-1.4903300203689	0.273	0.35	5.89422430236687e-07
Akr1b8	2.90959736921618e-11	0.485015558719128	0.217	0.127	5.93179615662102e-07
Pop4	2.91141242946809e-11	0.70635474229686	0.189	0.106	5.9354965199566e-07
Rps9	2.93508698388677e-11	-0.208604753760969	0.922	0.922	5.98376183404996e-07
Plaur	3.04533775383889e-11	0.437621612601278	0.152	0.078	6.20853007875134e-07
Rnasek	3.06775257189144e-11	0.414026507577453	0.62	0.501	6.25422716831507e-07
Cercam	3.08852692391128e-11	0.222142194181978	0.344	0.23	6.29657983977792e-07
Arpc5	3.12553754424276e-11	0.287433169019482	0.592	0.466	6.37203339144772e-07
Lgi2	3.15510008735617e-11	0.675846636971437	0.164	0.087	6.43230254809303e-07
Arf3	3.16513231876026e-11	0.618047661156452	0.289	0.185	6.45275525825654e-07
Chst12	3.18809326381803e-11	0.196806052998259	0.329	0.218	6.49956573694583e-07
Txndc5	3.19887350607424e-11	0.346829861165108	0.628	0.521	6.52154341683355e-07
Dusp6	3.51086797847376e-11	-1.57060220422564	0.061	0.131	7.15760654771444e-07
Lynx1	3.67669876342777e-11	0.423929137287939	0.155	0.08	7.4956857690002e-07
Rnf122	3.73236338497274e-11	-1.63488029532566	0.125	0.204	7.60916923294393e-07
Lefty1	3.7700370779234e-11	0.713319588300795	0.168	0.09	7.68597459076243e-07
2410006H16Rik	3.84432257523243e-11	-0.662741084733093	0.467	0.52	7.83742043412635e-07
Cotl1	4.09689193395029e-11	0.693978331977401	0.241	0.15	8.35233358574445e-07
Htra1	4.12418555356682e-11	-0.447773751001897	0.61	0.654	8.40797708805667e-07
Zfp703	4.32059816861278e-11	0.426684209020311	0.337	0.227	8.80840348635087e-07
Apbb1	4.37628103392864e-11	0.833715121965447	0.146	0.075	8.92192414387031e-07
Prlr	4.48304095441489e-11	-1.26446281649187	0.147	0.233	9.13957559376563e-07
AC149090.1	4.49596878398732e-11	0.704723130222417	0.195	0.112	9.16593155991495e-07
Naa38	4.60569283003661e-11	0.312002476070944	0.391	0.273	9.38962597259563e-07
Serinc1	4.76732936000823e-11	0.304262891913731	0.623	0.51	9.71915436624878e-07
Calml4	4.80181599179939e-11	0.557679515749378	0.184	0.103	9.78946226248143e-07
Fam89b	4.83223285507632e-11	0.449307356946056	0.408	0.293	9.85147312164409e-07
Klf5	4.89240448538516e-11	-1.74952900121958	0.072	0.144	9.97414502435472e-07
Myo5a	4.9375249317121e-11	0.574073363514947	0.248	0.155	1.00661320782815e-06
Nfkbia	4.94893394502574e-11	-0.318765944609255	0.622	0.695	1.0089391633724e-06
Nenf	4.98888597335475e-11	0.226835833035793	0.787	0.729	1.01708418338783e-06
Anxa4	5.23770099504404e-11	0.379012775485882	0.382	0.267	1.06781010185963e-06
Cavin1	5.25957345093827e-11	0.221298741073929	0.822	0.739	1.07226923944278e-06
Dpep1	5.2870309116091e-11	-0.40394954752417	0.209	0.32	1.07786699194975e-06
Ndel1	5.31966273356307e-11	0.414690073014194	0.439	0.318	1.0845196414915e-06
Galm	5.41342227025166e-11	0.508484951029255	0.095	0.039	1.10363439823621e-06
Ctsl	5.47190141688907e-11	0.303394214899568	0.822	0.744	1.11555654186117e-06
Tpst2	5.52774024635569e-11	0.359418217029208	0.253	0.159	1.12694040402454e-06
Txndc15	5.5794487554476e-11	0.56593535335821	0.372	0.259	1.1374822177731e-06
Bex3	5.81614920296745e-11	-0.894797481547571	0.179	0.266	1.18573833800897e-06
Morrbid	5.95070738998642e-11	0.595919042883211	0.126	0.06	1.21317071559653e-06
Edn1	6.25329854500423e-11	2.34777590676584	0.061	0.019	1.27485997437001e-06
Tgfbr3	6.37468709046579e-11	0.326153322573841	0.505	0.38	1.29960745713326e-06
Igsf10	6.43538819658236e-11	-1.00395827719714	0.334	0.396	1.31198259163725e-06
Rps21	6.46941925629938e-11	-0.185623404544047	0.899	0.9	1.31892050378176e-06
Rassf5	6.47028106135429e-11	1.11224697789942	0.101	0.044	1.3190961999783e-06
Ric8a	6.56547462071917e-11	0.35804835774612	0.26	0.161	1.33850331092602e-06
Cask	6.68093587165648e-11	0.454930468423509	0.357	0.25	1.36204239615461e-06
Vdac3	6.75248856362024e-11	0.333797714693217	0.554	0.441	1.37662984346526e-06
Lrrfip2	6.82612481332508e-11	0.509231003588738	0.277	0.176	1.39164206569258e-06
Sumf1	6.82747496243192e-11	0.616651861229367	0.21	0.125	1.391917320591e-06
D630003M21Rik	7.05880894359337e-11	-2.32125816241051	0.019	0.068	1.43907937933038e-06
Abi3bp	7.28386103798505e-11	0.454454674333637	0.719	0.612	1.48496074981401e-06
Pitpnm2	7.56568405018572e-11	0.709241073511713	0.12	0.057	1.54241600731136e-06
Iqgap1	7.87779907700375e-11	0.377217035048322	0.594	0.479	1.60604689782875e-06
Rab35	8.15126302611448e-11	0.329142006249326	0.238	0.145	1.66179799313396e-06
mt-Nd1	8.62241044828054e-11	-0.234092901380928	0.954	0.956	1.75785081809095e-06
Cybc1	9.06036483298081e-11	0.916985039802506	0.173	0.096	1.8471365784998e-06
Nrip1	9.09176486610832e-11	-1.04258904780864	0.34	0.407	1.8535381032535e-06
Cyp3a13	9.12229494176654e-11	0.528091426550094	0.026	0.002	1.85976226977794e-06
Pbx1	9.13549375373088e-11	0.407373002788922	0.506	0.398	1.86245311157311e-06
Kifap3	9.24933648927445e-11	0.458462615061704	0.329	0.222	1.88566223006838e-06
Daam1	9.66225090855232e-11	0.527653946881817	0.318	0.213	1.96984309272656e-06
Icosl	9.93662877732421e-11	-2.99387769929431	0.009	0.05	2.02578050883309e-06
Kdm6b	1.01466688594166e-10	-0.774838798258865	0.356	0.435	2.06860138036926e-06
Mtch1	1.05755120920351e-10	0.336580602332885	0.621	0.528	2.15602965020319e-06
Bcam	1.09186411321425e-10	-1.03856131158929	0.012	0.057	2.2259833676099e-06
Myod1	1.0965635678285e-10	-5.05606293885748	0.004	0.04	2.23556414573197e-06
B130024G19Rik	1.10352543638816e-10	-5.00616586356655	0.002	0.035	2.24975730716455e-06
Chmp5	1.11261105503398e-10	0.476813289246092	0.41	0.293	2.26828015789777e-06
Tstd3	1.12351104856609e-10	0.951740822869288	0.073	0.026	2.29050197471169e-06
Atrnl1	1.17509894912818e-10	0.673494258653544	0.194	0.114	2.39567422758761e-06
Kif1c	1.22079076977182e-10	0.484062429591684	0.262	0.166	2.48882614233382e-06
Snrnp48	1.22906285318217e-10	0.52647590800254	0.26	0.164	2.50569043878249e-06
Tgif2	1.23364289521692e-10	-3.02975119685895	0.012	0.055	2.51502777047874e-06
Mras	1.30850593998248e-10	0.890643716073387	0.138	0.071	2.66765105984229e-06
Adora2b	1.33736006276178e-10	1.5658623150221	0.047	0.011	2.72647595995245e-06
Tmem237	1.33842861751923e-10	0.304687287591515	0.209	0.123	2.72865442253646e-06
Ccpg1	1.37658021387726e-10	0.405020337051955	0.451	0.328	2.80643408203158e-06
Chd7	1.37921109923564e-10	-3.71817621156174	0.005	0.042	2.81179766801171e-06
Adgre5	1.44917419883451e-10	-0.871485754177915	0.11	0.189	2.95443143916391e-06
Fam171b	1.45281350865267e-10	0.301498036191283	0.29	0.185	2.96185090009019e-06
Ero1l	1.5155874063992e-10	0.871165733293658	0.182	0.104	3.08982804542605e-06
Fam174a	1.54005975434305e-10	0.56291124569211	0.329	0.225	3.13971982117919e-06
Rfx2	1.57775962961129e-10	1.45639954343496	0.099	0.044	3.21657855688854e-06
Psmd8	1.61705790448425e-10	0.496316511368002	0.526	0.414	3.29669594987204e-06
Glyat	1.61813274098072e-10	4.44369370437201	0.022	0.001	3.29888721903738e-06
4833415N18Rik	1.65092025094501e-10	5.39307087549043	0.022	0.001	3.36573111560158e-06
Cdk16	1.68471682887602e-10	0.387343159376921	0.351	0.245	3.43463219902954e-06
Prkg2	1.69252326162483e-10	2.49169225345797	0.033	0.005	3.45054717347453e-06
Lrrc49	1.71083040014759e-10	0.675544552810773	0.127	0.062	3.4878699367809e-06
Dsel	1.74115662161973e-10	0.308070766368558	0.393	0.277	3.54969600449615e-06
Kctd12	1.79980411435149e-10	-1.03500206382817	0.47	0.496	3.66926064792838e-06
Wnt5a	1.80645496034752e-10	0.427460269752188	0.355	0.25	3.68281972766048e-06
Cerk	1.86774200008576e-10	1.20326719635105	0.116	0.056	3.80776561557485e-06
Cxxc5	1.91781326567777e-10	0.386425679222359	0.412	0.301	3.90984590473727e-06
Clic5	1.93952539067944e-10	5.35540065914049	0.028	0.003	3.95411041397818e-06
Mtmr6	1.96476832042517e-10	0.432244175393996	0.282	0.182	4.00557317485079e-06
Kif5b	2.06161944487402e-10	0.397774288823046	0.612	0.516	4.20302356226467e-06
Ggt5	2.07911522049609e-10	-2.13555705354456	0.037	0.094	4.23869220002537e-06
Rps7	2.10232139250519e-10	-0.173035124045853	0.906	0.913	4.28600262290032e-06
Adh1	2.10781845132022e-10	-0.986587402220222	0.045	0.107	4.29720947670653e-06
Pdgfrb	2.13443706745297e-10	-1.16620745080791	0.228	0.305	4.35147684941637e-06
Npc2	2.18305288716209e-10	0.388956649774294	0.757	0.66	4.45058992105735e-06
Fam102b	2.21536335551461e-10	0.284679744685012	0.512	0.391	4.51646127288763e-06
Ubxn1	2.31735432644533e-10	0.339621635206377	0.579	0.454	4.7243902653241e-06
Rassf3	2.31964880406346e-10	1.55005644705436	0.076	0.029	4.72906801684417e-06
Naalad2	2.32116558174482e-10	-1.52762844685298	0.057	0.121	4.73216027150317e-06
Prkag1	2.35471001834595e-10	0.401919442330717	0.271	0.175	4.80054731440189e-06
Anxa5	2.37529304706751e-10	0.472539665929723	0.783	0.784	4.84250993505652e-06
Mrpl23	2.42905447370499e-10	0.341973031145294	0.543	0.432	4.95211335554236e-06
Rasgrp2	2.4296117748285e-10	-1.96484832023768	0.009	0.049	4.95324952534286e-06
Bad	2.46290081783357e-10	0.383108042319024	0.385	0.273	5.02111589731729e-06
Cyld	2.4650534258558e-10	0.790072079245409	0.22	0.134	5.02550441929221e-06
Pdcd6ip	2.46692666332918e-10	0.437246004903321	0.445	0.329	5.0293233885292e-06
Pdia5	2.50682581013123e-10	0.383895157891176	0.202	0.119	5.11066577911454e-06
Chrna1	2.55398553894615e-10	-5.07230091349241	0.005	0.042	5.20681031824953e-06
Zfp36l2	2.65310864284003e-10	-0.569863515715847	0.49	0.543	5.40889259015797e-06
Rnf130	2.70413416686589e-10	0.495036808115555	0.383	0.273	5.51291832598949e-06
Irx5	2.76114018204449e-10	2.63351835056631	0.048	0.013	5.6291364891341e-06
Pear1	2.78708898856079e-10	-2.09696796522759	0.05	0.112	5.68203832097888e-06
Abracl	2.79165671753735e-10	0.289610770056148	0.425	0.312	5.69135055004339e-06
Kank4	2.79394289551227e-10	-3.85139173134905	0.005	0.042	5.69601138108087e-06
Fnta	2.80282773638191e-10	0.239426855411213	0.349	0.24	5.71412490616179e-06
Rpl17	2.83507945630193e-10	-0.210595859996754	0.925	0.92	5.77987648756275e-06
Gdpd5	2.86083741661876e-10	1.18390092376352	0.092	0.04	5.83238924126066e-06
Rerg	2.86823658479991e-10	2.05659522506414	0.049	0.013	5.84747392543157e-06
Adamts12	2.91708379812222e-10	-1.04551609371834	0.297	0.366	5.94705873923176e-06
Stk39	2.94229415944574e-10	0.53655173927248	0.18	0.103	5.99845510286203e-06
Cttnbp2	3.03956079796201e-10	-2.70261377850168	0.012	0.054	6.19675259880516e-06
Rps25	3.05604384798306e-10	-0.193234755971469	0.904	0.909	6.23035659288306e-06
Wnt11	3.10788231315415e-10	0.305175945255961	0.208	0.125	6.33603967182737e-06
C430049B03Rik	3.10918975559963e-10	0.5214289806899	0.25	0.161	6.33870515474097e-06
Fibp	3.11111750510579e-10	0.471028674463239	0.311	0.207	6.34263525765917e-06
Snapin	3.18827383999052e-10	0.439958921145901	0.352	0.243	6.49993387758867e-06
Adam23	3.23869243861421e-10	-2.33328240540401	0.022	0.07	6.60272227460278e-06
Hk2	3.31109578205672e-10	-1.47255301432953	0.123	0.198	6.75033097087903e-06
Rem1	3.34563584087086e-10	-1.89497669003714	0.026	0.078	6.82074778878342e-06
Runx1	3.34575145593648e-10	-1.22717950549836	0.109	0.182	6.8209834932177e-06
Fibin	3.379016708506e-10	-1.00298786903048	0.177	0.259	6.88880136363118e-06
Higd2a	3.38340121870596e-10	0.437129738407778	0.47	0.357	6.89774006457583e-06
Pax7	3.38810591561039e-10	-4.31058546497416	0.003	0.037	6.90733153015491e-06
Sik3	3.4654446600878e-10	0.278451805519698	0.249	0.156	7.06500202852101e-06
Dync1h1	3.48799970456357e-10	0.364824177605715	0.49	0.378	7.11098499769375e-06
Ndfip1	3.52834107960963e-10	0.345276974619739	0.735	0.648	7.19322895900015e-06
Dnpep	3.53295867797542e-10	0.356563234979106	0.325	0.219	7.2026428567885e-06
Arhgap42	3.58637021974088e-10	0.320851254367635	0.228	0.141	7.31153296698574e-06
Fars2	3.74795689654368e-10	1.04790676454804	0.161	0.089	7.64095972498359e-06
Aph1b	3.89502126551626e-10	0.73809121293088	0.125	0.062	7.94077985400799e-06
Ufm1	3.92001365416329e-10	0.290869601724025	0.453	0.34	7.99173183674269e-06
Myf5	3.99139901785073e-10	-6.06107571987737	0.001	0.032	8.13726517769228e-06
Mfsd6	4.11311082022659e-10	0.856712975542552	0.096	0.042	8.38539902919595e-06
Bicc1	4.18091855323316e-10	-0.707799513862521	0.551	0.568	8.52363865447645e-06
Leprot	4.36336825485713e-10	0.330493036439399	0.495	0.374	8.89559886117723e-06
Mfsd14b	4.38042952275059e-10	0.343627644339844	0.268	0.174	8.93038166803162e-06
Tmem63a	4.38688739496223e-10	0.363029540895781	0.229	0.142	8.94354733210949e-06
Chl1	4.52787834978455e-10	2.10298142188518	0.036	0.007	9.23098559170576e-06
Rtn2	4.54394097648443e-10	-2.32529980770269	0.025	0.074	9.2637324687588e-06
Ccdc68	4.54505581300098e-10	2.79451316598165	0.03	0.004	9.2660052859651e-06
Msn	4.59535039196692e-10	0.405007328510676	0.582	0.479	9.36854084410296e-06
Phactr2	4.6725477984314e-10	0.403383271161209	0.435	0.328	9.52592319666209e-06
Id1	4.68579363096427e-10	-0.795103891644023	0.158	0.243	9.55292747544686e-06
Gcnt1	4.69237514600216e-10	1.99361358919556	0.025	0.002	9.5663452101546e-06
Gabarap	4.71178884025468e-10	0.232151693685073	0.805	0.76	9.60592390862721e-06
Sppl2a	4.7231076682984e-10	0.375650175698057	0.427	0.309	9.62899960335994e-06
Pgam1	4.82412399947985e-10	0.304308927136443	0.505	0.386	9.83494159773957e-06
Casp4	4.87073101815744e-10	-1.8558416631071	0.031	0.085	9.92995932671757e-06
Bglap	4.90509919532271e-10	3.24493802834316	0.027	0.003	1.00000257295044e-05
Rala	5.11926230922386e-10	0.272550365807608	0.475	0.366	1.04366400698147e-05
Myl9	5.26600382134788e-10	-0.84181051652914	0.161	0.24	1.07358019905819e-05
Tmx1	5.61945205337257e-10	0.355017893008691	0.316	0.214	1.14563769012107e-05
Dctn6	5.64988847946161e-10	0.434179179401579	0.299	0.201	1.15184276430784e-05
Gpx7	5.65149751953166e-10	0.370174701794726	0.543	0.441	1.15217079930692e-05
Col1a1	5.77270376178482e-10	-0.325074383048479	0.988	0.991	1.17688111591507e-05
Osr1	5.83962890659894e-10	0.211736903580332	0.269	0.172	1.19052514518833e-05
Arpc2	6.27816454678657e-10	0.309650794108643	0.7	0.602	1.27992940615338e-05
Plekhg3	6.32446621909225e-10	0.858974120744739	0.141	0.075	1.28936892808634e-05
Pde5a	6.49399927675941e-10	0.531334511893948	0.175	0.099	1.32393163255294e-05
Ier3	6.5471462761377e-10	-0.698286633777602	0.445	0.503	1.33476671131619e-05
Actr10	6.57706691198882e-10	0.361677857607672	0.421	0.308	1.34086663134716e-05
Nuak2	6.59460530231847e-10	1.22724252189653	0.067	0.024	1.34444218298367e-05
Rpl38	6.66242497892049e-10	-0.204855909662755	0.927	0.93	1.35826858045252e-05
Psmb3	6.76776473353009e-10	0.309652224381883	0.619	0.499	1.37974419622478e-05
Map6	6.80276746843703e-10	0.698065396853008	0.142	0.075	1.38688020379026e-05
Creld1	7.32350367345872e-10	0.281302562915637	0.194	0.114	1.49304269390803e-05
Zfas1	7.34235611917545e-10	-0.76248041056085	0.3	0.372	1.4968861420163e-05
Plec	7.36464123145619e-10	0.446462410846476	0.54	0.444	1.50142940785697e-05
Hoxa11	7.49554999226142e-10	0.874537739814556	0.157	0.087	1.52811777692234e-05
Tmem106c	7.50818308793333e-10	0.749996253076855	0.203	0.122	1.53069328613697e-05
Rpl3	7.68247559928241e-10	-0.203192892811878	0.893	0.89	1.56622630042571e-05
Mtch2	7.69283866914297e-10	0.410419689497973	0.422	0.308	1.56833901947818e-05
Dusp22	7.74015549365946e-10	0.74445869064989	0.22	0.137	1.57798550049235e-05
Ifit2	7.79985266866653e-10	1.09588587272785	0.141	0.074	1.59015596356105e-05
Psmd13	8.16983841558405e-10	0.371054185194963	0.416	0.306	1.66558495778512e-05
Rab1a	8.28005728686842e-10	0.321941700487348	0.595	0.494	1.68805527907387e-05
Gli1	8.30307350513745e-10	-1.98982476884476	0.027	0.077	1.69274759549237e-05
Nfia	8.5537791046705e-10	-0.437134121761287	0.702	0.729	1.74385894606917e-05
Zadh2	8.62395965481529e-10	0.586596240340574	0.224	0.14	1.75816665482719e-05
Plekhb2	8.79263873263078e-10	1.20890902606254	0.068	0.025	1.79255525842144e-05
Exoc6b	8.83228543763674e-10	0.620930842230529	0.218	0.135	1.800638032171e-05
Rpl34	8.84616260397097e-10	-0.183983220324069	0.918	0.926	1.80346717007156e-05
Sdhd	8.86375375029033e-10	0.433163951926297	0.428	0.323	1.80705347707169e-05
Cep170	8.86521486176939e-10	0.263831165793297	0.374	0.268	1.80735135386892e-05
Tax1bp3	8.91769904777936e-10	0.361995149472168	0.411	0.292	1.81805130487078e-05
Lrp10	8.95031037150973e-10	0.566687275356877	0.352	0.249	1.82469977543969e-05
Zfyve21	9.32013270538702e-10	0.548417901560533	0.375	0.269	1.90009545464725e-05
Snx33	9.35872917423877e-10	0.715182660673582	0.135	0.071	1.90796411675206e-05
Efcc1	9.47185725216126e-10	1.22992144917874	0.088	0.038	1.93102753799812e-05
Tmem184a	9.67289181680973e-10	3.03340656056289	0.02	0.001	1.972012454693e-05
Ccl8	9.70780737960436e-10	-1.31462979981397	0.049	0.109	1.97913069047994e-05
F2r	9.76557589395094e-10	-1.44619882995339	0.109	0.18	1.99090795749978e-05
Ccdc124	1.00778026014115e-09	0.425940555986074	0.373	0.268	2.05456161634976e-05
Traf3ip3	1.00831372465162e-09	-3.92396765899657	0.004	0.037	2.05564919044726e-05
Vwa5a	1.01350401983802e-09	0.368277124234523	0.342	0.239	2.06623064524378e-05
Has2	1.01575025740826e-09	0.296392285570961	0.241	0.151	2.07081004977821e-05
Cd80	1.03094486714471e-09	3.03459384981409	0.029	0.004	2.10178730064792e-05
Slc7a1	1.03477936244291e-09	0.465567542301224	0.169	0.097	2.10960468621236e-05
Nucb2	1.0482221046167e-09	0.352884343053188	0.453	0.338	2.13701040468206e-05
Vapb	1.05096346517329e-09	0.288376145415111	0.452	0.345	2.14259921644878e-05
Crls1	1.05544731870758e-09	0.643776382184768	0.207	0.126	2.15174044864914e-05
Plod2	1.05955197834585e-09	0.521566586001551	0.373	0.267	2.16010861825368e-05
Fbxl7	1.08674668394128e-09	0.621703334334314	0.217	0.133	2.21555046455109e-05
Lmbr1	1.11394569634167e-09	0.610717288533634	0.196	0.117	2.27100109113176e-05
Ptx3	1.11465504049191e-09	-1.22082373274687	0.134	0.208	2.27244723105085e-05
Cav1	1.11646166277552e-09	-0.777040998414491	0.451	0.521	2.27613039190046e-05
Tarsl2	1.1233780671282e-09	1.31942992523851	0.061	0.021	2.29023086545426e-05
Larp6	1.1242186156343e-09	1.22592051523365	0.083	0.035	2.29194449169365e-05
Fam32a	1.12433675091998e-09	0.377810494353142	0.352	0.246	2.29218533410056e-05
Slc9a3r1	1.135760497893e-09	1.49264531783144	0.073	0.028	2.31547492705445e-05
Slc7a2	1.15947527329769e-09	-1.51939571056235	0.051	0.111	2.36382223967201e-05
Ctsh	1.16550068384362e-09	-0.895063267180406	0.22	0.301	2.37610624415199e-05
Pigk	1.18569629998799e-09	0.540874241441495	0.311	0.212	2.41727904678551e-05
Nrd1	1.21922164447215e-09	0.328466900976898	0.376	0.263	2.48562716658537e-05
Fbxw8	1.21948168658013e-09	0.60623938336524	0.252	0.163	2.48615731443091e-05
Pwwp3b	1.22572576654322e-09	-2.14990122632486	0.04	0.094	2.49888712025167e-05
Ssc5d	1.2414920078863e-09	0.236762302638841	0.466	0.348	2.5310297564778e-05
Ptprs	1.24364326711492e-09	0.553982699425831	0.466	0.359	2.53541552866719e-05
Cdc14b	1.25652607846656e-09	0.583084616918065	0.137	0.073	2.56167971616977e-05
Lamc2	1.27378369964472e-09	0.986352782717928	0.057	0.019	2.59686282846569e-05
Unc5b	1.2787614912064e-09	-2.13222062535918	0.019	0.063	2.60701105212249e-05
Ppp3cc	1.27979882683384e-09	0.512594963846377	0.083	0.034	2.60912586826615e-05
Ephx2	1.31244966302926e-09	-3.26891816734004	0.008	0.045	2.67569112801776e-05
Hpgd	1.33062703034842e-09	-1.53617404595321	0.068	0.132	2.71274932677133e-05
Sema6d	1.34320215754451e-09	-1.32430802431543	0.049	0.108	2.73838623858599e-05
Megf10	1.35260422964589e-09	-2.43190671758995	0.019	0.064	2.75755424297908e-05
Zmat3	1.3656518786443e-09	0.445442612298137	0.169	0.097	2.78415448499214e-05
Surf4	1.37066049358743e-09	0.341711714500724	0.556	0.454	2.79436554827669e-05
Cope	1.38992480628712e-09	0.28478612407487	0.615	0.509	2.83363970257755e-05
Ucp2	1.41204571842718e-09	-1.34491150625044	0.065	0.129	2.87873760615749e-05
Apopt1	1.41587101929186e-09	0.480391882117813	0.301	0.205	2.88653624703032e-05
Pnmal2	1.44665238289619e-09	-2.72092825907032	0.026	0.074	2.94929021301047e-05
Magt1	1.4574080723807e-09	0.414567717134112	0.411	0.311	2.97121783716253e-05
Rpl35a	1.49385495283186e-09	-0.151862236590739	0.94	0.945	3.0455220923383e-05
Cd302	1.49414716180074e-09	-0.547717206239154	0.526	0.567	3.04611781876317e-05
Nsmce1	1.53331235188923e-09	0.388578320319065	0.303	0.207	3.12596389179658e-05
Slk	1.55069333540801e-09	0.493950667532893	0.405	0.302	3.16139850289632e-05
F3	1.56165547985016e-09	-1.70103120991415	0.131	0.201	3.18374702677051e-05
Tmem160	1.56349107284298e-09	0.370402971114664	0.451	0.34	3.18748925020499e-05
Lrrc8d	1.57533957529059e-09	0.452556082810771	0.149	0.082	3.21164479214492e-05
Olfml2b	1.63115782718498e-09	0.265937632411501	0.59	0.477	3.32544146228202e-05
Slc1a5	1.67703911465428e-09	0.154231935330971	0.532	0.404	3.41897964304569e-05
Mob1a	1.70823162010234e-09	0.49450591375965	0.365	0.261	3.48257180390264e-05
1500004A13Rik	1.72379128310441e-09	1.71616468609078	0.054	0.017	3.51429328886497e-05
Siva1	1.72989185761749e-09	-0.858259263182547	0.28	0.352	3.52673053012477e-05
Gnb1	1.73653066811702e-09	0.235421501215946	0.703	0.606	3.54026507309018e-05
Pappa2	1.7392373755034e-09	1.31951225400662	0.064	0.023	3.54578323743879e-05
Marveld1	1.76356655677839e-09	0.486762498371514	0.352	0.25	3.5953831393041e-05
Vps28	1.7689427777686e-09	0.337197515899204	0.38	0.273	3.60634364103684e-05
Chmp3	1.78336822677646e-09	0.283429761780164	0.464	0.353	3.63575280392916e-05
Utrn	1.80809031139126e-09	0.209870487573316	0.448	0.337	3.68615371783337e-05
Itfg1	1.82023571368956e-09	0.383277584246017	0.297	0.199	3.71091454949891e-05
Frg1	1.82670794563505e-09	0.315068596220045	0.307	0.212	3.72410948876618e-05
Adamts9	1.84159744944413e-09	-1.35075374655167	0.059	0.12	3.75446472018174e-05
Arrdc3	1.85903007122973e-09	0.34258304600492	0.275	0.183	3.79000460621604e-05
Cry2	1.86239775911344e-09	0.424268647320653	0.244	0.159	3.79687031150456e-05
Frem1	1.91718314955795e-09	-2.82725515405741	0.009	0.047	3.90856128700379e-05
Hsd11b1	1.98768626684286e-09	-1.28115838920465	0.017	0.061	4.05229599221253e-05
0610010F05Rik	1.98943121641497e-09	0.41703225489679	0.161	0.091	4.05585342090519e-05
Mest	2.01055442610499e-09	-0.975056207588285	0.266	0.342	4.09891730850025e-05
Dap	2.04466819866743e-09	0.380390746928367	0.65	0.563	4.16846505662329e-05
Hoxa10	2.11581947159851e-09	0.337662554823084	0.371	0.267	4.31352115674789e-05
Plin3	2.13218035558557e-09	0.267013242814817	0.429	0.311	4.34687609093231e-05
St3gal2	2.14285779568543e-09	0.421069731035638	0.34	0.238	4.36864418806388e-05
Dipk2a	2.1694939746269e-09	-1.12007090407561	0.22	0.291	4.42294736607186e-05
1700003F12Rik	2.19170697499097e-09	2.474863295808	0.046	0.013	4.46823300991408e-05
Sept9	2.20497253594991e-09	-0.841988322799888	0.079	0.144	4.49527750904108e-05
Atp6ap1	2.21679428771771e-09	0.497134793948556	0.453	0.351	4.51937851437009e-05
Myo9a	2.31012699657447e-09	0.267491538359608	0.367	0.261	4.70965590791636e-05
Wnt1	2.32258839259321e-09	5.07356641241564	0.016	0	4.73506095597979e-05
Snhg12	2.3394923389528e-09	-0.822055968790295	0.225	0.302	4.76952303142307e-05
Slc4a8	2.35540336569462e-09	0.569453529453321	0.039	0.009	4.80196084164161e-05
Cldn22	2.39680236320779e-09	-4.80996466194908	0.002	0.033	4.88636097787172e-05
Cldn11	2.40129473231794e-09	1.91135882492409	0.023	0.002	4.89551957077658e-05
Rit1	2.4224322070113e-09	0.295563417634559	0.264	0.17	4.93861254043394e-05
Cnot6	2.44519641231298e-09	0.392697130511769	0.383	0.281	4.98502192578246e-05
Sspn	2.48089663813864e-09	0.380047132850068	0.443	0.335	5.05780397617324e-05
Rad23b	2.48390813117354e-09	0.185895711059351	0.431	0.322	5.06394350702349e-05
Mpv17l2	2.48400891681647e-09	0.306187172275443	0.235	0.148	5.06414897871374e-05
Ldb2	2.52011748513386e-09	-1.14432010398978	0.203	0.276	5.13776351694239e-05
Ahi1	2.54019245281308e-09	0.610657638926026	0.164	0.093	5.17869035355002e-05
Angpt4	2.55014871533416e-09	-4.36955134784747	0.004	0.036	5.19898818595176e-05
Wdr86	2.56803438024473e-09	-5.27071475505975	0.002	0.031	5.23545169100494e-05
Dynlt1f	2.60037476835688e-09	0.339441505764611	0.229	0.144	5.30138404024918e-05
Tram1	2.60923803419505e-09	0.265414182735527	0.581	0.466	5.31945358031346e-05
Sh3gl2	2.63417865251774e-09	1.61567967778365	0.035	0.007	5.37030001888792e-05
Rps13	2.68702594848574e-09	-0.185168475244424	0.902	0.898	5.47803980117788e-05
Fam122b	2.89440673921006e-09	0.278008472574631	0.066	0.025	5.90082701922755e-05
Smap1	2.89524582014641e-09	0.352114947334303	0.509	0.407	5.90253765353248e-05
Rpl18a	2.89734010558189e-09	-0.127894977419929	0.955	0.953	5.9068072732498e-05
Borcs7	2.900695874789e-09	0.619553016756854	0.29	0.199	5.91364867993233e-05
Yipf3	2.95536352928473e-09	0.364125597990113	0.481	0.37	6.02509962715277e-05
Tbx5	3.03021093055096e-09	1.79438584309714	0.04	0.01	6.17769102411424e-05
Igsf8	3.0380894868521e-09	0.290167185617262	0.318	0.221	6.19375303684539e-05
Tmem234	3.04083522682703e-09	0.337094096044367	0.578	0.484	6.19935077693226e-05
Prkaa2	3.05639225660765e-09	1.95367251423873	0.041	0.011	6.23106689354603e-05
Ankrd46	3.0627492367937e-09	0.582789098628285	0.242	0.159	6.24402686905131e-05
Gadd45g	3.06977019346647e-09	-0.958894043503853	0.376	0.439	6.25834049342008e-05
Ms4a4d	3.08110207161574e-09	-0.96699640900454	0.1	0.172	6.281442793403e-05
Cyfip1	3.09235577521309e-09	0.28909917054064	0.422	0.317	6.30438571892693e-05
Tshz1	3.10097034301085e-09	0.479564399675762	0.32	0.227	6.32194823829623e-05
Pim1	3.15064579127842e-09	-0.839588530278018	0.221	0.306	6.42322157467932e-05
Serpine1	3.23647963582603e-09	-2.55018572426431	0.061	0.12	6.59821103355853e-05
Rubcn	3.23651592972668e-09	0.755101845369346	0.138	0.074	6.59828502593378e-05
Atp11a	3.40332859483874e-09	0.563001955577132	0.239	0.155	6.93836600629773e-05
Vim	3.40635250653343e-09	0.235582417437897	0.949	0.955	6.94453085506971e-05
Ptgfr	3.48385090312493e-09	-1.74848289018181	0.051	0.108	7.1025268362008e-05
Pcyt1a	3.52052462906152e-09	0.235309200444476	0.26	0.17	7.17729356126772e-05
Itgb1	3.57941142299802e-09	0.295023496305543	0.687	0.625	7.29734606806607e-05
Rplp2	3.58799401052361e-09	-0.177757455436971	0.918	0.911	7.31484338925449e-05
Arsj	3.70013657132794e-09	0.352270754161976	0.194	0.119	7.54346842796628e-05
Psmb5	3.8497550011258e-09	0.394437950550107	0.543	0.435	7.84849552079517e-05
Ndufa1	3.91849773347812e-09	0.361290629943093	0.602	0.491	7.98864132924184e-05
Reep5	4.03948463580127e-09	0.320489358268709	0.73	0.637	8.23529732700805e-05
Tkt	4.05770263460959e-09	0.17716554047985	0.385	0.269	8.27243836117858e-05
Vps29	4.06656439114495e-09	0.205014176759888	0.468	0.35	8.29050482422722e-05
Slco2b1	4.14961888656224e-09	-1.42376998439558	0.029	0.078	8.45982802403443e-05
2610507B11Rik	4.17799208454272e-09	0.544032050558222	0.312	0.217	8.51767246275724e-05
Tra2b	4.22027010999542e-09	-0.674954591817884	0.494	0.53	8.60386467324767e-05
Ttc39c	4.22679655459497e-09	0.900090640834462	0.114	0.058	8.61717013585277e-05
Zmiz1	4.26829570937596e-09	0.280633893732649	0.471	0.359	8.70177446270476e-05
Zfp462	4.30392446904273e-09	0.671829078739764	0.217	0.138	8.77441081503742e-05
Ptk7	4.33727421344338e-09	-1.59723370686078	0.047	0.103	8.84240093894702e-05
Ube2g2	4.36864329893274e-09	0.377031291769931	0.307	0.211	8.90635309353418e-05
Tdrd7	4.46827859008126e-09	0.708353491556495	0.125	0.065	9.10947956159866e-05
Rbm24	4.49324052726343e-09	-4.87233394168267	0.004	0.035	9.16036946293196e-05
Sdhb	4.51164013186888e-09	0.258333204899251	0.478	0.369	9.19788073684108e-05
Sept7	4.5806390888635e-09	0.259202267602249	0.679	0.592	9.33854891046601e-05
Cab39l	4.60958473707466e-09	0.586126420871564	0.211	0.133	9.39756040347411e-05
Ubap1	4.61425812590891e-09	0.667990467848114	0.186	0.111	9.40708804129049e-05
Sptan1	4.81091653355503e-09	0.291556181131468	0.515	0.407	9.80801553695864e-05
Pak2	4.97894560064961e-09	0.294957766629104	0.44	0.326	0.000101505763960444
Acap3	5.11769709876406e-09	0.73499061416125	0.161	0.093	0.000104334490752503
Arhgap21	5.13632946019479e-09	0.264650048705232	0.411	0.301	0.000104714348704991
Aida	5.22257476350248e-09	0.236447512642672	0.446	0.337	0.000106472631703525
Slc45a4	5.23549999626141e-09	0.795220764156361	0.153	0.086	0.000106736138423781
Acadvl	5.29206895034193e-09	0.492898480310258	0.327	0.229	0.000107889409690621
Tent5c	5.36216960202154e-09	-1.53358545926459	0.024	0.069	0.000109318551676413
Ndufv3	5.45392512849989e-09	0.295697542552481	0.614	0.503	0.000111189171594727
Smim15	5.47026953864275e-09	0.228981248976058	0.36	0.26	0.00011152238508431
Uxs1	5.49556763223307e-09	0.535130406728801	0.263	0.174	0.000112038137318336
Sft2d2	5.83278826590349e-09	0.668781670341845	0.175	0.103	0.000118913054376974
Atp6v1f	5.87632179379119e-09	0.383624993624029	0.575	0.463	0.000119800572410021
Atp6v1b2	5.93581224760839e-09	0.361190743622043	0.253	0.166	0.000121013404291992
Elf1	5.94424390556368e-09	0.398139664124805	0.318	0.219	0.000121185300502727
Arl3	5.97225199715462e-09	0.209835947367267	0.44	0.327	0.000121756301465991
Ext2	5.9807598618104e-09	0.350090721064734	0.394	0.291	0.000121929751302729
Rab4a	6.15124068386292e-09	0.965084113673904	0.127	0.068	0.000125405343821913
Polb	6.15804249942994e-09	0.460494616335008	0.199	0.123	0.000125544012435878
Tmbim4	6.45912660681912e-09	0.47258239187616	0.419	0.314	0.000131682214133221
Stx4a	6.4644714737736e-09	0.266626765287704	0.44	0.335	0.000131791179935822
Avpi1	6.50447736948613e-09	0.744176955105526	0.167	0.098	0.000132606780131714
Babam2	6.83349147701174e-09	0.335890817903772	0.222	0.142	0.000139314390741838
Spry2	6.83999947600994e-09	-0.637350590519706	0.354	0.425	0.000139447069317415
Arfgap3	6.88382042595456e-09	0.291762317259821	0.297	0.203	0.000140340447023936
Pigs	6.97488295025869e-09	0.503467659557077	0.193	0.119	0.000142196938706924
Cyp20a1	6.99144761084949e-09	0.344972729816025	0.349	0.246	0.000142534642442389
Dlx5	7.11991336810254e-09	0.770756945253582	0.055	0.019	0.000145153673835506
Snx4	7.16483931226418e-09	0.308174367522524	0.394	0.294	0.00014606957905913
Srxn1	7.21144225217612e-09	0.268973267295616	0.195	0.119	0.000147019673195115
Tspan3	7.3544678585631e-09	0.356261807707434	0.664	0.547	0.000149935536232526
Syap1	7.42926301864377e-09	0.498741030025172	0.293	0.201	0.000151460385161091
Yif1b	7.45001040755128e-09	0.391662544253139	0.442	0.337	0.000151883362178748
Ap3m1	7.45706114009778e-09	0.640244904695672	0.206	0.13	0.000152027105463173
Gata6	7.51668112690403e-09	-2.35703324776483	0.017	0.058	0.000153242578134193
Vamp7	7.54080223950633e-09	0.290103782448923	0.281	0.192	0.000153734335256816
Commd4	7.57014778721503e-09	0.517101348517247	0.266	0.176	0.000154332602937953
Cald1	7.61734704552566e-09	-0.555838506977717	0.614	0.632	0.000155294854217132
Rxylt1	7.68318254509372e-09	0.185567428519075	0.389	0.282	0.000156637042546826
Asah1	7.75974586938308e-09	0.36294434707534	0.458	0.345	0.000158197939039113
P2ry1	7.97977318885122e-09	-1.96919365975948	0.011	0.047	0.00016268363600111
Rcsd1	8.06054592920229e-09	-2.65465152308092	0.003	0.033	0.000164330349858647
Itgav	8.10207468092639e-09	0.219274892359753	0.456	0.345	0.000165176996520046
Slc25a24	8.14018128611846e-09	0.511369315618268	0.273	0.187	0.000165953875880097
Ehbp1	8.23848854022991e-09	0.345636407067083	0.228	0.147	0.000167958065869667
Dock6	8.24492578680255e-09	-1.86348625626086	0.036	0.086	0.000168089302015544
Plac8	8.2567881300695e-09	1.16826845675941	0.129	0.072	0.000168331139607727
Maml3	8.55436927969998e-09	-1.66926739767741	0.066	0.125	0.000174397926505243
Cd38	8.73666836321492e-09	-2.65691185652676	0.01	0.046	0.000178114457920862
Dkk2	9.0929251502132e-09	-0.870803442112132	0.32	0.387	0.000185377465037397
Mapre1	9.11936677892222e-09	0.312116660404848	0.527	0.417	0.000185916530521887
Slc44a2	9.1507287063313e-09	-1.1687523066613	0.177	0.247	0.000186555906135976
Mex3c	9.1713371870213e-09	0.212990594227505	0.26	0.176	0.000186976051231803
Gpd1l	9.19836177792613e-09	0.670813848862037	0.122	0.064	0.00018752700156658
Amfr	9.21836776598473e-09	0.362994074552606	0.341	0.239	0.000187934863645131
Mvp	9.23127120320712e-09	0.31077379079212	0.247	0.164	0.000188197926019783
Ufsp2	9.541030096527e-09	0.463891277515168	0.293	0.204	0.000194512980577896
Sesn1	9.57375746481891e-09	0.381518857444185	0.245	0.161	0.000195180193435263
Rpl37a	9.65523689655833e-09	-0.12631065397859	0.967	0.972	0.000196841314610135
Nectin3	9.66409983437883e-09	0.421400442545668	0.305	0.21	0.000197022003323481
Prox1	9.71705393336212e-09	-2.7622351754768	0.012	0.048	0.000198101578539454
Mapre2	9.73658882553915e-09	0.224663196275372	0.359	0.257	0.000198499836386267
Trim35	9.81610207087278e-09	0.422940683435131	0.468	0.369	0.000200120872918883
Elf4	1.01075603810185e-08	0.394482553414725	0.159	0.092	0.000206062833487823
Ctsc	1.06451331863926e-08	-0.799645473295444	0.044	0.098	0.000217022330270986
Cldnd1	1.06836708574449e-08	0.465309065728037	0.39	0.287	0.000217807997770729
Med8	1.08191816009323e-08	0.429459129707722	0.224	0.143	0.000220570655298207
Chchd10	1.08323972013545e-08	-2.38071036070886	0.009	0.043	0.000220840081744014
Ankrd13c	1.08465417654481e-08	0.542525121693478	0.236	0.154	0.000221128446972191
Pla2g12a	1.11984410914717e-08	0.173544675849115	0.219	0.138	0.000228302618531834
Hnrnpa1	1.13461384726449e-08	-0.537386248102859	0.611	0.628	0.000231313725041811
Usp24	1.15257874168245e-08	0.534316008803347	0.238	0.157	0.000234976228066801
Arhgef3	1.15583643187503e-08	0.896830961769296	0.102	0.05	0.000235640373366363
Rras2	1.15695373624678e-08	1.0486125726435	0.084	0.038	0.00023586815820863
Cd276	1.17731834510028e-08	0.403750191739115	0.207	0.129	0.000240019891015595
Sgce	1.1817934828397e-08	0.265031583481073	0.47	0.359	0.00024093223734653
Ndufb4	1.18184109014194e-08	0.37083114698825	0.597	0.494	0.000240941943047238
Plxdc2	1.21375130658547e-08	0.18016464252644	0.593	0.472	0.00024744747887358
Psmd14	1.22930100225741e-08	0.345254930312257	0.342	0.244	0.000250617595330218
Dock10	1.23343882008578e-08	-1.04774055912723	0.117	0.187	0.000251461172250888
P4ha2	1.23667194558846e-08	0.187747352969916	0.386	0.276	0.000252120309547119
Lamtor4	1.2417864168478e-08	0.349370283522599	0.505	0.403	0.000253162996802762
Fsd1l	1.30018147964247e-08	0.610783572334226	0.154	0.089	0.00026506799825471
Psmd5	1.31233172468219e-08	0.606807862848032	0.196	0.122	0.000267545068710958
Kcp	1.31626026326986e-08	1.05852947860165	0.12	0.064	0.000268345979872825
Hspg2	1.32074865401768e-08	0.267978457486118	0.686	0.606	0.000269261028094584
Ttll1	1.33243648919775e-08	0.942120460266075	0.084	0.038	0.000271643827052745
Vamp2	1.359829512014e-08	0.420265920834519	0.303	0.209	0.000277228442614294
Ubl5	1.36078571921674e-08	0.267127454210889	0.652	0.557	0.000277423384576717
Fbh1	1.38122191804369e-08	0.429273777060188	0.214	0.134	0.000281589712431567
Lhfp	1.38931989233286e-08	-0.689237835333436	0.506	0.537	0.0002832406464499
Rad23a	1.39378652592159e-08	0.300152149583661	0.321	0.225	0.000284151259039635
Hr	1.40545759442724e-08	0.539049660625347	0.115	0.059	0.000286530639775881
Slc27a1	1.42135643242408e-08	-1.47816015914272	0.052	0.106	0.000289771935878297
Acot9	1.45955743813519e-08	0.301459586170777	0.27	0.181	0.000297559974912622
Pfn2	1.48943849578283e-08	0.41251281047845	0.248	0.168	0.000303651826135246
Sipa1l1	1.49685946791194e-08	-1.83866489223051	0.047	0.099	0.000305164739723206
Capza1	1.50254304774446e-08	0.3378842263126	0.353	0.258	0.000306323451143662
Clasp1	1.51508021956972e-08	0.551473010074695	0.255	0.171	0.000308879404363678
Comt	1.53102110768681e-08	0.307633305835783	0.483	0.375	0.000312129273224109
Fam114a1	1.54095143454438e-08	0.340152611613912	0.472	0.363	0.000314153768960562
Ywhab	1.55081229978144e-08	0.236341628039997	0.638	0.55	0.000316164103556443
Sema5a	1.56430339806736e-08	-1.41727972972368	0.099	0.164	0.000318914533763993
Calhm5	1.59454146288478e-08	0.549364765907487	0.125	0.067	0.00032507916803832
Gldn	1.64121262306374e-08	-3.67957535171929	0.011	0.046	0.000334594017464005
Ube2r2	1.65150510393391e-08	0.355911581032959	0.539	0.433	0.000336692345539006
Rgs6	1.66984775446449e-08	1.76326604505292	0.051	0.017	0.000340431861702675
Tm2d3	1.67032820844706e-08	0.52561880330808	0.251	0.166	0.000340529811856103
Cdc42	1.67284618779422e-08	0.261061944892813	0.72	0.672	0.000341043152305607
Akirin1	1.6959272894533e-08	0.65121084170434	0.259	0.173	0.000345748696500844
Insig2	1.70287938446875e-08	0.281806441169129	0.287	0.195	0.000347166020111643
Hhip	1.71052133176538e-08	-2.51396685664951	0.019	0.059	0.000348723983907007
Sbspon	1.72403871326748e-08	-3.53533328331596	0.007	0.039	0.000351479772473841
Ide	1.79474856001002e-08	0.431354031712502	0.248	0.166	0.000365895388929243
Chmp2a	1.81062567490775e-08	0.201569156427864	0.604	0.497	0.000369132256343444
Mff	1.84734147845362e-08	0.387890605826521	0.412	0.302	0.00037661750721234
Rab10	1.86527820158701e-08	0.296634527087498	0.521	0.417	0.000380274266957544
Smad1	1.88397212877794e-08	0.251921688420377	0.273	0.184	0.000384085397893958
H2afz	1.89197277723507e-08	0.335610055480957	0.68	0.587	0.000385716490094915
Lamtor2	1.89263189712556e-08	0.306123226358984	0.557	0.454	0.000385850864866988
Eif4g2	1.92970201438148e-08	0.304870187551074	0.694	0.63	0.000393408349671952
Canx	1.93492651509067e-08	0.225390009650411	0.666	0.573	0.000394473468631534
Kpna3	1.94436564043774e-08	0.502859048086645	0.219	0.139	0.000396397823116041
Scd1	1.95561010934504e-08	0.227777047467645	0.373	0.267	0.000398690232992173
Gm35167	1.99889524405613e-08	2.10768633321594	0.023	0.003	0.000407514773405723
Rps17	2.00247623345623e-08	-0.193884880869132	0.897	0.894	0.000408244829714722
Map7	2.00578442378929e-08	1.2034618197831	0.051	0.017	0.000408919270477923
Kxd1	2.00672869768599e-08	0.211527552175601	0.293	0.2	0.000409111779597244
Mex3a	2.01195111114954e-08	-1.74030905153587	0.032	0.078	0.000410176473030057
Rps20	2.03759526894443e-08	-0.176581270990878	0.916	0.915	0.000415404547479701
Fgf1	2.04907586915441e-08	0.658318203426118	0.132	0.074	0.000417745097444509
Bmf	2.05210445759738e-08	-1.33520086499185	0.031	0.078	0.000418362535770377
Tnik	2.06576972993994e-08	-1.70370337261749	0.043	0.093	0.000421148474842856
Bmpr2	2.08362501409399e-08	0.250419729517369	0.477	0.361	0.000424788631623341
Nans	2.08967634830321e-08	0.234950295917011	0.301	0.208	0.000426022317128576
Miat	2.1205564219226e-08	1.11102358032381	0.054	0.019	0.000432317837737361
Klf12	2.1533370126537e-08	0.811271171733404	0.128	0.07	0.000439000816769709
Ube2g1	2.16267873674822e-08	0.346920250165865	0.266	0.179	0.00044090531406086
Alg3	2.16834848983697e-08	0.539310565206362	0.088	0.041	0.000442061206623063
Mcu	2.19210535717158e-08	0.272278116338273	0.264	0.177	0.000446904519166571
Aga	2.21756564372248e-08	0.245822951922042	0.334	0.237	0.000452095107785702
Lox	2.21897657390517e-08	-0.685957442573102	0.422	0.467	0.000452382754122047
Etv4	2.23406891870123e-08	-1.89011939657232	0.032	0.078	0.000455459630455619
Rin3	2.26134814190611e-08	0.826348194313232	0.094	0.046	0.000461021045690399
Inhba	2.29902708210959e-08	1.09101790396744	0.15	0.088	0.000468702651229683
Plac9b	2.3080238350446e-08	0.610734612477092	0.168	0.101	0.000470536819250542
Cyp7b1	2.33918716465952e-08	-2.62125348012805	0.016	0.055	0.000476890087259136
Yipf1	2.38387348761187e-08	0.442557540947798	0.278	0.19	0.000486000287919432
Cfap36	2.40919042977543e-08	0.403436913085507	0.256	0.172	0.000491161652918318
Dnajb11	2.41536233676163e-08	0.373891435548811	0.405	0.302	0.000492419919595593
Hmgb1	2.43057965428497e-08	-0.287231007224563	0.752	0.771	0.000495522274119078
Ccnyl1	2.45646499128612e-08	0.363588543168498	0.123	0.066	0.000500799517773501
Avpr1a	2.5136992666232e-08	0.896474654609657	0.062	0.024	0.000512467869486473
Cxcl16	2.53583045350669e-08	-1.89868379045455	0.054	0.108	0.00051697975455641
Phldb1	2.56703523686809e-08	0.234483881870691	0.398	0.293	0.000523341473740298
Reps2	2.57352262284215e-08	-1.18634666670547	0.054	0.108	0.000524664057118828
Ywhah	2.60167710717704e-08	0.280647487244896	0.47	0.374	0.000530403911840183
Krcc1	2.61553034461291e-08	0.361405534156976	0.418	0.317	0.000533228171356234
Rab6b	2.61761368061118e-08	0.546588352348575	0.186	0.115	0.000533652901066202
Plcb4	2.63066385063658e-08	0.353563148456014	0.21	0.136	0.000536313439229279
Col6a6	2.75365956427999e-08	0.287805991498898	0.389	0.288	0.000561388575369762
Irs2	2.82293149129333e-08	-1.07260347771903	0.14	0.208	0.00057551104312997
Dhrs1	2.84994019781074e-08	0.348770427476403	0.256	0.17	0.000581017308127677
Commd1	2.86379170016147e-08	0.33285409189559	0.494	0.397	0.000583841213911919
Emilin1	2.89007339409387e-08	-0.858157716599865	0.262	0.324	0.000589199262853918
Plekhh2	2.92049499699156e-08	-1.07036960322009	0.091	0.153	0.00059540131503667
Irf1	2.95574560415964e-08	-0.793828443101495	0.267	0.337	0.000602587856320025
Tmem45a	2.98674518448349e-08	0.103819498762513	0.356	0.254	0.000608907740760649
Agap1	3.03238288816486e-08	0.609591261929794	0.245	0.166	0.00061821189941017
Dhx32	3.03996414865943e-08	0.342101255305408	0.148	0.085	0.000619757490987199
Tmem30b	3.04011420344585e-08	0.375210897558476	0.092	0.044	0.000619788082656505
Tenm2	3.11634969916389e-08	-5.99731300420263	0.002	0.027	0.000635330213168542
Rhod	3.13993356283756e-08	-2.53696526997781	0.019	0.058	0.000640138255455694
1810037I17Rik	3.1483310908343e-08	0.270060944111391	0.531	0.426	0.000641850259488389
Tpi1	3.16974001490323e-08	0.297552166220151	0.547	0.437	0.000646214896838322
Pttg1ip	3.17213992120498e-08	0.254602345466548	0.574	0.47	0.00064670416573606
Ppa2	3.21729549547328e-08	0.416376098678622	0.265	0.179	0.000655910032662138
Syk	3.22995555016518e-08	2.55685950800501	0.03	0.006	0.000658491038012176
Gabra2	3.24012618336437e-08	5.22024046496817	0.014	0	0.000660564525002494
Vamp3	3.27666033410918e-08	0.403118917908005	0.346	0.248	0.000668012742314838
Magee1	3.35547758666214e-08	0.757702781777348	0.136	0.077	0.00068408121559281
Psmc6	3.37106468331713e-08	0.359443165881857	0.48	0.371	0.000687258956987862
Apol7a	3.41811892520142e-08	3.8200376487503	0.016	0	0.000696851905280814
Ppl	3.53454940182601e-08	-1.36758667155581	0.083	0.142	0.00072058858655027
H3f3b	3.57972913682456e-08	-0.242596098284448	0.84	0.837	0.000729799379124424
Praf2	3.64621740980135e-08	0.377887551383586	0.34	0.245	0.000743354343336201
Ube2l3	3.65305271804395e-08	0.273147020056739	0.515	0.407	0.00074474785762762
Il1rl1	3.65536531504011e-08	-2.89648165304444	0.016	0.052	0.000745219326777228
Mat2b	3.68651784758743e-08	0.246156164082827	0.43	0.327	0.000751570393587648
Slfn5	3.71334247004807e-08	-0.716783997383283	0.304	0.374	0.0007570391293687
Glt8d2	3.80214917268616e-08	0.205799180887294	0.277	0.191	0.000775144151835528
Sh2d6	3.83295749651978e-08	2.22707725863318	0.027	0.005	0.000781425044815488
Arpc4	3.8331655472752e-08	0.317421495139747	0.391	0.287	0.000781467460122995
Fkbp14	3.83750118489284e-08	0.298603127468814	0.375	0.273	0.000782351366564103
Dnajc13	4.00664034605577e-08	0.474975720754816	0.255	0.172	0.00081683376735039
Ccdc162	4.06048097593751e-08	1.8593956902633	0.031	0.007	0.00082781025656438
Plekhf1	4.11982773140543e-08	0.199320189432962	0.201	0.127	0.000839909279601626
Olfm2	4.1422263806639e-08	-3.53468970640897	0.002	0.028	0.00084447569222595
Mfsd5	4.17201481406145e-08	0.400670676600866	0.203	0.128	0.000850548660142707
Tnfsf12	4.19089964668797e-08	0.193742729273553	0.415	0.311	0.000854398710970276
Lactb	4.19822627094593e-08	0.607799749765695	0.131	0.073	0.000855892389857748
Tmem50a	4.30795988405133e-08	0.281861696176386	0.655	0.551	0.000878263781561545
Lhfpl2	4.31998317543379e-08	-1.18454256101548	0.199	0.263	0.000880714969975686
Alas1	4.40216965946299e-08	0.353689980329213	0.207	0.133	0.00089747032847472
Borcs5	4.44685038162833e-08	1.16597468006937	0.102	0.053	0.000906579387302568
Cbfa2t3	4.46416125067469e-08	-1.84661837100555	0.012	0.047	0.000910108554175049
Lmx1a	4.62720517542549e-08	0.977128616572674	0.066	0.027	0.000943348319113994
Hspa4l	4.66393332575478e-08	0.953936891068338	0.126	0.07	0.000950836087121628
Fam117a	4.6688373140042e-08	0.3450088957456	0.186	0.118	0.000951835863206036
Crnde	4.68927788869963e-08	1.7273651335703	0.038	0.011	0.000956003083169194
Mfap4	4.86834769145525e-08	-1.22132585647028	0.394	0.424	0.000992510043856982
Rusc2	4.87660071905993e-08	0.421704868008915	0.136	0.077	0.000994192588594747
Fam3a	5.05856045385578e-08	0.520505385309926	0.221	0.145	0.00103128871972758
Vps4b	5.07062618254791e-08	0.426902762173765	0.318	0.228	0.00103374855983604
Sav1	5.10107143727156e-08	0.150728179519193	0.335	0.239	0.00103995543391655
Gps1	5.13418251269557e-08	0.430933719113774	0.35	0.256	0.00104670578886325
Dym	5.1740305401458e-08	0.559421628063232	0.196	0.125	0.00105482960621952
Nr4a1	5.22893348121045e-08	-0.534501894420478	0.259	0.336	0.00106602266881437
Kmt5a	5.22930138275257e-08	0.393237086364494	0.261	0.177	0.00106609767290177
Stat6	5.23870819094676e-08	0.360329540234537	0.251	0.169	0.00106801543888832
Snx2	5.24118583286148e-08	0.320792940825592	0.446	0.348	0.00106852055574547
Zeb1	5.29872973046014e-08	0.331037083002309	0.473	0.369	0.00108025203014891
Iqsec1	5.33242552456387e-08	0.470126608042416	0.285	0.196	0.00108712159169284
Cdc123	5.33583799119058e-08	0.136780293148861	0.313	0.22	0.00108781729126402
Vps13a	5.44516168965483e-08	0.49237235313324	0.2	0.126	0.00111010511366993
Cc2d2a	5.45511103040843e-08	0.324281658651836	0.234	0.158	0.00111213348576937
Fat3	5.5128809009484e-08	-2.70376609557665	0.005	0.034	0.00112391102927635
Mef2a	5.52930442090733e-08	0.366555020827219	0.446	0.344	0.00112725929229038
Cxcl5	5.59600752610248e-08	-2.68341894947829	0.005	0.034	0.00114085805434651
Phf11b	5.64059092608953e-08	4.25886960193653	0.018	0.001	0.00114994727210187
Fitm1	5.64382612638694e-08	-3.67984038994376	0.002	0.028	0.00115060683238651
Cyb561d2	5.70290372917673e-08	0.95762750309168	0.121	0.066	0.00116265098326726
Tbcb	5.74333254663616e-08	0.241577183014834	0.462	0.356	0.00117089320628271
Fxyd1	5.78724300000373e-08	0.2479583853386	0.706	0.611	0.00117984523041076
Cox6a1	5.8319893305163e-08	0.233092780236706	0.74	0.654	0.00118896766481236
Ro60	5.85080731649905e-08	0.475465001271057	0.29	0.201	0.00119280408761466
Ndufv1	5.91510602704969e-08	0.162646267258801	0.414	0.307	0.00120591266573462
Usp18	5.91729227798949e-08	1.70525302515373	0.053	0.019	0.00120635837671372
Agtr1a	5.96031875993124e-08	0.730114738610407	0.171	0.106	0.00121513018558718
Tmem30a	5.98414492592739e-08	0.245501791193667	0.501	0.397	0.00121998762604882
Hook3	6.0290300114914e-08	0.247263293260481	0.555	0.46	0.00122913834844275
Phf20	6.04048203832277e-08	0.279311740555066	0.256	0.173	0.00123147307315286
Oaf	6.06588530314818e-08	0.110859725659017	0.504	0.395	0.00123665203675282
Atp1b2	6.15670444566288e-08	-1.75550842767369	0.006	0.036	0.00125516733533729
Marcksl1	6.1579647462766e-08	-0.877832180640724	0.107	0.17	0.00125542427282341
Tomm7	6.20762001087152e-08	0.285615515993746	0.67	0.56	0.00126554749161638
Tlr2	6.2236601838853e-08	0.407087159971177	0.101	0.051	0.0012688176016887
Ak3	6.25353015250226e-08	0.180980843053256	0.328	0.232	0.00127490719219063
Fhl2	6.26536743269586e-08	-1.35927146794315	0.076	0.133	0.00127732045850371
Rps8	6.31968364977197e-08	-0.167725076667156	0.953	0.947	0.00128839390567901
Narf	6.33346899274339e-08	0.566484504810403	0.168	0.102	0.0012912043235506
Mrps18c	6.64988802892226e-08	0.299385633507015	0.345	0.252	0.00135571267245638
Rmc1	6.66548818270257e-08	0.857519791814843	0.089	0.044	0.00135889307580757
Psme2	6.6918100360567e-08	0.318641924651941	0.436	0.335	0.00136425931205088
Tmem119	6.75310419253147e-08	-0.794946240298124	0.273	0.341	0.00137675535173139
Hprt	6.94483606288368e-08	0.274474672983932	0.318	0.227	0.0014158437281401
Ltn1	7.05115606225745e-08	0.320447838731077	0.228	0.15	0.00143751918641243
Foxd2	7.27233006408952e-08	-4.41402913462551	0.002	0.028	0.00148260993016593
Yipf4	7.2933331811414e-08	0.285373707361299	0.473	0.366	0.0014868918356393
Dcaf10	7.3007413149466e-08	0.418942376544035	0.214	0.138	0.00148840213187816
Ddit4l	7.30772244639683e-08	-1.1104671502926	0.059	0.113	0.00148982537514692
Cgnl1	7.37942811899787e-08	0.44846720160763	0.347	0.254	0.0015044440106201
Slc49a4	7.51798734086449e-08	0.449719584473809	0.268	0.184	0.00153269207918204
Tmem106b	7.55801717273049e-08	0.262858079059304	0.422	0.315	0.00154085296100456
Gm16310	7.70393239943888e-08	-2.82294712162056	0.006	0.035	0.0015706006982736
Mlf2	7.85034428508901e-08	0.316187692610426	0.477	0.378	0.0016004496894011
Paxx	7.86935420339996e-08	0.243776796175047	0.305	0.217	0.00160432524144715
Drp2	7.93999218542111e-08	-2.06216575117086	0.014	0.049	0.0016187262068418
Wee1	8.08778558927306e-08	0.568887108590502	0.182	0.114	0.0016488568480851
Pitx2	8.12087918860689e-08	-4.38130331495023	0.002	0.026	0.00165560364018129
Cox8b	8.22929814346311e-08	-2.01620841724906	0.012	0.045	0.00167770701250782
Cript	8.34744088357783e-08	0.422968533005472	0.293	0.205	0.00170179277293501
Pxn	8.37609701632951e-08	0.606719305222992	0.216	0.142	0.0017076348987191
Impad1	8.45838659066951e-08	0.34216480913043	0.475	0.372	0.00172441127423979
Bbc3	8.55019794314756e-08	0.722106511407924	0.124	0.068	0.00174312885466949
March2	8.77843112161486e-08	0.337362703913566	0.369	0.27	0.00178965875276362
Ass1	8.82220964896333e-08	1.48972354465254	0.065	0.028	0.00179858388113415
Ap2b1	8.86769328186274e-08	0.207001684622257	0.291	0.204	0.00180785662937336
Ddhd1	9.01443636018277e-08	0.649287744156986	0.161	0.097	0.00183777314075046
Marcks	9.06606748645964e-08	0.379581273954004	0.768	0.791	0.00184829917846453
Nol7	9.08847736677943e-08	0.303853488116793	0.491	0.382	0.00185286788076532
Elmo1	9.13470298986145e-08	0.428739099479964	0.137	0.078	0.00186229189854305
Sorbs2	9.20165763665371e-08	1.96641985038777	0.061	0.025	0.00187594194238459
Ergic1	9.20807586640776e-08	0.284553231060904	0.397	0.297	0.00187725042688455
Slc43a3	9.23858381165218e-08	1.07490308756548	0.237	0.165	0.00188347008168153
Herc2	9.39362070263753e-08	0.265514046822188	0.297	0.21	0.00191507745264671
Dapk3	9.47314853417161e-08	0.142928130474363	0.227	0.15	0.00193129079166157
Psmc5	9.48874851982381e-08	0.223014368415815	0.457	0.352	0.00193447116073648
Wdr1	9.54063924907134e-08	0.358927500325033	0.35	0.26	0.00194505012370818
Gask1b	9.64949976913176e-08	-0.992402010036969	0.21	0.277	0.00196724351793289
Prdx5	9.77371698269696e-08	0.325412521332587	0.617	0.513	0.00199256768126243
Etv1	9.81545734409545e-08	-0.892162692772433	0.113	0.176	0.00200107728874074
Asxl3	9.90170319601458e-08	-3.00325781921474	0.006	0.035	0.00201866023057149
Spaar	9.93146973339353e-08	-2.5141442389718	0.005	0.034	0.00202472873454694
Ehd4	9.94864861426207e-08	0.339536169426955	0.135	0.076	0.00202823099298961
Atp6v0b	1.00665807802368e-07	0.277451981346685	0.505	0.396	0.00205227382366688
Ang	1.0131815619696e-07	0.46185761726868	0.186	0.117	0.00206557325038743
Gm3364	1.01514421038758e-07	-2.41939826178827	0.012	0.046	0.00206957450171715
Lrrc55	1.02332518335107e-07	-2.41520404227115	0.019	0.056	0.00208625305129782
Ncstn	1.02559276191766e-07	0.354898714708572	0.34	0.247	0.00209087596372153
Fbxo34	1.04034606410887e-07	0.763318244120919	0.105	0.055	0.00212095352089874
Gnb4	1.04798671742277e-07	-0.852236188296451	0.24	0.301	0.0021365305208098
Edil3	1.04871511668369e-07	-1.70494371791841	0.012	0.045	0.00213801550838303
Fmnl1	1.0648670076326e-07	1.84872455757941	0.041	0.013	0.00217094436846058
Vti1b	1.08253999541992e-07	0.16927364510026	0.353	0.256	0.0022069742886626
Ankra2	1.09807672530974e-07	0.312555649718944	0.183	0.116	0.00223864901988897
Pde11a	1.09875740330368e-07	-6.95037585884237	0	0.022	0.00224003671811521
Ap2m1	1.10401551790001e-07	0.266584419810394	0.571	0.479	0.00225075643634275
Ptger3	1.11520741306537e-07	-2.68620706880928	0.009	0.04	0.00227357335301637
0610009L18Rik	1.14071352214055e-07	1.01243755643723	0.064	0.027	0.00232557265758794
Lmod2	1.14779071178151e-07	-4.98233500886723	0.001	0.023	0.00234000092410896
Ibtk	1.15235329697462e-07	0.207515486777165	0.275	0.189	0.00234930266654216
Slc39a6	1.16026999623971e-07	0.200692882331579	0.253	0.172	0.0023654424413339
Agt	1.19885414145642e-07	-3.01443647228172	0.005	0.032	0.00244410393818719
Cox20	1.21718883185533e-07	0.198042194566163	0.348	0.25	0.00248148287150345
Fkbp1a	1.24420686893245e-07	0.244541976009657	0.711	0.628	0.00253656454369258
D5Ertd579e	1.25268457131882e-07	0.3031473803506	0.243	0.167	0.00255384803554767
Fam189b	1.25556709726572e-07	0.548560166338215	0.188	0.119	0.00255972464119563
Actr2	1.26657501460506e-07	0.167939889950745	0.489	0.389	0.00258216648227535
Lancl1	1.27117195478742e-07	0.350982621135922	0.169	0.105	0.00259153826422511
Bnip3	1.3138286135794e-07	0.612391125586192	0.155	0.093	0.00267850239450432
Actr3	1.31397408344385e-07	0.180514455624789	0.515	0.424	0.00267879896391697
Pet100	1.32389593669441e-07	0.316098351887112	0.292	0.207	0.0026990266461389
Ank1	1.33548584907863e-07	-2.78915307538039	0.016	0.05	0.0027226550005166
Dph3	1.3396759159627e-07	0.208245500441286	0.413	0.312	0.00273119728987316
Unc50	1.36009833795755e-07	0.233284771540727	0.401	0.301	0.00277283248159406
Ccdc32	1.3618938711572e-07	0.141880174452202	0.252	0.166	0.00277649303512819
Selenon	1.36234651471525e-07	0.374880473964616	0.339	0.249	0.00277741583954997
Esyt2	1.36773651092341e-07	0.281601082288572	0.428	0.329	0.00278840442481956
Cxcr4	1.38036936075199e-07	-4.44143264390297	0.002	0.027	0.00281415901576507
Ap3m2	1.3899046765098e-07	0.527870290885084	0.061	0.025	0.00283359866400052
Ext1	1.3903083595497e-07	0.320962964956072	0.349	0.261	0.00283442165261397
Vps26a	1.40739579957667e-07	0.256731172763471	0.247	0.168	0.00286925781659696
Pdia3	1.41485544551768e-07	0.274894602186092	0.729	0.654	0.0028844657967769
Syne1	1.42615059760551e-07	0.480239560720501	0.3	0.218	0.00290749322333835
Herc4	1.43536992654446e-07	0.447065596134321	0.135	0.078	0.0029262886692462
Nagk	1.43723048743871e-07	0.315500196841784	0.231	0.153	0.0029300817947413
Fam173a	1.44054826569457e-07	0.298414000297573	0.307	0.219	0.00293684574927151
Fam172a	1.44368849778181e-07	0.34015618022712	0.298	0.21	0.00294324774042778
Myo1b	1.44855283988652e-07	-1.16435832089131	0.112	0.172	0.00295316467467665
Eapp	1.47734560511599e-07	0.473941470358371	0.307	0.22	0.00301186448514997
Tmtc3	1.48455190171783e-07	0.459836129762325	0.208	0.136	0.00302655596203215
Slc25a23	1.49031216712942e-07	0.932076097570792	0.106	0.057	0.00303829941512676
Erbb3	1.49120845992268e-07	2.4979883101337	0.019	0.002	0.00304012668724437
C1qtnf12	1.51431396509188e-07	-0.973670495031654	0.155	0.22	0.00308723188063282
Adamts14	1.51930165537772e-07	0.671531667587288	0.08	0.038	0.00309740028481855
Tmem196	1.52096399035065e-07	2.80066558167518	0.039	0.012	0.00310078928712787
Kremen1	1.52640386483472e-07	0.291328852982056	0.193	0.122	0.00311187955923854
Dynlt3	1.53981735884602e-07	0.320973858451119	0.378	0.286	0.00313922564947937
Zfp536	1.55554179478264e-07	-3.72465716027467	0.002	0.025	0.00317128305702337
Kdelr1	1.57133146557309e-07	0.308269561630659	0.608	0.51	0.00320347345886385
Csrp2	1.57425574789873e-07	0.292974686107505	0.464	0.367	0.00320943519324113
Clptm1	1.58221880582341e-07	0.293545945118186	0.286	0.201	0.00322566947943218
Angpt1	1.65541290888671e-07	-1.12301861938597	0.088	0.145	0.00337489029734733
Jkamp	1.65905207183287e-07	0.27134286738577	0.345	0.252	0.00338230945884568
Sec24b	1.67646124453041e-07	0.327384576272441	0.246	0.166	0.00341780153922416
Mtpn	1.67903297818105e-07	0.182995591437173	0.484	0.392	0.0034230445326177
Ccnl1	1.69953390022639e-07	-0.621131514552246	0.454	0.5	0.00346483976239153
Fcf1	1.70771853707686e-07	0.46824225635855	0.274	0.189	0.00348152578153858
2610016A17Rik	1.73299453548863e-07	2.00361810303	0.036	0.011	0.00353305595950066
Cenpb	1.77112791207901e-07	0.291715128256773	0.451	0.358	0.00361079847435548
Iah1	1.77534872724336e-07	0.18370559889191	0.325	0.237	0.00361940345023103
Tmem63b	1.80784021290615e-07	0.733710856514838	0.174	0.109	0.00368564384205176
Pde7b	1.825477370467e-07	-1.0682432887994	0.043	0.091	0.00372160071517107
Iqsec3	1.8346381153996e-07	-4.48955484649406	0.002	0.026	0.00374027672586516
B9d2	1.86366105231445e-07	0.269137157723842	0.164	0.1	0.00379944578735348
Ccdc90b	1.89340083865974e-07	0.181166895780166	0.271	0.189	0.00386007628977562
Ikbkb	1.9279075994415e-07	0.390854243569825	0.198	0.128	0.00393042522298138
Elovl5	1.93182118532479e-07	0.197921306070149	0.271	0.188	0.00393840385052164
Pafah1b2	1.94650050940734e-07	0.202726493810331	0.426	0.32	0.00396833058852874
Lgr5	1.95456657627851e-07	-2.05148424817024	0.019	0.056	0.00398477487905899
Emc7	1.98041984250949e-07	0.241742489851465	0.523	0.419	0.0040374819329241
Gsto1	2.0148149738184e-07	-1.21064953659862	0.131	0.192	0.00410760328712358
Mrtfa	2.01846418918839e-07	0.57982456799976	0.129	0.074	0.00411504294249837
Naxd	2.01882886342987e-07	0.304058843474584	0.365	0.271	0.00411578640387447
Fbxo6	2.04875435309305e-07	0.471756485611036	0.161	0.1	0.0041767954996508
H2-Q4	2.05595895563568e-07	-1.45210772756431	0.043	0.089	0.00419148352285446
Slc25a3	2.06175253583242e-07	0.21771916858524	0.725	0.628	0.00420329489480156
Psmc4	2.09600067251598e-07	0.194000118669476	0.394	0.298	0.00427311657105834
Arcn1	2.09985784984828e-07	0.294647898422195	0.528	0.432	0.00428098019848569
Abl1	2.11523390665285e-07	0.201678062643869	0.333	0.243	0.00431232736549316
Arl8a	2.11624758996034e-07	0.33889171574249	0.304	0.218	0.00431439396165215
Acvr2a	2.118863461424e-07	-1.02083216306875	0.235	0.296	0.00431972693880511
Anp32a	2.12341011658798e-07	0.323723565638872	0.425	0.327	0.00432899620468792
Il1r2	2.14815713647349e-07	1.63012086646448	0.081	0.04	0.0043794479541285
Triqk	2.17233398062155e-07	0.44239482129039	0.161	0.099	0.00442873728629316
Slc6a15	2.21994957348833e-07	4.1733139037866	0.018	0.002	0.00452581119547066
Ttc9	2.22320879110231e-07	1.18648682111626	0.043	0.015	0.00453245576242028
Arl6ip1	2.23493464435882e-07	0.253404530243651	0.457	0.357	0.00455636125945433
Uqcrc1	2.23631485135142e-07	0.284742439687882	0.467	0.362	0.00455917508745015
Exosc7	2.25813062866345e-07	0.369722139706642	0.223	0.148	0.00460365091265618
Acsl5	2.27325762004358e-07	0.412864006309702	0.176	0.111	0.00463449030998285
Tmem238	2.29304396389436e-07	0.330042412928618	0.179	0.114	0.00467482872919143
Fmc1	2.29772574027835e-07	0.367493543829089	0.367	0.276	0.00468437346670547
Ubash3b	2.30663108634247e-07	-1.74964869127077	0.024	0.062	0.0047025287957264
Nat2	2.30716578476856e-07	1.11710660946905	0.042	0.014	0.00470361888540766
Micu2	2.37368535319338e-07	0.365166334604486	0.195	0.126	0.00483923232955534
Lyst	2.39439088532963e-07	0.448557971205847	0.184	0.118	0.00488144469792152
Airn	2.40418258592073e-07	-0.816413037311812	0.177	0.242	0.00490140703791659
Ppp2r5a	2.42212516173971e-07	0.142723960791629	0.327	0.238	0.00493798656723874
Il17rc	2.43917297101891e-07	0.746134484244992	0.167	0.105	0.00497274193601624
Mdfi	2.45850122458366e-07	-1.48202923300404	0.024	0.063	0.0050121464465587
Pigx	2.46450043622996e-07	0.252174627138136	0.266	0.185	0.00502437703934201
Man2a2	2.46657400250655e-07	-1.05017408053442	0.103	0.163	0.0050286044189101
Pde4d	2.49760359694909e-07	-1.35671805770279	0.037	0.081	0.0050918644531001
Pctp	2.5024116112184e-07	1.25446324137479	0.032	0.008	0.00510166655179094
Slc6a2	2.52010000830531e-07	2.2019877922399	0.033	0.009	0.00513772788693203
Smim41	2.52868649784916e-07	-3.33646169439238	0.008	0.036	0.00515523316316508
Pbxip1	2.53516810816164e-07	0.360577704698305	0.344	0.258	0.00516844722210913
Chmp2b	2.55289878983208e-07	0.488689956172569	0.345	0.256	0.00520459476283066
Slc22a3	2.56065872180497e-07	-3.45235034284037	0.004	0.029	0.00522041493614379
Tspan15	2.68161022142898e-07	2.68022236139741	0.047	0.017	0.00546699875842726
Dnajc4	2.72509933041516e-07	0.60913420993362	0.2	0.13	0.00555566000491738
Adamts17	2.80245672315083e-07	-1.82375257972995	0.031	0.072	0.0057133685214876
Adra2a	2.84403092785107e-07	-4.28463009120323	0.002	0.024	0.00579812585260998
Bsg	2.96035546588484e-07	0.192050700431076	0.771	0.695	0.00603527668829941
Iars2	2.96780163129545e-07	0.533326495236939	0.213	0.141	0.00605045718572204
Tmed4	3.02471221773206e-07	0.40987344922279	0.311	0.224	0.00616648079829035
Mpc1	3.11679812888333e-07	0.298413204806691	0.546	0.445	0.00635421634535444
Ssr3	3.12062982832988e-07	0.223211101292969	0.649	0.562	0.00636202803101613
Tapbp	3.12553153221039e-07	0.320548607528687	0.43	0.327	0.00637202113471732
Acsl4	3.13033235352291e-07	0.852803584620992	0.143	0.086	0.00638180856912715
Foxd1	3.22078868332832e-07	0.828948901006895	0.064	0.028	0.00656622188870144
Il10rb	3.22822875505946e-07	0.394746830607808	0.199	0.13	0.00658138996293972
Naxe	3.25003778137328e-07	0.201830872200665	0.418	0.312	0.0066258520248857
Acadm	3.31412195176538e-07	0.372285663811863	0.339	0.248	0.00675650042306409
Thsd1	3.34168983657554e-07	-1.40495396968635	0.02	0.057	0.00681270306982656
Lrp1	3.38245742838815e-07	0.186979195441172	0.747	0.663	0.00689581595925492
Eif4a3	3.39645902122382e-07	0.421825062265724	0.347	0.258	0.00692436100656899
Epha3	3.40837755698115e-07	-1.68960295126052	0.051	0.098	0.00694865932541748
Dapk2	3.45216424589678e-07	-2.48865660290194	0.007	0.034	0.00703792724810976
Egln1	3.46017557290502e-07	0.438702353244469	0.333	0.246	0.00705425994048146
Gm45187	3.46915597121539e-07	2.53337826906112	0.019	0.002	0.00707256827851682
Fbxw11	3.50252123362242e-07	0.347611321166081	0.219	0.146	0.00714059003898603
Skiv2l	3.5038656826003e-07	0.279287274173774	0.151	0.091	0.00714333096711722
Sypl	3.51550225514352e-07	0.369123445197742	0.385	0.292	0.00716705444756109
Atp6v0d2	3.51844523834045e-07	1.89385116662506	0.019	0.002	0.00717305430740467
Smpd1	3.52478282015235e-07	0.426283039626533	0.21	0.138	0.00718597473544459
Rnf138	3.53927142032057e-07	0.420637979218004	0.224	0.151	0.00721551264460754
Syf2	3.58559188938888e-07	0.304149062686113	0.405	0.305	0.00730994618489711
Stmn2	3.59838932503864e-07	2.20834643126468	0.058	0.025	0.00733603631695628
Ccng1	3.62640786165485e-07	0.134039809672453	0.225	0.151	0.00739315770755574
Ntm	3.65809391297719e-07	-1.06862069285382	0.012	0.043	0.0074577560603866
Ldhb	3.69044600444156e-07	-2.04800390757537	0.045	0.09	0.00752371226925501
Mrps16	3.71603619537796e-07	0.222925761114214	0.449	0.347	0.00757588299151705
Ccl11	3.72284169870246e-07	-0.697165550137677	0.2	0.273	0.00758975737114471
Zmpste24	3.74488765721686e-07	0.468621519859179	0.261	0.184	0.00763470246676801
Pgpep1	3.77908122259391e-07	0.14590932190798	0.145	0.087	0.00770441288850221
Gmppb	3.79245307440376e-07	0.41771398428355	0.198	0.131	0.00773167408278695
Sec63	3.79410980560965e-07	0.210953807028829	0.438	0.34	0.0077350516606964
Ssna1	3.82404253512642e-07	0.307272647713407	0.378	0.284	0.00779607551636222
Card14	3.84234501568891e-07	1.34925478711757	0.044	0.016	0.00783338878348499
Selenof	3.8453109911223e-07	0.200198370034038	0.776	0.709	0.00783943551760103
Arpp21	3.86134956131971e-07	-5.38677544397374	0	0.02	0.00787213335066249
Eif1	3.87630890408268e-07	0.149215385053199	0.943	0.913	0.00790263096275336
Ttll7	3.88094255220241e-07	2.12559068162814	0.041	0.014	0.00791207758117504
Fndc3a	3.88534036965698e-07	0.305223641685379	0.288	0.208	0.00792104341161969
Nucb1	3.93510978760707e-07	0.255683726167432	0.562	0.466	0.00802250832399453
Vgll2	3.98670781586681e-07	-4.80678508118599	0.001	0.022	0.00812770122420766
Serinc2	4.07054361480996e-07	-2.81585784858696	0.005	0.03	0.00829861726751307
Crispld2	4.07232485135294e-07	-1.17747298861663	0.057	0.106	0.00830224867445324
Tmem19	4.07292295882342e-07	0.352286456944281	0.158	0.098	0.00830346803615331
Eea1	4.10402629110705e-07	0.29869347634848	0.436	0.348	0.00836687839967994
Tmem198b	4.12377685616866e-07	0.270920799331229	0.144	0.087	0.00840714387667104
Tmem208	4.17169874391106e-07	0.224935637335741	0.352	0.257	0.00850484222921147
Itpr3	4.17263820104702e-07	1.08423396391562	0.093	0.049	0.00850675750047455
Coro1c	4.22666575944047e-07	0.393395761083087	0.28	0.199	0.00861690348377128
Mrps6	4.26194350837012e-07	-1.1658161871668	0.165	0.224	0.00868882423051416
Emc9	4.3016866684943e-07	0.432716911587337	0.173	0.11	0.00876984861105933
Bcr	4.31146186286947e-07	0.391019873908498	0.128	0.074	0.00878977729983198
Fh1	4.32370594350606e-07	0.357918277081729	0.274	0.191	0.00881473930702581
Rab11b	4.36467624121445e-07	0.145683989843631	0.501	0.396	0.00889826545296389
Tmem14a	4.38787268385299e-07	0.421633811075052	0.089	0.045	0.0089455560405711
Trak2	4.38852381395379e-07	0.411358758256522	0.183	0.119	0.0089468834995076
Edem1	4.39384538282523e-07	0.28159303279676	0.211	0.141	0.00895773258196579
Zbtb1	4.39833281781316e-07	0.265672951895145	0.28	0.198	0.00896688111567569
Lbhd2	4.44472775920484e-07	-1.57560820886052	0.018	0.052	0.00906146648269091
Arhgap6	4.45366051940046e-07	0.139171407733895	0.22	0.147	0.00907967770090172
Lmbrd1	4.45671966930395e-07	0.138348979328386	0.307	0.221	0.00908591438980997
Gatm	4.46171110886863e-07	-1.37944231605428	0.018	0.052	0.00909609043765048
Pik3r1	4.47300862479917e-07	-0.712754899081612	0.446	0.485	0.00911912268337807
Wdr54	4.51685630442954e-07	0.337522981440381	0.044	0.016	0.00920851494784051
Gchfr	4.55704101969788e-07	5.35025050131041	0.012	0	0.00929043952685807
Pycr2	4.57317712310308e-07	0.113823002340455	0.217	0.144	0.00932333620087024
Msc	4.57477763062996e-07	-2.55653274777006	0.031	0.071	0.00932659915556529
Mmp16	4.59112822110135e-07	0.357984991824378	0.196	0.13	0.00935993310435931
Flot2	4.59824013362221e-07	0.297363590067956	0.307	0.226	0.00937443216041561
Cyb5r4	4.64273838006158e-07	0.332318801829746	0.182	0.117	0.00946515073543155
Vps4a	4.70033663716315e-07	0.633645168589561	0.242	0.168	0.00958257630218451
Gmds	4.72661988340725e-07	0.147135497720693	0.203	0.135	0.00963615995630237
Ttyh2	4.72881156850322e-07	0.590938990600235	0.21	0.142	0.00964062814470752
Myoc	4.74972478960499e-07	-0.373844109031557	0.434	0.512	0.00968326392856769
Tfg	4.82076089576784e-07	0.255931379574085	0.412	0.315	0.00982808523820189
Pphln1	4.93112494371125e-07	0.375739505086603	0.127	0.074	0.0100530844227441
Selenop	4.94776497728567e-07	-0.435936209644468	0.66	0.658	0.0100870084591923
Tmed3	4.95211843240996e-07	0.240973559206201	0.703	0.624	0.0100958838481542
Rnft1	4.99030714571927e-07	0.238407854942096	0.277	0.198	0.0101737391779779
Pstpip1	4.99340601860304e-07	1.44057545077206	0.053	0.021	0.010180056850126
Psmf1	5.04611016768901e-07	0.459879894674646	0.161	0.1	0.0102875047988676
Msrb1	5.09429463720677e-07	0.280048331149545	0.321	0.234	0.0103857384768734
Raph1	5.11268054313555e-07	0.464514960326473	0.391	0.297	0.0104232218232905
Tpgs1	5.13832105083252e-07	0.127704487193857	0.276	0.192	0.0104754951263323
Pls3	5.15110583980549e-07	0.244201408787974	0.468	0.37	0.0105015594756114
Cab39	5.22393639684101e-07	0.371956849862009	0.323	0.241	0.0106500391322398
Kif1b	5.31098624283743e-07	0.309306682232745	0.463	0.367	0.0108275076532727
Smim3	5.39254055119429e-07	-0.938871424958319	0.054	0.102	0.0109937724217198
Ywhaq	5.39478738191181e-07	0.300306250483126	0.634	0.541	0.0109983530355036
Npc1	5.42205346539216e-07	0.760461955384375	0.203	0.137	0.011053940399895
Ptrh1	5.46413259846969e-07	1.57781367061901	0.052	0.021	0.0111397271285001
Trappc1	5.50037119508775e-07	0.294935533835479	0.29	0.207	0.0112136067554254
Mymk	5.51896958638124e-07	-5.6425625878212	0.001	0.021	0.0112515232957554
Gna14	5.67698377488093e-07	-1.9976575748785	0.001	0.021	0.0115736668218497
Nr1h2	5.74269928105041e-07	0.479500269200099	0.253	0.178	0.0117076410242775
Csdc2	5.75009296916218e-07	-2.43266155794198	0.014	0.045	0.0117227145362309
Rabep1	5.76466514398811e-07	0.403645064593474	0.267	0.188	0.0117524228290486
Tec	5.81510405829252e-07	-3.21488308132696	0.006	0.032	0.011855252643641
Ikzf5	5.91385759293845e-07	0.404899432426629	0.165	0.103	0.0120565814747236
B4gat1	5.93930453649319e-07	0.224591047319812	0.279	0.198	0.0121084601585487
Myo1e	6.02689970012984e-07	0.51730589226001	0.224	0.152	0.0122870404186547
Irf7	6.03058108451072e-07	0.996695685011035	0.072	0.034	0.012294545656992
Arntl	6.0397305866474e-07	0.690394422896671	0.137	0.083	0.0123131987469981
Ascc1	6.07097850079328e-07	0.524178434494319	0.134	0.079	0.0123769038695673
Prkci	6.11863071591342e-07	0.407458295374937	0.194	0.127	0.0124740524405327
Zfp638	6.1481583318708e-07	0.182847352498677	0.388	0.297	0.012534250391185
Hmcn2	6.20682006604134e-07	-0.980342796264762	0.096	0.153	0.0126538440686385
Wsb2	6.28541162777928e-07	0.326717674918921	0.288	0.203	0.0128140686855536
Dtx4	6.29136110930442e-07	-1.34670923356641	0.091	0.145	0.0128261978935389
Pon2	6.30063496473118e-07	0.247770825165387	0.229	0.155	0.0128451045025975
Gm15706	6.36680849234525e-07	0.630246792605369	0.05	0.019	0.0129800124733443
Cpsf2	6.40452331187367e-07	0.372053084889863	0.227	0.156	0.0130569016759168
Sgip1	6.41983924631777e-07	-2.86304436920393	0.009	0.038	0.013088126271468
Jagn1	6.45387521046849e-07	0.548479968385748	0.215	0.144	0.0131575153915821
Fam45a	6.58195164728571e-07	0.55270586977375	0.18	0.116	0.0134186248233214
Tm2d2	6.64442499957436e-07	0.179565030194248	0.478	0.381	0.0135459892466323
Anapc5	6.69577842629876e-07	0.286008774852583	0.543	0.451	0.0136506834776953
Rnf180	6.70147153890167e-07	1.3594220828101	0.028	0.007	0.0136622900263588
Asns	6.74805675307299e-07	0.513674827297513	0.085	0.044	0.0137572633024899
Twist2	6.79140146506766e-07	-0.865492062832746	0.129	0.188	0.0138456301668334
Stk19	6.80224247018874e-07	0.653283855524851	0.189	0.124	0.0138677317239738
Atp1b3	6.9533719997789e-07	0.287713722100539	0.391	0.302	0.0141758394959492
Ppih	6.95669073288158e-07	0.151573098677038	0.142	0.086	0.0141826053971257
Rab8a	7.01538776782196e-07	0.289838726086554	0.295	0.213	0.0143022710422586
Rheb	7.01791608261495e-07	0.208631987625708	0.59	0.49	0.0143074255176271
Ttc13	7.04680050244362e-07	0.541314312572446	0.151	0.093	0.0143663121843318
Manba	7.14786968785639e-07	0.704047990334373	0.103	0.057	0.0145723619326328
Xpa	7.1524698110036e-07	0.430871242146099	0.246	0.172	0.014581740203693
Rbks	7.15267794088743e-07	1.32929653026436	0.037	0.012	0.0145821645180872
Sh3rf1	7.16829451720794e-07	0.77030021203164	0.094	0.05	0.0146140020322318
Pde1c	7.1724768270237e-07	-3.07340608000635	0.005	0.029	0.0146225285072532
Rgl1	7.20285554228642e-07	0.25099068728697	0.304	0.222	0.0146844615940593
Dpp3	7.27745027723608e-07	0.373829844674541	0.21	0.14	0.0148365378802012
Col1a2	7.38450895884248e-07	-0.238894636470921	0.97	0.986	0.0150547984143922
Rnpepl1	7.51496326183123e-07	0.307890013060188	0.224	0.152	0.0153207556018953
Ppp5c	7.52359945531317e-07	0.357405276654783	0.207	0.14	0.015338362209547
9530068E07Rik	7.54914255488793e-07	0.215800124836058	0.537	0.447	0.01539043692665
Bmp2k	7.62588437640435e-07	0.210858613978985	0.189	0.123	0.0155468904781755
Aspscr1	7.63974828895942e-07	0.257187304953711	0.224	0.151	0.0155751548367016
Rap2a	7.64862609477677e-07	0.27802182341468	0.318	0.23	0.0155932540194214
Fkbp8	7.66069718744516e-07	0.37457424356293	0.475	0.382	0.0156178633560444
Cdr2	7.70518832800872e-07	0.582421679635459	0.176	0.114	0.0157085674443114
Tram2	7.75019861452382e-07	0.119523307917376	0.311	0.222	0.0158003299154297
Espl1	7.86309066670736e-07	2.38522847649625	0.018	0.002	0.0160304829422163
Zdhhc3	7.87456689624101e-07	0.326685514841755	0.29	0.211	0.0160538795313665
Phf8	7.91945173561866e-07	0.417805270800653	0.11	0.061	0.0161453862534058
Lsm10	7.98015317343165e-07	0.167351067654068	0.206	0.136	0.0162691382746751
Fam180a	8.03025458037143e-07	1.53700904756605	0.07	0.034	0.0163712800130032
Rapsn	8.10419630019342e-07	-2.73248740267976	0.007	0.033	0.0165220249972043
Klf7	8.18400434946017e-07	0.188368596316938	0.476	0.369	0.0166847296672444
Tbl3	8.18701873623931e-07	0.475038639584696	0.109	0.062	0.0166908750975711
Sgta	8.20913425751806e-07	0.160560693407331	0.383	0.289	0.0167359620108021
Ndufv2	8.22980113215701e-07	0.171353625766318	0.503	0.398	0.0167780955681285
Nradd	8.40587442360317e-07	-1.619645064155	0.047	0.091	0.0171370561873998
Ppp1r1a	8.40871981238235e-07	-2.37089730209035	0.006	0.032	0.0171428570815039
Adss	8.49141571933885e-07	0.300199066193535	0.32	0.234	0.0173114492270161
Spg7	8.51241550104909e-07	0.31873211417504	0.172	0.111	0.0173542614819888
Psmd4	8.58011003302212e-07	0.213406436030206	0.491	0.391	0.0174922703243222
Foxo1	8.59394513827076e-07	0.485219642957059	0.28	0.203	0.0175204759533926
Samd4	8.86408745698421e-07	0.287834842465038	0.266	0.188	0.0180712150985537
Farp1	8.9089043507364e-07	0.37263605267063	0.218	0.148	0.0181625832998463
Abat	8.95189137138299e-07	-1.92483962465818	0.023	0.059	0.0182502209388385
Mfhas1	9.02152452454697e-07	0.226742747318561	0.137	0.082	0.0183921820481939
Utp18	9.0293693425855e-07	0.116432241219851	0.169	0.106	0.018408175278729
Fam53a	9.12447697587635e-07	0.481158523884799	0.183	0.122	0.0186020712107191
Arhgef10	9.19315437535248e-07	0.488644213587241	0.21	0.142	0.0187420838250311
Cd72	9.22179470854678e-07	-1.30664516905619	0.004	0.027	0.0188004728723143
Chmp4b	9.29499205876908e-07	0.20090665388069	0.578	0.488	0.0189497003102125
Pth1r	9.42563208854138e-07	0.323101545970971	0.196	0.131	0.0192160361389093
Utp3	9.51985684152532e-07	0.332851731470185	0.266	0.188	0.0194081321428177
Peli2	9.60760073514545e-07	0.254576083488982	0.234	0.159	0.019587015618741
Nr1d1	9.61721570523137e-07	0.276458617459759	0.179	0.116	0.0196066176582552
Elovl7	9.66411620368981e-07	3.34296873438671	0.014	0.001	0.0197022337044624
Tcf4	9.66889928989648e-07	-0.470245275084406	0.616	0.608	0.0197119849823119
Fkbp2	9.70154946329499e-07	0.203385946070086	0.473	0.379	0.0197785488908195
Vps13d	9.73781058242006e-07	0.407602483989256	0.2	0.134	0.0198524744343798
Prex2	9.80603195428249e-07	-1.55136149515655	0.019	0.053	0.0199915573451957
Usp34	9.86567060416381e-07	0.256217228107028	0.449	0.351	0.0201131426607088
Plxnc1	9.95819802815061e-07	-4.27843995883115	0.002	0.022	0.0203017783199906
Stmnd1	1.0066353473057e-06	-1.73686046679313	0.015	0.046	0.0205222748255213
Gm12940	1.00673772302022e-06	-0.932500501685759	0.075	0.126	0.0205243619592133
2210408F21Rik	1.01367104551127e-06	1.12785463798015	0.06	0.026	0.0206657116048383
Washc3	1.02137881826511e-06	0.357378721324393	0.346	0.255	0.0208228499679708
Abraxas2	1.03915719055136e-06	0.335383191065126	0.21	0.141	0.0211852976437706
Mars	1.04448300886896e-06	0.189846453563578	0.206	0.137	0.0212938751018115
Rtl8a	1.045890152398e-06	0.396713852621571	0.283	0.202	0.0213225625369381
Lpgat1	1.04856943072092e-06	0.293061090792869	0.306	0.222	0.0213771849841074
Idh1	1.05285472742371e-06	0.149058054042951	0.419	0.322	0.0214645493279872
Parva	1.0629623686487e-06	0.277144404782177	0.422	0.326	0.021670613809641
Lrrc42	1.06655965143604e-06	0.509312117505639	0.211	0.145	0.0217439516138265
Mmp15	1.07749642722411e-06	-3.54228541255836	0.003	0.025	0.0219669196618179
Map1a	1.08436133113825e-06	0.277986753114234	0.219	0.151	0.0221068744579155
Gm44040	1.10289134318765e-06	4.59616357736565	0.011	0	0.0224846458135667
Spock2	1.10839430950925e-06	-1.32957708523382	0.075	0.126	0.0225968347879651
Tpbg	1.12258062260434e-06	-1.42889010958734	0.123	0.178	0.0228860511530346
Knop1	1.12693169736303e-06	0.228333521103891	0.269	0.192	0.02297475651414
Pnrc1	1.14141714877895e-06	-0.466355169047052	0.584	0.596	0.0232700714121564
Tecr	1.14203952011505e-06	0.227706899580051	0.492	0.386	0.0232827596965855
Gm11627	1.14519991124434e-06	-2.47848992304228	0.009	0.035	0.0233471905905384
Gng2	1.15841043576063e-06	-1.2052752818839	0.034	0.074	0.023616513553852
Camk1	1.1602969691516e-06	0.235338375153207	0.414	0.321	0.0236549743100936
Smim10l1	1.16845615371835e-06	0.219715653022602	0.523	0.415	0.0238213156058561
Them4	1.1736250824852e-06	0.496531978338395	0.117	0.068	0.0239266945566258
Tmem184b	1.1784279175735e-06	0.288702012315632	0.244	0.17	0.0240246099555709
Rrm2b	1.18832740757236e-06	0.431210480537674	0.139	0.084	0.0242264308581777
Tmx3	1.18984553576834e-06	0.252811185628514	0.345	0.259	0.0242573809377092
Syn3	1.19072580110884e-06	0.638397262934171	0.093	0.05	0.024275326907206
Exph5	1.20650829451951e-06	1.71332408316913	0.016	0.002	0.0245970846003693
Dync1li1	1.20686813397903e-06	0.480679416143054	0.311	0.227	0.0246044206474306
Zfp90	1.20723949342135e-06	0.520710863264869	0.109	0.062	0.0246119915523811
Fam20b	1.21046312517766e-06	0.448010437018998	0.162	0.102	0.024677711732997
Sdf2l1	1.21297868245503e-06	0.613007157450419	0.126	0.075	0.0247289963992107
Slc25a28	1.21330706531381e-06	0.203268889724569	0.18	0.119	0.0247356911405527
Gabpa	1.21635259806919e-06	0.171074605031041	0.246	0.171	0.0247977804168366
Cttn	1.21969694121957e-06	0.219127841996601	0.39	0.3	0.0248659615406434
Zfp521	1.22280281491603e-06	0.457840624521859	0.266	0.192	0.0249292809876932
Coro7	1.23010363348224e-06	0.810412336684217	0.126	0.075	0.0250781227758024
Ube2m	1.23782590177848e-06	0.378048103211455	0.426	0.34	0.0252355566595579
Tmtc1	1.25228849915689e-06	0.347297221608182	0.158	0.1	0.0255304056323114
Pard3b	1.26186051279366e-06	0.193097620921149	0.268	0.191	0.0257255502743243
Slc29a1	1.26340733933431e-06	0.263405541863303	0.512	0.41	0.0257570854270086
Rabac1	1.26777502313329e-06	0.158616747707187	0.753	0.667	0.0258461293966184
Hexa	1.275394484775e-06	0.344323346473681	0.457	0.358	0.026001467361108
Gm49708	1.28881133505488e-06	-3.07892446101424	0.005	0.028	0.0262749966877638
Pmvk	1.29295657276886e-06	0.818849955991462	0.135	0.083	0.0263595056490387
Vill	1.30226053396724e-06	-3.18840627564454	0.005	0.028	0.0265491855059902
Ctdsp2	1.3028255969372e-06	0.282426033024378	0.573	0.487	0.0265607054447587
Uba3	1.30415077408786e-06	0.405272242463495	0.253	0.179	0.0265877218313292
Sar1a	1.30532271745273e-06	0.213008695681453	0.63	0.548	0.0266116142407088
Tceal9	1.31713623811026e-06	-0.364304140746513	0.602	0.613	0.0268524564863539
Mrps24	1.32595188151106e-06	0.192945817127563	0.53	0.426	0.027032181008366
Myog	1.34158421029273e-06	-7.51826075962146	0.002	0.022	0.0273508772952379
Btbd17	1.35835411160305e-06	-5.10867928039931	0	0.018	0.0276927652732515
Med7	1.36912301420256e-06	0.388270343282347	0.162	0.104	0.0279123108905475
Arfip1	1.37299435561119e-06	0.425240716720222	0.252	0.178	0.0279912359278453
D030045P18Rik	1.39925637593226e-06	-5.86613085550795	0.001	0.02	0.0285266397361311
Snf8	1.40295344947402e-06	0.214145540616342	0.327	0.243	0.0286020119744269
0610010K14Rik	1.42279766217932e-06	0.26503035071682	0.394	0.304	0.0290065759388497
Csnk2b	1.43143973885181e-06	0.395841697663704	0.415	0.324	0.0291827619559719
Vps41	1.43449551172511e-06	0.479813487985348	0.258	0.186	0.0292450599975398
Ssu72	1.44193399689903e-06	0.191475946204443	0.391	0.299	0.0293967083947805
Enc1	1.47120582721536e-06	-1.84973942460981	0.033	0.071	0.0299934731994395
Ppp1r15a	1.47244029939178e-06	-0.456008036630339	0.359	0.411	0.0300186403837001
Itih2	1.47421666078123e-06	-1.81168690171011	0.016	0.046	0.0300548550633469
Ehbp1l1	1.47952628888853e-06	0.463541479049799	0.221	0.152	0.0301631024515704
Qsox2	1.50726121489893e-06	0.490685996133423	0.102	0.057	0.0307285343881446
Pold4	1.56505747524811e-06	0.177450464796448	0.303	0.222	0.0319068267478833
[truncated: 8,460 more rows]
